# Supplementary material for: Functional RNA Dynamics Are Progressively Governed by RNA Destabilization during the Adaptation to Chronic Hypoxia
Source: Int J Mol Sci. 2022 May 22;23(10):5824. doi: 10.3390/ijms23105824 (PMC9144826; doi:10.3390/ijms23105824)
Supplement: Supplementary file 1 [file ijms-23-05824-s001.zip]

Archive with 10 entries (10 files):
- Bauer et al - Supplementary Figures.pdf
- Bauer et al - Table S1.xlsx
- Bauer et al - Table S2.xlsx
- Bauer et al - Table S3.xlsx
- Bauer et al - Table S4.xlsx
- Bauer et al - Table S5.xlsx
- Bauer et al - Table S6.xlsx
- Bauer et al - Table S7.xlsx
- Bauer et al - Table S8.xlsx
- Bauer et al - Table S9.xlsx
