# Supplementary material for: Functional RNA Dynamics Are Progressively Governed by RNA Destabilization during the Adaptation to Chronic Hypoxia
Source: Int J Mol Sci. 2022 May 22;23(10):5824. doi: 10.3390/ijms23105824 (PMC9144826; doi:10.3390/ijms23105824)
Supplement: Supplementary file 1 [file ijms-23-05824-s001.zip › Bauer et al - Table S1.xlsx]

## Sheet: DGE_Counts_log2FC
ensembl_gene_id	external_gene_name	N_n1_total	N_n2_total	N_n3_total	AH_n1_total	AH_n2_total	AH_n3_total	CH_n1_total	CH_n2_total	CH_n3_total						log2FC_AH_N	padj_AH_N	regulation_AH_N	log2FoldChange_CH_N	padj_CH_N	regulation_CH_N	log2FoldChange_CH_AH	padj_CH_AH	regulation_CH_AH
ENSG00000000003	TSPAN6	182.942	247.32	481.338	245.124	351.279	462.338	304.678	312.403	526.949						0.0883927	0.626997	not	0.286637	0.227083	not	0.0444776	0.889332	not
ENSG00000000005	TNMD	0	0	0	0	0	0	0	0	0						0	NA	not	0	NA	not	0	NA	not
ENSG00000000419	DPM1	605.835	636.544	962.675	415.908	602.473	1101.28	895.57	728.295	1166.28						-0.00496741	0.993279	not	0.247591	0.318279	not	0.262743	0.287106	not
ENSG00000000457	SCYL3	65.5186	96.2925	92.4737	56.258	55.9299	50.5992	89.557	72.5394	84.9112						-0.102568	0.58458	not	-0.00548384	0.987315	not	0.271463	0.312696	not
ENSG00000000460	C1orf112	44.2464	31.4218	27.2679	7.03225	23.5494	35.7171	19.3886	36.7533	22.4765						-0.0587814	0.752675	not	-0.113738	0.693171	not	0.0710344	0.804406	not
ENSG00000000938	FGR	339.506	411.524	795.511	507.327	567.149	505.992	445.015	459.416	601.87						0.0461722	0.82278	not	0.0434878	0.890138	not	-0.0983286	0.713461	not
ENSG00000000971	CFH	0	0	5.9278	0	0	6.94498	0	2.90158	11.2382						0.00489671	NA	not	0.0453296	NA	not	0.024738	NA	not
ENSG00000001036	FUCA2	2680.31	3224.28	5091.98	1958.98	3142.87	3792.95	1438.45	4003.21	5410.59						-0.0362634	0.882473	not	-0.000332008	0.999362	not	0.125436	0.674452	not
ENSG00000001084	GCLC	673.906	915.285	1238.91	699.207	672.14	771.885	563.194	566.774	606.865						-0.092803	0.583485	not	-0.507634	0.00721119	down	-0.264166	0.207682	not
ENSG00000001167	NFYA	339.506	310.163	529.946	376.728	315.955	568.497	373.924	538.726	1691.98						0.0216967	0.946086	not	0.604994	0.0229032	up	0.468024	0.069243	not
ENSG00000001460	STPG1	40.8428	29.3945	65.2058	30.1382	34.3429	51.5913	37.854	41.5892	74.9216						-0.0156441	0.964754	not	0.083685	0.80491	not	0.139166	0.638834	not
ENSG00000001461	NIPAL3	661.994	762.231	1276.85	580.663	957.677	1062.58	1042.37	1337.63	1625.8						0.0082182	0.983714	not	0.497202	0.010764	up	0.459329	0.0220917	up
ENSG00000001497	LAS1L	612.642	934.544	1094.27	460.11	694.709	770.893	586.275	761.18	1000.2						-0.134506	0.429029	not	-0.10396	0.696089	not	0.179429	0.453041	not
ENSG00000001561	ENPP4	308.874	267.592	348.555	218	293.387	447.455	380.386	324.976	625.595						0.00830426	0.984046	not	0.308362	0.213626	not	0.270228	0.287407	not
ENSG00000001617	SEMA3F	62.1151	50.6803	109.072	85.3916	105.973	102.19	26.7748	68.6706	47.4503						0.0755306	0.702145	not	-0.244832	0.379639	not	-0.500587	0.0551092	not
ENSG00000001626	CFTR	0	1.01361	0	0	0	0	0	0.967192	0						-0.0031768	NA	not	0.000644184	NA	not	0.00782728	NA	not
ENSG00000001629	ANKIB1	846.637	904.136	1513.96	843.87	902.729	1120.13	1188.25	794.064	1110.09						-0.018921	0.950886	not	-0.00300975	0.992318	not	0.0604387	0.833935	not
ENSG00000001630	CYP51A1	0	0	0	0	0	0	0	0	0						0	NA	not	0	NA	not	0	NA	not
ENSG00000001631	KRIT1	479.052	701.415	916.438	780.58	736.901	917.73	776.469	634.478	807.905						0.106403	0.52756	not	0.113905	0.651994	not	-0.131088	0.593072	not
ENSG00000002016	RAD52	29.7812	71.966	69.9481	48.2212	34.3429	38.6935	45.2401	41.5892	29.9686						-0.0376367	0.874288	not	-0.163357	0.58381	not	-0.0268948	0.937912	not
ENSG00000002079	MYH16	0	0	0	1.00461	0	0	0	0	0						0.0034655	NA	not	0.000643939	NA	not	-0.0074867	NA	not
ENSG00000002330	BAD	224.635	361.857	410.204	369.696	315.955	373.045	213.275	241.798	259.728						0.0403886	0.853953	not	-0.293739	0.212403	not	-0.4307	0.0568436	not
ENSG00000002549	LAP3	810.9	1100.78	1351.54	1065.89	949.828	1037.78	1075.61	573.545	766.698						0.00123509	0.999293	not	-0.23282	0.367872	not	-0.233914	0.366214	not
ENSG00000002586	CD99	1430.35	1540.68	2353.34	1035.75	1305.03	2036.86	1688.66	2012.73	2517.37						-0.0623746	0.739538	not	0.201898	0.357952	not	0.379034	0.0585002	not
ENSG00000002587	HS3ST1	0	2.02721	7.11336	0	9.81227	8.92927	3.69307	0.967192	3.74608						0.0247759	NA	not	0.0106973	NA	not	-0.0587614	NA	not
ENSG00000002726	AOC1	559.036	684.183	1097.83	723.317	828.155	693.506	876.182	1204.15	1464.72						0.0161227	0.963001	not	0.50623	0.012572	up	0.437236	0.0366155	up
ENSG00000002745	WNT16	0	0	0	0	0	0.992141	0	0	0						0.0034655	NA	not	0.000643939	NA	not	-0.0074867	NA	not
ENSG00000002746	HECW1	16.1669	13.1769	20.1545	10.0461	14.7184	7.93712	15.6956	13.5407	8.74085						-0.0309879	NA	not	-0.065532	NA	not	0.0398249	NA	not
ENSG00000002822	MAD1L1	319.084	383.143	445.771	313.438	272.781	409.754	302.832	309.501	335.899						-0.0308825	0.90392	not	-0.173235	0.502687	not	-0.0678614	0.820259	not
ENSG00000002834	LASP1	95.2999	106.429	179.02	201.926	93.2166	143.86	116.332	121.866	127.367						0.0547296	0.799791	not	0.011699	0.972887	not	-0.16683	0.56673	not
ENSG00000002919	SNX11	724.109	1027.8	1575.61	863.962	1055.8	1198.51	637.055	774.721	1025.18						0.0066135	0.987318	not	-0.310225	0.0996656	not	-0.329144	0.0825814	not
ENSG00000002933	TMEM176A	76.5802	66.8979	147.01	111.511	70.6483	129.97	89.557	105.424	109.885						0.0336462	0.897647	not	0.0828628	0.806462	not	-0.0368462	0.914919	not
ENSG00000003056	M6PR	353.971	396.32	642.574	478.193	591.68	779.823	245.589	581.282	834.127						0.116411	0.529578	not	0.156297	0.59376	not	-0.132541	0.652862	not
ENSG00000003096	KLHL13	129.336	206.775	356.854	125.576	219.795	184.538	101.559	139.276	253.485						-0.037626	0.876634	not	-0.241483	0.370845	not	-0.103796	0.736214	not
ENSG00000003137	CYP26B1	3.40357	4.05442	1.18556	14.0645	8.83104	1.98428	0	2.90158	21.2278						0.0377298	NA	not	0.0854552	NA	not	-0.0284192	NA	not
ENSG00000003147	ICA1	655.186	640.598	1043.29	678.11	820.306	776.846	462.557	586.118	669.3						0.0124368	0.971798	not	-0.309748	0.138561	not	-0.349676	0.0930433	not
ENSG00000003249	DBNDD1	17.8687	21.2857	55.7213	119.548	69.6671	8.92927	34.1609	46.4252	36.2121						0.132476	0.396286	not	0.104884	0.707684	not	-0.196116	0.406611	not
ENSG00000003393	ALS2	262.925	305.095	431.544	253.161	282.593	450.432	499.488	385.91	681.787						0.00830068	0.983714	not	0.50057	0.0190552	up	0.458277	0.0353004	up
ENSG00000003400	CASP10	185.494	182.449	260.823	222.018	226.663	314.509	304.678	223.421	273.464						0.0776108	0.682145	not	0.261254	0.290702	not	0.0360352	0.911739	not
ENSG00000003402	CFLAR	3019.81	3682.43	6705.53	3749.2	3862.11	4274.14	1808.68	2492.45	3363.98						-0.00636632	0.987936	not	-0.596616	0.00133049	down	-0.563938	0.0035313	down
ENSG00000003436	TFPI	119.976	90.2109	130.412	73.3364	86.348	132.947	132.027	109.293	152.341						-0.0321007	0.904	not	0.107587	0.738677	not	0.221277	0.421356	not
ENSG00000003509	NDUFAF7	156.564	195.626	316.545	190.875	144.24	172.632	174.498	167.324	229.76						-0.0516727	0.808099	not	-0.101222	0.73937	not	0.063258	0.842682	not
ENSG00000003756	RBM5	760.697	846.36	1591.02	846.884	990.058	1818.59	747.847	1370.51	2040.36						0.0542205	0.79887	not	0.266449	0.296328	not	0.0862226	0.779941	not
ENSG00000003987	MTMR7	51.0535	67.9115	123.298	53.2442	47.0989	50.5992	26.7748	52.2284	62.4347						-0.0765769	0.697034	not	-0.325354	0.225273	not	-0.0766468	0.815161	not
ENSG00000003989	SLC7A2	21.2723	39.5306	68.7625	32.1474	36.3054	51.5913	11.0792	48.3596	56.1912						0.00398785	0.994391	not	-0.0238751	0.944328	not	-0.0373015	0.907905	not
ENSG00000004059	ARF5	0	0	0	0	0	3.96856	3.69307	8.70473	3.74608						0.0257281	NA	not	0.171702	NA	not	0.0645034	NA	not
ENSG00000004139	SARM1	6.80713	0	0	1.00461	0	0	9.23268	0	4.99477						-0.0275181	NA	not	0.0231301	NA	not	0.0827669	NA	not
ENSG00000004142	POLDIP2	1084.04	1785.97	2173.13	1273.84	1989.93	1576.51	659.213	1149.99	1468.46						0.00897283	0.982577	not	-0.405373	0.0788106	not	-0.433285	0.0597534	not
ENSG00000004399	PLXND1	368.436	353.748	553.657	350.608	389.547	390.903	756.157	765.049	1051.4						-0.0195264	0.950886	not	0.875917	3.02458e-06	up	0.945041	1.2535e-06	up
ENSG00000004455	AK2	15296.5	20359.3	32768.9	20615.6	25454	25046.6	15656.8	20423.2	23170.8						0.0567659	0.756966	not	-0.10297	0.651079	not	-0.2564	0.180616	not
ENSG00000004468	CD38	1480.55	1663.33	2337.93	853.916	1300.13	1562.62	962.969	1271.86	2030.38						-0.224037	0.228517	not	-0.264522	0.241146	not	0.103088	0.702301	not
ENSG00000004478	FKBP4	30.6321	46.6258	56.9069	63.2903	156.996	113.104	19.3886	78.3425	69.9268						0.419868	0.088386	not	0.125934	0.683405	not	-0.389566	0.129238	not
ENSG00000004487	KDM1A	483.306	547.347	809.738	383.76	374.829	661.758	874.335	598.692	809.153						-0.0752904	0.688923	not	0.26064	0.272293	not	0.483885	0.0295278	up
ENSG00000004534	RBM6	705.389	990.292	1370.51	692.175	784	919.714	658.29	546.463	922.784						-0.0795012	0.637701	not	-0.388441	0.0386803	down	-0.1802	0.408355	not
ENSG00000004660	CAMKK1	28.9303	32.4354	40.3091	3.01382	20.6058	30.7564	36.9307	25.147	19.9791						-0.0737957	0.659394	not	-0.0571384	0.859379	not	0.156824	0.531702	not
ENSG00000004700	RECQL	149.757	182.449	283.349	222.018	214.889	188.507	246.513	141.21	166.076						0.0244449	0.933857	not	-0.0279011	0.937403	not	-0.115749	0.702559	not
ENSG00000004766	VPS50	424.595	592.959	1057.52	595.732	601.492	664.734	740.461	572.578	942.764						0.00072459	0.999293	not	0.1601	0.517146	not	0.156783	0.524061	not
ENSG00000004776	HSPB6	0	0	0	0	0	0	0.923268	0	0						0.000143515	NA	not	0.0104787	NA	not	0.00782735	NA	not
ENSG00000004777	ARHGAP33	21.2723	56.7619	43.8657	38.1751	48.0801	13.89	16.6188	37.7205	12.4869						-0.00873237	0.981887	not	-0.183906	0.483212	not	-0.140394	0.581471	not
ENSG00000004779	NDUFAB1	6592.71	7545.28	12414	5105.42	8786.89	12107.1	6462.88	9223.14	11863.8						0.00733001	0.986303	not	0.0716958	0.810262	not	0.0457469	0.882436	not
ENSG00000004799	PDK4	66.3695	66.8979	123.298	47.2166	54.9487	68.4577	88.6337	44.4908	108.636						-0.0762264	0.700225	not	-0.0175666	0.961407	not	0.210705	0.452472	not
ENSG00000004809	SLC22A16	131.888	112.51	193.246	110.507	98.1227	311.532	196.656	333.681	705.512						0.0310871	0.906502	not	0.864536	0.00379897	up	0.588094	0.0261303	up
ENSG00000004838	ZMYND10	0	0	0	5.02304	1.96245	0	0	1.93438	4.99477						0.0319143	NA	not	0.0830638	NA	not	-0.00774466	NA	not
ENSG00000004846	ABCB5	0	0	0	0	0	0	0	0	2.49739						0.000143489	NA	not	0.0200919	NA	not	0.0152839	NA	not
ENSG00000004848	ARX	148.055	163.19	232.37	94.4331	106.954	110.128	137.567	71.5722	221.019						-0.197815	0.312627	not	-0.186977	0.521731	not	0.193027	0.493714	not
ENSG00000004864	SLC25A13	591.37	868.66	1197.42	501.299	613.267	812.563	633.362	705.083	881.578						-0.162001	0.318568	not	-0.155675	0.478248	not	0.137541	0.542622	not
ENSG00000004866	ST7	280.794	328.408	656.801	327.502	402.303	470.275	457.018	630.609	771.693						0.0130828	0.97157	not	0.492765	0.0164446	up	0.434812	0.0393428	up
ENSG00000004897	CDC27	2131.48	2869.52	4329.67	2448.23	2818.08	3208.58	1973.02	2429.59	3299.05						-0.00635355	0.98776	not	-0.182356	0.347468	not	-0.162271	0.424038	not
ENSG00000004939	SLC4A1	5.95624	5.06803	5.9278	5.02304	3.92491	5.95284	3.69307	1.93438	4.99477						-0.00529381	NA	not	-0.0776031	NA	not	-0.0531259	NA	not
ENSG00000004948	CALCR	0	0	0	0	0	0	0.923268	0	0						0.000143515	NA	not	0.0104787	NA	not	0.00782735	NA	not
ENSG00000004961	HCCS	1256.77	1401.82	2096.07	626.875	1390.4	1937.65	768.159	1649.06	2208.94						-0.0370402	0.879496	not	-0.0176011	0.960566	not	0.110815	0.716655	not
ENSG00000004975	DVL2	450.122	642.626	846.49	839.852	822.268	861.178	692.451	589.987	770.444						0.257832	0.162879	not	0.109263	0.669561	not	-0.267375	0.210675	not
ENSG00000005001	PRSS22	6.80713	13.1769	28.4535	14.0645	23.5494	5.95284	5.53961	9.67192	1.24869						0.00495975	NA	not	-0.192009	NA	not	-0.189344	NA	not
ENSG00000005007	UPF1	1271.23	1920.78	2437.51	1460.7	1554.26	1396.93	1534.47	1306.68	1669.5						-0.0605035	0.752867	not	-0.192175	0.402175	not	-0.0190368	0.949798	not
ENSG00000005020	SKAP2	3249.55	4316.94	6412.7	5631.83	6690.99	7120.59	6172.05	4595.13	6218.49						0.442883	0.019215	up	0.290351	0.131893	not	-0.183088	0.389584	not
ENSG00000005022	SLC25A5	2999.39	1781.92	3215.24	458.101	1773.08	4270.17	2214	4203.42	9150.43						-0.0231614	0.927013	not	0.188061	0.452418	not	0.261871	0.24358	not
ENSG00000005059	MCUB	109.765	137.85	170.721	167.769	134.428	249.027	145.876	186.668	164.828						0.106328	0.565643	not	0.180976	0.523789	not	-0.093344	0.762913	not
ENSG00000005073	HOXA11	566.694	792.639	1269.74	949.354	918.428	1184.62	965.739	796.966	1125.07						0.135313	0.408708	not	0.175409	0.424655	not	-0.0970845	0.691897	not
ENSG00000005075	POLR2J	1943.44	2397.18	3144.11	2621.02	2458.95	2725.41	1309.19	2152	2171.48						0.0353249	0.878289	not	-0.276319	0.21391	not	-0.392897	0.0661274	not
ENSG00000005100	DHX33	290.154	328.408	514.533	176.811	251.194	347.249	254.822	341.419	409.571						-0.175534	0.335699	not	-0.0869248	0.766743	not	0.246019	0.302451	not
ENSG00000005102	MEOX1	0	0	0	0	0	0	0	0	0						0	NA	not	0	NA	not	0	NA	not
ENSG00000005108	THSD7A	3479.3	4049.35	6019.09	4606.13	3787.54	4482.49	3767.86	3161.75	3547.54						0.00929734	0.981192	not	-0.224433	0.318676	not	-0.255005	0.25105	not
ENSG00000005156	LIG3	446.718	499.707	962.675	343.576	614.248	796.689	260.362	668.33	859.101						-0.00374529	0.995101	not	-0.0234151	0.94747	not	-0.00905243	0.979592	not
ENSG00000005175	RPAP3	3734.56	4404.11	7400.27	3427.72	4177.08	5430.98	4686.51	3795.26	5697.79						-0.0441869	0.819765	not	-0.0498642	0.845971	not	0.0732651	0.757266	not
ENSG00000005187	ACSM3	166.775	161.163	265.566	169.779	218.814	123.025	214.198	208.913	233.506						-0.0138572	0.97157	not	0.115992	0.711786	not	0.165926	0.561675	not
ENSG00000005189	REXO5	570.097	704.456	1214.01	652.995	569.112	800.657	329.607	333.681	424.556						-0.0430565	0.832725	not	-0.958944	1.83584e-07	down	-0.772663	4.88611e-05	down
ENSG00000005194	CIAPIN1	818.558	1061.24	1366.95	701.216	909.597	1028.85	479.176	675.1	779.185						-0.0623162	0.739497	not	-0.578603	0.00191996	down	-0.382752	0.0548887	not
ENSG00000005206	SPPL2B	616.045	936.571	1269.74	957.391	719.239	747.082	520.723	561.938	822.889						-0.0133265	0.97157	not	-0.363272	0.110755	not	-0.307087	0.189566	not
ENSG00000005238	FAM214B	26.3776	18.2449	36.7524	34.1567	32.3805	46.6306	46.1634	57.0643	93.652						0.0677129	0.735646	not	0.613203	0.0277664	up	0.299537	0.25766	not
ENSG00000005243	COPZ2	118.274	156.095	203.916	136.627	160.921	94.2534	133.874	121.866	186.055						-0.0242301	0.934585	not	-0.0447228	0.901836	not	0.0431868	0.900011	not
ENSG00000005249	PRKAR2B	611.791	977.115	1345.61	799.668	1123.5	1291.77	1231.64	1184.81	1681.99						0.0724323	0.674892	not	0.448665	0.0143292	up	0.248746	0.220342	not
ENSG00000005302	MSL3	1320.58	1586.29	2496.79	1665.64	2066.46	2169.81	1782.83	1814.45	2161.49						0.0886363	0.567812	not	0.135498	0.499256	not	-0.0615932	0.78913	not
ENSG00000005339	CREBBP	1406.52	1516.35	2238.34	1633.49	1668.09	1522.94	2055.19	1195.45	1394.79						0.00168842	0.999028	not	-0.0481742	0.889734	not	-0.0539596	0.867666	not
ENSG00000005379	TSPOAP1	51.0535	49.6667	45.0513	53.2442	30.418	35.7171	36.9307	37.7205	79.9164						-0.0239038	0.934585	not	-0.00479241	0.988782	not	0.0804876	0.798811	not
ENSG00000005381	MPO	185.494	225.02	444.585	241.106	284.556	170.648	107.099	256.306	263.474						-0.0143275	0.970582	not	-0.184259	0.532349	not	-0.125796	0.678644	not
ENSG00000005421	PON1	0	1.01361	0	0	0	1.98428	0	2.90158	0						0.00274434	NA	not	0.017663	NA	not	0.00730417	NA	not
ENSG00000005436	GCFC2	564.141	586.877	814.48	419.926	548.506	708.388	530.879	460.383	559.415						-0.0433679	0.834348	not	-0.229212	0.306436	not	-0.0925415	0.728468	not
ENSG00000005448	WDR54	1145.3	1661.3	2253.75	2394.98	2619.88	2162.87	863.256	1634.55	2019.14						0.285692	0.167137	not	-0.0828239	0.788648	not	-0.525515	0.0221131	down
ENSG00000005469	CROT	57.8606	70.9524	126.855	105.484	46.1177	91.2769	75.708	82.2113	107.388						0.0105198	0.979399	not	0.0630264	0.861085	not	0.0223535	0.950055	not
ENSG00000005471	ABCB4	33.1848	35.4762	42.6802	42.1935	52.9863	63.497	35.0842	24.1798	16.233						0.0625517	0.756966	not	-0.172476	0.558264	not	-0.382165	0.136278	not
ENSG00000005483	KMT2E	2668.4	3594.24	5367.03	4134.96	3744.36	4017.18	5182.3	3021.51	4586.45						0.0353801	0.880667	not	0.155352	0.558498	not	0.0371984	0.90535	not
ENSG00000005486	RHBDD2	142.95	217.925	339.07	167.769	291.424	241.09	89.557	149.915	223.516						0.0209375	0.950176	not	-0.324568	0.203861	not	-0.400857	0.108772	not
ENSG00000005513	SOX8	0	0	0	0	0	0	0	0	2.49739						0.000143489	NA	not	0.0200919	NA	not	0.0152839	NA	not
ENSG00000005700	IBTK	3342.3	4627.11	7233.1	3935.05	4373.33	4641.23	3778.01	3379.37	4522.77						-0.0278894	0.906065	not	-0.247927	0.172098	not	-0.164032	0.41238	not
ENSG00000005801	ZNF195	900.243	1040.97	1592.21	810.718	708.446	1221.33	1003.59	810.507	1111.34						-0.0810805	0.644819	not	-0.159242	0.512056	not	0.0518133	0.857701	not
ENSG00000005810	MYCBP2	3281.04	3771.62	5161.93	3986.28	3777.72	3445.7	4955.18	3859.1	3588.74						-0.00280152	0.995632	not	0.0643636	0.840868	not	0.0740962	0.808112	not
ENSG00000005812	FBXL3	710.494	634.517	1208.09	641.944	718.258	1054.65	966.662	770.852	1117.58						0.000403226	0.999353	not	0.162649	0.507362	not	0.160444	0.511571	not
ENSG00000005844	ITGAL	578.606	945.694	1093.09	998.58	968.471	939.557	884.491	679.936	965.24						0.0670954	0.726842	not	0.00429854	0.988694	not	-0.187027	0.447823	not
ENSG00000005882	PDK2	20.4214	20.2721	47.4224	26.1198	24.5307	25.7957	24.005	34.8189	56.1912						-0.00361345	0.995101	not	0.15754	0.594631	not	0.164721	0.55643	not
ENSG00000005884	ITGA3	17.8687	33.449	17.7834	43.1981	19.6245	13.89	13.849	6.77034	8.74085						0.0144734	0.963604	not	-0.264893	0.264789	not	-0.297966	0.17391	not
ENSG00000005889	ZFX	992.99	1011.58	2009.53	705.234	980.246	1448.53	535.496	932.373	1368.57						-0.0534049	0.799791	not	-0.300343	0.218915	not	-0.122392	0.668945	not
ENSG00000005893	LAMP2	10988.4	12623.4	21596.2	11987	13762.7	19091.8	15387.2	22222.2	30099.8						0.0212297	0.938814	not	0.50939	0.00665182	up	0.427883	0.0288475	up
ENSG00000005961	ITGA2B	2.55267	2.02721	0	5.02304	2.94368	1.98428	6.46288	5.80315	4.99477						0.0219856	NA	not	0.131657	NA	not	0.0509251	NA	not
ENSG00000005981	ASB4	0.850892	0	0	0	0	0	0	0	0						-0.00317677	NA	not	-0.00918717	NA	not	0.000170143	NA	not
ENSG00000006007	GDE1	1251.66	2130.6	2973.39	2147.85	2440.31	2112.27	2168.76	1759.32	2263.88						0.0563389	0.774675	not	0.0433923	0.890138	not	-0.122064	0.637836	not
ENSG00000006015	REX1BD	719.854	1089.63	1273.29	769.529	1019.49	818.516	463.481	764.082	881.578						-0.0278169	0.916239	not	-0.364484	0.110395	not	-0.258289	0.285663	not
ENSG00000006016	CRLF1	25.5267	2.02721	13.0412	10.0461	43.174	9.92141	0	13.5407	23.7252						0.0179196	0.935693	not	-0.0395969	NA	not	-0.0914506	NA	not
ENSG00000006025	OSBPL7	76.5802	118.592	104.329	109.502	119.71	122.033	36.0075	58.9987	64.9321						0.0434348	0.848184	not	-0.505135	0.0528607	not	-0.688938	0.00919828	down
ENSG00000006042	TMEM98	0	0	0	0	2.94368	0	0	3.86877	0						0.00898409	NA	not	0.0318353	NA	not	0.00402511	NA	not
ENSG00000006047	YBX2	0.850892	0	0	3.01382	1.96245	0	2.7698	0.967192	7.49216						0.0250744	NA	not	0.112963	NA	not	0.0304625	NA	not
ENSG00000006059	KRT33A	0	0	0	0	0	0	0	0	0						0	NA	not	0	NA	not	0	NA	not
ENSG00000006062	MAP3K14	0	1.01361	10.67	0	1.96245	4.9607	0.923268	0	0						-0.00412912	NA	not	-0.0808344	NA	not	-0.0545932	NA	not
ENSG00000006071	ABCC8	0	0	0	0	0	0	0	0	0						0	NA	not	0	NA	not	0	NA	not
ENSG00000006116	CACNG3	0	0	0	0	0	0	0	0	0						0	NA	not	0	NA	not	0	NA	not
ENSG00000006118	TMEM132A	1.70178	1.01361	4.74224	7.03225	6.86859	0	0.923268	0	16.233						0.0199172	NA	not	0.0588203	NA	not	-0.00418112	NA	not
ENSG00000006125	AP2B1	1623.5	2302.91	3429.83	2489.42	2711.13	2614.29	2189.99	2136.53	2482.4						0.0681053	0.700225	not	-0.0199128	0.942326	not	-0.197766	0.344751	not
ENSG00000006128	TAC1	0.850892	0	0	0	0	0	0	0	0						-0.00317677	NA	not	-0.00918717	NA	not	0.000170143	NA	not
ENSG00000006194	ZNF263	683.266	703.442	1338.5	663.041	627.985	778.83	597.355	668.33	871.588						-0.0830693	0.625728	not	-0.218735	0.303584	not	-0.00872575	0.977133	not
ENSG00000006210	CX3CL1	0	0	0	0	0.981227	0	0	0	0						0.0034655	NA	not	0.000643939	NA	not	-0.0074867	NA	not
ENSG00000006282	SPATA20	423.744	624.381	717.264	414.903	339.505	363.123	162.495	451.679	390.841						-0.121129	0.515311	not	-0.45586	0.0726898	not	-0.123539	0.682629	not
ENSG00000006283	CACNA1G	1.70178	1.01361	0	0	0	0	0	0.967192	0						-0.00923236	NA	not	-0.0165915	NA	not	0.00782718	NA	not
ENSG00000006327	TNFRSF12A	11.0616	5.06803	3.55668	3.01382	11.7747	6.94498	3.69307	2.90158	8.74085						-7.42196e-05	NA	not	-0.0669085	NA	not	-0.0601645	NA	not
ENSG00000006377	DLX6	0.850892	6.08163	10.67	5.02304	3.92491	5.95284	5.53961	5.80315	3.74608						0.000536213	NA	not	0.00446561	NA	not	0.00236654	NA	not
ENSG00000006432	MAP3K9	12.7634	18.2449	26.0823	6.02765	2.94368	9.92141	11.0792	4.83596	21.2278						-0.107805	NA	not	-0.118505	NA	not	0.144991	NA	not
ENSG00000006451	RALA	1609.89	2200.54	3503.33	1705.82	2231.31	2528.97	2113.36	1968.24	2583.55						-0.0165902	0.955511	not	-0.0405258	0.873736	not	0.00895566	0.972838	not
ENSG00000006453	BAIAP2L1	51.9044	90.2109	160.051	41.1889	80.4606	65.4813	36.9307	30.9501	52.4451						-0.0839949	0.65967	not	-0.664381	0.0156932	down	-0.311668	0.240185	not
ENSG00000006459	KDM7A	29.7812	10.1361	43.8657	16.0737	13.7372	21.8271	27.698	37.7205	49.9477						-0.0510112	0.799791	not	0.146546	0.611054	not	0.316567	0.19475	not
ENSG00000006468	ETV1	61.2642	40.5442	80.6181	92.4239	141.297	141.876	48.9332	51.2612	86.1598						0.526312	0.0490595	up	0.0115606	0.973222	not	-0.590217	0.0227749	down
ENSG00000006530	AGK	261.224	257.456	509.791	224.027	304.18	349.233	219.738	276.617	437.043						-0.0233825	0.934585	not	-0.0635316	0.840868	not	0.017513	0.957473	not
ENSG00000006534	ALDH3B1	1409.08	1821.45	2520.5	1850.49	1872.18	1746.17	1254.72	1229.3	1550.88						0.0110385	0.97553	not	-0.363932	0.0613108	not	-0.397719	0.0408342	down
ENSG00000006555	TTC22	11.9125	7.09524	8.29892	7.03225	3.92491	4.9607	19.3886	13.5407	6.24347						-0.0332661	NA	not	0.0824456	NA	not	0.181302	NA	not
ENSG00000006576	PHTF2	616.045	740.945	1153.55	495.272	494.538	615.127	717.379	412.024	631.839						-0.219877	0.250535	not	-0.305242	0.187679	not	0.0705009	0.814646	not
ENSG00000006606	CCL26	0	0	0	0	0	0	0	0	3.74608						0.000143472	NA	not	0.0268191	NA	not	0.0204763	NA	not
ENSG00000006607	FARP2	517.342	546.333	834.635	298.368	415.059	565.52	563.194	589.02	769.195						-0.269726	0.151974	not	0.0416902	0.890366	not	0.434993	0.0316201	up
ENSG00000006611	USH1C	1245.71	1468.71	1695.35	1064.88	1181.4	946.502	230.817	652.854	757.957						-0.0690612	0.734059	not	-1.0844	0.000126925	down	-0.644491	0.0114424	down
ENSG00000006625	GGCT	1993.64	3324.62	4686.52	1645.55	3032.97	3203.62	1747.75	2132.66	4178.13						-0.0490431	0.815211	not	-0.183422	0.493156	not	-0.0240941	0.942794	not
ENSG00000006634	DBF4	599.879	964.952	1448.75	651.99	819.324	1119.13	656.444	590.954	786.677						-0.0243573	0.925748	not	-0.369965	0.064176	not	-0.28354	0.178547	not
ENSG00000006638	TBXA2R	121.677	117.578	326.029	140.645	217.832	267.878	165.265	163.455	312.173						0.0528644	0.807614	not	0.16106	0.58381	not	-0.0131119	0.97075	not
ENSG00000006652	IFRD1	744.53	1019.69	1509.22	859.944	882.123	1114.17	775.545	531.956	821.64						-0.0189241	0.950886	not	-0.425923	0.0326839	down	-0.35356	0.0878741	not
ENSG00000006659	LGALS14	0	0	0	0	0	0	0	0	0						0	NA	not	0	NA	not	0	NA	not
ENSG00000006695	COX10	171.88	291.918	386.493	129.594	351.279	254.98	129.258	232.126	242.247						-0.015092	0.96697	not	-0.2296	0.408668	not	-0.166661	0.565756	not
ENSG00000006704	GTF2IRD1	404.173	374.02	974.531	233.069	358.148	563.536	324.99	314.337	415.815						-0.131444	0.469067	not	-0.401624	0.0947258	not	-0.080795	0.795354	not
ENSG00000006712	PAF1	444.165	764.258	891.541	588.7	812.456	755.019	483.793	494.235	732.983						0.0323124	0.894148	not	-0.187451	0.428325	not	-0.292748	0.180616	not
ENSG00000006715	VPS41	948.744	1237.61	1996.48	1558.15	1532.68	1549.72	1185.48	1194.48	1734.44						0.0998744	0.544248	not	0.0339535	0.905771	not	-0.195735	0.363236	not
ENSG00000006740	ARHGAP44	33.1848	58.7891	46.2369	29.1336	63.7797	82.3477	86.7872	58.0315	59.9373						0.0374417	0.876464	not	0.243781	0.37881	not	0.100546	0.744439	not
ENSG00000006744	ELAC2	669.652	941.639	1259.07	625.87	570.093	673.663	601.971	647.051	695.522						-0.278789	0.135814	not	-0.387164	0.0512536	not	0.00924869	0.976011	not
ENSG00000006747	SCIN	207.618	302.054	495.564	172.792	321.842	414.715	384.08	376.238	463.265						-0.00802258	0.984365	not	0.257946	0.293523	not	0.284331	0.243054	not
ENSG00000006756	ARSD	1746.88	2572.53	3672.87	2564.76	3267.49	2590.48	2599.92	2556.29	3279.07						0.0575463	0.764408	not	0.116579	0.634894	not	-0.0455463	0.872174	not
ENSG00000006757	PNPLA4	338.655	371.993	591.595	212.977	393.472	644.891	317.604	494.235	688.03						-0.00278445	0.995851	not	0.135707	0.650151	not	0.144196	0.618292	not
ENSG00000006788	MYH13	0	0	0	0	0	0	0	0	0						0	NA	not	0	NA	not	0	NA	not
ENSG00000006831	ADIPOR2	2913.45	3742.23	6154.24	4163.09	4134.89	4303.91	2716.25	3823.31	4740.04						0.028743	0.906658	not	-0.0885918	0.73556	not	-0.18016	0.426176	not
ENSG00000006837	CDKL3	48.5008	59.8027	88.917	99.4561	52.005	112.112	73.8615	54.1627	93.652						0.0842222	0.659394	not	0.100502	0.762585	not	-0.143276	0.631646	not
ENSG00000007001	UPP2	4.25446	10.1361	7.11336	5.02304	3.92491	9.92141	2.7698	2.90158	12.4869						-0.00547748	NA	not	-0.0409827	NA	not	-0.0199041	NA	not
ENSG00000007038	PRSS21	0	13.1769	0	28.129	21.587	0	6.46288	4.83596	9.98955						0.047185	NA	not	0.0389939	NA	not	-0.0869613	NA	not
ENSG00000007047	MARK4	892.585	1033.88	1315.97	1069.91	786.944	851.257	343.456	777.622	822.889						-0.0251724	0.928157	not	-0.457284	0.0639889	not	-0.343062	0.174308	not
ENSG00000007062	PROM1	0.850892	0	1.18556	2.00922	0	0	0	0.967192	0						0.00121535	NA	not	-0.0100558	NA	not	-0.0108112	NA	not
ENSG00000007080	CCDC124	103.809	134.809	167.164	69.3179	105.973	135.923	180.037	65.769	83.6625						-0.0408646	0.859817	not	-0.0900969	0.787867	not	0.05214	0.879413	not
ENSG00000007129	CEACAM21	58.7115	84.1292	86.5459	104.479	95.179	86.3162	53.5496	74.4738	83.6625						0.0661137	0.748658	not	-0.0503424	0.890505	not	-0.257772	0.340593	not
ENSG00000007168	PAFAH1B1	1282.29	1703.87	2637.87	1378.32	1766.21	1938.64	1292.58	1609.41	2060.34						-0.00862077	0.981477	not	-0.0948513	0.67755	not	-0.0684328	0.775276	not
ENSG00000007171	NOS2	0	0	11.8556	0	0	3.96856	0	0	0						-0.00616467	NA	not	-0.0557171	NA	not	-0.0284833	NA	not
ENSG00000007174	DNAH9	0	0	0	0	0	0	0	1.93438	0						0.000143488	NA	not	0.0202499	NA	not	0.0154061	NA	not
ENSG00000007202	KIAA0100	781.969	760.204	1312.42	482.212	763.395	1201.48	765.389	1572.65	2228.92						-0.0284007	0.916902	not	0.426322	0.0851602	not	0.535491	0.0293377	up
ENSG00000007216	SLC13A2	0	0	0	0	0	0	0	0	0						0	NA	not	0	NA	not	0	NA	not
ENSG00000007237	GAS7	168.477	248.333	386.493	224.027	380.716	384.951	252.052	317.239	372.111						0.126813	0.471112	not	0.217781	0.37541	not	-0.0704073	0.814646	not
ENSG00000007255	TRAPPC6A	2079.58	2941.48	4876.21	4501.65	3327.34	3089.53	2012.72	2923.82	3666.16						0.0749157	0.696024	not	-0.080302	0.797155	not	-0.297713	0.219893	not
ENSG00000007264	MATK	36.5883	54.7347	42.6802	52.2396	57.8924	22.8192	18.4654	20.311	37.4608						0.00647596	0.988076	not	-0.282839	0.28175	not	-0.293334	0.244766	not
ENSG00000007306	CEACAM7	0	0	0	0	0	0	0	0	0						0	NA	not	0	NA	not	0	NA	not
ENSG00000007312	CD79B	8.50892	22.2993	8.29892	8.03686	23.5494	29.7642	11.0792	16.4423	14.9843						0.0350842	0.864299	not	0.0176941	NA	not	-0.0966335	NA	not
ENSG00000007314	SCN4A	1.70178	17.2313	4.74224	12.0553	15.6996	11.9057	22.1584	5.80315	29.9686						0.0359771	NA	not	0.19725	NA	not	0.0633807	NA	not
ENSG00000007341	ST7L	232.293	229.075	420.874	269.235	346.373	273.831	390.542	224.389	424.556						0.0237556	0.934988	not	0.186698	0.498472	not	0.0986172	0.74306	not
ENSG00000007350	TKTL1	0	5.06803	0	0	0	0	0	0	0						-0.0120572	NA	not	-0.0351497	NA	not	0.00016999	NA	not
ENSG00000007372	PAX6	72.3258	63.8571	132.783	58.2672	47.0989	86.3162	94.1734	90.916	104.89						-0.062976	0.763764	not	0.100401	0.759577	not	0.302426	0.25105	not
ENSG00000007376	RPUSD1	576.904	696.347	601.079	447.05	518.088	409.754	229.894	308.534	457.022						-0.0910583	0.625728	not	-0.661931	0.00617526	down	-0.344614	0.166232	not
ENSG00000007384	RHBDF1	217.828	365.911	441.029	359.649	230.588	283.752	218.815	223.421	302.184						-0.0149381	0.966903	not	-0.255697	0.320494	not	-0.195156	0.469335	not
ENSG00000007392	LUC7L	1373.34	1820.43	2851.27	1572.21	1731.87	1897.96	1047.91	1389.85	1794.37						-0.0233481	0.927702	not	-0.368642	0.0470367	down	-0.289597	0.137988	not
ENSG00000007402	CACNA2D2	0	5.06803	21.3401	1.00461	0	15.8742	12.9258	16.4423	16.233						-0.00968518	NA	not	0.0992384	NA	not	0.116242	NA	not
ENSG00000007516	BAIAP3	0	0	0	0	0	0	0	0	0						0	NA	not	0	NA	not	0	NA	not
ENSG00000007520	TSR3	0	3.04082	20.1545	0	9.81227	6.94498	0.923268	14.5079	13.7356						-0.00194163	NA	not	0.0486004	NA	not	0.0482477	NA	not
ENSG00000007541	PIGQ	82.5365	109.469	201.545	64.2949	75.5545	159.735	53.5496	55.1299	97.3981						-0.0429971	0.850836	not	-0.468304	0.0719048	not	-0.283044	0.289909	not
ENSG00000007545	CRAMP1	445.867	416.592	901.026	317.456	317.918	438.526	465.327	324.009	459.519						-0.272128	0.174443	not	-0.279532	0.234597	not	0.129534	0.635506	not
ENSG00000007866	TEAD3	43.3955	40.5442	34.3813	44.2027	18.6433	59.5284	45.2401	71.5722	92.4033						0.00196972	0.998731	not	0.265149	0.326032	not	0.244546	0.353701	not
ENSG00000007908	SELE	0	0	0	0	0	0	0	0	0						0	NA	not	0	NA	not	0	NA	not
ENSG00000007923	DNAJC11	19.5705	36.4898	67.5769	32.1474	0.981227	25.7957	30.4678	23.2126	33.7147						-0.0528492	0.767066	not	-0.0719786	0.804001	not	0.0921191	0.714577	not
ENSG00000007933	FMO3	0	1.01361	0	0	0.981227	1.98428	0.923268	0	3.74608						0.00861392	NA	not	0.0379024	NA	not	0.00934316	NA	not
ENSG00000007944	MYLIP	643.274	945.694	1261.44	2705.41	2266.63	2468.45	2791.96	1737.08	2343.8						1.38858	1.96811e-08	up	1.14788	6.13087e-07	up	-0.109891	0.696379	not
ENSG00000007952	NOX1	28.9303	4.05442	13.0412	0	20.6058	22.8192	12.0025	41.5892	270.966						-0.00574993	0.982931	not	0.172843	0.271516	not	0.159509	0.21627	not
ENSG00000007968	E2F2	244.206	419.633	637.832	259.189	259.044	303.595	94.1734	182.799	222.267						-0.140736	0.446824	not	-1.00562	6.86402e-05	down	-0.506306	0.0357981	down
ENSG00000008018	PSMB1	11483.6	19392.3	29835.8	10143.5	19707.9	19916.2	8345.42	13709	20504.8						-0.0308826	0.905065	not	-0.295924	0.225697	not	-0.180922	0.499009	not
ENSG00000008056	SYN1	0	0	1.18556	0	1.96245	0	0.923268	1.93438	1.24869						0.00529875	NA	not	0.0360006	NA	not	0.0156269	NA	not
ENSG00000008083	JARID2	1207.42	1778.88	2573.85	2002.18	2095.9	2028.93	1135.62	1241.87	2049.11						0.081753	0.637692	not	-0.214589	0.333252	not	-0.431717	0.0322871	down
ENSG00000008086	CDKL5	135.292	99.3333	130.412	186.857	100.085	126.002	109.869	125.735	93.652						0.0287584	0.916871	not	-0.0638989	0.858469	not	-0.166285	0.567969	not
ENSG00000008118	CAMK1G	0	0	0	0	0	0	0	0	0						0	NA	not	0	NA	not	0	NA	not
ENSG00000008128	CDK11A	5.10535	9.12245	20.1545	1.00461	15.6996	11.9057	0	0.967192	2.49739						-0.00357987	NA	not	-0.325831	NA	not	-0.227285	NA	not
ENSG00000008130	NADK	205.065	303.068	305.875	253.161	244.325	260.933	174.498	167.324	248.49						-0.00450576	0.993641	not	-0.309668	0.195058	not	-0.287322	0.237254	not
ENSG00000008196	TFAP2B	0	0	2.37112	0	0.981227	4.9607	1.84654	0	0						0.0098417	NA	not	0.00429318	NA	not	-0.0204876	NA	not
ENSG00000008197	TFAP2D	0	0	0	0	0	0	2.7698	0.967192	0						0.00014346	NA	not	0.0315583	NA	not	0.0241116	NA	not
ENSG00000008226	DLEC1	0.850892	1.01361	3.55668	0	0	0	1.84654	1.93438	6.24347						-0.0327286	NA	not	0.038074	NA	not	0.108476	NA	not
ENSG00000008256	CYTH3	1202.31	1379.52	2052.21	1629.47	1413.95	1748.15	1219.64	1230.27	1417.27						0.0405931	0.842606	not	-0.159353	0.478308	not	-0.281771	0.163323	not
ENSG00000008277	ADAM22	82.5365	124.673	131.597	106.488	125.597	111.12	139.413	86.0801	158.584						0.0154728	0.965505	not	0.112902	0.723124	not	0.0537447	0.874448	not
ENSG00000008282	SYPL1	4207.66	5414.68	8460.16	4387.12	6724.35	7352.75	7286.43	7281.02	11070.9						0.0355453	0.868008	not	0.4674	0.00673575	up	0.352508	0.0546995	not
ENSG00000008283	CYB561	186.345	267.592	476.595	204.94	210.964	252.004	130.181	128.637	177.314						-0.0836559	0.64559	not	-0.763984	0.000409493	down	-0.471069	0.0348974	down
ENSG00000008294	SPAG9	1731.56	1979.57	2944.93	2046.39	2118.47	2272.99	2759.65	1854.11	2441.2						0.0119022	0.974005	not	0.111341	0.672589	not	0.0704224	0.803721	not
ENSG00000008300	CELSR3	14.4652	2.02721	8.29892	21.0968	10.7935	16.8664	1.84654	11.6063	27.4713						0.0391056	NA	not	0.0655736	NA	not	-0.0569077	NA	not
ENSG00000008311	AASS	6.80713	7.09524	11.8556	5.02304	21.587	24.8035	0.923268	5.80315	9.98955						0.04915	NA	not	-0.0908026	NA	not	-0.233461	NA	not
ENSG00000008323	PLEKHG6	0	0	0	0	0	0	0	1.93438	0						0.000143488	NA	not	0.0202499	NA	not	0.0154061	NA	not
ENSG00000008324	SS18L2	1531.6	1283.22	2387.72	807.704	1283.44	1936.66	948.196	1527.2	3059.3						-0.0587157	0.778814	not	0.0380426	0.916775	not	0.225048	0.405309	not
ENSG00000008382	MPND	186.345	290.905	392.421	271.244	262.969	358.163	260.362	261.142	273.464						0.0314773	0.898761	not	-0.0289074	0.928002	not	-0.133394	0.614032	not
ENSG00000008394	MGST1	2933.87	2365.75	3465.39	1755.05	2284.3	3763.19	5063.2	3640.51	4889.88						-0.0324296	0.897647	not	0.444703	0.0535481	not	0.564264	0.0138153	up
ENSG00000008405	CRY1	439.911	571.673	909.325	345.585	666.253	729.223	356.382	600.626	940.266						-0.00865218	0.983621	not	0.00923811	0.976932	not	0.0408427	0.902751	not
ENSG00000008438	PGLYRP1	0	0	0	0	0	0	0	0	0						0	NA	not	0	NA	not	0	NA	not
ENSG00000008441	NFIX	872.164	810.884	1317.16	548.516	585.792	915.746	469.02	642.215	772.941						-0.214906	0.245146	not	-0.490737	0.0174304	down	-0.111214	0.675538	not
ENSG00000008513	ST3GAL1	751.337	1004.48	1289.89	1095.02	1250.08	1398.92	1058.07	1246.71	2101.55						0.14837	0.377526	not	0.424096	0.0324039	up	0.117604	0.637531	not
ENSG00000008516	MMP25	20.4214	54.7347	50.9791	22.1014	52.9863	44.6463	27.698	19.3438	23.7252						0.0013163	0.999293	not	-0.250895	0.350001	not	-0.243527	0.34887	not
ENSG00000008517	IL32	0	0	0	0	5.88736	4.9607	2.7698	5.80315	3.74608						0.0630458	NA	not	0.189108	NA	not	0.00988265	NA	not
ENSG00000008710	PKD1	81.6856	46.6258	107.886	82.3778	94.1978	51.5913	76.6313	76.4082	87.4085						0.00689454	0.987905	not	0.0254652	0.943489	not	-0.00083567	0.997841	not
ENSG00000008735	MAPK8IP2	2.55267	2.02721	0	1.00461	6.86859	10.9135	0.923268	3.86877	4.99477						0.0378863	NA	not	0.0509398	NA	not	-0.0574601	NA	not
ENSG00000008838	MED24	9091.78	13281.3	20952.4	17845.8	13299.5	12644.8	4410.45	10097.5	10491.5						0.0329307	0.897669	not	-0.452222	0.065702	not	-0.580713	0.0177316	down
ENSG00000008853	RHOBTB2	365.883	561.537	675.769	505.318	749.657	679.616	439.476	541.627	606.865						0.11942	0.486812	not	0.0277334	0.928121	not	-0.240096	0.290123	not
ENSG00000008869	HEATR5B	206.767	285.837	457.626	210.968	222.739	365.108	348.072	445.875	575.648						-0.0300615	0.906065	not	0.440882	0.0414212	up	0.546927	0.0113482	up
ENSG00000008952	SEC62	3635.01	3936.84	6169.66	3372.47	4363.52	5457.77	5854.44	5246.05	7284.88						0.00496275	0.991244	not	0.396466	0.0176887	up	0.376886	0.0291289	up
ENSG00000008988	RPS20	9131.77	11662.5	18660.7	12758.5	14218	16899.1	16787.8	14872.5	19453.4						0.119012	0.414577	not	0.392726	0.0118774	up	0.155397	0.410374	not
ENSG00000009307	CSDE1	29455.3	38529.2	59912.3	33442.4	40859.3	44950.9	32875.7	40788.4	55019.9						0.00385112	0.994152	not	0.0551972	0.819657	not	0.0439277	0.858023	not
ENSG00000009335	UBE3C	1100.2	1102.8	1703.65	647.972	984.171	1266.96	912.189	1441.12	2216.43						-0.0991662	0.584052	not	0.150116	0.584457	not	0.412736	0.071987	not
ENSG00000009413	REV3L	1128.28	1392.69	1614.73	1224.62	1161.77	1004.05	1359.05	1137.42	1043.91						-0.0369609	0.875543	not	-0.110831	0.709462	not	0.0143834	0.966243	not
ENSG00000009694	TENM1	11.0616	8.10884	8.29892	10.0461	12.7559	0	24.005	2.90158	6.24347						-0.00562972	NA	not	0.0292884	NA	not	0.0438117	NA	not
ENSG00000009709	PAX7	0	0	0	0	0	0	0	0	0						0	NA	not	0	NA	not	0	NA	not
ENSG00000009724	MASP2	0	0	0	0	0	1.98428	0.923268	0	1.24869						0.00597248	NA	not	0.0200029	NA	not	0.00171981	NA	not
ENSG00000009765	IYD	1.70178	0	0	0	0	0.992141	0	0	0						-0.00354493	NA	not	-0.0204247	NA	not	-0.00748684	NA	not
ENSG00000009780	FAM76A	127.634	173.326	229.999	194.894	185.452	202.397	161.572	144.112	214.775						0.0517649	0.806275	not	0.00992563	0.974655	not	-0.152329	0.572771	not
ENSG00000009790	TRAF3IP3	96.1507	107.442	219.329	209.963	163.865	201.405	187.423	128.637	123.621						0.146487	0.433139	not	0.108291	0.737598	not	-0.220832	0.422206	not
ENSG00000009830	POMT2	494.368	517.952	911.696	858.939	784.982	733.192	302.832	567.742	693.025						0.116652	0.522481	not	-0.16383	0.560698	not	-0.461736	0.0506143	not
ENSG00000009844	VTA1	4225.53	5377.18	9540.21	4383.1	5991.37	7729.77	4797.3	5685.15	8518.59						0.00813332	0.983621	not	0.0461111	0.871485	not	0.0196723	0.946357	not
ENSG00000009950	MLXIPL	130.186	152.041	276.236	144.663	132.466	149.813	72.9382	79.3097	119.875						-0.0465782	0.830782	not	-0.674861	0.00465952	down	-0.464448	0.0534725	not
ENSG00000009954	BAZ1B	2554.38	3440.18	4920.08	3064.05	3075.17	3107.38	4213.8	2296.11	2624.75						-0.0201793	0.950886	not	-0.0961962	0.755741	not	-0.0232761	0.945989	not
ENSG00000010017	RANBP9	446.718	412.537	661.543	279.281	366.979	571.473	514.26	527.12	885.324						-0.0649704	0.739538	not	0.241216	0.317059	not	0.440579	0.048874	up
ENSG00000010030	ETV7	5.10535	3.04082	11.8556	0	10.7935	15.8742	7.38615	13.5407	17.4817						0.0163979	NA	not	0.126962	NA	not	0.062105	NA	not
ENSG00000010072	SPRTN	788.776	769.326	1376.44	484.221	589.717	848.28	623.206	651.887	921.536						-0.31289	0.0993921	not	-0.288223	0.162329	not	0.12167	0.620799	not
ENSG00000010165	METTL13	1050	1195.04	1532.93	990.543	991.039	1237.2	821.709	1156.76	1223.72						-0.0399989	0.849597	not	-0.163241	0.489996	not	-0.0393189	0.892364	not
ENSG00000010219	DYRK4	48.5008	68.9251	90.1026	43.1981	40.2303	110.128	48.9332	111.227	146.097						-0.00591751	0.990263	not	0.242112	0.384925	not	0.256884	0.340437	not
ENSG00000010244	ZNF207	5364.02	6510.39	10762.5	4072.68	5771.58	6830.89	5523.91	5449.16	7604.54						-0.167276	0.271978	not	-0.18143	0.34005	not	0.102279	0.636411	not
ENSG00000010256	UQCRC1	1472.89	1945.11	2365.19	1746.01	2335.32	1815.62	872.488	1504.95	1574.6						0.0239732	0.931448	not	-0.370439	0.101971	not	-0.454687	0.0418006	down
ENSG00000010270	STARD3NL	285.9	253.401	441.029	271.244	275.725	472.259	396.082	530.988	660.559						0.0224401	0.93712	not	0.523084	0.0176172	up	0.423596	0.0607803	not
ENSG00000010278	CD9	9.35981	9.12245	11.8556	31.1428	26.4931	50.5992	22.1584	54.1627	141.102						0.459714	0.069858	not	1.92558	0.000227536	up	0.250507	0.317708	not
ENSG00000010282	HHATL	0	0	0	0	0	0	0	0	0						0	NA	not	0	NA	not	0	NA	not
ENSG00000010292	NCAPD2	1050	783.517	1307.67	618.838	893.898	1508.05	1187.32	1216.73	1839.33						-0.00954784	0.981477	not	0.279281	0.257583	not	0.31123	0.19882	not
ENSG00000010295	IFFO1	570.948	745	1006.54	422.94	460.195	458.369	353.612	391.713	580.642						-0.522008	0.0119552	down	-0.63004	0.00084713	down	-0.0692743	0.800378	not
ENSG00000010310	GIPR	25.5267	27.3673	39.1235	1.00461	17.6621	11.9057	7.38615	20.311	28.7199						-0.13424	0.371241	not	-0.149233	0.564425	not	0.150667	0.512459	not
ENSG00000010318	PHF7	166.775	271.646	425.616	303.391	310.068	315.501	181.884	210.848	320.914						0.0585098	0.771381	not	-0.134654	0.627363	not	-0.315446	0.180975	not
ENSG00000010319	SEMA3G	159.968	254.415	379.379	70.3225	111.86	196.444	161.572	194.406	232.257						-0.592568	0.0255561	down	-0.206786	0.451659	not	0.381011	0.127204	not
ENSG00000010322	NISCH	173.582	235.156	438.657	289.327	268.856	282.76	291.753	245.667	335.899						0.0319944	0.898089	not	0.105136	0.719797	not	-0.0034806	0.993188	not
ENSG00000010327	STAB1	3.40357	18.2449	0	0	0	0	0	0	2.49739						-0.0652426	NA	not	-0.107029	NA	not	0.0363742	NA	not
ENSG00000010361	FUZ	0	0	0	0	4.90613	0	0	0	0						0.0119589	NA	not	0.000643751	NA	not	-0.0266346	NA	not
ENSG00000010379	SLC6A13	0	3.04082	0	0	0.981227	0	3.69307	0	0						-0.00686568	NA	not	0.00533231	NA	not	0.0203383	NA	not
ENSG00000010404	IDS	706.24	891.973	1168.96	705.234	825.212	1136.99	1239.03	1909.24	2275.12						0.00295118	0.995468	not	0.824313	1.81493e-05	up	0.795264	5.80266e-05	up
ENSG00000010438	PRSS3	0	0	0	0	0	0	0	0	0						0	NA	not	0	NA	not	0	NA	not
ENSG00000010539	ZNF200	875.567	1350.12	2170.76	1020.68	1123.5	1458.45	914.035	921.734	1460.97						-0.0393206	0.851124	not	-0.265601	0.190517	not	-0.14357	0.536225	not
ENSG00000010610	CD4	1233.79	1150.44	1746.33	1081.96	1236.35	1702.51	1525.24	2317.39	2559.82						0.00266258	0.995851	not	0.498603	0.0142606	up	0.480159	0.0210254	up
ENSG00000010626	LRRC23	30.6321	33.449	67.5769	58.2672	74.5732	47.6227	55.3961	68.6706	101.144						0.0997939	0.590525	not	0.403818	0.127989	not	0.0993194	0.75208	not
ENSG00000010671	BTK	313.979	401.388	667.471	358.645	387.585	419.675	398.852	247.601	390.841						-0.0225551	0.936673	not	-0.226427	0.351377	not	-0.144828	0.587996	not
ENSG00000010704	HFE	5.10535	15.2041	8.29892	6.02765	0	0.992141	2.7698	0.967192	3.74608						-0.049492	NA	not	-0.160893	NA	not	-0.00678198	NA	not
ENSG00000010803	SCMH1	1045.75	1206.19	1877.93	486.23	1042.06	1236.21	577.043	1233.17	2246.4						-0.10583	0.572826	not	-0.0194177	0.956595	not	0.259561	0.33237	not
ENSG00000010810	FYN	209.319	233.129	441.029	474.175	463.139	529.803	347.149	308.534	460.768						0.706702	0.00120219	up	0.310675	0.151679	not	-0.339792	0.11272	not
ENSG00000010818	HIVEP2	140.397	204.748	346.184	369.696	405.247	526.827	705.377	668.33	1052.65						0.901183	1.24607e-05	up	1.82667	2.98633e-20	up	0.677154	0.000542352	up
ENSG00000010932	FMO1	91.0454	99.3333	114.999	72.3317	116.766	112.112	77.5545	122.833	292.194						0.00186131	0.999028	not	0.290152	0.284587	not	0.272966	0.310107	not
ENSG00000011007	ELOA	816.005	752.095	1168.96	563.585	728.07	1168.74	542.882	873.374	1259.93						-0.0219524	0.94166	not	-0.0263536	0.937403	not	0.0512661	0.874448	not
ENSG00000011009	LYPLA2	1906.85	2100.19	3045.7	1802.27	2125.34	2268.03	1624.03	1833.8	1815.6						-0.0263169	0.916239	not	-0.293969	0.125688	not	-0.208602	0.313741	not
ENSG00000011021	CLCN6	235.697	230.088	553.657	151.696	290.443	607.19	291.753	496.169	1087.61						0.0141124	0.97157	not	0.453056	0.0873584	not	0.369631	0.156903	not
ENSG00000011028	MRC2	2286.35	2757.01	4327.3	1752.04	2474.65	2925.82	2356.18	2726.51	3668.66						-0.121279	0.432919	not	-0.0373082	0.889736	not	0.20756	0.28917	not
ENSG00000011052	NME1-NME2	0	0	0	0	0	0	0	0	0						0	NA	not	0	NA	not	0	NA	not
ENSG00000011083	SLC6A7	0	17.2313	2.37112	7.03225	0.981227	0.992141	0	0	0						-0.0126794	NA	not	-0.204828	NA	not	-0.113531	NA	not
ENSG00000011105	TSPAN9	30.6321	34.4626	23.7112	10.0461	11.7747	16.8664	14.7723	15.4751	26.2226						-0.145484	0.377526	not	-0.21077	0.429094	not	0.120361	0.654274	not
ENSG00000011114	BTBD7	1914.51	3160.42	5631.41	2037.34	2770.98	2337.48	1795.76	2020.46	2834.53						-0.141148	0.410917	not	-0.434515	0.037771	down	-0.124288	0.633084	not
ENSG00000011132	APBA3	138.695	270.633	221.7	185.852	392.491	271.847	104.329	234.06	295.94						0.0801608	0.68021	not	-0.00450262	0.98962	not	-0.241351	0.379001	not
ENSG00000011143	MKS1	205.916	279.755	429.173	285.309	400.341	514.921	179.114	253.404	399.582						0.16088	0.376488	not	-0.065054	0.840247	not	-0.399711	0.0841705	not
ENSG00000011198	ABHD5	245.057	303.068	373.452	159.733	279.65	345.265	145.876	405.253	605.616						-0.0263317	0.925309	not	0.149186	0.625104	not	0.244231	0.371765	not
ENSG00000011201	ANOS1	336.102	361.857	474.224	628.884	431.74	591.316	628.746	525.185	545.679						0.210983	0.271978	not	0.389198	0.101153	not	0.000517606	0.998641	not
ENSG00000011243	AKAP8L	47.6499	40.5442	73.5048	53.2442	79.4794	70.442	59.0892	41.5892	48.699						0.0577004	0.784881	not	-0.0201484	0.955475	not	-0.206906	0.461252	not
ENSG00000011258	MBTD1	260.373	250.36	446.956	211.972	174.658	372.053	285.29	316.272	449.53						-0.0531207	0.801908	not	0.113458	0.702097	not	0.283821	0.25085	not
ENSG00000011260	UTP18	2254.86	3221.24	4914.15	2178.99	2800.42	3226.44	2418.04	2225.51	2478.66						-0.0715935	0.673545	not	-0.367458	0.0432844	down	-0.178688	0.393133	not
ENSG00000011275	RNF216	794.733	1158.55	1601.69	1016.66	1062.67	1157.83	896.493	919.799	1166.28						-0.00394336	0.994152	not	-0.151046	0.48035	not	-0.138459	0.526179	not
ENSG00000011295	TTC19	1324.84	1596.43	2682.92	1731.94	1761.3	1642.98	1412.6	1379.22	1470.96						0.00398538	0.994152	not	-0.229515	0.292112	not	-0.241476	0.269772	not
ENSG00000011304	PTBP1	7811.18	11785.2	16473.4	10308.3	10182.2	10207.1	6144.35	6483.09	8683.41						-0.0244289	0.921854	not	-0.57741	0.000961155	down	-0.486733	0.00811414	down
ENSG00000011332	DPF1	56.1588	69.9388	87.7315	46.2119	62.7985	126.994	29.5446	33.8517	43.7043						0.02002	0.950886	not	-0.470452	0.0768535	not	-0.544233	0.0381771	down
ENSG00000011347	SYT7	0	0	0	16.0737	0	0.992141	0	0	2.49739						0.0508302	NA	not	0.0411294	NA	not	-0.0677818	NA	not
ENSG00000011376	LARS2	719.854	1018.67	1700.09	994.561	1065.61	1182.63	628.746	807.605	1188.76						0.0137934	0.968297	not	-0.243925	0.259898	not	-0.289123	0.17515	not
ENSG00000011405	PIK3C2A	568.396	692.292	1112.06	835.833	905.672	822.485	900.186	589.02	782.931						0.0561018	0.780879	not	0.0190969	0.952031	not	-0.150849	0.566041	not
ENSG00000011422	PLAUR	378.647	335.503	598.708	299.373	356.185	658.781	603.817	531.956	1113.83						0.00818964	0.984188	not	0.529928	0.0241015	up	0.480891	0.0420868	up
ENSG00000011426	ANLN	717.302	942.653	1212.83	596.737	896.841	855.225	752.464	514.546	1065.14						-0.0477995	0.816035	not	-0.202098	0.407241	not	-0.0508582	0.867627	not
ENSG00000011451	WIZ	515.64	708.51	972.16	478.193	500.426	688.546	465.327	750.541	1060.14						-0.0770774	0.674892	not	0.054098	0.864945	not	0.268243	0.253244	not
ENSG00000011454	RABGAP1	431.402	667.966	838.191	766.516	634.854	841.335	656.444	650.92	815.397						0.101893	0.547973	not	0.143438	0.564765	not	-0.0985049	0.704943	not
ENSG00000011465	DCN	5.10535	1.01361	2.37112	1.00461	0.981227	1.98428	0	0	1.24869						-0.0157004	NA	not	-0.108326	NA	not	-0.0482806	NA	not
ENSG00000011478	QPCTL	2.55267	22.2993	1.18556	33.152	6.86859	5.95284	3.69307	4.83596	18.7304						0.0289874	NA	not	-0.0136202	NA	not	-0.0986229	NA	not
ENSG00000011485	PPP5C	81.6856	121.633	136.339	61.2811	101.066	124.018	30.4678	65.769	81.1651						-0.0256646	0.927935	not	-0.490699	0.0625537	not	-0.358034	0.171282	not
ENSG00000011523	CEP68	219.53	410.51	537.059	272.249	331.655	304.587	313.911	205.045	285.951						-0.0425032	0.847777	not	-0.283418	0.252855	not	-0.13447	0.635588	not
ENSG00000011566	MAP4K3	239.101	247.32	535.873	170.783	210.964	307.564	269.594	218.585	304.681						-0.13588	0.450563	not	-0.177251	0.503671	not	0.123177	0.659669	not
ENSG00000011590	ZBTB32	0	0	13.0412	0	1.96245	6.94498	0	0	3.74608						-0.00148919	NA	not	-0.0415102	NA	not	-0.0300947	NA	not
ENSG00000011600	TYROBP	10404.7	11360.5	17042.4	16923.6	13494.8	13042.7	10486.5	19995.7	17840.1						0.0610446	0.765848	not	0.238294	0.347242	not	0.0468846	0.886048	not
ENSG00000011638	LDAF1	38.2901	69.9388	148.195	85.3916	56.9112	137.908	120.948	148.948	167.325						0.0422998	0.853227	not	0.492061	0.0617882	not	0.300993	0.257317	not
ENSG00000011677	GABRA3	0	1.01361	0	0	0	0	0	0	0						-0.00317677	NA	not	-0.00918717	NA	not	0.000170143	NA	not
ENSG00000012048	BRCA1	2332.29	3954.07	5749.97	4108.84	4200.63	3603.45	2787.35	2343.51	3232.87						0.0336799	0.886838	not	-0.31811	0.145255	not	-0.43052	0.0427746	down
ENSG00000012061	ERCC1	153.16	184.476	206.288	97.4469	152.09	170.648	137.567	155.718	226.014						-0.0712063	0.71736	not	-0.047266	0.891068	not	0.162202	0.559119	not
ENSG00000012124	CD22	7.65802	6.08163	16.5978	12.0553	8.83104	0	6.46288	8.70473	0						-0.00654195	NA	not	-0.0632294	NA	not	-0.0362404	NA	not
ENSG00000012171	SEMA3B	5.10535	7.09524	8.29892	2.00922	9.81227	0.992141	2.7698	1.93438	1.24869						-0.0149603	NA	not	-0.140948	NA	not	-0.0770898	NA	not
ENSG00000012174	MBTPS2	476.499	602.081	815.666	508.331	518.088	635.962	503.181	481.662	681.787						-0.0247019	0.920979	not	-0.115333	0.62186	not	-0.0384989	0.888271	not
ENSG00000012211	PRICKLE3	11.0616	14.1905	0	25.1152	0.981227	3.96856	3.69307	7.73753	3.74608						0.00575246	NA	not	-0.0720076	NA	not	-0.080706	NA	not
ENSG00000012223	LTF	0	0	0	0	0	0	0	0	0						0	NA	not	0	NA	not	0	NA	not
ENSG00000012232	EXTL3	228.89	183.463	278.607	136.627	190.358	180.57	135.72	197.307	202.288						-0.0871516	0.644819	not	-0.223873	0.401596	not	0.0214428	0.950598	not
ENSG00000012504	NR1H4	0	0	1.18556	0	0	1.98428	0.923268	0.967192	0						0.00288171	NA	not	0.0111496	NA	not	0.00196738	NA	not
ENSG00000012660	ELOVL5	3960.05	4755.84	7691.92	3579.42	5847.13	6756.48	4779.76	5895.03	8511.09						0.0156826	0.963065	not	0.21071	0.333879	not	0.157196	0.501441	not
ENSG00000012779	ALOX5	27.2285	66.8979	80.6181	48.2212	78.4982	56.552	278.827	173.127	209.78						0.0272963	0.920814	not	1.76241	1.47336e-06	up	1.26557	5.51112e-05	up
ENSG00000012817	KDM5D	261.224	207.789	362.782	278.276	294.368	217.279	300.062	309.501	332.152						0.00462142	0.993596	not	0.133592	0.651079	not	0.114643	0.698106	not
ENSG00000012822	CALCOCO1	23.825	16.2177	34.3813	19.0875	31.3993	14.8821	36.9307	42.5564	52.4451						-0.00666626	0.987936	not	0.294647	0.266029	not	0.305717	0.227064	not
ENSG00000012963	UBR7	1105.31	1185.92	2030.87	710.258	1138.22	1720.37	979.588	1344.4	2114.04						-0.0435827	0.840101	not	0.0447905	0.893335	not	0.18683	0.472007	not
ENSG00000012983	MAP4K5	575.203	868.66	1313.6	908.165	714.333	721.286	736.768	483.596	731.734						-0.0121601	0.974005	not	-0.268783	0.274347	not	-0.21936	0.392708	not
ENSG00000013016	EHD3	0	23.3129	13.0412	8.03686	19.6245	0	4.61634	0	0						-0.00284313	NA	not	-0.147584	NA	not	-0.11166	NA	not
ENSG00000013275	PSMC4	1489.91	2223.85	2973.39	2040.36	2214.63	2404.95	610.28	1931.48	1789.38						0.0167478	0.963065	not	-0.342472	0.18045	not	-0.40279	0.108337	not
ENSG00000013288	MAN2B2	1775.81	2216.75	3253.18	1630.48	2075.29	2104.33	3186.2	2386.06	3068.04						-0.0615361	0.739538	not	0.257739	0.205687	not	0.431282	0.0247345	up
ENSG00000013293	SLC7A14	0	0	0	0	0	0	0	0	0						0	NA	not	0	NA	not	0	NA	not
ENSG00000013297	CLDN11	7.65802	4.05442	2.37112	10.0461	0	0	5.53961	0	3.74608						-0.00633025	NA	not	-0.0374193	NA	not	-0.0144091	NA	not
ENSG00000013306	SLC25A39	1637.97	2257.3	3005.4	2354.8	2238.18	2303.75	1507.7	1580.39	1527.15						0.0272131	0.916167	not	-0.390343	0.0549457	not	-0.480311	0.0170126	down
ENSG00000013364	MVP	161.669	232.116	343.813	184.848	186.433	216.287	198.503	161.521	174.817						-0.0400647	0.857812	not	-0.241872	0.332603	not	-0.104042	0.719509	not
ENSG00000013374	NUB1	1746.88	1888.35	2886.84	1693.77	2195.99	2181.72	1942.56	1459.49	1718.2						-0.0029033	0.995468	not	-0.212832	0.341321	not	-0.201327	0.379376	not
ENSG00000013375	PGM3	419.49	506.803	986.386	607.788	497.482	655.805	566.887	431.368	640.58						0.00810738	0.984046	not	-0.083589	0.774495	not	-0.111804	0.680232	not
ENSG00000013392	RWDD2A	117.423	63.8571	240.669	89.4101	132.466	179.577	120.025	129.604	129.864						0.00642174	0.988186	not	-0.0133758	0.969734	not	-0.0370945	0.914845	not
ENSG00000013441	CLK1	1119.77	1136.25	1901.64	1320.05	1483.62	2185.69	903.88	811.474	1409.77						0.120019	0.465626	not	-0.297614	0.147045	not	-0.574576	0.0030903	down
ENSG00000013503	POLR3B	306.321	394.292	614.12	248.138	270.819	336.336	331.453	274.682	255.982						-0.186523	0.31319	not	-0.350623	0.126519	not	0.00575442	0.987025	not
ENSG00000013523	ANGEL1	86.7909	84.1292	117.37	21.0968	67.7047	78.3791	82.1709	88.0145	136.108						-0.153552	0.4102	not	0.03682	0.921237	not	0.393285	0.131094	not
ENSG00000013561	RNF14	576.054	399.36	752.831	238.092	418.984	859.194	492.102	973.962	2654.72						-0.0146028	0.966038	not	0.337777	0.185362	not	0.376525	0.117086	not
ENSG00000013563	DNASE1L1	0	10.1361	7.11336	6.02765	17.6621	14.8821	5.53961	0.967192	3.74608						0.0430421	NA	not	-0.0556403	NA	not	-0.172071	NA	not
ENSG00000013573	DDX11	96.1507	143.932	177.834	69.3179	92.2353	57.5442	53.5496	67.7034	103.642						-0.246747	0.23332	not	-0.4886	0.0595083	not	-0.0302751	0.932328	not
ENSG00000013583	HEBP1	1211.67	1466.69	2601.12	1276.86	1742.66	1985.27	1272.26	1952.76	2121.53						0.00919507	0.981477	not	0.0754889	0.781706	not	0.04468	0.876851	not
ENSG00000013588	GPRC5A	0	3.04082	0	0	0.981227	0	0.923268	0	2.49739						-0.00771674	NA	not	-0.000481792	NA	not	0.017984	NA	not
ENSG00000013619	MAMLD1	2.55267	5.06803	4.74224	8.03686	1.96245	0.992141	0.923268	4.83596	11.2382						0.00094042	NA	not	0.0310588	NA	not	0.0247092	NA	not
ENSG00000013725	CD6	43.3955	70.9524	167.164	99.4561	82.4231	60.5206	39.7005	36.7533	42.4556						0.00524679	0.992472	not	-0.487432	0.0697761	not	-0.484949	0.0620957	not
ENSG00000013810	TACC3	3390.8	4072.67	6751.77	2577.82	4202.59	4576.74	2467.9	3460.61	4555.23						-0.0602582	0.753902	not	-0.294493	0.161961	not	-0.118056	0.638874	not
ENSG00000014123	UFL1	700.284	940.626	1453.5	762.497	900.766	1286.81	1214.1	880.145	1046.41						0.00630207	0.988076	not	0.0878814	0.754412	not	0.0658919	0.818958	not
ENSG00000014138	POLA2	462.885	741.959	1157.11	509.336	595.605	711.365	505.028	521.316	634.336						-0.0708423	0.691014	not	-0.320369	0.109272	not	-0.126514	0.598778	not
ENSG00000014164	ZC3H3	82.5365	110.483	106.7	112.516	80.4606	55.5599	40.6238	52.2284	89.9059						-0.0182866	0.956273	not	-0.332004	0.214819	not	-0.244596	0.368794	not
ENSG00000014216	CAPN1	1659.24	2243.11	4212.3	1671.67	2699.36	2920.86	1438.45	2325.13	3127.98						-0.00358856	0.995101	not	-0.104409	0.71673	not	-0.0910302	0.750221	not
ENSG00000014257	ACP3	361.629	410.51	717.264	270.239	448.421	658.781	205.889	240.831	491.985						-0.00614052	0.989371	not	-0.411188	0.0918351	not	-0.376056	0.126318	not
ENSG00000014641	MDH1	20160.2	16063.6	26394.1	13222.6	16989.9	28834.6	21410.6	19095.3	28563.9						-0.0136837	0.97072	not	0.101684	0.723451	not	0.149466	0.569504	not
ENSG00000014824	SLC30A9	2904.09	3782.77	6183.88	3029.9	3865.05	3894.15	3542.58	2859.02	3908.41						-0.0349316	0.871505	not	-0.188588	0.349009	not	-0.0846844	0.721303	not
ENSG00000014914	MTMR11	152.31	189.544	292.833	113.521	220.776	210.334	358.228	293.059	339.645						-0.0231353	0.93663	not	0.497483	0.0326839	up	0.584391	0.0126166	up
ENSG00000014919	COX15	478.201	792.639	1166.59	804.691	1054.82	1029.84	545.651	735.066	872.837						0.137633	0.41399	not	-0.0694531	0.806597	not	-0.359698	0.0872288	not
ENSG00000015133	CCDC88C	407.577	455.109	584.481	476.184	365.998	340.304	457.018	331.747	501.975						-0.0331084	0.896918	not	-0.0890963	0.776811	not	0.0257015	0.940317	not
ENSG00000015153	YAF2	457.78	563.564	1046.85	327.502	439.59	707.396	523.493	490.366	777.936						-0.116517	0.504289	not	-0.0889904	0.759577	not	0.181371	0.469357	not
ENSG00000015171	ZMYND11	1162.32	1570.07	2375.86	1361.24	1546.41	1835.46	1516.93	1149.99	1645.78						0.00160593	0.999028	not	-0.132471	0.560322	not	-0.137757	0.538957	not
ENSG00000015285	WAS	3535.45	3877.04	6336.82	2334.71	3869.96	5217.67	1624.03	4762.45	5893.83						-0.0314431	0.905318	not	-0.0796606	0.812655	not	0.0324562	0.925903	not
ENSG00000015413	DPEP1	1.70178	4.05442	1.18556	5.02304	1.96245	0	9.23268	5.80315	1.24869						0.00217321	NA	not	0.0822961	NA	not	0.0645982	NA	not
ENSG00000015475	BID	1519.69	1804.22	2877.36	1404.44	1613.14	1840.42	1797.6	1442.08	1992.91						-0.0841168	0.606565	not	-0.142164	0.504843	not	0.0562494	0.821601	not
ENSG00000015479	MATR3	17.0178	14.1905	43.8657	35.1613	15.6996	9.92141	17.5421	7.73753	32.466						-0.00172739	0.999028	not	-0.0641638	0.830947	not	-0.0543278	0.845594	not
ENSG00000015520	NPC1L1	0	0	0	0	0	0	0	0	0						0	NA	not	0	NA	not	0	NA	not
ENSG00000015532	XYLT2	351.418	358.816	559.585	364.673	349.317	396.856	344.379	396.549	432.048						-0.0209156	0.943811	not	-0.0477467	0.876614	not	0.0223866	0.942597	not
ENSG00000015568	RGPD5	0	0	0	0	0	0	0	0.967192	0						0.000143515	NA	not	0.0104787	NA	not	0.00782735	NA	not
ENSG00000015592	STMN4	0	0	4.74224	0	0	0.992141	0.923268	0	0						-0.0058102	NA	not	-0.016976	NA	not	0.000170161	NA	not
ENSG00000015676	NUDCD3	565.843	852.442	1362.21	808.709	879.179	953.447	596.431	661.559	676.792						0.0166842	0.958117	not	-0.321338	0.114701	not	-0.375102	0.0622274	not
ENSG00000016082	ISL1	15.316	17.2313	35.5668	22.1014	18.6433	6.94498	12.0025	9.67192	18.7304						-0.0183889	0.950886	not	-0.153014	NA	not	-0.0791002	NA	not
ENSG00000016391	CHDH	8.50892	11.1497	52.1647	11.0507	30.418	17.8585	10.1559	7.73753	1.24869						0.0010048	0.999293	not	-0.268181	NA	not	-0.240386	NA	not
ENSG00000016402	IL20RA	36.5883	54.7347	88.917	30.1382	21.587	25.7957	12.0025	11.6063	19.9791						-0.198574	0.28834	not	-1.20554	0.00140177	down	-0.309348	0.223863	not
ENSG00000016490	CLCA1	0	0	0	0	0	0	0	0	0						0	NA	not	0	NA	not	0	NA	not
ENSG00000016602	CLCA4	0	0	0	0	0	0	0	0	0						0	NA	not	0	NA	not	0	NA	not
ENSG00000016864	GLT8D1	567.545	602.081	1048.04	341.567	595.605	782.799	497.642	685.739	1017.69						-0.0669654	0.734059	not	0.016679	0.959684	not	0.213995	0.398889	not
ENSG00000017260	ATP2C1	623.703	669.993	1062.26	537.465	892.916	1251.09	704.454	1286.37	2065.34						0.0428279	0.848244	not	0.511082	0.0344888	up	0.334165	0.180616	not
ENSG00000017427	IGF1	0	0	0	0	7.84982	0	0.923268	1.93438	2.49739						0.0299713	NA	not	0.0706605	NA	not	-0.0128974	NA	not
ENSG00000017483	SLC38A5	483.306	695.333	1020.77	433.99	522.994	657.789	415.471	393.647	382.1						-0.10713	0.529578	not	-0.617409	0.00177188	down	-0.330879	0.123832	not
ENSG00000017797	RALBP1	2073.62	2439.75	3842.4	1986.11	2375.55	2871.25	3164.04	2458.6	3512.57						-0.0302646	0.897008	not	0.15825	0.444803	not	0.249138	0.192853	not
ENSG00000018189	RUFY3	103.809	115.551	227.628	104.479	117.747	119.057	183.73	110.26	124.869						-0.0376307	0.877213	not	0.0208683	0.952768	not	0.151222	0.606768	not
ENSG00000018236	CNTN1	28.9303	92.2381	90.1026	61.2811	25.5119	103.183	61.859	70.605	62.4347						-0.00462107	0.993641	not	-0.000928452	0.998137	not	0.0160014	0.962916	not
ENSG00000018280	SLC11A1	86.7909	137.85	139.896	184.848	197.227	138.9	196.656	165.39	211.029						0.170015	0.371241	not	0.411841	0.102359	not	0.0378606	0.911739	not
ENSG00000018408	WWTR1	450.973	606.136	775.357	434.995	523.975	534.764	779.238	623.839	695.522						-0.0484728	0.81401	not	0.193754	0.414033	not	0.344753	0.11145	not
ENSG00000018510	AGPS	1249.96	1855.91	2819.26	1502.89	2002.68	2302.76	1190.09	1611.34	2333.81						0.0204876	0.944387	not	-0.112053	0.656804	not	-0.179504	0.436316	not
ENSG00000018607	ZNF806	0	0	0	0	0	0	0	0	0						0	NA	not	0	NA	not	0	NA	not
ENSG00000018610	STEEP1	1511.18	2249.19	3407.3	2338.73	2242.1	2282.92	1468	1307.64	1587.09						0.0204723	0.944387	not	-0.492978	0.0100836	down	-0.560551	0.00423053	down
ENSG00000018625	ATP1A2	5.95624	0	13.0412	4.01843	2.94368	0.992141	2.7698	1.93438	7.49216						-0.0214109	NA	not	-0.0416911	NA	not	0.0245137	NA	not
ENSG00000018699	TTC27	190.6	234.143	244.225	145.668	147.184	229.184	228.047	204.077	259.728						-0.0726714	0.707115	not	0.036213	0.916794	not	0.248305	0.325173	not
ENSG00000018869	ZNF582	44.2464	52.7075	72.3192	48.2212	56.9112	37.7013	60.9357	28.0486	52.4451						-0.01361	0.97157	not	-0.0815155	0.809624	not	-0.0289027	0.934086	not
ENSG00000019102	VSIG2	33.1848	84.1292	90.1026	93.4285	69.6671	58.5363	95.0966	75.441	69.9268						0.0306487	0.907899	not	0.139355	0.652257	not	0.0259592	0.941695	not
ENSG00000019144	PHLDB1	11.9125	14.1905	54.5358	8.03686	18.6433	6.94498	15.6956	10.6391	23.7252						-0.0673197	0.682608	not	-0.107731	NA	not	0.0919323	NA	not
ENSG00000019169	MARCO	34.8866	61.8299	85.3604	74.341	112.841	56.552	90.4803	79.3097	63.6834						0.0836677	0.6581	not	0.211128	0.462973	not	-0.0381093	0.911739	not
ENSG00000019186	CYP24A1	1.70178	0	2.37112	0	0.981227	0.992141	0.923268	0	4.99477						-0.00839124	NA	not	0.0118583	NA	not	0.0306497	NA	not
ENSG00000019485	PRDM11	64.6678	82.102	73.5048	46.2119	112.841	71.4341	45.2401	39.6549	34.9634						0.00936825	0.982023	not	-0.367172	0.169689	not	-0.391381	0.131633	not
ENSG00000019505	SYT13	0	0	0	0	0	0	0	0	0						0	NA	not	0	NA	not	0	NA	not
ENSG00000019549	SNAI2	3.40357	10.1361	2.37112	14.0645	38.2678	42.662	15.6956	19.3438	23.7252						0.739393	0.0268617	up	0.44113	0.0790812	not	-0.151344	0.541248	not
ENSG00000019582	CD74	1546.92	2140.73	2771.84	2120.73	2124.36	2231.32	3283.14	2320.29	2827.04						0.0244363	0.927177	not	0.341096	0.112655	not	0.251779	0.268534	not
ENSG00000019991	HGF	87.6418	83.1156	131.597	45.2073	52.005	51.5913	50.7797	88.0145	63.6834						-0.294685	0.174889	not	-0.25852	0.346396	not	0.195567	0.490498	not
ENSG00000019995	ZRANB1	40.8428	39.5306	61.6491	53.2442	67.7047	58.5363	47.0867	20.311	41.2069						0.0513195	0.813708	not	-0.13636	0.658828	not	-0.310627	0.238406	not
ENSG00000020129	NCDN	281.645	440.918	470.668	573.631	363.054	265.894	224.354	279.518	319.666						0.0231207	0.937295	not	-0.270976	0.314779	not	-0.355924	0.168835	not
ENSG00000020181	ADGRA2	0	0	21.3401	12.0553	8.83104	0	3.69307	2.90158	1.24869						0.0102379	NA	not	-0.0428897	NA	not	-0.0649272	NA	not
ENSG00000020219	CCT8L1P	0	0	0	0	0	0	0	0.967192	0						0.000143515	NA	not	0.0104787	NA	not	0.00782735	NA	not
ENSG00000020256	ZFP64	551.378	723.714	1325.46	763.502	884.085	848.28	628.746	559.037	780.433						0.0231188	0.93152	not	-0.231716	0.281287	not	-0.306827	0.140258	not
ENSG00000020426	MNAT1	386.305	457.136	695.924	448.055	497.482	645.884	651.827	377.205	841.619						0.0277743	0.916239	not	0.219036	0.375713	not	0.120403	0.662963	not
ENSG00000020577	SAMD4A	3.40357	1.01361	4.74224	3.01382	6.86859	7.93712	14.7723	3.86877	9.98955						0.0328688	NA	not	0.200505	NA	not	0.0753589	NA	not
ENSG00000020633	RUNX3	1672	2371.84	3578.02	2227.21	2564.93	3057.78	1492	1739.01	2842.03						0.042656	0.832542	not	-0.221823	0.283083	not	-0.349664	0.0720155	not
ENSG00000020922	MRE11	1408.23	2258.31	3867.3	1551.11	1996.8	2302.76	1792.06	1898.6	2582.3						-0.061299	0.740366	not	-0.122581	0.606331	not	0.0449654	0.871193	not
ENSG00000021300	PLEKHB1	16.1669	63.8571	73.5048	62.2857	36.3054	36.7092	47.0867	81.2441	89.9059						0.0037784	0.995101	not	0.21907	0.431182	not	0.194676	0.473562	not
ENSG00000021355	SERPINB1	1479.7	1826.52	2652.1	1507.92	1909.47	1914.83	2474.36	2490.52	2886.98						-0.0164286	0.956273	not	0.389604	0.0208475	up	0.438097	0.010087	up
ENSG00000021461	CYP3A43	0	0	1.18556	0	0	0	0	0.967192	0						-0.0031768	NA	not	0.000644184	NA	not	0.00782728	NA	not
ENSG00000021488	SLC7A9	0.850892	2.02721	7.11336	0	0	0	0	0	0						-0.0209144	NA	not	-0.061042	NA	not	0.000237799	NA	not
ENSG00000021574	SPAST	1018.52	1120.03	1690.61	744.414	1036.18	1227.28	854.946	1196.42	1620.8						-0.0802307	0.646796	not	-0.0274732	0.926486	not	0.180249	0.43924	not
ENSG00000021645	NRXN3	0.850892	1.01361	7.11336	0	0	0	0	1.93438	0						-0.023983	NA	not	-0.0346886	NA	not	0.0262162	NA	not
ENSG00000021762	OSBPL5	1523.95	2096.14	2835.86	1328.09	1386.47	1271.92	874.335	1637.46	1985.42						-0.23953	0.221631	not	-0.33918	0.144599	not	0.0564021	0.857505	not
ENSG00000021776	AQR	1783.47	1956.26	3288.74	1770.12	2135.15	2758.15	1865	2512.76	3356.49						0.00406385	0.994152	not	0.144732	0.52401	not	0.131336	0.569374	not
ENSG00000021826	CPS1	5.95624	2.02721	1.18556	3.01382	1.96245	19.8428	4.61634	14.5079	13.7356						0.0345073	NA	not	0.16618	NA	not	0.0437819	NA	not
ENSG00000021852	C8B	0	0	0	0	0	0	0	0	0						0	NA	not	0	NA	not	0	NA	not
ENSG00000022267	FHL1	99.5543	204.748	228.813	201.926	160.921	212.318	343.456	145.079	258.48						0.0336946	0.897647	not	0.305789	0.250935	not	0.172187	0.551087	not
ENSG00000022277	RTF2	3908.14	6024.87	9267.53	7420.03	7363.13	6487.61	3098.49	4465.52	5479.27						0.0859332	0.628886	not	-0.353161	0.105313	not	-0.598198	0.00476225	down
ENSG00000022355	GABRA1	0	0	0	1.00461	0	0	0	0	0						0.0034655	NA	not	0.000643939	NA	not	-0.0074867	NA	not
ENSG00000022556	NLRP2	188.047	332.462	329.586	343.576	322.824	331.375	373	254.371	368.365						0.0704131	0.722318	not	0.173645	0.532888	not	-0.0358833	0.913829	not
ENSG00000022567	SLC45A4	273.987	295.973	448.142	223.023	341.467	323.438	258.515	326.911	444.535						-0.0238729	0.930697	not	0.0304631	0.923791	not	0.111578	0.681333	not
ENSG00000022840	RNF10	1780.07	2135.67	3464.21	2302.56	2874.01	2782.95	2370.95	2864.82	3400.19						0.0774322	0.636288	not	0.243165	0.192336	not	0.0538646	0.827939	not
ENSG00000022976	ZNF839	69.7731	140.891	137.525	62.2857	122.653	111.12	49.8565	69.6378	38.7095						-0.019247	0.953601	not	-0.518432	0.0535481	not	-0.40162	0.12324	not
ENSG00000023041	ZDHHC6	668.801	1049.08	1208.09	878.027	1038.14	1230.25	1166.09	841.457	1072.63						0.0442671	0.831558	not	0.10024	0.713553	not	-0.0367724	0.903052	not
ENSG00000023171	GRAMD1B	168.477	341.585	322.472	165.76	247.269	297.642	237.28	217.618	273.464						-0.0294438	0.911586	not	-0.0911477	0.770719	not	0.0120507	0.972152	not
ENSG00000023191	RNH1	6136.63	7384.11	10361.8	7914.3	8957.62	8151.43	5778.74	6804.19	7734.41						0.0490093	0.801253	not	-0.148307	0.501229	not	-0.288417	0.137998	not
ENSG00000023228	NDUFS1	3057.25	3715.88	6091.41	2927.43	3760.06	4166	3556.43	2934.46	3629.95						-0.0374739	0.853992	not	-0.211511	0.279556	not	-0.101055	0.659188	not
ENSG00000023287	RB1CC1	1620.1	1634.95	2822.82	1649.57	1717.15	1944.6	3335.77	2024.33	2482.4						-0.0167992	0.96124	not	0.32108	0.163877	not	0.379042	0.0953921	not
ENSG00000023318	ERP44	1186.99	1348.09	2125.71	809.714	1558.19	2024.96	1468.92	1991.45	2900.71						-0.0052745	0.99142	not	0.332133	0.153893	not	0.346834	0.136879	not
ENSG00000023330	ALAS1	428.849	341.585	642.574	349.603	449.402	574.449	549.345	448.777	1036.42						0.00411496	0.994152	not	0.345035	0.149821	not	0.322377	0.183413	not
ENSG00000023445	BIRC3	28.0794	87.17	94.8448	43.1981	67.7047	64.4891	57.2426	53.1956	82.4138						-0.0139736	0.97157	not	-0.0155582	0.965719	not	0.0363241	0.91609	not
ENSG00000023516	AKAP11	405.875	493.626	750.46	429.972	537.712	511.945	653.674	577.414	693.025						-0.0107697	0.976666	not	0.227331	0.289055	not	0.262257	0.214735	not
ENSG00000023572	GLRX2	2075.32	3121.9	5116.88	2717.46	4255.58	3830.65	2297.09	2359.95	2750.87						0.0559891	0.770253	not	-0.289087	0.157855	not	-0.453485	0.0204203	down
ENSG00000023608	SNAPC1	222.083	278.741	417.317	774.552	727.089	828.437	558.577	342.386	541.933						1.3336	2.28955e-08	up	0.526157	0.0160538	up	-0.534619	0.0149718	down
ENSG00000023697	DERA	79.9838	41.5578	69.9481	7.03225	44.1552	118.065	77.5545	113.161	335.899						-0.0136842	0.963604	not	0.214556	0.330385	not	0.243511	0.215115	not
ENSG00000023734	STRAP	2682.01	3634.79	5951.51	2327.68	3283.19	3956.66	2113.36	3863.93	4399.15						-0.0586691	0.767452	not	-0.120609	0.656578	not	0.053785	0.859648	not
ENSG00000023839	ABCC2	2.55267	14.1905	9.48448	0	0	8.92927	9.23268	0	7.49216						-0.0310886	NA	not	-0.0365969	NA	not	0.0519219	NA	not
ENSG00000023892	DEF6	521.597	665.939	925.923	502.304	740.826	765.933	748.77	582.249	859.101						0.00267397	0.995632	not	0.0783609	0.77186	not	0.0694623	0.798108	not
ENSG00000023902	PLEKHO1	728.363	644.653	1310.04	947.345	824.231	1021.9	1091.3	1167.4	1324.86						0.0434157	0.834631	not	0.37376	0.0738146	not	0.228963	0.315316	not
ENSG00000023909	GCLM	1455.02	2036.33	2348.6	1520.98	2215.61	2264.06	1753.29	1705.16	2296.35						0.0269187	0.915129	not	0.00542507	0.982936	not	-0.0778865	0.755153	not
ENSG00000024048	UBR2	999.798	1226.46	2072.36	1490.84	1231.44	1638.02	1901.93	1365.67	1668.25						0.0343065	0.883382	not	0.218592	0.352231	not	0.103711	0.701631	not
ENSG00000024422	EHD2	61.2642	94.2653	113.814	177.816	77.5169	92.2691	91.4035	109.293	122.372						0.0778192	0.690469	not	0.140198	0.651304	not	-0.0929185	0.770687	not
ENSG00000024526	DEPDC1	785.373	923.394	1376.44	618.838	1191.21	1316.57	649.981	910.128	1228.71						0.0164876	0.963001	not	-0.0792106	0.791016	not	-0.136737	0.610346	not
ENSG00000024862	CCDC28A	374.392	338.544	470.668	392.802	470.008	731.208	540.112	567.742	1216.23						0.114802	0.529578	not	0.645405	0.00599984	up	0.30213	0.22183	not
ENSG00000025039	RRAGD	1930.67	2428.6	3306.53	3733.12	3614.84	3921.93	5237.7	3556.36	4490.3						0.434332	0.0441258	up	0.67969	0.000713853	up	0.145206	0.566041	not
ENSG00000025156	HSF2	1786.02	2614.09	4132.86	1502.89	2358.87	2377.17	1060.84	1772.86	2511.12						-0.0847392	0.642698	not	-0.445476	0.0439949	down	-0.198114	0.431345	not
ENSG00000025293	PHF20	1041.49	1358.23	2254.94	970.451	1432.59	1440.59	1817.92	1429.51	2036.62						-0.0403074	0.844116	not	0.212333	0.316392	not	0.335337	0.092606	not
ENSG00000025423	HSD17B6	75.7293	68.9251	130.412	65.2995	65.7422	148.821	128.334	158.619	247.241						0.0114437	0.976925	not	0.581976	0.024467	up	0.501494	0.048874	up
ENSG00000025434	NR1H3	221.232	278.741	547.729	547.511	436.646	445.471	385.926	359.795	343.391						0.249026	0.218614	not	0.122901	0.677583	not	-0.280467	0.262212	not
ENSG00000025708	TYMP	191.451	268.605	301.132	182.839	171.715	203.389	144.03	155.718	142.351						-0.0857863	0.644859	not	-0.497533	0.0329407	down	-0.231207	0.369935	not
ENSG00000025770	NCAPH2	1143.6	1171.73	1862.52	1306.99	1236.35	1598.34	436.706	929.471	825.386						0.0145445	0.967669	not	-0.638819	0.00476136	down	-0.690116	0.00280742	down
ENSG00000025772	TOMM34	3104.9	3962.18	5953.88	3896.87	4056.39	4666.04	1912.09	2942.2	3195.41						0.0164374	0.958317	not	-0.513186	0.00577497	down	-0.565798	0.00287583	down
ENSG00000025796	SEC63	8470.63	11017.9	15419.4	9763.78	9791.66	10678.4	13497.3	9215.4	12866.5						-0.0222915	0.935693	not	0.0718178	0.793142	not	0.144899	0.546045	not
ENSG00000025800	KPNA6	1347.81	1574.13	2519.32	1466.73	1535.62	1512.02	1662.81	1552.34	1577.1						-0.0350473	0.877213	not	-0.072118	0.791862	not	0.0372869	0.89824	not
ENSG00000026025	VIM	894.287	1035.9	1023.14	1821.35	1761.3	2080.52	2443.89	2156.84	2479.91						0.790688	0.000595764	up	1.07446	3.99565e-07	up	0.20257	0.405885	not
ENSG00000026036	RTEL1-TNFRSF6B	0	0	1.18556	0	0	0	0	0	0						-0.00317677	NA	not	-0.00918717	NA	not	0.000170143	NA	not
ENSG00000026103	FAS	8.50892	13.1769	21.3401	8.03686	18.6433	26.7878	14.7723	56.0971	41.2069						0.0263179	0.916239	not	0.416473	0.104032	not	0.261512	0.269815	not
ENSG00000026297	RNASET2	9222.81	9594.79	15808.3	10807.6	13184.7	14029.9	16016.9	22781.2	23898.7						0.0712447	0.682091	not	0.779482	5.25912e-06	up	0.555523	0.00242382	up
ENSG00000026508	CD44	2010.66	2524.89	3959.77	1726.92	2592.4	2703.58	2793.81	3303.93	3342.75						-0.0482219	0.806446	not	0.1874	0.370225	not	0.326952	0.090135	not
ENSG00000026559	KCNG1	61.2642	86.1564	154.123	37.1705	75.5545	65.4813	44.3169	76.4082	72.4242						-0.114643	0.535968	not	-0.261025	0.342307	not	0.0405063	0.9064	not
ENSG00000026652	AGPAT4	85.0892	111.497	267.937	69.3179	89.2916	137.908	92.3268	101.555	163.579						-0.0948401	0.616383	not	-0.139363	0.648501	not	0.120792	0.69061	not
ENSG00000026751	SLAMF7	74.0276	134.809	133.968	190.875	135.409	81.3555	153.263	83.1785	78.6677						0.0464513	0.831652	not	-0.00975737	0.976902	not	-0.165824	0.563989	not
ENSG00000026950	BTN3A1	76.5802	78.0476	109.072	103.475	60.8361	104.175	97.8664	160.554	152.341						0.0144564	0.96995	not	0.354635	0.177749	not	0.284469	0.286722	not
ENSG00000027001	MIPEP	171.88	133.796	200.36	52.2396	151.109	207.357	157.879	210.848	400.831						-0.0423766	0.853227	not	0.257095	0.351012	not	0.412938	0.112536	not
ENSG00000027075	PRKCH	129.336	192.585	214.586	142.654	162.884	222.239	116.332	98.6536	174.817						0.00717768	0.986887	not	-0.290097	0.241991	not	-0.312495	0.201921	not
ENSG00000027644	INSRR	0	0	0	0	0	0	0	0	0						0	NA	not	0	NA	not	0	NA	not
ENSG00000027697	IFNGR1	233.144	174.34	263.194	88.4055	153.071	334.351	255.745	387.844	610.611						-0.0351411	0.890352	not	0.446773	0.0882491	not	0.592003	0.0235532	up
ENSG00000027847	B4GALT7	472.245	784.53	1157.11	578.654	797.737	841.335	436.706	796.966	859.101						0.00134604	0.999293	not	-0.0837749	0.781035	not	-0.0881234	0.763597	not
ENSG00000027869	SH2D2A	161.669	300.027	369.895	355.631	240.401	248.035	289.906	373.336	435.794						0.0309035	0.906237	not	0.287691	0.263423	not	0.169284	0.546435	not
ENSG00000028116	VRK2	471.394	559.51	726.749	531.437	519.069	640.923	556.731	312.403	367.116						0.00391877	0.994675	not	-0.280086	0.265793	not	-0.290249	0.24741	not
ENSG00000028137	TNFRSF1B	1248.26	1710.97	2950.86	3383.52	2687.58	2645.05	1853	1599.74	2270.12						0.504996	0.0262569	up	0.0349619	0.915665	not	-0.505194	0.0196823	down
ENSG00000028203	VEZT	267.18	390.238	705.408	334.534	322.824	470.275	324.067	310.469	388.344						-0.0267109	0.919284	not	-0.215399	0.360953	not	-0.123303	0.640155	not
ENSG00000028277	POU2F2	1008.31	1032.86	1719.06	1092.01	1309.94	1271.92	1398.75	1252.51	2095.31						0.0170676	0.955739	not	0.292354	0.14402	not	0.233051	0.268536	not
ENSG00000028310	BRD9	1651.58	2168.1	3458.28	1735.96	1991.89	1963.45	1140.24	1439.18	1768.15						-0.0693549	0.690237	not	-0.562139	0.00114767	down	-0.364555	0.0507484	not
ENSG00000028528	SNX1	2200.41	2209.66	4065.29	1959.99	2612.03	4126.31	3468.72	3576.68	6536.91						0.0233134	0.934585	not	0.537307	0.0101715	up	0.438444	0.0426802	up
ENSG00000028839	TBPL1	164.222	193.599	301.132	120.553	268.856	321.454	132.027	303.698	511.964						0.0219623	0.944572	not	0.260045	0.343407	not	0.168878	0.561849	not
ENSG00000029153	ARNTL2	143.801	183.463	250.153	135.622	141.297	190.491	121.871	171.193	273.464						-0.0408536	0.854995	not	-0.0108125	0.973421	not	0.125834	0.662796	not
ENSG00000029363	BCLAF1	7120.26	8363.26	12409.3	6777.08	6279.85	7866.68	9401.64	6799.36	8313.8						-0.0978285	0.564773	not	-0.0852033	0.753235	not	0.149196	0.536621	not
ENSG00000029364	SLC39A9	4848.38	5433.94	8702.01	3644.72	4927.72	6962.84	3171.43	5689.02	6442.01						-0.0492436	0.813708	not	-0.190377	0.441828	not	-0.0357854	0.907842	not
ENSG00000029534	ANK1	41.6937	59.8027	107.886	63.2903	67.7047	126.002	84.0174	122.833	118.626						0.0671493	0.743956	not	0.408064	0.116609	not	0.17129	0.553627	not
ENSG00000029559	IBSP	0	0	0	0	0	0	0	0	0						0	NA	not	0	NA	not	0	NA	not
ENSG00000029639	TFB1M	284.198	398.347	599.894	251.152	368.941	411.738	385.003	303.698	468.26						-0.0501613	0.806956	not	-0.0555882	0.854329	not	0.0958661	0.72249	not
ENSG00000029725	RABEP1	700.284	933.53	1349.17	898.119	1063.65	954.439	1332.28	788.261	970.235						0.0164702	0.963001	not	0.0972404	0.747284	not	0.0378973	0.90615	not
ENSG00000029993	HMGB3	2430.15	3324.62	5307.75	3156.48	3000.59	3380.22	2201.07	2350.28	3076.78						-0.0188666	0.950886	not	-0.379054	0.0334742	down	-0.314818	0.0917125	not
ENSG00000030066	NUP160	1099.35	745	1262.62	348.599	692.746	1234.22	839.251	1358.9	2162.74						-0.0875631	0.646796	not	0.232492	0.403819	not	0.507803	0.0467295	up
ENSG00000030110	BAK1	240.802	338.544	550.1	346.59	368.941	301.611	255.745	187.635	272.215						0.00179111	0.999028	not	-0.383255	0.101528	not	-0.382797	0.103619	not
ENSG00000030304	MUSK	1.70178	0	0	0	0	0.992141	0	0	0						-0.00354493	NA	not	-0.0204247	NA	not	-0.00748684	NA	not
ENSG00000030419	IKZF2	40.8428	55.7483	80.6181	18.0829	52.005	65.4813	25.8515	42.5564	56.1912						-0.0347068	0.890352	not	-0.179161	0.545401	not	-0.0502823	0.881794	not
ENSG00000030582	GRN	6742.46	8962.3	11988.4	11724.8	9789.7	8314.14	8115.53	10393.4	15545						0.0538202	0.794937	not	0.220272	0.374312	not	0.0502153	0.87365	not
ENSG00000031003	FAM13B	1631.16	1676.5	3064.67	1705.82	1690.65	2101.35	1677.58	1595.87	1896.77						-0.0249167	0.920814	not	-0.178521	0.391234	not	-0.101049	0.665534	not
ENSG00000031081	ARHGAP31	139.546	125.687	215.772	139.64	156.015	193.467	100.636	125.735	131.113						0.0181777	0.955511	not	-0.243765	0.341321	not	-0.307989	0.20997	not
ENSG00000031691	CENPQ	660.292	850.415	1352.72	636.921	786.944	1154.85	943.58	636.412	925.282						-0.0120248	0.974005	not	-0.0770496	0.788648	not	-0.0354827	0.90678	not
ENSG00000031698	SARS1	1459.28	2082.96	2944.93	2630.06	2328.45	2384.11	2458.66	1562.01	1879.28						0.0753236	0.691036	not	-0.0258375	0.937403	not	-0.239736	0.331878	not
ENSG00000031823	RANBP3	131.888	176.367	321.287	162.746	164.846	164.695	171.728	139.276	194.796						-0.0365014	0.878289	not	-0.135586	0.634708	not	-0.010848	0.974917	not
ENSG00000032219	ARID4A	2231.04	2978.99	4263.28	2163.92	2129.26	2417.85	3240.67	1949.86	3058.05						-0.124124	0.468481	not	-0.0921611	0.742435	not	0.183068	0.452112	not
ENSG00000032389	EIPR1	969.165	1070.37	2086.59	589.705	1226.53	1522.94	630.592	1412.1	1397.29						-0.0356795	0.884658	not	-0.105498	0.739458	not	0.0193154	0.956437	not
ENSG00000032444	PNPLA6	163.371	151.027	189.69	179.825	246.288	239.106	189.27	122.833	142.351						0.0889866	0.637548	not	-0.0710021	0.835504	not	-0.3234	0.204268	not
ENSG00000032742	IFT88	191.451	227.048	399.534	197.908	290.443	318.477	268.671	232.126	264.723						0.0183199	0.953614	not	0.00294813	0.992673	not	-0.0606463	0.842606	not
ENSG00000033011	ALG1	108.914	150.014	177.834	128.59	61.8173	117.073	59.0892	46.4252	93.652						-0.0607766	0.771381	not	-0.631428	0.018655	down	-0.351365	0.17995	not
ENSG00000033030	ZCCHC8	667.95	817.979	1182	695.188	853.667	1323.52	740.461	827.916	1178.77						0.0437919	0.831558	not	0.0598126	0.832779	not	-0.0716399	0.789391	not
ENSG00000033050	ABCF2	423.744	520.993	878.5	285.309	521.031	545.677	463.481	460.383	729.237						-0.0924885	0.602892	not	-0.0578486	0.851813	not	0.177552	0.475309	not
ENSG00000033100	CHPF2	120.827	177.381	238.298	115.53	187.414	189.499	197.579	214.717	318.417						-0.00545618	0.991212	not	0.33615	0.152458	not	0.351236	0.135244	not
ENSG00000033122	LRRC7	28.9303	41.5578	69.9481	24.1106	52.005	53.5756	42.4703	58.0315	51.1964						-0.000152581	0.999997	not	0.0935104	0.77859	not	0.0912288	0.773058	not
ENSG00000033170	FUT8	171.88	217.925	379.379	270.239	381.697	376.021	354.535	278.551	404.577						0.25769	0.181794	not	0.383278	0.0777055	not	-0.0175525	0.956291	not
ENSG00000033178	UBA6	1027.88	1464.66	2253.75	1324.07	1778.96	1847.37	1569.56	1337.63	1750.67						0.0527321	0.779927	not	0.0490357	0.855732	not	-0.0964142	0.682713	not
ENSG00000033327	GAB2	678.161	877.782	1918.24	1334.12	1198.08	1170.73	786.624	930.439	1524.65						0.0677107	0.730027	not	0.000934169	0.998128	not	-0.197747	0.44326	not
ENSG00000033627	ATP6V0A1	827.917	1099.76	2023.75	1994.15	1640.61	1589.41	1098.69	949.782	1283.66						0.291215	0.151167	not	-0.0959626	0.739736	not	-0.529447	0.014902	down
ENSG00000033800	PIAS1	1916.21	2754.98	4353.38	2018.26	2380.46	2660.92	1646.19	2028.2	2594.78						-0.0736391	0.6581	not	-0.372347	0.035127	down	-0.182799	0.36832	not
ENSG00000033867	SLC4A7	1436.3	2356.63	3323.13	1423.53	2093.94	2027.94	1714.51	1655.83	2348.79						-0.0710791	0.686033	not	-0.187846	0.382483	not	-0.00122501	0.996456	not
ENSG00000034053	APBA2	562.439	694.32	1125.1	669.069	812.456	840.343	688.758	615.134	867.842						0.0213887	0.93663	not	-0.050243	0.851395	not	-0.116842	0.607831	not
ENSG00000034152	MAP2K3	279.092	285.837	379.379	55.2534	188.396	326.414	72.9382	474.891	827.884						-0.0401845	0.827556	not	0.0820871	0.761973	not	0.207885	0.326669	not
ENSG00000034239	EFCAB1	0	0	0	0	0	0	0	0	0						0	NA	not	0	NA	not	0	NA	not
ENSG00000034510	TMSB10	4436.55	4054.42	7501.04	3022.86	4548.97	6589.8	5145.37	7723.99	9050.53						-0.0235013	0.933857	not	0.361618	0.103164	not	0.443003	0.0430632	up
ENSG00000034533	ASTE1	171.029	162.177	263.194	155.714	137.372	264.902	146.8	109.293	208.532						-0.00601125	0.989473	not	-0.207014	0.449587	not	-0.180649	0.515847	not
ENSG00000034677	RNF19A	1681.36	2033.29	2988.8	2136.8	1793.68	2252.16	1789.29	1447.89	2025.38						-0.000914407	0.999293	not	-0.227216	0.284587	not	-0.222564	0.303366	not
ENSG00000034693	PEX3	246.759	242.252	437.472	93.4285	198.208	449.44	218.815	298.862	442.037						-0.0424997	0.853227	not	0.040205	0.914508	not	0.186008	0.516278	not
ENSG00000034713	GABARAPL2	1499.27	1519.39	2656.84	1011.64	1712.24	2760.14	1961.94	3211.08	4776.25						3.85004e-05	0.999997	not	0.562638	0.0171436	up	0.547132	0.0215895	up
ENSG00000034971	MYOC	0	0	0	0	0	0	0	0	0						0	NA	not	0	NA	not	0	NA	not
ENSG00000035115	SH3YL1	364.182	385.17	566.698	318.461	356.185	446.463	469.944	375.27	599.373						-0.037185	0.866331	not	0.121234	0.633835	not	0.23928	0.284439	not
ENSG00000035141	FAM136A	747.934	1140.31	1634.89	845.88	1006.74	1110.21	925.115	935.274	1137.56						-0.0355247	0.868008	not	-0.121522	0.585856	not	-0.0175802	0.948821	not
ENSG00000035403	VCL	2137.44	2429.61	3495.03	2661.21	2973.12	3860.42	2791.04	3240.09	4268.03						0.140853	0.356176	not	0.324989	0.0587343	not	0.0602016	0.799029	not
ENSG00000035499	DEPDC1B	557.334	418.619	794.326	266.221	324.786	831.414	284.367	719.591	1519.66						-0.0249008	0.925934	not	0.132243	0.651079	not	0.2174	0.395516	not
ENSG00000035664	DAPK2	11.9125	7.09524	30.8246	2.00922	51.0238	18.8507	9.23268	3.86877	27.4713						0.0288834	0.883382	not	-0.0360407	NA	not	-0.124422	NA	not
ENSG00000035681	NSMAF	4536.1	3809.13	7224.81	2240.27	3157.59	6428.08	4109.47	6427.96	10374.1						-0.0726318	0.713413	not	0.258116	0.325615	not	0.492364	0.0445924	up
ENSG00000035687	ADSS2	1181.89	1611.63	2220.55	980.497	1230.46	1605.28	1163.32	1513.66	2160.24						-0.106323	0.520148	not	-0.0133194	0.963298	not	0.227636	0.284825	not
ENSG00000035720	STAP1	18.7196	31.4218	21.3401	28.129	7.84982	23.8114	0.923268	16.4423	19.9791						-0.00996841	0.976666	not	-0.180407	0.438409	not	-0.129919	0.560155	not
ENSG00000035862	TIMP2	3606.93	5532.26	8815.83	5082.31	5993.33	5793.11	5017.96	5045.84	8165.21						0.0147648	0.963604	not	0.0753444	0.773557	not	0.0277212	0.922539	not
ENSG00000035928	RFC1	2539.06	3015.48	4709.05	2413.07	3224.31	3838.59	3410.55	2909.31	3773.55						-0.00644087	0.987391	not	0.036476	0.890505	not	0.0567871	0.817439	not
ENSG00000036054	TBC1D23	447.569	472.34	631.904	295.355	453.327	533.772	631.515	577.414	890.318						-0.0577102	0.768657	not	0.3314	0.123128	not	0.510279	0.0142703	up
ENSG00000036257	CUL3	435.656	597.013	610.564	436	459.214	631.001	464.404	425.564	604.368						-0.013063	0.97157	not	-0.0957398	0.729528	not	-0.0508084	0.864491	not
ENSG00000036448	MYOM2	20.4214	17.2313	20.1545	4.01843	9.81227	30.7564	11.0792	10.6391	12.4869						-0.025809	0.915329	not	-0.153582	NA	not	-0.0558405	NA	not
ENSG00000036473	OTC	0.850892	0	0	0	0	0	0	0	0						-0.00317677	NA	not	-0.00918717	NA	not	0.000170143	NA	not
ENSG00000036530	CYP46A1	234.846	190.558	341.441	207.954	142.278	179.577	175.421	157.652	217.273						-0.0947463	0.614815	not	-0.273081	0.290098	not	-0.0107056	0.976251	not
ENSG00000036549	ZZZ3	1533.31	2052.55	3217.61	1459.69	1872.18	2521.03	1870.54	1701.29	3021.84						-0.0291624	0.905065	not	0.00519232	0.984489	not	0.096231	0.696583	not
ENSG00000036565	SLC18A1	1.70178	0	0	0	0	1.98428	0.923268	0.967192	0						-0.00130082	NA	not	-0.00108007	NA	not	0.00223076	NA	not
ENSG00000036672	USP2	146.353	199.68	187.319	115.53	143.259	151.798	139.413	137.341	151.092						-0.0679333	0.735678	not	-0.188296	0.497842	not	0.0185922	0.957184	not
ENSG00000036828	CASR	0	0	0	0	0	0	0	0	0						0	NA	not	0	NA	not	0	NA	not
ENSG00000037042	TUBG2	78.282	169.272	296.39	189.871	112.841	80.3634	48.9332	75.441	131.113						-0.0254755	0.928157	not	-0.435397	0.103164	not	-0.30343	0.249662	not
ENSG00000037241	RPL26L1	482.455	467.272	810.923	388.783	516.125	838.359	479.176	411.057	503.223						0.00846633	0.983621	not	-0.190056	0.45222	not	-0.218829	0.373575	not
ENSG00000037280	FLT4	0.850892	0	1.18556	1.00461	0	0	0.923268	7.73753	2.49739						-0.00707158	NA	not	0.0864244	NA	not	0.0873041	NA	not
ENSG00000037474	NSUN2	798.136	676.075	1126.28	417.917	527.9	1094.33	467.174	967.192	3289.06						-0.0234701	0.928962	not	0.19652	0.454368	not	0.274647	0.24849	not
ENSG00000037637	FBXO42	323.339	374.02	571.44	350.608	378.754	459.361	360.998	257.273	407.074						0.000600367	0.999293	not	-0.18633	0.43574	not	-0.187141	0.436157	not
ENSG00000037749	MFAP3	22.9741	84.1292	71.1336	81.3732	89.2916	114.096	63.7055	85.1129	108.636						0.157819	0.400719	not	0.269505	0.326459	not	-0.0858739	0.790109	not
ENSG00000037757	MRI1	27.2285	11.1497	20.1545	6.02765	34.3429	22.8192	41.5471	19.3438	31.2173						0.00280571	0.995468	not	0.135836	0.612185	not	0.117381	0.644598	not
ENSG00000037897	METTL1	731.767	1334.92	2260.86	1123.15	1125.47	1088.38	425.627	732.164	809.153						-0.0345215	0.888321	not	-0.75235	0.00108405	down	-0.576635	0.0130099	down
ENSG00000037965	HOXC8	0.850892	1.01361	1.18556	0	0.981227	0	0	0	1.24869						-0.00728632	NA	not	-0.0216203	NA	not	0.000241644	NA	not
ENSG00000038002	AGA	1950.24	2934.39	4539.51	2474.35	3543.21	3523.09	1446.76	2262.26	3562.52						0.0300515	0.906237	not	-0.228687	0.342883	not	-0.331174	0.147327	not
ENSG00000038210	PI4K2B	386.305	390.238	641.388	234.074	295.349	519.882	488.409	609.331	1185.01						-0.0847511	0.653092	not	0.449824	0.0605308	not	0.737502	0.00233957	up
ENSG00000038219	BOD1L1	2746.68	2811.74	4185.03	2912.36	2649.31	2496.23	4593.26	2253.56	2531.1						-0.0265405	0.922317	not	0.0160543	0.964071	not	0.1107	0.71458	not
ENSG00000038274	MAT2B	1937.48	2373.86	3734.52	2381.92	2560.02	3188.74	2710.72	2452.8	3061.8						0.0370206	0.853227	not	0.0885877	0.683803	not	-0.013912	0.956769	not
ENSG00000038295	TLL1	0	3.04082	0	1.00461	0.981227	1.98428	0.923268	0.967192	0						0.00272709	NA	not	-0.0141937	NA	not	-0.0183517	NA	not
ENSG00000038358	EDC4	2.55267	0	13.0412	0	0	1.98428	1.84654	0.967192	0						-0.0279444	NA	not	-0.0655977	NA	not	0.0167497	NA	not
ENSG00000038382	TRIO	52.7553	53.7211	92.4737	66.3041	80.4606	109.135	77.5545	80.2769	96.1494						0.0871786	0.647263	not	0.232429	0.397248	not	-0.0186866	0.95775	not
ENSG00000038427	VCAN	871.313	1091.65	1657.41	2751.62	2723.89	3007.18	4003.29	3987.73	4575.21						1.28075	6.04413e-15	up	1.82475	1.16895e-29	up	0.431049	0.0147294	up
ENSG00000038532	CLEC16A	159.117	121.633	239.483	118.544	119.71	190.491	120.025	154.751	202.288						-0.0365082	0.880667	not	-0.0593379	0.863901	not	0.0664208	0.839187	not
ENSG00000038945	MSR1	77.4311	139.878	130.412	185.852	92.2353	163.703	114.485	93.8176	81.1651						0.0652349	0.753287	not	-0.0884601	0.791976	not	-0.297158	0.264546	not
ENSG00000039068	CDH1	2672.65	3577.01	4642.65	3719.06	3228.24	4364.43	3663.53	4144.42	3919.65						0.0374107	0.862887	not	0.13222	0.585283	not	0.0169097	0.954352	not
ENSG00000039123	MTREX	1312.07	1688.67	2795.55	1559.15	1857.46	1969.4	2465.13	1423.71	2046.61						0.00450557	0.993596	not	0.0966302	0.737039	not	0.0802994	0.78011	not
ENSG00000039139	DNAH5	0.850892	4.05442	0	1.00461	0.981227	0.992141	4.61634	2.90158	0						-0.0089674	NA	not	0.0257985	NA	not	0.0448931	NA	not
ENSG00000039319	ZFYVE16	569.246	739.932	905.768	786.608	562.243	937.573	821.709	617.068	951.504						0.0256091	0.922687	not	0.0975407	0.737071	not	0.00980063	0.976509	not
ENSG00000039523	RIPOR1	210.17	324.354	423.245	220.009	278.668	293.674	141.26	274.682	463.265						-0.0266153	0.921854	not	-0.0669524	0.845454	not	0.028861	0.934086	not
ENSG00000039537	C6	0	0	0	1.00461	0	0	0	0	0						0.0034655	NA	not	0.000643939	NA	not	-0.0074867	NA	not
ENSG00000039560	RAI14	905.349	1365.33	1932.46	1074.93	1077.39	1359.23	672.139	578.381	769.195						-0.0371588	0.859817	not	-0.845049	7.48032e-07	down	-0.698753	9.5295e-05	down
ENSG00000039600	SOX30	0	0	1.18556	0	0	0	0.923268	0	1.24869						-0.00317682	NA	not	0.00992284	NA	not	0.015215	NA	not
ENSG00000039650	PNKP	547.974	519.979	1055.15	638.93	709.427	580.402	437.629	429.433	553.171						0.00162527	0.999028	not	-0.36455	0.0994636	not	-0.364888	0.101593	not
ENSG00000039987	BEST2	0.850892	0	1.18556	0	0	0	0	0	0						-0.00629763	NA	not	-0.0183904	NA	not	0.000170086	NA	not
ENSG00000040199	PHLPP2	26.3776	35.4762	37.9379	6.02765	17.6621	27.7799	8.30941	32.8845	41.2069						-0.0792039	0.63272	not	-0.0766384	0.802391	not	0.148684	0.556862	not
ENSG00000040275	SPDL1	1186.14	1524.46	2487.31	1135.21	1558.19	1905.9	1349.82	1517.52	2281.36						-0.0178989	0.95181	not	0.0353468	0.900416	not	0.0922053	0.702094	not
ENSG00000040341	STAU2	1015.11	1734.28	2649.73	1794.23	1844.71	1876.14	1370.13	1555.24	1997.91						0.0493337	0.806956	not	-0.0280605	0.924885	not	-0.174356	0.453041	not
ENSG00000040487	SLC66A1	325.891	285.837	497.935	422.94	432.721	395.864	282.52	273.715	328.406						0.0650758	0.739538	not	-0.192988	0.449176	not	-0.390024	0.086556	not
ENSG00000040531	CTNS	114.87	121.633	157.68	184.848	163.865	149.813	68.3218	98.6536	163.579						0.0791568	0.68505	not	-0.151398	0.614749	not	-0.3936	0.12324	not
ENSG00000040608	RTN4R	610.089	746.013	1467.72	1654.59	1276.58	1905.9	862.332	1241.87	1583.34						0.74059	0.00147598	up	0.34237	0.12553	not	-0.327449	0.147957	not
ENSG00000040633	PHF23	358.225	391.252	787.212	363.668	498.463	466.306	384.08	287.256	540.684						-0.0137236	0.970582	not	-0.187443	0.456504	not	-0.13715	0.607481	not
ENSG00000040731	CDH10	0	0	0	0	1.96245	0	0	0	1.24869						0.00669413	NA	not	0.0104785	NA	not	-0.00705157	NA	not
ENSG00000040933	INPP4A	385.454	290.905	565.512	300.378	433.702	406.778	256.669	283.387	464.514						-0.00809685	0.984188	not	-0.198519	0.446839	not	-0.166371	0.536453	not
ENSG00000041353	RAB27B	12.7634	9.12245	15.4123	0	22.5682	12.8978	24.9282	31.9173	66.1807						-0.00356038	0.994205	not	0.343333	0.143436	not	0.312463	0.134221	not
ENSG00000041357	PSMA4	7117.71	9889.75	14039.4	7549.63	8782.96	10436.3	8001.97	5492.68	8044.08						-0.0272999	0.913452	not	-0.362663	0.0602664	not	-0.270017	0.185903	not
ENSG00000041515	MYO16	1.70178	1.01361	2.37112	2.00922	2.94368	0	1.84654	0.967192	0						0.00148618	NA	not	-0.0235143	NA	not	-0.0235329	NA	not
ENSG00000041802	LSG1	1363.13	1806.24	2482.56	1110.09	1430.63	1540.79	1041.45	1207.06	1821.84						-0.17507	0.276735	not	-0.36247	0.0490223	down	-0.0530043	0.839451	not
ENSG00000041880	PARP3	443.314	629.449	740.975	655.004	549.487	514.921	274.211	520.349	511.964						0.00666245	0.988076	not	-0.276871	0.275912	not	-0.297667	0.237539	not
ENSG00000041982	TNC	0	11.1497	10.67	0	0	0	2.7698	0	0						-0.054008	NA	not	-0.0775021	NA	not	0.0472929	NA	not
ENSG00000041988	THAP3	292.707	545.32	755.202	608.792	528.881	515.913	147.723	409.122	553.171						0.032188	0.904	not	-0.249394	0.363348	not	-0.3676	0.155094	not
ENSG00000042062	RIPOR3	3.40357	2.02721	0	1.00461	0	0	0	0	0						-0.0124375	NA	not	-0.0510797	NA	not	-0.00973218	NA	not
ENSG00000042088	TDP1	906.199	1251.8	1588.65	742.405	940.015	1077.46	737.691	1000.08	1128.82						-0.145098	0.373029	not	-0.272865	0.173686	not	0.0123007	0.966243	not
ENSG00000042286	AIFM2	147.204	191.571	329.586	128.59	175.64	159.735	114.485	119.932	159.833						-0.102731	0.569466	not	-0.473498	0.0378294	down	-0.188594	0.471991	not
ENSG00000042304	C2orf83	0.850892	0	0	0	0	0	0	0	1.24869						-0.0031768	NA	not	0.000644184	NA	not	0.00782728	NA	not
ENSG00000042317	SPATA7	185.494	162.177	299.947	204.94	235.494	274.823	299.139	159.587	219.77						0.0394847	0.866073	not	0.0849524	0.794695	not	-0.050523	0.881571	not
ENSG00000042429	MED17	718.152	808.857	1416.74	540.479	611.304	1028.85	670.293	596.757	814.148						-0.11267	0.504289	not	-0.323357	0.124282	not	-0.0594127	0.835522	not
ENSG00000042445	RETSAT	410.981	726.755	1001.8	609.797	606.398	720.294	513.337	499.071	1051.4						-0.000970253	0.999293	not	-0.006882	0.982065	not	-0.00337172	0.993429	not
ENSG00000042493	CAPG	5224.47	6058.32	10372.5	10074.2	7030.49	9541.42	9795.88	10614	13133.8						0.184414	0.291922	not	0.552608	0.00527531	up	0.194982	0.404127	not
ENSG00000042753	AP2S1	3722.65	4196.33	6304.81	4556.9	4042.65	5308.94	3192.66	3447.07	3619.96						0.0167308	0.956273	not	-0.331497	0.0794081	not	-0.383509	0.0416719	down
ENSG00000042781	USH2A	5.10535	12.1633	1.18556	0	0	3.96856	0	3.86877	0						-0.0327656	NA	not	-0.0923373	NA	not	0.00615	NA	not
ENSG00000042813	ZPBP	0	0	0	0	0	0	0	1.93438	3.74608						0.000143451	NA	not	0.0355196	NA	not	0.0271317	NA	not
ENSG00000042832	TG	0	0	5.9278	2.00922	1.96245	3.96856	3.69307	10.6391	19.9791						0.0171368	NA	not	0.239854	NA	not	0.143733	NA	not
ENSG00000042980	ADAM28	37.4392	42.5714	67.5769	31.1428	30.418	76.3948	188.347	121.866	192.299						-0.00476903	0.993596	not	1.45289	3.23938e-05	up	1.29247	5.01089e-05	up
ENSG00000043039	BARX2	0	0	0	0	0	0	0	1.93438	1.24869						0.000143472	NA	not	0.0269316	NA	not	0.0205628	NA	not
ENSG00000043093	DCUN1D1	765.802	1013.61	1342.05	734.368	926.278	1081.43	1033.14	866.604	1128.82						-0.0270942	0.91324	not	0.00928592	0.972127	not	0.092637	0.698844	not
ENSG00000043143	JADE2	339.506	450.041	596.337	408.875	370.904	420.668	238.203	333.681	254.733						-0.0185666	0.953601	not	-0.467087	0.040526	down	-0.384219	0.0998339	not
ENSG00000043355	ZIC2	1122.33	1543.72	2480.19	1481.8	1914.37	2453.56	1639.72	1383.08	2351.29						0.10334	0.52756	not	0.102535	0.672098	not	-0.130265	0.573039	not
ENSG00000043462	LCP2	835.575	1081.52	1824.58	798.663	1180.42	1377.09	972.201	1237.04	1992.91						-0.0098186	0.979761	not	0.162002	0.512649	not	0.19524	0.410419	not
ENSG00000043514	TRIT1	887.48	809.871	1059.89	376.728	559.299	1165.77	747.847	1147.09	2173.98						-0.0746095	0.706637	not	0.273456	0.306824	not	0.522491	0.0391507	up
ENSG00000043591	ADRB1	502.026	930.49	1291.08	1252.75	1250.08	1321.53	1547.4	854.03	1294.9						0.276972	0.177743	not	0.371588	0.117458	not	-0.0573474	0.858019	not
ENSG00000044012	GUCA2B	0	0	0	0	0	0	0	0	0						0	NA	not	0	NA	not	0	NA	not
ENSG00000044090	CUL7	111.467	124.673	156.494	88.4055	121.672	144.853	122.795	141.21	217.273						-0.0163071	0.963604	not	0.179316	0.521255	not	0.237451	0.362923	not
ENSG00000044115	CTNNA1	1240.6	1744.41	2209.88	1317.04	1455.16	1908.88	1842.84	1391.79	2042.86						-0.0165947	0.957998	not	0.056978	0.834047	not	0.110587	0.644321	not
ENSG00000044446	PHKA2	119.976	198.667	197.989	75.3456	178.583	130.963	57.2426	162.488	136.108						-0.0479535	0.828628	not	-0.234809	0.40467	not	-0.0637474	0.850377	not
ENSG00000044459	CNTLN	1964.71	2413.39	3832.92	2586.86	2239.16	2649.02	2984.93	2075.59	2517.37						-0.000939215	0.999293	not	-0.0157546	0.959799	not	-0.0124621	0.969511	not
ENSG00000044524	EPHA3	0	0	0	0	0	0	0	0	0						0	NA	not	0	NA	not	0	NA	not
ENSG00000044574	HSPA5	15065.9	25342.2	39527.8	24736.5	32066.5	32895.4	20396.8	23739.7	33930.7						0.109467	0.504138	not	0.0406336	0.889736	not	-0.203388	0.347188	not
ENSG00000046604	DSG2	149.757	254.415	360.41	209.963	173.677	332.367	262.208	288.223	407.074						0.00336659	0.995239	not	0.264698	0.283786	not	0.247814	0.323509	not
ENSG00000046647	GEMIN8	148.906	222.993	279.792	147.677	209.983	353.202	171.728	195.373	330.904						0.0309215	0.906065	not	0.0726188	0.827281	not	-0.0359294	0.914845	not
ENSG00000046651	OFD1	954.7	1074.42	1811.54	849.898	1003.8	1018.93	1352.59	815.343	1118.83						-0.0761079	0.680825	not	-0.0939299	0.746103	not	0.116044	0.670009	not
ENSG00000046653	GPM6B	267.18	260.497	390.049	228.046	264.931	341.296	161.572	151.849	179.812						-0.0153357	0.963604	not	-0.649134	0.0023049	down	-0.570564	0.00918258	down
ENSG00000046774	MAGEC2	0	0	0	0	0	2.97642	0	0	0						0.00817678	NA	not	0.000643831	NA	not	-0.0182288	NA	not
ENSG00000046889	PREX2	2.55267	2.02721	4.74224	1.00461	1.96245	3.96856	0.923268	0.967192	3.74608						-0.00692084	NA	not	-0.0457609	NA	not	-0.0199109	NA	not
ENSG00000047056	WDR37	833.874	776.422	1327.83	578.654	615.229	797.681	643.518	644.15	1007.7						-0.249336	0.167184	not	-0.257257	0.217898	not	0.112581	0.650736	not
ENSG00000047188	YTHDC2	564.141	561.537	899.84	509.336	476.876	766.925	637.055	565.807	1106.34						-0.0283548	0.913452	not	0.139295	0.598963	not	0.235114	0.323696	not
ENSG00000047230	CTPS2	164.222	311.177	312.988	206.949	217.832	348.241	165.265	216.651	269.718						0.00685689	0.987775	not	-0.153329	0.589244	not	-0.176893	0.514429	not
ENSG00000047249	ATP6V1H	2300.81	2391.09	3793.79	2223.2	2479.56	3582.62	2325.71	2580.47	3426.41						0.0097916	0.979186	not	0.00908696	0.972077	not	-0.0215624	0.936762	not
ENSG00000047315	POLR2B	498.622	903.122	1036.18	595.732	631.91	869.115	785.701	447.81	545.679						-0.0214458	0.944663	not	-0.228188	0.380662	not	-0.146538	0.604227	not
ENSG00000047346	FAM214A	136.143	90.2109	171.906	130.599	82.4231	173.625	222.508	197.307	211.029						0.00109993	0.999293	not	0.387036	0.135543	not	0.370279	0.150895	not
ENSG00000047365	ARAP2	21.2723	42.5714	72.3192	30.1382	12.7559	88.3005	36.9307	46.4252	42.4556						0.00372494	0.995101	not	0.0112795	0.972162	not	-0.00253904	0.994183	not
ENSG00000047410	TPR	7641.01	9950.56	13402.8	11631.3	9795.59	9481.89	14002.3	6810.96	8409.95						0.0199759	0.950886	not	0.00388821	0.990951	not	-0.0684136	0.833935	not
ENSG00000047457	CP	0	0	0	0	0.981227	0	0	0	0						0.0034655	NA	not	0.000643939	NA	not	-0.0074867	NA	not
ENSG00000047578	KATNIP	124.23	127.714	257.267	40.1843	131.484	125.01	80.3243	179.898	290.946						-0.111885	0.541725	not	0.061583	0.863901	not	0.363224	0.164675	not
ENSG00000047579	DTNBP1	673.055	901.095	1180.82	857.935	937.072	837.367	689.681	632.543	790.423						0.01026	0.978536	not	-0.25154	0.241491	not	-0.284657	0.181762	not
ENSG00000047597	XK	184.643	193.599	289.277	71.3271	146.203	266.886	136.644	181.832	334.65						-0.073487	0.713413	not	-0.0216638	0.951492	not	0.200423	0.477105	not
ENSG00000047617	ANO2	0	0	0	0	0	0	0	0	0						0	NA	not	0	NA	not	0	NA	not
ENSG00000047621	C12orf4	292.707	318.272	567.883	488.239	442.533	505	303.755	206.979	467.011						0.114429	0.526251	not	-0.151127	0.586471	not	-0.438789	0.0574559	not
ENSG00000047634	SCML1	5.10535	14.1905	21.3401	3.01382	7.84982	13.89	26.7748	16.4423	46.2017						-0.0338624	0.871505	not	0.288788	NA	not	0.398587	NA	not
ENSG00000047644	WWC3	370.989	419.633	567.883	201.926	378.754	498.055	269.594	525.185	693.025						-0.0538076	0.80339	not	0.0752131	0.822915	not	0.250452	0.342478	not
ENSG00000047648	ARHGAP6	18.7196	10.1361	37.9379	11.0507	21.587	6.94498	20.3119	10.6391	12.4869						-0.0336548	0.873872	not	-0.0968721	NA	not	0.0184766	NA	not
ENSG00000047662	FAM184B	4.25446	13.1769	10.67	0	19.6245	15.8742	12.0025	4.83596	2.49739						0.0110786	NA	not	-0.0382797	NA	not	-0.0688714	NA	not
ENSG00000047849	MAP4	1307.82	1460.61	2605.86	1347.18	1427.69	1766.01	1840.07	1265.09	1758.16						-0.0288721	0.907064	not	-0.0401669	0.893706	not	0.0524086	0.855208	not
ENSG00000047932	GOPC	4251.9	5760.32	8670	5814.67	5670.51	6724.73	4698.51	4543.87	6841.59						0.0244495	0.920814	not	-0.129604	0.537576	not	-0.202893	0.290123	not
ENSG00000047936	ROS1	37.4392	39.5306	68.7625	39.1797	74.5732	33.7328	89.557	63.8347	137.356						0.0160209	0.963604	not	0.476949	0.0747671	not	0.377058	0.147855	not
ENSG00000048028	USP28	134.441	247.32	265.566	224.027	311.049	280.776	252.975	331.747	359.624						0.120147	0.504138	not	0.411067	0.0760135	not	0.108826	0.703824	not
ENSG00000048052	HDAC9	3030.02	2897.9	5140.59	3061.04	3351.87	5343.67	2490.05	4143.45	5346.91						0.0338128	0.888321	not	0.100815	0.725218	not	-0.0113048	0.972241	not
ENSG00000048140	TSPAN17	222.934	483.49	578.554	411.889	350.298	274.823	177.267	247.601	292.194						-0.0205868	0.950886	not	-0.467439	0.0613805	not	-0.367812	0.144974	not
ENSG00000048162	NOP16	1821.76	1968.42	3118.02	779.575	1423.76	1946.58	1352.59	1676.14	2679.7						-0.378245	0.0855617	not	-0.174587	0.508866	not	0.292839	0.215808	not
ENSG00000048342	CC2D2A	31.483	39.5306	69.9481	18.0829	14.7184	47.6227	42.4703	25.147	33.7147						-0.0799394	0.6581	not	-0.11986	0.6965	not	0.11472	0.691897	not
ENSG00000048392	RRM2B	574.352	573.701	874.944	388.783	528.881	809.587	667.523	573.545	825.386						-0.0417819	0.843601	not	0.0443558	0.889925	not	0.176998	0.473465	not
ENSG00000048405	ZNF800	1191.25	1326.81	2124.52	1183.43	1089.16	1235.22	1432.91	1000.08	1156.29						-0.0722253	0.700665	not	-0.203183	0.405338	not	0.00113359	0.997156	not
ENSG00000048462	TNFRSF17	0	1.01361	1.18556	0	0	0.992141	7.38615	0	0						-0.0045872	NA	not	0.041928	NA	not	0.0446863	NA	not
ENSG00000048471	SNX29	116.572	92.2381	157.68	134.617	170.733	149.813	136.644	166.357	166.076						0.078818	0.683501	not	0.234048	0.380699	not	0.00121341	0.997156	not
ENSG00000048540	LMO3	2.55267	0	9.48448	0	9.81227	0.992141	0.923268	4.83596	8.74085						0.00223856	NA	not	0.0231152	NA	not	0.0136268	NA	not
ENSG00000048544	MRPS10	5871.15	8584.22	12498.2	8228.74	9147	8645.51	4837.93	5593.27	7219.95						0.0220511	0.934585	not	-0.448944	0.0109989	down	-0.517481	0.0040203	down
ENSG00000048545	GUCA1A	0	0	0	0	0	0	0	0	0						0	NA	not	0	NA	not	0	NA	not
ENSG00000048649	RSF1	2448.01	3009.39	4812.19	3207.71	3146.79	3264.14	4041.14	2712.97	3668.66						0.00811823	0.983764	not	0.0796459	0.777686	not	0.0516597	0.861234	not
ENSG00000048707	VPS13D	445.867	514.911	740.975	403.852	470.008	556.591	330.53	445.875	574.399						-0.0413743	0.841483	not	-0.232746	0.283721	not	-0.103277	0.686056	not
ENSG00000048740	CELF2	11120.3	14644.6	24847	16846.3	17751.4	19650.3	14358.7	13522.3	16164.3						0.0861375	0.589561	not	-0.0824874	0.723158	not	-0.283793	0.121569	not
ENSG00000048828	FAM120A	7994.13	9292.73	14961.8	6882.57	10147.8	14143	6136.04	10399.2	14044.1						0.00484947	0.993405	not	-0.0289677	0.928235	not	-0.0460729	0.883213	not
ENSG00000048991	R3HDM1	1260.17	1544.73	2010.71	1208.54	1530.71	1476.31	1654.5	1118.07	1554.62						-0.0240571	0.928157	not	-0.0773998	0.783119	not	0.0023968	0.994183	not
ENSG00000049089	COL9A2	3064.06	4006.78	5869.71	3755.22	3186.04	3671.91	3034.78	2696.53	3249.1						-0.0400127	0.847839	not	-0.356771	0.0709137	not	-0.227604	0.290148	not
ENSG00000049130	KITLG	233.995	244.279	366.338	107.493	257.081	398.841	185.577	337.55	570.653						-0.0170847	0.963001	not	0.176438	0.555611	not	0.237801	0.387337	not
ENSG00000049167	ERCC8	138.695	106.429	149.381	112.516	104.991	132.947	152.339	71.5722	88.6572						-0.0170755	0.963001	not	-0.143227	0.642541	not	-0.0759296	0.818073	not
ENSG00000049192	ADAMTS6	6.80713	16.2177	11.8556	16.0737	8.83104	8.92927	8.30941	15.4751	3.74608						0.00351401	NA	not	-0.0360089	NA	not	-0.0450272	NA	not
ENSG00000049239	H6PD	781.969	875.755	1229.43	752.451	811.475	946.502	1083.92	872.407	958.997						-0.0275229	0.915726	not	0.0551863	0.85184	not	0.145034	0.555805	not
ENSG00000049245	VAMP3	861.102	1073.41	1451.13	840.857	845.818	1080.44	931.578	978.798	1234.96						-0.065288	0.706637	not	-0.0518778	0.839482	not	0.1144	0.604982	not
ENSG00000049246	PER3	44.2464	47.6394	99.5871	50.2304	40.2303	64.4891	69.2451	54.1627	73.6729						-0.0209997	0.950742	not	0.0704463	0.841191	not	0.146176	0.624308	not
ENSG00000049247	UTS2	86.7909	151.027	278.607	112.516	124.616	316.493	173.574	246.634	307.179						0.0306581	0.908374	not	0.328137	0.213194	not	0.202284	0.471036	not
ENSG00000049249	TNFRSF9	17.8687	38.517	33.1957	23.106	10.7935	16.8664	10.1559	26.1142	19.9791						-0.0544302	0.774675	not	-0.161571	0.556445	not	0.0175142	0.955628	not
ENSG00000049283	EPN3	0	0	0	0	0	0	0	0	0						0	NA	not	0	NA	not	0	NA	not
ENSG00000049323	LTBP1	7.65802	13.1769	49.7935	9.04147	28.4556	28.7721	18.4654	8.70473	58.6886						0.00856835	0.981477	not	0.0832138	0.768483	not	0.0485667	0.861431	not
ENSG00000049449	RCN1	165.073	284.823	424.431	227.041	307.124	327.406	178.191	270.814	469.509						0.0190984	0.95274	not	0.0732033	0.825563	not	0.00350022	0.993429	not
ENSG00000049540	ELN	0	0	0	0	0	0	0.923268	0	0						0.000143515	NA	not	0.0104787	NA	not	0.00782735	NA	not
ENSG00000049541	RFC2	232.293	259.483	469.482	211.972	278.668	341.296	247.436	197.307	204.786						-0.0189679	0.95181	not	-0.312132	0.187958	not	-0.237395	0.340437	not
ENSG00000049618	ARID1B	3703.93	4475.07	7192.8	4430.32	5134.76	5298.03	5013.35	6369.93	7612.03						0.0192533	0.946727	not	0.308829	0.0801518	not	0.246968	0.18536	not
ENSG00000049656	CLPTM1L	4616.94	5376.16	8412.74	3239.86	5315.31	7457.92	3904.5	7158.19	10300.5						-0.0253085	0.92664	not	0.152356	0.588721	not	0.241492	0.341641	not
ENSG00000049759	NEDD4L	200.81	308.136	560.77	664.046	1009.68	761.964	538.265	562.906	739.226						1.20942	3.29843e-07	up	0.678645	0.00162392	up	-0.324297	0.157521	not
ENSG00000049768	FOXP3	0	7.09524	0	2.00922	0	0	0	0	0						-0.00730215	NA	not	-0.0479011	NA	not	-0.0195821	NA	not
ENSG00000049769	PPP1R3F	59.5624	43.585	59.278	48.2212	78.4982	95.2455	141.26	126.702	295.94						0.0647779	0.755101	not	1.29122	0.000107752	up	0.704751	0.00894052	up
ENSG00000049860	HEXB	388.007	422.673	423.245	186.857	336.561	517.897	292.676	1457.56	3086.77						-0.0165633	0.956273	not	0.513252	0.0551568	not	0.524737	0.0274704	up
ENSG00000049883	PTCD2	256.118	456.122	680.512	343.576	288.481	516.905	179.114	349.156	478.25						-0.0233044	0.936673	not	-0.239022	0.370225	not	-0.148377	0.608419	not
ENSG00000050030	NEXMIF	37.4392	67.9115	120.927	70.3225	62.7985	65.4813	65.552	48.3596	38.7095						0.00104249	0.999293	not	-0.161946	0.592373	not	-0.160853	0.581628	not
ENSG00000050130	JKAMP	43.3955	30.4082	29.639	19.0875	13.7372	45.6385	16.6188	23.2126	48.699						-0.0378237	0.862887	not	-0.101098	0.738828	not	0.0294444	0.925903	not
ENSG00000050165	DKK3	2.55267	0	0	1.00461	0.981227	0	0	4.83596	0						-0.00353419	NA	not	0.0130453	NA	not	0.0189871	NA	not
ENSG00000050327	ARHGEF5	124.23	143.932	275.05	227.041	167.79	168.664	82.1709	106.391	209.78						0.0343858	0.894148	not	-0.219351	0.434498	not	-0.343484	0.184748	not
ENSG00000050344	NFE2L3	74.0276	109.469	94.8448	71.3271	36.3054	71.4341	61.859	47.3924	72.4242						-0.0888243	0.637155	not	-0.282657	0.299632	not	-0.0168673	0.962178	not
ENSG00000050393	MCUR1	1083.18	1338.97	2188.54	1395.4	1270.69	1849.35	1181.78	1011.68	1464.72						0.0216613	0.93663	not	-0.209222	0.306618	not	-0.277358	0.160534	not
ENSG00000050405	LIMA1	970.867	1072.39	1515.15	993.557	1306.01	2070.6	819.862	1155.79	2708.42						0.0639079	0.756339	not	0.211491	0.439618	not	0.00998834	0.977691	not
ENSG00000050426	LETMD1	520.746	615.258	1257.88	801.677	731.014	818.516	1091.3	633.511	1047.65						0.0276426	0.918333	not	0.221119	0.381038	not	0.121526	0.664994	not
ENSG00000050438	SLC4A8	41.6937	70.9524	98.4015	92.4239	82.4231	51.5913	24.9282	20.311	41.2069						0.0323461	0.902694	not	-0.57519	0.0371815	down	-0.717663	0.00983461	down
ENSG00000050555	LAMC3	19.5705	27.3673	43.8657	20.0922	2.94368	5.95284	16.6188	12.5735	16.233						-0.114177	0.443634	not	-0.188047	0.446578	not	0.0940715	0.702595	not
ENSG00000050628	PTGER3	78.282	107.442	151.752	123.567	146.203	124.018	101.559	148.948	123.621						0.0632828	0.758358	not	0.133208	0.659762	not	-0.0644509	0.845931	not
ENSG00000050730	TNIP3	10.2107	6.08163	9.48448	9.04147	3.92491	2.97642	8.30941	8.70473	7.49216						-0.0240109	NA	not	-0.0103953	NA	not	0.06569	NA	not
ENSG00000050748	MAPK9	351.418	354.762	506.234	247.133	312.03	537.74	406.238	474.891	1135.06						-0.018086	0.956273	not	0.419919	0.0926478	not	0.486306	0.0491604	up
ENSG00000050767	COL23A1	132.739	134.809	213.401	140.645	131.484	119.057	144.953	113.161	111.134						-0.0282997	0.919018	not	-0.170107	0.564019	not	-0.0652274	0.844735	not
ENSG00000050820	BCAR1	63.8169	88.1836	180.205	34.1567	73.592	165.687	26.7748	87.0473	101.144						-0.018275	0.955511	not	-0.189149	0.512056	not	-0.113467	0.700747	not
ENSG00000051009	FHIP1B	239.101	190.558	271.493	112.516	295.349	291.689	173.574	226.323	264.723						-0.00101731	0.999293	not	-0.0493229	0.891343	not	-0.0446729	0.897407	not
ENSG00000051108	HERPUD1	1023.62	1141.32	2239.52	830.81	1319.75	2237.28	963.892	1365.67	1981.68						0.0138456	0.971191	not	0.022226	0.947349	not	-0.0278036	0.934086	not
ENSG00000051128	HOMER3	4276.58	4989.98	7137.07	6418.44	5228.96	6491.58	3886.04	4577.72	5690.3						0.0761854	0.658605	not	-0.135452	0.567216	not	-0.334637	0.0933304	not
ENSG00000051180	RAD51	1386.1	2449.88	3687.09	1708.84	2956.44	2133.1	1022.06	1996.28	2665.96						0.00105343	0.999293	not	-0.2061	0.447298	not	-0.206871	0.441606	not
ENSG00000051341	POLQ	418.639	534.17	673.398	497.281	506.313	586.355	376.693	389.778	521.954						0.0123302	0.971798	not	-0.239067	0.255071	not	-0.278654	0.179452	not
ENSG00000051382	PIK3CB	1774.11	2702.27	3282.82	2196.07	2409.89	2753.19	1843.77	2516.63	3421.42						0.00461005	0.993499	not	0.0255952	0.928841	not	0.0103932	0.972152	not
ENSG00000051523	CYBA	913.007	974.075	1382.36	1360.24	1202	1188.58	1026.67	1123.88	1018.93						0.0762284	0.680564	not	0.00803317	0.978708	not	-0.202898	0.41238	not
ENSG00000051596	THOC3	22.1232	12.1633	7.11336	2.00922	12.7559	26.7878	9.23268	29.9829	194.796						-0.00929662	0.97732	not	0.401079	0.0859512	not	0.366824	0.0605571	not
ENSG00000051620	HEBP2	4842.42	5493.74	9273.45	5601.69	7537.78	8991.77	7465.55	6921.22	9421.39						0.11268	0.455483	not	0.294968	0.0845449	not	0.0630988	0.783262	not
ENSG00000051825	MPHOSPH9	676.459	790.612	1067	668.064	679.99	860.186	880.798	615.134	704.263						-0.0249517	0.925934	not	-0.0987442	0.729528	not	-0.0137651	0.966243	not
ENSG00000052126	PLEKHA5	190.6	286.85	508.605	337.548	296.331	355.186	155.109	224.389	283.453						0.0337598	0.891724	not	-0.319985	0.182861	not	-0.439025	0.0584613	not
ENSG00000052344	PRSS8	0	0	1.18556	0	0	0	1.84654	0	1.24869						-0.00317684	NA	not	0.016341	NA	not	0.020379	NA	not
ENSG00000052723	SIKE1	911.305	1144.36	1722.62	744.414	1178.45	1569.57	1294.42	1244.78	2433.7						-0.00829448	0.983714	not	0.303844	0.179177	not	0.330252	0.141868	not
ENSG00000052749	RRP12	217.828	300.027	315.359	241.106	201.152	157.75	200.349	103.49	177.314						-0.0598402	0.775814	not	-0.426777	0.0985786	not	-0.205339	0.463277	not
ENSG00000052795	FNIP2	588.817	829.129	1248.4	1052.83	890.954	1071.51	649.058	737	810.402						0.100702	0.549959	not	-0.147285	0.547167	not	-0.391925	0.0546995	not
ENSG00000052802	MSMO1	2332.29	2562.39	5619.56	7119.65	7034.42	12361.1	8949.24	6696.84	13352.3						1.34375	9.54383e-09	up	1.41509	3.8612e-10	up	0.0587435	0.847539	not
ENSG00000052841	TTC17	1271.23	1985.65	2989.98	1409.46	1862.37	1975.35	998.976	1642.29	2183.96						-0.0260385	0.920814	not	-0.223302	0.343413	not	-0.132543	0.613104	not
ENSG00000052850	ALX4	36.5883	76.0204	99.5871	37.1705	40.2303	59.5284	9.23268	19.3438	54.9425						-0.0506833	0.810595	not	-0.530623	0.0539003	not	-0.27345	0.286262	not
ENSG00000053108	FSTL4	7.65802	0	0	0	0	1.98428	0	3.86877	4.99477						-0.0206978	NA	not	-0.00734585	NA	not	0.0449826	NA	not
ENSG00000053254	FOXN3	2733.06	3151.3	4850.13	2756.64	3527.51	3132.19	4657.89	3765.28	3859.71						-0.0172836	0.956273	not	0.207642	0.368544	not	0.265812	0.23292	not
ENSG00000053328	METTL24	0	0	0	0	0.981227	0	0	0	0						0.0034655	NA	not	0.000643939	NA	not	-0.0074867	NA	not
ENSG00000053371	AKR7A2	2410.58	4057.46	6471.97	4245.47	5840.26	4987.49	3201.89	3852.33	4254.3						0.137022	0.414577	not	-0.0604371	0.835549	not	-0.349133	0.0964203	not
ENSG00000053372	MRTO4	1165.72	1592.37	2257.31	1405.45	1364.89	1782.88	1336.89	967.192	1191.25						-0.00701905	0.986488	not	-0.33443	0.108708	not	-0.30547	0.152453	not
ENSG00000053438	NNAT	0	0	0	0	0	0	0	0	0						0	NA	not	0	NA	not	0	NA	not
ENSG00000053501	USE1	308.874	439.905	551.286	401.843	473.933	521.866	333.3	337.55	473.255						0.0523533	0.788351	not	-0.111637	0.652725	not	-0.263925	0.20651	not
ENSG00000053524	MCF2L2	4.25446	9.12245	16.5978	16.0737	18.6433	16.8664	12.9258	14.5079	14.9843						0.0727366	NA	not	0.144967	NA	not	-0.0704927	NA	not
ENSG00000053702	NRIP2	6.80713	4.05442	7.11336	0	0	6.94498	0	1.93438	2.49739						-0.0250557	NA	not	-0.106837	NA	not	-0.0230823	NA	not
ENSG00000053747	LAMA3	30.6321	15.2041	3.55668	7.03225	10.7935	19.8428	13.849	4.83596	23.7252						-0.0280994	0.892203	not	-0.0790873	NA	not	0.0157257	NA	not
ENSG00000053770	AP5M1	494.368	600.054	846.49	336.544	602.473	699.459	639.825	843.391	1110.09						-0.0402723	0.853227	not	0.326169	0.143624	not	0.460956	0.0331218	up
ENSG00000053900	ANAPC4	840.681	786.558	1457.05	891.087	967.49	1095.32	697.067	718.624	1208.74						0.00991291	0.979186	not	-0.152301	0.529101	not	-0.185413	0.422534	not
ENSG00000053918	KCNQ1	772.61	1167.67	1990.56	597.741	778.113	690.53	1340.59	829.851	1060.14						-0.466529	0.0467091	down	-0.0989763	0.740354	not	0.421958	0.0665791	not
ENSG00000054116	TRAPPC3	1149.55	1817.39	2774.21	1359.23	1895.73	1743.19	925.115	1362.77	1911.75						-0.012566	0.971817	not	-0.281308	0.210271	not	-0.233183	0.319499	not
ENSG00000054118	THRAP3	7255.55	8640.98	12987.8	5764.44	7111.93	7197.98	10160.6	6435.69	7815.57						-0.147992	0.400779	not	-0.11302	0.677039	not	0.189631	0.438519	not
ENSG00000054148	PHPT1	365.883	732.837	1010.1	632.903	900.766	680.608	365.614	773.753	909.049						0.0391106	0.86843	not	0.0206509	0.952325	not	-0.112961	0.706605	not
ENSG00000054179	ENTPD2	0	0	0	9.04147	0	0	0	0	0						0.0174424	NA	not	0.000674624	NA	not	-0.0384049	NA	not
ENSG00000054219	LY75	899.392	1390.67	1811.54	608.792	1313.86	1360.22	990.667	1308.61	2036.62						-0.0506985	0.811816	not	0.0729133	0.819342	not	0.235098	0.350986	not
ENSG00000054267	ARID4B	3799.23	4059.49	7796.25	4864.31	4384.12	5201.79	7126.71	3953.88	6039.93						0.00522021	0.991512	not	0.158248	0.557111	not	0.138028	0.610946	not
ENSG00000054277	OPN3	17.0178	52.7075	90.1026	11.0507	28.4556	32.7406	38.7773	31.9173	53.6938						-0.122964	0.470417	not	-0.0663965	0.845307	not	0.237418	0.359572	not
ENSG00000054282	SDCCAG8	1989.38	2501.58	3822.25	2966.61	2951.53	2861.33	3410.55	2446.03	2628.5						0.0469483	0.822095	not	0.0896102	0.758001	not	-0.0575463	0.850248	not
ENSG00000054356	PTPRN	0	1.01361	0	0	0	4.9607	0	0.967192	0						0.00833072	NA	not	0.000717178	NA	not	-0.01876	NA	not
ENSG00000054392	HHAT	111.467	107.442	239.483	130.599	155.034	224.224	127.411	140.243	172.32						0.0535625	0.7998	not	0.0217945	0.949231	not	-0.148147	0.598047	not
ENSG00000054523	KIF1B	405.875	604.109	813.294	557.557	599.53	601.237	514.26	442.007	598.124						0.0157164	0.963122	not	-0.122779	0.621942	not	-0.175093	0.451475	not
ENSG00000054598	FOXC1	29.7812	53.7211	67.5769	37.1705	72.6108	25.7957	24.9282	46.4252	63.6834						-0.000320387	0.999864	not	-0.0409691	0.909094	not	-0.0382541	0.907729	not
ENSG00000054611	TBC1D22A	363.331	388.211	607.007	405.861	382.678	378.006	622.283	375.27	685.533						-0.0194092	0.950886	not	0.237033	0.341919	not	0.305344	0.201697	not
ENSG00000054654	SYNE2	10.2107	9.12245	11.8556	14.0645	3.92491	3.96856	16.6188	8.70473	19.9791						-0.016892	NA	not	0.0859197	NA	not	0.135618	NA	not
ENSG00000054690	PLEKHH1	17.0178	13.1769	20.1545	29.1336	5.88736	30.7564	0	2.90158	13.7356						0.0186076	0.940897	not	-0.263937	NA	not	-0.296945	NA	not
ENSG00000054793	ATP9A	73.1767	129.741	200.36	105.484	106.954	92.2691	24.005	35.7861	47.4503						-0.0328624	0.900164	not	-1.48705	1.39831e-05	down	-1.01981	0.000504973	down
ENSG00000054796	SPO11	0	0	0	0	0	0	0	0	0						0	NA	not	0	NA	not	0	NA	not
ENSG00000054803	CBLN4	0	0	0	0	0	0	0	0	0						0	NA	not	0	NA	not	0	NA	not
ENSG00000054938	CHRDL2	0	0	0	0	0	0	0.923268	0	0						0.000143515	NA	not	0.0104787	NA	not	0.00782735	NA	not
ENSG00000054965	FAM168A	110.616	107.442	165.978	131.604	196.245	177.593	180.037	151.849	343.391						0.10741	0.561015	not	0.5095	0.0378119	up	0.194328	0.478086	not
ENSG00000054967	RELT	294.408	490.585	524.018	501.299	603.455	387.927	226.201	362.697	393.338						0.0588136	0.776639	not	-0.232329	0.381442	not	-0.427247	0.0804391	not
ENSG00000054983	GALC	1448.22	2032.28	3618.33	1441.61	2286.26	2237.28	865.102	2118.15	2903.21						-0.0177734	0.958117	not	-0.12248	0.689007	not	-0.0557155	0.867353	not
ENSG00000055044	NOP58	4319.13	4975.79	6123.42	3141.41	4064.24	4790.05	5311.56	3845.55	5811.42						-0.103989	0.534029	not	-0.0179194	0.950755	not	0.222716	0.306899	not
ENSG00000055070	SZRD1	617.747	711.551	955.562	547.511	690.784	890.942	767.236	710.886	916.541						-0.0102512	0.978261	not	0.0807148	0.752664	not	0.114286	0.630513	not
ENSG00000055118	KCNH2	65.5186	84.1292	143.453	54.2488	82.4231	107.151	88.6337	59.9659	81.1651						-0.0229756	0.938516	not	-0.130731	0.673868	not	-0.0442631	0.898721	not
ENSG00000055130	CUL1	1638.82	2112.35	2763.54	1549.1	1974.23	2469.44	1431.99	1482.71	1781.89						-0.0135094	0.96697	not	-0.35819	0.0378179	down	-0.312408	0.081478	not
ENSG00000055147	FAM114A2	457.78	716.619	1234.17	545.502	800.681	1089.37	585.352	913.029	1289.9						0.0270222	0.919284	not	0.196752	0.449062	not	0.100031	0.729524	not
ENSG00000055163	CYFIP2	65.5186	122.646	169.535	111.511	145.222	149.813	55.3961	124.768	109.885						0.049023	0.823262	not	-0.107065	0.74238	not	-0.272725	0.308318	not
ENSG00000055208	TAB2	1002.35	933.53	1496.18	797.658	1109.77	1704.5	1585.25	1640.36	3547.54						0.0204123	0.950742	not	0.700397	0.0021308	up	0.587915	0.0108383	up
ENSG00000055211	GINM1	1097.65	1377.49	2180.25	1204.52	1348.21	1833.48	1967.48	1105.5	1354.83						0.00297663	0.995468	not	0.0231121	0.944137	not	0.0122477	0.971237	not
ENSG00000055332	EIF2AK2	1095.1	1402.83	2260.86	1246.72	1157.85	1614.21	2007.19	1428.54	1723.2						-0.0274686	0.916167	not	0.159912	0.519615	not	0.25107	0.266843	not
ENSG00000055483	USP36	844.935	1366.34	1742.77	810.718	834.043	785.775	665.676	631.576	931.525						-0.344742	0.0837166	not	-0.615208	0.00152155	down	-0.14915	0.541698	not
ENSG00000055609	KMT2C	1855.79	1687.65	2629.57	2005.2	1906.52	1982.3	2827.05	2097.84	2110.29						0.00395398	0.994391	not	0.168054	0.531497	not	0.152035	0.572749	not
ENSG00000055732	MCOLN3	165.073	163.19	323.658	226.037	209.983	331.375	148.646	135.407	218.521						0.0840417	0.648979	not	-0.208569	0.418871	not	-0.449527	0.0508096	not
ENSG00000055813	CCDC85A	0	0	0	0	0	0	0	0	0						0	NA	not	0	NA	not	0	NA	not
ENSG00000055917	PUM2	3215.52	3419.9	5463.06	2776.74	3432.33	4678.94	3730	4293.36	6278.43						-0.0199454	0.944484	not	0.219797	0.270176	not	0.282138	0.145446	not
ENSG00000055950	MRPL43	868.76	1044.01	1991.74	919.216	1141.17	1388	1107	810.507	1055.15						-0.010472	0.978261	not	-0.209743	0.353214	not	-0.172322	0.468768	not
ENSG00000055955	ITIH4	3.40357	3.04082	15.4123	5.02304	0	5.95284	17.5421	1.93438	2.49739						-0.0170239	NA	not	0.0287271	NA	not	0.0752723	NA	not
ENSG00000055957	ITIH1	0.850892	0	0	1.00461	0	0	0	0	0						0.000143597	NA	not	-0.00918725	NA	not	-0.00748677	NA	not
ENSG00000056050	HPF1	1204.01	1341	2289.32	1018.67	1538.56	2135.09	1321.2	1145.16	1629.54						0.00780495	0.984188	not	-0.129812	0.60113	not	-0.156042	0.514429	not
ENSG00000056097	ZFR	3343.15	4268.29	5763.01	3898.88	3972.99	5359.54	6498.88	4475.2	6509.44						0.0161562	0.961532	not	0.347798	0.0790248	not	0.288935	0.162121	not
ENSG00000056277	ZNF280C	99.5543	94.2653	130.412	92.4239	80.4606	133.939	108.022	86.0801	134.859						-0.00507193	0.993286	not	0.0150345	0.965816	not	0.0336828	0.922967	not
ENSG00000056291	NPFFR2	1.70178	0	11.8556	4.01843	7.84982	5.95284	0	0	0						0.0127488	NA	not	-0.187044	NA	not	-0.170018	NA	not
ENSG00000056487	PHF21B	0.850892	0	0	0	0	0	0	0	0						-0.00317677	NA	not	-0.00918717	NA	not	0.000170143	NA	not
ENSG00000056558	TRAF1	10.2107	10.1361	10.67	19.0875	9.81227	10.9135	13.849	23.2126	6.24347						0.021937	NA	not	0.0981211	NA	not	0.0188473	NA	not
ENSG00000056586	RC3H2	665.397	892.986	1400.15	823.778	1011.64	1174.69	776.469	785.36	1102.6						0.0409782	0.834511	not	-0.067111	0.778996	not	-0.183088	0.355591	not
ENSG00000056678	KIFC1	0	0	0	0	0	0	0	0	0						0	NA	not	0	NA	not	0	NA	not
ENSG00000056736	IL17RB	97.8525	69.9388	109.072	70.3225	92.2353	162.711	135.72	109.293	146.097						0.0317009	0.905065	not	0.259679	0.341321	not	0.136509	0.650121	not
ENSG00000056972	TRAF3IP2	287.601	403.415	673.398	243.115	453.327	417.691	326.837	396.549	556.917						-0.0346793	0.884381	not	-0.0109003	0.972127	not	0.104489	0.709862	not
ENSG00000056998	GYG2	316.532	441.932	759.944	269.235	304.18	354.194	250.206	242.765	342.142						-0.344194	0.0837166	not	-0.614475	0.00153782	down	-0.149328	0.542465	not
ENSG00000057019	DCBLD2	1192.1	1476.82	2374.68	880.036	1206.91	1778.91	865.102	1602.64	2544.84						-0.0617815	0.762399	not	0.0092374	0.976902	not	0.198796	0.454702	not
ENSG00000057149	SERPINB3	0	0	0	0	0	0	0	0	0						0	NA	not	0	NA	not	0	NA	not
ENSG00000057252	SOAT1	1492.46	1764.69	2584.52	1407.46	1569.96	1845.38	1511.39	1682.91	2044.11						-0.062497	0.713413	not	-0.0901824	0.672191	not	0.0639767	0.776681	not
ENSG00000057294	PKP2	107.212	124.673	183.762	67.3087	180.546	149.813	162.495	156.685	169.822						0.000540727	0.999293	not	0.164526	0.580321	not	0.159191	0.585555	not
ENSG00000057468	MSH4	0	0	4.74224	2.00922	0	0	0	0	0						-0.00183612	NA	not	-0.0273828	NA	not	-0.0168183	NA	not
ENSG00000057593	F7	0.850892	0	0	0	0	0	0	0	0						-0.00317677	NA	not	-0.00918717	NA	not	0.000170143	NA	not
ENSG00000057608	GDI2	4088.53	6830.69	9593.56	4620.19	8188.34	7625.59	3704.15	6273.21	9262.81						0.0202473	0.950886	not	-0.0295215	0.928829	not	-0.10089	0.728468	not
ENSG00000057657	PRDM1	425.446	480.449	787.212	545.502	589.717	736.168	735.845	579.348	774.19						0.0722043	0.683802	not	0.294166	0.148272	not	0.0982922	0.694939	not
ENSG00000057663	ATG5	1733.27	2197.5	3219.98	1655.59	1835.88	3047.86	1957.33	1594.9	2071.58						-0.0125438	0.97157	not	-0.213318	0.329682	not	-0.169744	0.463556	not
ENSG00000057704	TMCC3	3.40357	0	20.1545	4.01843	10.7935	27.7799	19.3886	5.80315	16.233						0.0399732	NA	not	0.133842	NA	not	0.00257935	NA	not
ENSG00000057757	PITHD1	827.067	1233.56	1928.91	1138.22	1387.45	1382.05	698.914	1001.04	1118.83						0.0257318	0.919976	not	-0.321022	0.118708	not	-0.404794	0.0449959	down
ENSG00000057935	MTA3	350.567	490.585	707.78	391.797	476.876	606.198	182.807	396.549	452.027						0.00494996	0.993405	not	-0.353931	0.143746	not	-0.366466	0.129182	not
ENSG00000058056	USP13	786.224	1232.54	1777.16	828.801	1164.72	1271.92	608.434	607.396	884.075						-0.0256461	0.919284	not	-0.652621	0.000224553	down	-0.552577	0.00306532	down
ENSG00000058063	ATP11B	654.336	894	1095.46	920.221	918.428	1231.25	1037.75	1080.35	1377.31						0.108866	0.498653	not	0.360311	0.0504353	not	0.116439	0.610072	not
ENSG00000058085	LAMC2	8.50892	5.06803	10.67	8.03686	0	3.96856	6.46288	4.83596	6.24347						-0.0269034	NA	not	-0.0448143	NA	not	0.0394775	NA	not
ENSG00000058091	CDK14	463.736	620.326	968.603	784.598	678.028	639.931	764.466	882.079	972.732						0.0420866	0.843601	not	0.316396	0.156683	not	0.17455	0.483954	not
ENSG00000058262	SEC61A1	3389.95	4908.89	6238.42	5434.93	4890.43	4089.6	3843.57	3310.7	3850.97						0.0252109	0.925209	not	-0.235656	0.324529	not	-0.322295	0.158633	not
ENSG00000058272	PPP1R12A	2759.44	3524.31	4841.83	3915.96	3913.13	4069.76	4502.78	3103.72	4146.91						0.0514343	0.79887	not	0.107283	0.683339	not	-0.0456179	0.876851	not
ENSG00000058335	RASGRF1	10.2107	23.3129	21.3401	24.1106	27.4744	51.5913	21.2352	10.6391	16.233						0.0996436	0.548968	not	-0.0299502	0.928235	not	-0.300935	0.215121	not
ENSG00000058404	CAMK2B	88.4927	85.1428	160.051	68.3133	77.5169	118.065	86.7872	119.932	116.128						-0.040643	0.860246	not	0.0154261	0.965502	not	0.15417	0.595603	not
ENSG00000058453	CROCC	97.0016	77.034	173.092	94.4331	77.5169	119.057	132.951	177.963	247.241						-0.0215953	0.94586	not	0.444327	0.0752072	not	0.525999	0.0341572	up
ENSG00000058600	POLR3E	468.841	567.619	832.263	431.981	433.702	582.387	593.661	442.974	605.616						-0.0781426	0.6581	not	-0.0917181	0.734755	not	0.113205	0.657769	not
ENSG00000058668	ATP2B4	3181.48	3863.86	6948.57	4829.15	5163.22	5590.71	7822.85	6863.19	8133.99						0.10999	0.495164	not	0.687786	4.58867e-05	up	0.41623	0.0234925	up
ENSG00000058673	ZC3H11A	1261.02	1108.88	1944.32	1369.28	1079.35	1643.98	1589.87	1741.91	2617.26						0.0025554	0.995953	not	0.361226	0.0917111	not	0.346635	0.111332	not
ENSG00000058729	RIOK2	750.486	877.782	1266.18	524.405	778.113	1062.58	583.505	690.575	1406.03						-0.0481444	0.820555	not	-0.0785847	0.799874	not	0.0754456	0.805347	not
ENSG00000058799	YIPF1	963.209	1055.16	1766.49	977.483	1158.83	1419.75	721.996	1168.37	1316.12						0.00181687	0.999028	not	-0.139231	0.577635	not	-0.145035	0.555724	not
ENSG00000058804	NDC1	7792.46	9711.35	16597.8	6492.78	9574.81	14168.8	7570.8	11378	13575.8						-0.0177903	0.955511	not	0.00239523	0.994287	not	0.0630572	0.829597	not
ENSG00000058866	DGKG	160.818	128.728	179.02	206.949	170.733	159.735	113.562	144.112	172.32						0.0426937	0.851658	not	-0.0778392	0.819141	not	-0.223616	0.414362	not
ENSG00000059122	FLYWCH1	66.3695	69.9388	104.329	117.539	94.1978	84.332	81.2476	67.7034	97.3981						0.0697697	0.731186	not	0.0365033	0.921373	not	-0.176808	0.539119	not
ENSG00000059145	UNKL	132.739	132.782	259.638	87.4009	162.884	193.467	128.334	105.424	139.854						-0.024986	0.928869	not	-0.243113	0.359869	not	-0.146793	0.611721	not
ENSG00000059377	TBXAS1	269.733	365.911	745.718	206.949	337.542	356.178	637.055	425.564	615.606						-0.134022	0.458798	not	0.278576	0.255237	not	0.614408	0.00811414	up
ENSG00000059378	PARP12	144.652	115.551	233.555	71.3271	89.2916	154.774	147.723	88.0145	181.061						-0.129272	0.489997	not	-0.110561	0.732275	not	0.199245	0.477464	not
ENSG00000059573	ALDH18A1	141.248	153.054	260.823	24.1106	131.484	242.082	45.2401	288.223	433.297						-0.0218796	0.925209	not	0.0724895	0.782162	not	0.139841	0.514429	not
ENSG00000059588	TARBP1	686.669	477.408	978.087	528.424	510.238	786.767	477.33	669.297	909.049						-0.0317321	0.901566	not	-0.0320914	0.923791	not	0.076411	0.804	not
ENSG00000059691	GATB	199.96	272.66	349.74	305.401	320.861	396.856	215.121	280.486	375.857						0.137164	0.4279	not	0.0806734	0.779361	not	-0.210194	0.378055	not
ENSG00000059728	MXD1	85.0892	68.9251	173.092	128.59	122.653	201.405	185.577	149.915	297.189						0.151745	0.414577	not	0.656323	0.0087007	up	0.244293	0.359572	not
ENSG00000059758	CDK17	243.355	325.367	427.987	192.885	236.476	384.951	288.06	257.273	373.359						-0.0518963	0.80339	not	-0.0520969	0.871485	not	0.107792	0.696938	not
ENSG00000059769	DNAJC25	306.321	457.136	513.348	288.322	386.603	402.809	312.065	294.994	338.396						-0.0382754	0.862887	not	-0.282835	0.205099	not	-0.154731	0.540577	not
ENSG00000059804	SLC2A3	68.0713	95.2789	145.824	255.17	230.588	305.579	286.213	215.684	293.443						1.32693	3.5439e-07	up	1.24531	3.49421e-07	up	-0.0204276	0.950598	not
ENSG00000059915	PSD	0	0	0	0	0	0	8.30941	4.83596	0						0.000222296	NA	not	0.0915068	NA	not	0.0692949	NA	not
ENSG00000060069	CTDP1	267.18	229.075	426.802	115.53	187.414	269.862	168.958	280.486	393.338						-0.192256	0.321589	not	-0.0677116	0.843079	not	0.303506	0.238318	not
ENSG00000060138	YBX3	3203.61	4166.93	6192.18	3226.8	4422.39	5220.64	2902.76	4387.18	4382.91						0.00399336	0.994152	not	-0.114259	0.640307	not	-0.127584	0.594872	not
ENSG00000060140	STYK1	2.55267	1.01361	3.55668	0	6.86859	1.98428	2.7698	8.70473	9.98955						0.00779595	NA	not	0.120991	NA	not	0.0815377	NA	not
ENSG00000060237	WNK1	4616.94	6241.78	9611.34	7614.93	6825.41	7588.88	6943.9	5642.6	6841.59						0.0698999	0.700225	not	0.0126436	0.965657	not	-0.175048	0.446309	not
ENSG00000060303	RPS17P5	1.70178	7.09524	9.48448	2.00922	3.92491	4.9607	0.923268	5.80315	11.2382						-0.0161041	NA	not	0.0023993	NA	not	0.0505877	NA	not
ENSG00000060339	CCAR1	8143.03	9817.78	15471.6	8899.82	10132.1	12584.3	10243.7	7937.74	11319.4						0.00574156	0.988186	not	-0.0907894	0.689369	not	-0.109134	0.618447	not
ENSG00000060491	OGFR	867.909	993.333	1522.26	891.087	844.836	903.84	938.964	928.504	936.52						-0.0657836	0.725527	not	-0.147275	0.549103	not	0.0352459	0.904183	not
ENSG00000060558	GNA15	339.506	460.177	679.326	1091	1178.45	1114.17	661.983	737	1013.94						1.22804	7.25632e-11	up	0.622256	0.000777374	up	-0.443227	0.0221605	down
ENSG00000060566	CREB3L3	0	0	0	0	0	0	2.7698	0	3.74608						0.000143444	NA	not	0.0384593	NA	not	0.0293605	NA	not
ENSG00000060642	PIGV	173.582	182.449	269.122	326.497	304.18	319.469	467.174	346.255	464.514						0.390353	0.0816978	not	0.837175	0.000165364	up	0.256034	0.291712	not
ENSG00000060656	PTPRU	128.485	122.646	215.772	111.511	106.954	151.798	176.344	122.833	171.071						-0.0437543	0.843079	not	0.0460327	0.895192	not	0.192305	0.479665	not
ENSG00000060688	SNRNP40	767.504	790.612	1144.07	568.608	768.301	1152.87	919.575	716.689	700.517						-0.014656	0.96697	not	-0.0960857	0.749939	not	-0.0431503	0.893761	not
ENSG00000060709	RIMBP2	0	0	0	0	0	0	0	0	0						0	NA	not	0	NA	not	0	NA	not
ENSG00000060718	COL11A1	0	0	0	0	0	0	0	0.967192	0						0.000143515	NA	not	0.0104787	NA	not	0.00782735	NA	not
ENSG00000060749	QSER1	1735.82	2262.37	3420.34	2000.17	2283.31	2203.54	2148.45	2634.63	2739.63						-0.0174862	0.953601	not	0.0769818	0.759577	not	0.132658	0.556766	not
ENSG00000060762	MPC1	3561.83	3606.41	5639.71	3085.15	3634.46	5882.4	4710.51	4165.7	5025.99						0.00654409	0.987775	not	0.128788	0.601342	not	0.106483	0.674296	not
ENSG00000060971	ACAA1	0	4.05442	10.67	3.01382	0	5.95284	2.7698	5.80315	1.24869						-0.00710989	NA	not	-0.0105235	NA	not	0.0109858	NA	not
ENSG00000060982	BCAT1	2573.1	3217.18	6339.19	2797.83	3748.29	5085.71	1966.56	2616.25	3468.87						0.0152406	0.963604	not	-0.383539	0.0610035	not	-0.433059	0.0335495	down
ENSG00000061273	HDAC7	1278.89	2283.65	3215.24	1796.24	2429.52	1613.22	589.045	1610.37	2267.63						-0.00715415	0.987391	not	-0.305637	0.247349	not	-0.268822	0.313769	not
ENSG00000061337	LZTS1	77.4311	64.8707	99.5871	5.02304	52.005	88.3005	17.5421	51.2612	31.2173						-0.0617769	0.734059	not	-0.33472	0.182734	not	-0.103746	0.697643	not
ENSG00000061455	PRDM6	100.405	169.272	182.576	91.4193	101.066	218.271	288.983	193.438	227.262						-0.0138141	0.97157	not	0.407914	0.113168	not	0.45567	0.0723758	not
ENSG00000061492	WNT8A	0	0	0	0	0	0	0	0	0						0	NA	not	0	NA	not	0	NA	not
ENSG00000061656	SPAG4	10.2107	34.4626	42.6802	71.3271	41.2115	79.3712	169.881	101.555	128.615						0.414311	0.0912543	not	1.95581	7.31461e-06	up	0.44499	0.087274	not
ENSG00000061676	NCKAP1	7.65802	9.12245	9.48448	1.00461	7.84982	12.8978	20.3119	20.311	27.4713						-0.0145121	NA	not	0.278903	NA	not	0.305331	NA	not
ENSG00000061794	MRPS35	2356.97	3332.73	4828.79	2033.33	2989.8	4303.91	2619.31	2525.34	3335.26						-0.0225688	0.934585	not	-0.185936	0.404318	not	-0.111831	0.651116	not
ENSG00000061918	GUCY1B1	9.35981	0	14.2267	30.1382	23.5494	18.8507	8.30941	6.77034	6.24347						0.118602	NA	not	-0.00450934	NA	not	-0.274453	NA	not
ENSG00000061936	SFSWAP	1061.91	1297.41	2023.75	906.156	857.592	1080.44	1137.47	928.504	1153.79						-0.306654	0.0966874	not	-0.290011	0.146229	not	0.111321	0.646412	not
ENSG00000061938	TNK2	235.697	285.837	374.637	335.539	192.32	328.399	280.674	276.617	467.011						0.00545012	0.991244	not	0.12467	0.675828	not	0.102922	0.730924	not
ENSG00000061987	MON2	302.917	384.156	542.987	319.465	433.702	361.139	370.231	429.433	691.776						-0.00710395	0.9865	not	0.215324	0.36939	not	0.23876	0.313741	not
ENSG00000062038	CDH3	12.7634	27.3673	40.3091	17.0783	1.96245	6.94498	0.923268	19.3438	22.4765						-0.0660452	0.637155	not	-0.123465	NA	not	0.0654614	NA	not
ENSG00000062096	ARSF	0	0	0	0	0	0	0	0	0						0	NA	not	0	NA	not	0	NA	not
ENSG00000062194	GPBP1	1679.66	1930.92	3262.66	1906.75	2032.12	2953.6	2614.7	2094.94	3330.27						0.0269591	0.914317	not	0.23264	0.242781	not	0.147388	0.506643	not
ENSG00000062282	DGAT2	1170.83	1392.69	1651.49	1413.48	1300.13	1650.92	1332.28	1431.44	1372.31						0.0262639	0.919284	not	0.00724105	0.979508	not	-0.0787614	0.773166	not
ENSG00000062370	ZNF112	0	0	0	12.0553	0	0	0	0	0						0.0235091	NA	not	0.000797684	NA	not	-0.051353	NA	not
ENSG00000062485	CS	1537.56	1633.93	2308.29	1250.74	1345.26	1590.4	1631.41	1292.17	1519.66						-0.102042	0.544476	not	-0.193893	0.386673	not	0.046177	0.872174	not
ENSG00000062524	LTK	54.4571	119.605	62.8347	93.4285	58.8736	47.6227	17.5421	31.9173	54.9425						-0.0146015	0.967714	not	-0.47612	0.0762504	not	-0.367367	0.144803	not
ENSG00000062582	MRPS24	0	0	2.37112	0	2.94368	15.8742	0	9.67192	1.24869						0.0395076	NA	not	0.0928947	NA	not	-0.020002	NA	not
ENSG00000062598	ELMO2	426.297	686.211	1014.84	559.566	636.816	626.041	728.459	618.036	1093.86						-0.017119	0.957014	not	0.197108	0.400596	not	0.254783	0.256665	not
ENSG00000062650	WAPL	1497.57	1930.92	2655.66	1806.28	1863.35	1977.34	2405.11	1562.98	2115.29						-0.000159053	0.999997	not	0.0500428	0.871543	not	0.0505619	0.865463	not
ENSG00000062716	VMP1	1034.68	1281.2	2489.68	897.115	1426.7	2069.61	1593.56	1922.78	2662.21						-0.00411273	0.994152	not	0.328043	0.141796	not	0.338583	0.130835	not
ENSG00000062725	APPBP2	1309.52	1460.61	2547.77	1587.28	1438.48	1912.85	1345.2	1577.49	1865.55						0.00362488	0.994853	not	-0.062653	0.808174	not	-0.0746284	0.763629	not
ENSG00000062822	POLD1	207.618	248.333	369.895	222.018	239.419	274.823	164.342	186.668	184.807						-0.0131341	0.97157	not	-0.403504	0.0651241	not	-0.347662	0.12226	not
ENSG00000063015	SEZ6	0	0	3.55668	2.00922	1.96245	2.97642	4.61634	0.967192	0						0.0154011	NA	not	0.0412231	NA	not	-0.00585788	NA	not
ENSG00000063046	EIF4B	518.193	857.51	1524.63	953.373	943.94	1335.42	941.734	1125.81	1665.76						0.0892309	0.614887	not	0.345211	0.112501	not	0.106483	0.69104	not
ENSG00000063127	SLC6A16	22.1232	50.6803	30.8246	18.0829	6.86859	22.8192	65.552	22.2454	42.4556						-0.101968	0.527657	not	0.0938999	0.757351	not	0.378388	0.111186	not
ENSG00000063169	BICRA	125.932	107.442	202.731	74.341	81.4418	165.687	81.2476	156.685	214.775						-0.0595206	0.776639	not	0.0332001	0.926734	not	0.224675	0.41843	not
ENSG00000063176	SPHK2	14.4652	16.2177	32.0101	52.2396	22.5682	19.8428	8.30941	20.311	14.9843						0.0628634	0.726842	not	-0.0965427	0.739458	not	-0.291726	0.206383	not
ENSG00000063177	RPL18	17255.2	21801.6	33270.4	19808.9	24433.5	29087.6	19620.4	22852.8	25982.8						0.0382825	0.84138	not	-0.00862169	0.970462	not	-0.111514	0.572749	not
ENSG00000063180	CA11	10.2107	7.09524	18.969	17.0783	18.6433	11.9057	49.8565	33.8517	43.7043						0.0421944	0.838153	not	0.805959	0.0118733	up	0.4165	0.0918788	not
ENSG00000063241	ISOC2	180.389	197.653	246.597	169.779	218.814	221.247	225.277	191.504	199.791						0.00411205	0.994152	not	0.0142038	0.965972	not	-0.000864339	0.997841	not
ENSG00000063244	U2AF2	316.532	513.898	733.862	310.424	481.782	676.64	258.515	487.465	884.075						0.000128123	0.999997	not	0.0456664	0.899212	not	0.0445124	0.897159	not
ENSG00000063245	EPN1	817.707	1067.33	1352.72	1095.02	902.729	1029.84	710.916	740.869	769.195						0.00191521	0.998731	not	-0.365683	0.0866163	not	-0.367431	0.088424	not
ENSG00000063322	MED29	552.229	644.653	1119.17	587.695	526.919	753.035	673.063	566.774	639.331						-0.0454434	0.826301	not	-0.150242	0.548819	not	-0.0102649	0.973814	not
ENSG00000063438	AHRR	802.391	812.911	1366.95	893.096	813.437	1149.89	1071.91	645.117	882.826						0.00643873	0.988076	not	-0.0832378	0.781512	not	-0.105845	0.706797	not
ENSG00000063515	GSC2	0	0	0	0	0	0.992141	0.923268	0	0						0.00346547	NA	not	0.0104786	NA	not	0.000170334	NA	not
ENSG00000063587	ZNF275	618.598	977.115	1492.62	926.248	1200.04	841.335	380.386	666.395	785.428						0.018719	0.953601	not	-0.458145	0.0512536	not	-0.525949	0.0244338	down
ENSG00000063601	MTMR1	466.289	641.612	935.407	464.129	614.248	735.176	601.048	620.937	832.878						-0.0187317	0.950886	not	0.0562112	0.831209	not	0.115277	0.615307	not
ENSG00000063660	GPC1	82.5365	95.2789	173.092	173.797	127.559	157.75	150.493	128.637	193.547						0.143071	0.440836	not	0.310006	0.22216	not	-0.0189398	0.956769	not
ENSG00000063761	ADCK1	50.2026	89.1973	154.123	32.1474	71.6296	75.4027	46.1634	40.6221	68.6781						-0.0927913	0.621607	not	-0.393383	0.138027	not	-0.103606	0.740554	not
ENSG00000063854	HAGH	656.888	930.49	1428.6	638.93	1038.14	1088.38	744.154	877.243	1122.58						-0.00396331	0.994152	not	-0.0481735	0.869185	not	-0.0350471	0.903469	not
ENSG00000063978	RNF4	517.342	578.769	1173.7	534.451	609.342	747.082	741.384	627.707	732.983						-0.0287308	0.908249	not	0.0048213	0.986328	not	0.097936	0.708034	not
ENSG00000064012	CASP8	467.139	583.837	803.81	420.931	528.881	573.457	711.84	626.74	857.852						-0.0565227	0.76444	not	0.233775	0.242463	not	0.392781	0.0367529	up
ENSG00000064042	LIMCH1	0	0	0	0	0	0.992141	0.923268	0	0						0.00346547	NA	not	0.0104786	NA	not	0.000170334	NA	not
ENSG00000064102	INTS13	1168.27	1226.46	1733.29	1138.22	1403.15	2000.16	1449.53	1525.26	2225.17						0.0501885	0.799005	not	0.273118	0.177218	not	0.124499	0.600209	not
ENSG00000064115	TM7SF3	955.551	956.843	1714.32	684.138	1191.21	2182.71	1109.77	2736.19	5155.85						0.0181357	0.955511	not	0.512895	0.0605308	not	0.380642	0.133554	not
ENSG00000064195	DLX3	69.7731	47.6394	87.7315	56.258	72.6108	112.112	44.3169	73.5066	169.822						0.0283876	0.918333	not	0.171823	0.567216	not	0.0636568	0.849459	not
ENSG00000064199	SPA17	132.739	144.946	312.988	190.875	174.658	259.941	228.047	232.126	267.22						0.0462534	0.830347	not	0.280721	0.24586	not	0.12404	0.658648	not
ENSG00000064201	TSPAN32	186.345	251.374	368.709	246.129	222.739	218.271	330.53	347.222	425.804						-0.0187675	0.95181	not	0.374275	0.0940343	not	0.439097	0.0474163	up
ENSG00000064205	CCN5	1.70178	0	1.18556	0	6.86859	0	2.7698	0	0						0.00867518	NA	not	0.000436605	NA	not	-0.0211209	NA	not
ENSG00000064218	DMRT3	62.966	59.8027	68.7625	35.1613	153.071	93.2612	79.4011	64.8019	89.9059						0.0677505	0.734059	not	0.105742	0.744933	not	-0.104801	0.731256	not
ENSG00000064225	ST3GAL6	1569.04	1766.71	2995.91	1746.01	1843.73	2142.03	1981.33	1818.32	2388.75						-0.0072714	0.984561	not	0.0314345	0.904173	not	0.0539939	0.823177	not
ENSG00000064270	ATP2C2	6.80713	8.10884	29.639	6.02765	6.86859	6.94498	9.23268	2.90158	6.24347						-0.0420792	NA	not	-0.160244	NA	not	-0.01723	NA	not
ENSG00000064300	NGFR	0	0	1.18556	0	0	3.96856	3.69307	3.86877	1.24869						0.0142381	NA	not	0.0849372	NA	not	0.0338365	NA	not
ENSG00000064309	CDON	188.898	204.748	286.906	344.58	377.772	475.235	279.75	214.717	327.158						0.701037	0.00203147	up	0.217377	0.360886	not	-0.428479	0.0462203	down
ENSG00000064313	TAF2	960.657	1400.8	1924.16	953.373	1199.06	1481.27	1263.03	1162.56	1470.96						-0.04025	0.839724	not	-0.05342	0.835481	not	0.061385	0.804826	not
ENSG00000064393	HIPK2	768.355	814.939	1263.81	635.917	765.357	696.483	994.36	707.984	1048.9						-0.104428	0.544476	not	0.000930146	0.997988	not	0.250641	0.267806	not
ENSG00000064419	TNPO3	1925.57	1608.59	2647.36	1269.82	1739.72	2205.53	2244.46	2270	3299.05						-0.050899	0.799791	not	0.263353	0.221385	not	0.418932	0.0402923	up
ENSG00000064489	BORCS8-MEF2B	0	0	0	0	0	0	0	0	1.24869						0.000143515	NA	not	0.0104787	NA	not	0.00782735	NA	not
ENSG00000064490	RFXANK	8.50892	10.1361	11.8556	2.00922	10.7935	25.7957	0.923268	65.769	81.1651						0.0105084	0.971817	not	0.363051	0.101315	not	0.252549	0.172571	not
ENSG00000064545	TMEM161A	921.516	1134.22	1632.52	1224.62	1089.16	1446.54	689.681	929.471	1121.33						0.0321145	0.891724	not	-0.30195	0.136446	not	-0.40368	0.0404289	down
ENSG00000064547	LPAR2	79.9838	125.687	151.752	115.53	109.897	66.4734	29.5446	66.7362	113.631						-0.0155663	0.965225	not	-0.335716	0.20993	not	-0.257789	0.338862	not
ENSG00000064601	CTSA	22.9741	23.3129	64.0203	34.1567	26.4931	35.7171	8.30941	40.6221	76.1703						0.000169054	0.999997	not	0.0598915	0.854736	not	0.0563643	0.852573	not
ENSG00000064607	SUGP2	87.6418	103.388	165.978	84.387	184.471	164.695	118.178	78.3425	119.875						0.0635707	0.758358	not	-0.0547654	0.87873	not	-0.25509	0.341604	not
ENSG00000064651	SLC12A2	2246.35	3188.8	4604.72	2661.21	3269.45	3130.2	3289.6	2896.74	3465.12						-0.00638465	0.987775	not	0.0212579	0.938334	not	0.041842	0.875722	not
ENSG00000064652	SNX24	248.46	360.843	570.255	315.447	319.88	439.518	417.317	476.826	569.404						-0.00184834	0.998731	not	0.307349	0.139638	not	0.310318	0.14053	not
ENSG00000064655	EYA2	5.95624	12.1633	13.0412	4.01843	5.88736	8.92927	7.38615	8.70473	7.49216						-0.0300166	NA	not	-0.050314	NA	not	0.0480921	NA	not
ENSG00000064666	CNN2	62.966	46.6258	179.02	185.852	94.1978	151.798	79.4011	59.9659	58.6886						0.147277	0.41811	not	-0.141559	0.645973	not	-0.518495	0.0476047	down
ENSG00000064687	ABCA7	32.3339	95.2789	93.6593	46.2119	72.6108	55.5599	134.797	51.2612	99.8955						-0.0216035	0.945417	not	0.186078	0.527085	not	0.262412	0.324763	not
ENSG00000064692	SNCAIP	20.4214	45.6122	54.5358	38.1751	5.88736	70.442	32.3144	11.6063	51.1964						0.000954925	0.999293	not	-0.0676002	0.823754	not	-0.0670858	0.809744	not
ENSG00000064703	DDX20	610.089	627.422	1005.36	392.802	512.2	776.846	423.78	530.988	830.381						-0.101162	0.566409	not	-0.222575	0.352231	not	0.0301711	0.924154	not
ENSG00000064726	BTBD1	200.81	182.449	392.421	277.272	316.936	337.328	235.433	242.765	285.951						0.118301	0.502814	not	0.0454214	0.889949	not	-0.22891	0.343554	not
ENSG00000064763	FAR2	496.921	522.007	978.087	428.967	607.379	813.555	545.651	728.295	1112.59						-0.00322142	0.995239	not	0.215677	0.370226	not	0.225159	0.349312	not
ENSG00000064787	BCAS1	0	4.05442	1.18556	0	6.86859	0.992141	0	0	1.24869						0.0059893	NA	not	-0.0531891	NA	not	-0.0571549	NA	not
ENSG00000064835	POU1F1	0	0	0	0	0	0	1.84654	0	3.74608						0.000143451	NA	not	0.0353684	NA	not	0.0270168	NA	not
ENSG00000064886	CHI3L2	0	0	0	5.02304	1.96245	0	0	3.86877	0						0.0240941	NA	not	0.0515215	NA	not	-0.0145818	NA	not
ENSG00000064932	SBNO2	1169.12	1375.46	2017.82	1650.57	1279.52	1740.21	1239.03	1116.14	1533.4						0.0346049	0.878547	not	-0.138517	0.56973	not	-0.247748	0.250823	not
ENSG00000064933	PMS1	469.692	560.524	767.058	318.461	718.258	844.312	638.902	655.756	1033.92						0.0189283	0.952383	not	0.25873	0.299045	not	0.185383	0.483954	not
ENSG00000064961	HMG20B	1020.22	1099.76	1548.34	765.511	981.227	1259.03	761.696	1322.15	1424.76						-0.0539934	0.789033	not	-0.0302431	0.923893	not	0.132868	0.613548	not
ENSG00000064989	CALCRL	11.0616	9.12245	8.29892	0	2.94368	9.92141	3.69307	4.83596	4.99477						-0.0423656	NA	not	-0.119921	NA	not	0.0135519	NA	not
ENSG00000064995	TAF11	2950.04	3878.05	7070.68	4054.6	4358.61	4377.32	3503.8	3557.33	4155.65						0.00998434	0.979182	not	-0.157965	0.471673	not	-0.190154	0.37071	not
ENSG00000064999	ANKS1A	392.261	473.354	752.831	388.783	482.764	510.952	609.357	427.499	605.616						-0.026025	0.919976	not	0.0723252	0.799837	not	0.158521	0.51929	not
ENSG00000065000	AP3D1	6013.25	7785.5	11172.7	7196	7183.56	7636.51	7471.09	5740.28	6972.7						-0.0150551	0.963604	not	-0.17753	0.430984	not	-0.127039	0.598778	not
ENSG00000065029	ZNF76	379.498	363.884	623.605	156.719	302.218	458.369	228.047	501.973	790.423						-0.102924	0.584052	not	0.075937	0.826364	not	0.358961	0.166232	not
ENSG00000065054	SLC9A3R2	12.7634	26.3537	4.74224	15.0691	8.83104	6.94498	7.38615	19.3438	13.7356						-0.0235818	NA	not	-0.0352737	NA	not	0.0429833	NA	not
ENSG00000065057	NTHL1	196.556	320.299	476.595	272.249	362.073	393.88	203.119	223.421	181.061						0.0348227	0.885001	not	-0.399358	0.0857587	not	-0.524535	0.0221058	down
ENSG00000065060	UHRF1BP1	658.59	795.68	1026.7	581.668	715.314	706.404	482.869	454.58	624.347						-0.0671105	0.707788	not	-0.520297	0.00462951	down	-0.323403	0.1045	not
ENSG00000065135	GNAI3	4631.4	6178.94	9811.7	5883.99	6766.54	7609.72	4910.86	6127.16	7523.38						0.0283546	0.904	not	-0.065319	0.778629	not	-0.148076	0.458808	not
ENSG00000065150	IPO5	1393.76	2014.03	3193.9	1971.04	2484.47	2671.83	1497.54	1952.76	2489.89						0.0764717	0.650582	not	-0.0596551	0.821498	not	-0.252873	0.203492	not
ENSG00000065154	OAT	221.232	122.646	188.504	28.129	99.1039	253.988	208.659	286.289	540.684						-0.0387395	0.845418	not	0.191017	0.448984	not	0.322	0.152118	not
ENSG00000065183	WDR3	2132.33	2623.21	3474.88	1728.93	1997.78	2709.54	2041.35	1876.35	2792.08						-0.114212	0.460965	not	-0.220005	0.244294	not	0.0177033	0.947148	not
ENSG00000065243	PKN2	735.17	751.081	1294.63	689.161	801.662	1042.74	1170.7	883.046	1157.54						-0.00985971	0.979186	not	0.213474	0.333544	not	0.245731	0.258784	not
ENSG00000065268	WDR18	1246.56	1952.2	2956.79	2257.35	2102.77	1956.5	1113.46	1173.2	1227.47						0.0474559	0.81601	not	-0.536135	0.00898106	down	-0.701439	0.000806587	down
ENSG00000065308	TRAM2	184.643	368.952	471.853	273.253	316.936	379.99	229.894	319.173	443.286						0.00859074	0.983611	not	0.0115243	0.971358	not	-0.0194185	0.953236	not
ENSG00000065320	NTN1	1.70178	0	4.74224	4.01843	0.981227	0	3.69307	4.83596	4.99477						0.000120278	NA	not	0.068319	NA	not	0.0577904	NA	not
ENSG00000065325	GLP2R	0	0	0	0	0	0	0	0	0						0	NA	not	0	NA	not	0	NA	not
ENSG00000065328	MCM10	1109.56	1244.71	1972.77	629.889	1039.12	1398.92	573.35	926.57	1510.92						-0.113578	0.532247	not	-0.339238	0.159641	not	-0.0501666	0.877963	not
ENSG00000065357	DGKA	176.985	195.626	282.163	237.087	183.489	155.766	132.951	160.554	228.511						-0.00841726	0.984046	not	-0.179332	0.53325	not	-0.144443	0.620211	not
ENSG00000065361	ERBB3	5.10535	2.02721	1.18556	0	3.92491	0	1.84654	0.967192	9.98955						-0.0175412	NA	not	0.0127607	NA	not	0.0577118	NA	not
ENSG00000065371	ROPN1	0	0	2.37112	0	0	0	0	0	0						-0.00554359	NA	not	-0.0161695	NA	not	0.000170099	NA	not
ENSG00000065413	ANKRD44	525.851	532.143	883.243	597.741	483.745	656.797	749.694	548.398	821.64						-0.0108782	0.976925	not	0.128613	0.628783	not	0.166189	0.510816	not
ENSG00000065427	KARS1	6335.74	9197.45	13390.9	6238.61	9171.53	10354	5328.18	8133.12	10080.7						-0.0146779	0.964754	not	-0.180994	0.432737	not	-0.130737	0.596376	not
ENSG00000065457	ADAT1	323.339	451.054	831.078	351.613	710.408	593.3	326.837	442.974	721.745						0.0334872	0.894967	not	-0.0205757	0.951492	not	-0.135751	0.634116	not
ENSG00000065485	PDIA5	492.666	480.449	816.851	167.769	441.552	711.365	325.914	965.257	1448.48						-0.0351194	0.880667	not	0.181994	0.516908	not	0.30502	0.216815	not
ENSG00000065491	TBC1D22B	169.327	206.775	305.875	211.972	176.621	223.232	184.654	195.373	312.173						-0.00810786	0.984188	not	0.0359629	0.916227	not	0.0648113	0.834286	not
ENSG00000065518	NDUFB4	5567.38	5094.38	8447.12	5122.49	5702.89	8530.42	7486.78	6196.8	7298.61						0.0174445	0.955511	not	0.141488	0.567065	not	0.0828776	0.756258	not
ENSG00000065526	SPEN	1079.78	1225.45	1832.88	1319.05	1312.88	1281.85	1659.11	1033.93	1304.88						0.00622858	0.988076	not	0.0174242	0.957495	not	-0.00487242	0.990252	not
ENSG00000065534	MYLK	158.266	234.143	295.205	209.963	258.063	195.452	98.7897	222.454	252.236						0.00993569	0.980871	not	-0.128164	0.678474	not	-0.163401	0.572436	not
ENSG00000065548	ZC3H15	12493.6	17881	25336.6	14151.9	14420.1	19166.2	11648.9	10378	15718.6						-0.0334707	0.875543	not	-0.428611	0.00848822	down	-0.325713	0.0605382	not
ENSG00000065559	MAP2K4	322.488	560.524	827.521	304.396	494.538	469.283	311.141	291.125	418.312						-0.0767494	0.674892	not	-0.483083	0.0246029	down	-0.249386	0.292574	not
ENSG00000065600	PACC1	891.734	1012.59	1706.02	648.976	748.676	716.326	1031.29	654.789	825.386						-0.353003	0.0966874	not	-0.302964	0.188987	not	0.150984	0.567008	not
ENSG00000065609	SNAP91	10.2107	17.2313	15.4123	14.0645	23.5494	37.7013	26.7748	20.311	53.6938						0.0764515	0.65967	not	0.370151	0.151495	not	0.1016	0.72249	not
ENSG00000065613	SLK	864.506	837.238	1332.57	836.838	801.662	811.571	1383.98	770.852	1011.44						-0.0386849	0.86811	not	0.0819269	0.795378	not	0.212767	0.417673	not
ENSG00000065615	CYB5R4	724.109	822.034	1261.44	812.727	828.155	1115.17	1045.14	905.292	1272.42						0.0165483	0.956273	not	0.203016	0.311066	not	0.149951	0.487581	not
ENSG00000065618	COL17A1	0	0	1.18556	0	0.981227	0	0	0.967192	0						0.00014357	NA	not	0.000644102	NA	not	0.00017027	NA	not
ENSG00000065621	GSTO2	0	1.01361	2.37112	1.00461	0.981227	0	0.923268	0	1.24869						-0.00233213	NA	not	-0.00870418	NA	not	-0.00124266	NA	not
ENSG00000065665	SEC61A2	17.8687	16.2177	9.48448	28.129	18.6433	39.6856	25.8515	5.80315	22.4765						0.0642659	0.705766	not	0.0432607	0.890773	not	-0.147701	0.544867	not
ENSG00000065675	PRKCQ	92.7472	133.796	180.205	105.484	104.991	195.452	146.8	105.424	224.765						0.0111954	0.978141	not	0.150164	0.612336	not	0.105745	0.729507	not
ENSG00000065717	TLE2	8.50892	3.04082	9.48448	6.02765	0.981227	7.93712	6.46288	3.86877	14.9843						-0.01494	NA	not	0.0219374	NA	not	0.0663482	NA	not
ENSG00000065802	ASB1	999.798	1864.02	2257.31	1197.49	1598.42	1515	687.835	958.487	1277.41						-0.0278239	0.915902	not	-0.578114	0.00517617	down	-0.461939	0.0306811	down
ENSG00000065809	FAM107B	5272.12	6960.43	10165	5678.04	7829.21	9909.5	8708.27	9737.69	13962.9						0.0435707	0.82278	not	0.489606	0.00354961	up	0.355454	0.0476354	up
ENSG00000065833	ME1	944.49	1002.46	1937.21	777.566	1036.18	1818.59	947.273	893.685	1615.81						-0.00264058	0.995953	not	-0.0768903	0.80121	not	-0.06701	0.826004	not
ENSG00000065882	TBC1D1	1441.41	2301.9	2714.93	1556.14	2324.53	1937.65	1540.01	1983.71	2734.64						-0.0110311	0.976448	not	-0.0102532	0.972127	not	0.0274342	0.928249	not
ENSG00000065883	CDK13	929.174	854.469	1435.71	1081.96	880.161	1379.08	1435.68	1271.86	1458.47						0.0298025	0.906065	not	0.316375	0.147614	not	0.211146	0.371925	not
ENSG00000065911	MTHFD2	4313.17	5105.53	9555.62	5311.36	7570.17	11536.6	3623.83	5863.12	8151.47						0.151958	0.400925	not	-0.0282967	0.930726	not	-0.348005	0.131881	not
ENSG00000065923	SLC9A7	74.0276	102.374	97.216	104.479	145.222	116.08	110.792	156.685	177.314						0.0969573	0.606565	not	0.410646	0.10573	not	0.123006	0.682225	not
ENSG00000065970	FOXJ2	312.277	379.088	515.719	268.23	304.18	375.029	240.05	397.516	513.213						-0.0617329	0.756966	not	-0.0355345	0.916227	not	0.148194	0.580393	not
ENSG00000065978	YBX1	15978	20975.5	27371	26341.8	24159.8	27069.6	29760.6	19665.9	19771.8						0.0984057	0.586255	not	0.128742	0.646717	not	-0.12273	0.65995	not
ENSG00000065989	PDE4A	422.893	420.646	656.801	424.949	481.782	471.267	417.317	480.694	447.032						-0.00618189	0.988076	not	-0.0703456	0.812447	not	-0.0486052	0.872941	not
ENSG00000066027	PPP2R5A	1973.22	3278	5442.91	1892.68	4022.05	4702.75	2534.37	3978.06	6486.96						0.0174749	0.958569	not	0.215926	0.422165	not	0.147636	0.606104	not
ENSG00000066032	CTNNA2	167.626	253.401	239.483	170.783	270.819	231.169	140.337	198.274	193.547						0.0131793	0.97157	not	-0.178907	0.526036	not	-0.225645	0.395043	not
ENSG00000066044	ELAVL1	2952.59	4078.75	6473.16	3020.85	4600.97	5537.14	2422.66	3712.08	4924.85						0.0141124	0.967714	not	-0.166916	0.499029	not	-0.214855	0.3582	not
ENSG00000066056	TIE1	4.25446	17.2313	32.0101	10.0461	29.4368	29.7642	12.9258	26.1142	18.7304						0.0365299	0.8593	not	0.0714951	0.809601	not	-0.0510868	0.858968	not
ENSG00000066084	DIP2B	216.977	176.367	317.73	255.17	235.494	311.532	250.206	215.684	239.749						0.0517813	0.807614	not	0.0278352	0.932921	not	-0.136222	0.627674	not
ENSG00000066117	SMARCD1	244.206	263.537	336.699	158.728	179.565	221.247	106.176	162.488	248.49						-0.165205	0.375247	not	-0.48498	0.0413509	down	-0.1162	0.691897	not
ENSG00000066135	KDM4A	6456.56	7447.97	12951.1	6664.57	8140.26	10091.1	7552.33	9050.98	15380.2						-5.40882e-05	0.999997	not	0.228009	0.281379	not	0.226644	0.291738	not
ENSG00000066136	NFYC	5933.27	7211.8	10753	4966.78	7924.39	8755.64	5080.74	7414.49	11581.6						-0.0130835	0.97157	not	0.0214807	0.945036	not	0.0666055	0.818958	not
ENSG00000066185	ZMYND12	74.8785	120.619	174.277	147.677	188.396	176.601	238.203	247.601	189.801						0.1796	0.349687	not	0.667033	0.00652858	up	0.232625	0.380909	not
ENSG00000066230	SLC9A3	0	0	0	0	0	0.992141	0	0	0						0.0034655	NA	not	0.000643939	NA	not	-0.0074867	NA	not
ENSG00000066248	NGEF	0	7.09524	4.74224	0	3.92491	6.94498	0	0	8.74085						-0.000852659	NA	not	-0.0217446	NA	not	-0.0159989	NA	not
ENSG00000066279	ASPM	5471.23	5472.45	8297.74	4749.78	4971.88	4900.18	6087.11	5068.09	5223.28						-0.085547	0.626997	not	-0.125337	0.628918	not	0.0954812	0.722675	not
ENSG00000066294	CD84	862.804	1021.71	1441.64	867.981	1112.71	835.382	1233.49	1239.94	1565.86						-0.0301457	0.904	not	0.244985	0.266237	not	0.343654	0.103926	not
ENSG00000066322	ELOVL1	1008.31	1088.61	1838.8	1583.26	1194.15	1827.52	2027.5	1317.32	1690.73						0.0867753	0.633645	not	0.30812	0.187321	not	0.0681868	0.822144	not
ENSG00000066336	SPI1	753.039	793.653	980.459	518.377	507.294	605.206	1427.37	491.333	595.627						-0.106118	0.569966	not	0.0306798	0.931847	not	0.316296	0.230246	not
ENSG00000066379	POLR1H	205.065	149	257.267	73.3364	180.546	317.485	159.725	242.765	534.441						-0.0138045	0.97157	not	0.243514	0.382693	not	0.290796	0.27568	not
ENSG00000066382	MPPED2	0	1.01361	0	0	0	0	0	0	4.99477						-0.00317685	NA	not	0.0211347	NA	not	0.0241904	NA	not
ENSG00000066405	CLDN18	3.40357	7.09524	3.55668	14.0645	0	2.97642	5.53961	9.67192	0						0.00858786	NA	not	0.014222	NA	not	-0.0123818	NA	not
ENSG00000066422	ZBTB11	1018.52	1393.71	2329.63	1747.01	1599.4	1760.06	1265.8	1081.32	1458.47						0.0774454	0.657437	not	-0.170347	0.456356	not	-0.375397	0.0605571	not
ENSG00000066427	ATXN3	587.966	686.211	1023.14	497.281	731.014	779.823	842.944	696.378	966.489						-0.0271368	0.915329	not	0.139358	0.555611	not	0.225845	0.290123	not
ENSG00000066455	GOLGA5	241.653	222.993	205.102	174.802	144.24	280.776	185.577	189.57	292.194						-0.0290495	0.916167	not	-0.0440012	0.903541	not	0.0598991	0.858693	not
ENSG00000066468	FGFR2	0	0	0	1.00461	0	0	0	0	0						0.0034655	NA	not	0.000643939	NA	not	-0.0074867	NA	not
ENSG00000066557	LRRC40	863.655	807.843	1391.85	407.871	850.724	1331.45	928.808	1105.5	1746.92						-0.037732	0.874092	not	0.196491	0.476147	not	0.328454	0.188008	not
ENSG00000066583	ISOC1	306.321	210.83	245.411	72.3317	179.565	420.668	200.349	604.495	1841.82						-0.0152301	0.959761	not	0.32573	0.162329	not	0.352253	0.0941564	not
ENSG00000066629	EML1	32.3339	95.2789	148.195	47.2166	81.4418	85.3241	51.703	58.0315	77.419						-0.0220763	0.944387	not	-0.183939	0.53705	not	-0.096527	0.760627	not
ENSG00000066651	TRMT11	511.386	553.428	959.118	508.331	697.652	876.06	766.313	488.432	746.719						0.0276845	0.916167	not	0.0428049	0.893706	not	-0.0500453	0.870569	not
ENSG00000066654	THUMPD1	2294.85	2692.14	4649.77	2231.23	2521.75	2952.61	2714.41	2590.14	3210.39						-0.0711578	0.65967	not	-0.0793032	0.720961	not	0.0902437	0.673894	not
ENSG00000066697	MSANTD3	359.076	434.837	675.769	418.921	503.369	680.608	505.028	548.398	581.891						0.0594618	0.754155	not	0.178073	0.427895	not	0.0112002	0.970339	not
ENSG00000066735	KIF26A	4.25446	2.02721	2.37112	3.01382	13.7372	5.95284	21.2352	32.8845	14.9843						0.0591262	NA	not	0.736086	NA	not	0.252833	NA	not
ENSG00000066739	ATG2B	147.204	237.184	244.225	143.659	142.278	227.2	154.186	307.567	499.477						-0.0353405	0.888321	not	0.329763	0.206196	not	0.462778	0.0671716	not
ENSG00000066777	ARFGEF1	1067.02	1225.45	1714.32	1342.16	1131.35	1399.91	1422.76	1094.86	1504.68						0.0107594	0.976925	not	0.0381322	0.901309	not	0.00175096	0.995444	not
ENSG00000066813	ACSM2B	0	0	0	0	0	0	0	0	0						0	NA	not	0	NA	not	0	NA	not
ENSG00000066827	ZFAT	297.812	428.755	676.955	334.534	485.707	557.583	397.005	296.928	498.229						0.0185907	0.95181	not	-0.11288	0.675828	not	-0.176268	0.473562	not
ENSG00000066855	MTFR1	390.559	392.265	799.068	237.087	375.81	595.284	527.186	669.297	882.826						-0.0674193	0.733703	not	0.314754	0.188552	not	0.530817	0.0209659	up
ENSG00000066923	STAG3	69.7731	47.6394	103.144	26.1198	19.6245	40.6778	48.0099	36.7533	47.4503						-0.43861	0.0831162	not	-0.291954	0.281487	not	0.23261	0.393115	not
ENSG00000066926	FECH	605.835	739.932	1222.31	375.723	582.849	807.602	409.008	560.971	794.169						-0.159813	0.371241	not	-0.353207	0.114984	not	-0.0242962	0.940154	not
ENSG00000066933	MYO9A	393.112	396.32	650.873	470.156	619.154	471.267	618.59	632.543	569.404						0.0475734	0.822029	not	0.286265	0.22822	not	0.127318	0.645521	not
ENSG00000067048	DDX3Y	2997.69	3370.24	5298.27	3558.32	3514.75	4271.17	4561.87	4380.41	5935.04						0.0181955	0.950886	not	0.343588	0.0391136	up	0.285578	0.102046	not
ENSG00000067057	PFKP	626.256	878.796	1164.22	818.755	1002.81	998.093	733.075	563.873	781.682						0.0473712	0.81401	not	-0.23117	0.278717	not	-0.37397	0.0614987	not
ENSG00000067064	IDI1	830.47	718.646	1391.85	821.769	1092.11	2789.9	2021.03	2209.07	4199.36						0.214301	0.277949	not	1.20906	2.85228e-05	up	0.488047	0.0508096	not
ENSG00000067066	SP100	1570.75	1807.26	2286.95	2237.26	1969.32	2186.68	2874.13	2216.8	2764.61						0.0671842	0.72325	not	0.381478	0.0721859	not	0.180258	0.458155	not
ENSG00000067082	KLF6	290.154	383.143	712.522	579.659	421.928	604.214	636.132	427.499	695.522						0.0957807	0.599126	not	0.305015	0.202719	not	0.0475244	0.882998	not
ENSG00000067113	PLPP1	17.0178	10.1361	10.67	13.0599	44.1552	13.89	16.6188	20.311	27.4713						0.0594757	0.734059	not	0.141929	0.590328	not	-0.0444762	0.877963	not
ENSG00000067141	NEO1	341.208	410.51	685.254	305.401	449.402	420.668	261.285	282.42	434.545						-0.0406662	0.849259	not	-0.378248	0.0720715	not	-0.240082	0.293063	not
ENSG00000067167	TRAM1	1221.03	1224.44	2047.46	1116.12	1456.14	2379.15	1492.92	2263.23	3043.07						0.0416968	0.84782	not	0.451441	0.0402699	up	0.298251	0.198803	not
ENSG00000067177	PHKA1	132.739	102.374	250.153	93.4285	163.865	158.742	75.708	81.2441	168.574						-0.0158714	0.963681	not	-0.296145	0.265926	not	-0.226109	0.412309	not
ENSG00000067182	TNFRSF1A	1528.2	2200.54	3241.32	2209.13	2418.72	2481.34	2113.36	2039.81	2482.4						0.0463182	0.811816	not	0.0093585	0.971035	not	-0.119891	0.588416	not
ENSG00000067191	CACNB1	91.8963	116.565	150.566	139.64	92.2353	159.735	77.5545	70.605	69.9268						0.0327121	0.900261	not	-0.366214	0.157263	not	-0.490499	0.0526578	not
ENSG00000067208	EVI5	785.373	1119.02	1445.2	1048.81	1146.07	1146.91	1311.96	1121.94	1172.52						0.0235494	0.930427	not	0.137276	0.586047	not	0.0587942	0.837775	not
ENSG00000067221	STOML1	45.9481	53.7211	122.113	83.3824	62.7985	63.497	60.9357	58.9987	67.4294						0.0148902	0.968026	not	-0.0500814	0.891068	not	-0.104122	0.739445	not
ENSG00000067225	PKM	8298.75	9361.66	12133	15925	11787.5	12566.5	18654.6	17122.2	16446.5						0.208174	0.268347	not	0.633948	0.00404243	up	0.216617	0.389234	not
ENSG00000067248	DHX29	1873.66	2330.28	3247.25	1929.85	1829.99	2104.33	2449.43	1680.01	1982.93						-0.0586786	0.76652	not	-0.151509	0.556704	not	0.021907	0.944801	not
ENSG00000067334	DNTTIP2	3523.54	4717.32	6608.31	3883.81	3926.87	4658.1	4862.85	2992.49	4249.3						-0.0323303	0.894943	not	-0.160092	0.521626	not	-0.0539416	0.855432	not
ENSG00000067365	METTL22	182.091	291.918	406.647	177.816	244.325	238.114	109.869	256.306	247.241						-0.0515575	0.812515	not	-0.266534	0.31126	not	-0.0895629	0.775722	not
ENSG00000067369	TP53BP1	149.757	214.884	276.236	338.553	258.063	304.587	197.579	152.816	168.574						0.213251	0.27223	not	-0.137915	0.637621	not	-0.546412	0.0223988	down
ENSG00000067445	TRO	171.88	271.646	474.224	163.751	193.302	227.2	168.958	183.766	179.812						-0.163838	0.371241	not	-0.452316	0.0486563	down	-0.0996326	0.732033	not
ENSG00000067533	RRP15	1807.29	2328.25	3330.24	1323.07	1539.54	2121.2	1439.38	1484.64	1761.91						-0.364859	0.0331489	down	-0.521875	0.00117909	down	-0.0916294	0.679806	not
ENSG00000067560	RHOA	19299.1	24571.8	34994.2	12850.9	25787.6	29468.6	12506.6	32134.9	41991.1						-0.0234527	0.93663	not	0.0850051	0.795977	not	0.169307	0.551388	not
ENSG00000067596	DHX8	358.225	419.633	631.904	442.027	380.716	486.149	425.627	398.483	490.736						0.000248932	0.999973	not	-0.0294861	0.923287	not	-0.0303673	0.918949	not
ENSG00000067601	PMS2P4	0	1.01361	1.18556	9.04147	3.92491	0	0.923268	0	0						0.0317979	NA	not	-0.0198254	NA	not	-0.0916669	NA	not
ENSG00000067606	PRKCZ	0	0	4.74224	5.02304	18.6433	2.97642	0	0	2.49739						0.053512	NA	not	-0.0282084	NA	not	-0.138112	NA	not
ENSG00000067646	ZFY	257.82	198.667	369.895	171.788	324.786	415.707	364.691	254.371	464.514						0.0294542	0.91324	not	0.247247	0.347468	not	0.13614	0.640576	not
ENSG00000067704	IARS2	1020.22	1198.08	1671.64	851.907	1127.43	1728.31	1022.98	1553.31	3251.6						-0.00316074	0.995438	not	0.351115	0.155747	not	0.35627	0.149081	not
ENSG00000067715	SYT1	3.40357	0	0	0	0	0	0	0	0						-0.0109945	NA	not	-0.0320927	NA	not	0.000170007	NA	not
ENSG00000067798	NAV3	1777.51	1762.66	2948.49	1671.67	2008.57	2009.08	1588.94	2179.08	2996.86						-0.0210791	0.941351	not	0.0657882	0.813391	not	0.134969	0.579068	not
ENSG00000067829	IDH3G	541.167	760.204	874.944	622.857	735.92	618.104	452.401	501.005	628.093						-0.00933519	0.981192	not	-0.3224	0.136269	not	-0.284786	0.19882	not
ENSG00000067836	ROGDI	2054.05	2359.67	3544.83	2731.53	2524.7	2468.45	1446.76	1465.3	1833.08						0.0184983	0.950886	not	-0.561088	0.00268317	down	-0.622034	0.00118533	down
ENSG00000067840	PDZD4	0.850892	0	5.9278	0	2.94368	1.98428	3.69307	2.90158	3.74608						-0.002077	NA	not	0.0464151	NA	not	0.0450513	NA	not
ENSG00000067842	ATP2B3	161.669	236.17	270.308	390.792	347.354	293.674	229.894	407.188	345.888						0.289252	0.175654	not	0.367307	0.144063	not	-0.0816828	0.797921	not
ENSG00000067900	ROCK1	4208.51	4714.28	6684.19	5549.45	5229.94	5993.52	8916	5110.64	7015.16						0.0419335	0.846215	not	0.348689	0.125521	not	0.202146	0.421314	not
ENSG00000067955	CBFB	5047.49	6720.2	10323.9	6244.64	6653.7	6921.17	4090.08	4709.26	5847.63						-0.00733231	0.984561	not	-0.44504	0.006715	down	-0.417094	0.0145206	down
ENSG00000067992	PDK3	283.347	311.177	630.718	467.143	628.966	627.033	248.359	340.452	447.032						0.366914	0.0831162	not	-0.115511	0.672375	not	-0.59509	0.00535924	down
ENSG00000068001	HYAL2	91.0454	56.7619	99.5871	14.0645	25.5119	84.332	63.7055	91.8832	107.388						-0.168164	0.349639	not	0.0230076	0.947774	not	0.396958	0.117994	not
ENSG00000068024	HDAC4	668.801	964.952	1289.89	1509.93	1356.06	1183.62	941.734	874.341	1157.54						0.337802	0.101166	not	0.0601771	0.845307	not	-0.380645	0.0830917	not
ENSG00000068028	RASSF1	959.806	1396.75	2392.46	1454.67	1217.7	1324.51	752.464	921.734	1202.49						-0.0156561	0.963604	not	-0.477353	0.0218411	down	-0.410545	0.0551249	not
ENSG00000068078	FGFR3	10.2107	5.06803	28.4535	34.1567	27.4744	39.6856	17.5421	12.5735	36.2121						0.182987	0.279798	not	0.177235	0.509087	not	-0.183574	0.469033	not
ENSG00000068079	IFI35	234.846	226.034	368.709	230.055	218.814	285.736	353.612	253.404	243.495						-0.0148634	0.96697	not	0.072903	0.825596	not	0.126432	0.663714	not
ENSG00000068097	HEATR6	296.11	409.496	501.492	300.378	378.754	373.045	335.146	348.189	474.503						-0.0253373	0.920967	not	-0.0203324	0.945444	not	0.0622019	0.82535	not
ENSG00000068120	COASY	707.942	941.639	1371.69	866.976	1102.9	785.775	590.892	726.361	926.53						0.000115867	0.999997	not	-0.272029	0.230946	not	-0.269186	0.242556	not
ENSG00000068137	PLEKHH3	84.2383	106.429	151.752	62.2857	132.466	109.135	182.807	186.668	244.744						-0.0136945	0.97157	not	0.58693	0.0156911	up	0.6341	0.00983461	up
ENSG00000068305	MEF2A	439.911	559.51	869.016	765.511	651.535	893.919	529.956	518.415	630.59						0.193524	0.259852	not	-0.0600414	0.831209	not	-0.39417	0.0473082	down
ENSG00000068308	OTUD5	470.543	525.047	1014.84	484.221	563.224	600.245	420.087	471.99	720.496						-0.0357139	0.873872	not	-0.189125	0.409078	not	-0.0754116	0.780471	not
ENSG00000068323	TFE3	3429.94	3971.3	5527.08	4908.51	3241.97	3674.89	1988.72	3300.06	3340.25						-0.000549533	0.999293	not	-0.366108	0.123242	not	-0.356798	0.136114	not
ENSG00000068354	TBC1D25	170.178	255.428	398.348	334.534	332.636	263.909	142.183	212.782	279.707						0.0712804	0.719048	not	-0.18989	0.493397	not	-0.410522	0.0917125	not
ENSG00000068366	ACSL4	1506.93	1979.57	3339.72	2498.46	2626.74	3656.04	4059.61	2407.34	3929.64						0.205796	0.258825	not	0.537035	0.00888836	up	0.157039	0.532442	not
ENSG00000068383	INPP5A	84.2383	88.1836	201.545	124.571	104.991	192.475	84.0174	157.652	171.071						0.0494436	0.821042	not	0.127953	0.681538	not	-0.0380422	0.912077	not
ENSG00000068394	GPKOW	160.818	233.129	301.132	98.4515	217.832	219.263	373	247.601	289.697						-0.0535095	0.805737	not	0.278904	0.286312	not	0.465906	0.0602158	not
ENSG00000068400	GRIPAP1	1462.68	2169.11	3534.16	2947.52	2442.27	2205.53	1412.6	1533	2222.67						0.0628889	0.750575	not	-0.275678	0.236726	not	-0.470677	0.0326712	down
ENSG00000068438	FTSJ1	729.214	732.837	1283.96	483.216	779.094	853.241	643.518	628.675	727.988						-0.0864985	0.618545	not	-0.295213	0.164132	not	-0.0703619	0.800118	not
ENSG00000068489	PRR11	2978.12	4302.75	6218.26	3709.01	4722.65	4614.45	3773.4	2546.62	3446.39						0.0158961	0.963001	not	-0.28639	0.180899	not	-0.338734	0.10847	not
ENSG00000068615	REEP1	9.35981	16.2177	36.7524	27.1244	16.6809	30.7564	12.0025	15.4751	19.9791						0.0363394	0.871505	not	-0.0634268	0.844926	not	-0.184193	0.469033	not
ENSG00000068650	ATP11A	569.246	501.735	833.449	384.765	489.632	526.827	546.575	479.727	725.491						-0.1271	0.455483	not	-0.0723351	0.79812	not	0.202438	0.385237	not
ENSG00000068654	POLR1A	682.415	1028.81	1189.12	695.188	607.379	768.909	675.832	684.772	751.713						-0.141496	0.408708	not	-0.305544	0.151679	not	-0.00988933	0.974804	not
ENSG00000068697	LAPTM4A	11545.7	11899.7	22014.7	7439.12	12874.7	18473.7	8429.44	17417.2	28060.6						-0.0255716	0.927337	not	0.155013	0.596655	not	0.246764	0.35068	not
ENSG00000068724	TTC7A	2262.52	3090.48	4498.02	2907.33	3673.71	3377.25	1747.75	2597.88	3683.65						0.030929	0.899106	not	-0.190667	0.41594	not	-0.291852	0.180713	not
ENSG00000068745	IP6K2	956.402	1014.62	1850.66	1125.16	1385.49	1482.26	986.05	1091.96	1729.44						0.0489157	0.805737	not	0.0335385	0.90773	not	-0.107033	0.657769	not
ENSG00000068781	STON1-GTF2A1L	0	0	0	0	0	0	0	0	0						0	NA	not	0	NA	not	0	NA	not
ENSG00000068784	SRBD1	507.982	631.476	1017.21	576.645	625.042	730.215	530.879	579.348	867.842						-0.0100413	0.978758	not	-0.0559	0.835364	not	-0.0238522	0.932718	not
ENSG00000068796	KIF2A	2092.34	2965.81	4285.8	2037.34	2484.47	3013.13	1927.78	2216.8	2900.71						-0.0715009	0.65967	not	-0.29283	0.0881031	not	-0.117045	0.574174	not
ENSG00000068831	RASGRP2	1586.91	2174.18	4073.59	1271.83	2150.85	2685.72	951.889	2295.15	3055.55						-0.0396436	0.865761	not	-0.14096	0.635804	not	-0.0033325	0.993517	not
ENSG00000068878	PSME4	4239.14	5397.45	8590.57	4610.14	4496.96	4537.06	3021.86	4049.63	3962.1						-0.0850241	0.620314	not	-0.510705	0.00727768	down	-0.277391	0.18675	not
ENSG00000068885	IFT80	257.82	247.32	443.4	271.244	288.481	306.571	367.461	255.339	448.281						-0.00401938	0.994152	not	0.153373	0.569382	not	0.166624	0.5236	not
ENSG00000068903	SIRT2	236.548	310.163	384.122	270.239	456.271	333.359	202.196	343.353	460.768						0.0510171	0.813708	not	0.0724244	0.827304	not	-0.0925968	0.763082	not
ENSG00000068912	ERLEC1	1704.34	2072.82	3397.82	2195.07	2291.16	2624.21	2302.63	1935.35	2399.99						0.0294139	0.9022	not	-0.0212803	0.937343	not	-0.110085	0.630373	not
ENSG00000068971	PPP2R5B	24.6759	14.1905	30.8246	50.2304	35.3242	38.6935	39.7005	26.1142	34.9634						0.121138	0.486388	not	0.187899	0.510274	not	-0.117115	0.688771	not
ENSG00000068976	PYGM	0	0	20.1545	0	0.981227	0.992141	1.84654	2.90158	6.24347						-0.0369022	NA	not	-0.0205485	NA	not	0.073534	NA	not
ENSG00000068985	PAGE1	0.850892	1.01361	0	0	0	0	0	0	0						-0.0068767	NA	not	-0.020093	NA	not	0.000170076	NA	not
ENSG00000069011	PITX1	57.0097	112.51	170.721	113.521	97.1415	159.735	46.1634	77.3753	57.4399						0.0388738	0.871505	not	-0.403984	0.123128	not	-0.558089	0.031461	down
ENSG00000069018	TRPC7	0	0	0	0	0	0	0	0	0						0	NA	not	0	NA	not	0	NA	not
ENSG00000069020	MAST4	101.256	146.973	186.133	117.539	106.954	151.798	96.9432	81.2441	181.061						-0.017655	0.958317	not	-0.154267	0.600234	not	-0.0866714	0.783612	not
ENSG00000069122	ADGRF5	0	0	0	0	0	0.992141	0	0	0						0.0034655	NA	not	0.000643939	NA	not	-0.0074867	NA	not
ENSG00000069188	SDK2	0.850892	3.04082	0	9.04147	0	1.98428	0.923268	1.93438	1.24869						0.0212875	NA	not	-0.000856013	NA	not	-0.0565021	NA	not
ENSG00000069206	ADAM7	0	0	0	0	0	0	0	0	0						0	NA	not	0	NA	not	0	NA	not
ENSG00000069248	NUP133	3512.48	4367.62	6597.64	3207.71	4532.29	4975.59	4656.04	4109.6	5468.03						-0.0264538	0.91324	not	0.0332353	0.898322	not	0.111277	0.60498	not
ENSG00000069275	NUCKS1	50303	67125	99010.9	62890.4	65655.9	67658	84545.5	52003	60044.7						-0.00319345	0.995239	not	-0.0250213	0.938382	not	-0.013583	0.967058	not
ENSG00000069329	VPS35	3077.67	4383.84	5977.6	3430.73	4391.97	5152.19	3657.99	4218.89	5500.49						0.0122172	0.97157	not	0.0380317	0.88035	not	0.00174091	0.994653	not
ENSG00000069345	DNAJA2	945.34	1334.92	1786.64	1137.22	1168.64	1547.74	1197.48	1002.01	1287.4						0.00463944	0.993405	not	-0.123377	0.591908	not	-0.138542	0.538238	not
ENSG00000069399	BCL3	25.5267	40.5442	29.639	19.0875	47.0989	47.6227	51.703	24.1798	39.9582						0.0210754	0.94586	not	0.0900362	0.778629	not	0.0114892	0.973207	not
ENSG00000069424	KCNAB2	2470.99	2854.31	3799.72	2543.67	2349.06	2325.58	2537.14	3078.57	3192.91						-0.0630982	0.739538	not	-0.00822849	0.976839	not	0.169317	0.475927	not
ENSG00000069431	ABCC9	0	1.01361	2.37112	0	0	0	0	0	0						-0.00821814	NA	not	-0.024025	NA	not	0.000170053	NA	not
ENSG00000069482	GAL	1155.51	1212.27	1949.06	691.17	1081.31	1620.17	509.644	809.54	1017.69						-0.0681782	0.727765	not	-0.625568	0.00482249	down	-0.381461	0.0995908	not
ENSG00000069493	CLEC2D	167.626	187.517	387.678	192.885	172.696	256.964	355.458	290.158	343.391						-0.0208314	0.947695	not	0.365995	0.116742	not	0.439917	0.0560822	not
ENSG00000069509	FUNDC1	0	4.05442	0	7.03225	0	0	14.7723	0	0						0.00779208	NA	not	0.0493353	NA	not	0.02056	NA	not
ENSG00000069535	MAOB	0	0	0	0	0	0	0	0	0						0	NA	not	0	NA	not	0	NA	not
ENSG00000069667	RORA	30.6321	38.517	61.6491	19.0875	73.592	72.4263	48.9332	40.6221	99.8955						0.0409781	0.853953	not	0.201967	0.479301	not	0.0523527	0.875291	not
ENSG00000069696	DRD4	0.850892	0	0	0	0	0.992141	1.84654	3.86877	4.99477						0.000309547	NA	not	0.093931	NA	not	0.0734142	NA	not
ENSG00000069702	TGFBR3	461.183	469.299	752.831	312.433	380.716	632.986	365.614	421.696	729.237						-0.066369	0.735793	not	-0.0954141	0.74917	not	0.0990563	0.729524	not
ENSG00000069712	NA	66.3695	53.7211	135.154	139.64	106.954	123.025	180.961	93.8176	124.869						0.139752	0.453447	not	0.387365	0.142886	not	0.0352084	0.920029	not
ENSG00000069764	PLA2G10	0.850892	0	0	11.0507	0	1.98428	0	0	0						0.0295625	NA	not	-0.0169657	NA	not	-0.084035	NA	not
ENSG00000069812	HES2	13.6143	8.10884	22.5256	8.03686	1.96245	6.94498	14.7723	21.2782	2.49739						-0.0560611	NA	not	-0.00248372	NA	not	0.156644	NA	not
ENSG00000069849	ATP1B3	8736.1	10382.4	15859.2	8754.15	11132	13372.1	10813.3	12369.4	14652.2						0.00487837	0.991244	not	0.146152	0.431358	not	0.132133	0.491331	not
ENSG00000069869	NEDD4	179.538	270.633	267.937	202.931	251.194	380.982	276.057	188.602	310.925						0.0485487	0.820952	not	0.0796973	0.802971	not	-0.0778564	0.803721	not
ENSG00000069943	PIGB	23.825	14.1905	73.5048	14.0645	32.3805	22.8192	7.38615	19.3438	24.9739						-0.0330851	0.884872	not	-0.246846	0.326547	not	-0.113109	0.66648	not
ENSG00000069956	MAPK6	1289.1	1854.9	2532.36	1120.14	1819.19	1832.48	1907.47	1382.12	2342.55						-0.037459	0.865427	not	0.032217	0.917321	not	0.150155	0.539018	not
ENSG00000069966	GNB5	540.316	646.68	1010.1	461.115	765.357	757.003	541.035	529.054	827.884						-0.012308	0.971817	not	-0.124789	0.61875	not	-0.0831142	0.755427	not
ENSG00000069974	RAB27A	3143.19	4248.02	6262.13	4234.42	5579.26	5540.11	4120.55	4045.76	5565.43						0.122088	0.410846	not	0.0590752	0.798503	not	-0.177459	0.346626	not
ENSG00000069998	HDHD5	254.417	206.775	219.329	61.2811	168.771	425.628	226.201	466.186	1329.86						-0.00949622	0.979186	not	0.304546	0.198422	not	0.312839	0.148502	not
ENSG00000070010	UFD1	1605.63	2115.39	3157.15	2037.34	2512.92	2336.49	2481.74	1742.88	1744.42						0.0245577	0.928157	not	-0.0671756	0.828857	not	-0.151431	0.566041	not
ENSG00000070018	LRP6	66.3695	78.0476	147.01	43.1981	49.0613	107.151	103.406	69.6378	103.642						-0.0709681	0.726842	not	0.0126168	0.971146	not	0.230474	0.404127	not
ENSG00000070019	GUCY2C	0	0	1.18556	19.0875	0.981227	0.992141	0	0	0						0.0559693	NA	not	-0.0221702	NA	not	-0.140171	NA	not
ENSG00000070031	SCT	0	0	0	0	0	0	0	0	0						0	NA	not	0	NA	not	0	NA	not
ENSG00000070047	PHRF1	970.016	1361.27	2066.43	1066.89	1206.91	1343.36	902.033	1118.07	1667.01						-0.0415345	0.838153	not	-0.157778	0.484659	not	-0.0338713	0.903908	not
ENSG00000070061	ELP1	213.574	299.014	422.06	253.161	370.904	465.314	475.483	437.171	764.2						0.0823394	0.646796	not	0.691425	0.000735695	up	0.4241	0.0478645	up
ENSG00000070081	NUCB2	15608.8	18514.5	26262.5	16148.1	19421.4	20730.8	30686.7	20431	31389.7						-0.00268702	0.995632	not	0.398046	0.0399584	up	0.402544	0.0402614	up
ENSG00000070087	PFN2	24.6759	36.4898	45.0513	40.1843	26.4931	48.6149	3.69307	41.5892	48.699						0.0142206	0.966391	not	-0.0446355	0.891666	not	-0.0920991	0.735295	not
ENSG00000070159	PTPN3	49.3517	72.9796	52.1647	45.2073	45.1364	80.3634	36.0075	45.458	87.4085						-0.00434468	0.994152	not	-0.051295	0.889516	not	-0.0336152	0.923038	not
ENSG00000070182	SPTB	0	1.01361	5.9278	1.00461	12.7559	6.94498	8.30941	1.93438	2.49739						0.0433599	NA	not	0.0862727	NA	not	-0.0396233	NA	not
ENSG00000070190	DAPP1	715.6	769.326	1063.45	857.935	1001.83	1344.35	926.961	1155.79	1844.32						0.137795	0.414577	not	0.478934	0.0171436	up	0.172264	0.470577	not
ENSG00000070193	FGF10	0.850892	4.05442	0	5.02304	3.92491	3.96856	0	2.90158	1.24869						0.0220306	NA	not	-0.015364	NA	not	-0.0716509	NA	not
ENSG00000070214	SLC44A1	13927.4	15515.3	24967.9	14786.8	17707.2	23100	13390.2	23566.6	27634.8						0.0262742	0.919284	not	0.213521	0.353214	not	0.124146	0.630076	not
ENSG00000070269	TMEM260	354.822	483.49	758.759	690.165	830.118	947.494	641.671	615.134	916.541						0.638317	0.000577504	up	0.421681	0.018655	up	-0.189133	0.361535	not
ENSG00000070366	SMG6	7.65802	11.1497	9.48448	55.2534	17.6621	21.8271	50.7797	26.1142	12.4869						0.215472	0.203302	not	0.412909	0.095139	not	-0.0232796	0.936974	not
ENSG00000070367	EXOC5	1371.64	1810.3	2646.17	1516.96	2224.44	2509.12	1915.78	2202.3	3093.01						0.0573241	0.756339	not	0.290259	0.122902	not	0.131464	0.552632	not
ENSG00000070371	CLTCL1	456.078	640.598	903.397	491.253	666.253	588.339	678.602	357.861	490.736						-0.0138311	0.971393	not	-0.186362	0.496424	not	-0.132986	0.641573	not
ENSG00000070388	FGF22	4.25446	7.09524	17.7834	10.0461	6.86859	11.9057	11.0792	9.67192	7.49216						0.00955523	NA	not	0.0296165	NA	not	-0.00415074	NA	not
ENSG00000070404	FSTL3	45.9481	37.5034	71.1336	50.2304	47.0989	106.159	70.1684	39.6549	34.9634						0.0489556	0.819765	not	0.00366201	0.991852	not	-0.158804	0.580497	not
ENSG00000070413	DGCR2	1762.2	2339.4	3504.52	2028.3	2687.58	2741.28	1904.7	2464.4	3511.33						0.0204269	0.943072	not	0.076329	0.765634	not	0.0120474	0.966419	not
ENSG00000070423	RNF126	2440.36	2355.62	3886.27	789.622	1540.53	1858.28	1025.75	2113.31	2552.33						-0.675952	0.0114116	down	-0.377528	0.123242	not	0.25142	0.331717	not
ENSG00000070444	MNT	237.399	317.258	495.564	260.193	189.377	229.184	235.433	187.635	294.692						-0.146164	0.418684	not	-0.320874	0.182382	not	0.00233015	0.994653	not
ENSG00000070476	ZXDC	1389.51	1699.82	2834.68	1457.69	1632.76	1616.2	1243.64	1827.03	2173.98						-0.0523118	0.789033	not	-0.0835712	0.753899	not	0.0678566	0.803545	not
ENSG00000070495	JMJD6	363.331	533.156	662.728	506.322	592.661	689.538	601.048	537.759	756.708						0.0962359	0.559469	not	0.26073	0.196593	not	0.0320553	0.907842	not
ENSG00000070501	POLB	918.112	1222.41	1798.5	1097.03	1300.13	1746.17	1206.71	980.733	1287.4						0.0463047	0.81401	not	-0.083637	0.737919	not	-0.217427	0.291011	not
ENSG00000070526	ST6GALNAC1	0	0	0	0	0	0	0	0	0						0	NA	not	0	NA	not	0	NA	not
ENSG00000070540	WIPI1	12.7634	8.10884	3.55668	19.0875	11.7747	20.835	23.0817	6.77034	22.4765						0.0529962	0.754072	not	0.164132	NA	not	-0.00748558	NA	not
ENSG00000070601	FRMPD1	0	0	1.18556	0	0	0	3.69307	0.967192	0						-0.00342917	NA	not	0.026892	NA	not	0.0295102	NA	not
ENSG00000070610	GBA2	45.0973	26.3537	91.2882	42.1935	37.2866	52.5835	56.3194	38.6877	76.1703						-0.0163095	0.963604	not	0.0619197	0.862473	not	0.120052	0.690227	not
ENSG00000070614	NDST1	475.648	738.918	1508.03	715.281	549.487	780.815	757.08	559.037	942.764						-0.0425326	0.845418	not	-0.0889628	0.772039	not	0.0508928	0.874473	not
ENSG00000070669	ASNS	1000.65	1099.76	2021.38	2085.57	2147.91	2460.51	784.778	648.986	1053.9						0.713386	0.000159625	up	-0.541491	0.00270551	down	-1.3662	9.90291e-15	down
ENSG00000070718	AP3M2	570.097	910.217	1209.27	654	960.621	980.235	563.194	613.2	920.287						0.0122413	0.971819	not	-0.236354	0.272871	not	-0.27622	0.192853	not
ENSG00000070729	CNGB1	2.55267	0	2.37112	0	4.90613	0	7.38615	0	3.74608						0.000324505	NA	not	0.0404931	NA	not	0.032748	NA	not
ENSG00000070731	ST6GALNAC2	39.9919	60.8163	111.443	53.2442	66.7234	89.2927	51.703	50.294	146.097						0.0141109	0.971526	not	0.115427	0.722131	not	0.0597369	0.859966	not
ENSG00000070748	CHAT	0	0	0	0	0	0	0	0	0						0	NA	not	0	NA	not	0	NA	not
ENSG00000070756	PABPC1	35488.1	35556.3	54653.2	34360.6	35342.8	57052.1	63603.9	53404.5	69202.6						0.0165525	0.958117	not	0.490773	0.00885723	up	0.425797	0.0291289	up
ENSG00000070759	TESK2	28.9303	36.4898	78.247	43.1981	49.0613	54.5677	53.5496	44.4908	68.6781						0.0239472	0.935693	not	0.150329	0.623273	not	0.0586649	0.863857	not
ENSG00000070761	CFAP20	955.551	995.36	1345.61	734.368	888.992	1370.15	1194.71	859.834	1578.35						-0.0217557	0.93973	not	0.102068	0.716482	not	0.176377	0.4791	not
ENSG00000070770	CSNK2A2	2352.72	3176.64	5065.9	2319.64	2836.73	3178.82	2286.01	3492.53	4520.27						-0.0611929	0.745995	not	0.0152217	0.958659	not	0.186415	0.41238	not
ENSG00000070778	PTPN21	11.0616	13.1769	11.8556	15.0691	7.84982	23.8114	27.698	0.967192	19.9791						0.0158802	0.953452	not	0.0617324	NA	not	0.00543201	NA	not
ENSG00000070785	EIF2B3	515.64	757.163	1008.91	573.631	696.671	748.074	429.32	386.877	515.71						-0.0178548	0.952311	not	-0.589732	0.000949969	down	-0.518621	0.00547649	down
ENSG00000070808	CAMK2A	1.70178	4.05442	0	0	0	0	3.69307	0	1.24869						-0.0250145	NA	not	-0.00742701	NA	not	0.0520777	NA	not
ENSG00000070814	TCOF1	909.603	1084.56	1621.85	769.529	1002.81	907.809	1116.23	901.423	1125.07						-0.110557	0.50505	not	-0.102089	0.689007	not	0.146678	0.537785	not
ENSG00000070831	CDC42	3391.65	4024.01	7231.92	2624.03	4221.24	6127.46	3089.26	5942.43	7644.5						-0.0153978	0.964671	not	0.157202	0.575975	not	0.211966	0.417673	not
ENSG00000070882	OSBPL3	70.624	136.837	105.515	78.3594	154.053	146.837	89.557	101.555	206.034						0.0432124	0.849597	not	0.147147	0.63107	not	-0.00386441	0.993141	not
ENSG00000070886	EPHA8	0	0	5.9278	0	0	1.98428	0	0	0						-0.00449682	NA	not	-0.0310859	NA	not	-0.0132235	NA	not
ENSG00000070915	SLC12A3	2.55267	7.09524	4.74224	5.02304	4.90613	5.95284	9.23268	0.967192	0						0.0050377	NA	not	-0.023728	NA	not	-0.0359245	NA	not
ENSG00000070950	RAD18	589.668	630.462	1091.9	563.585	660.366	827.445	586.275	757.311	970.235						-0.0174089	0.955387	not	0.0418913	0.884752	not	0.0983306	0.69011	not
ENSG00000070961	ATP2B1	1075.53	1439.32	1839.99	1552.12	1586.64	1953.52	2090.28	1452.72	2051.6						0.10019	0.550635	not	0.320866	0.119659	not	0.0765287	0.775007	not
ENSG00000070985	TRPM5	0	0	0	0	0	0	0	0	0						0	NA	not	0	NA	not	0	NA	not
ENSG00000071051	NCK2	2191.05	2429.61	3715.55	1932.86	2496.24	3193.7	3448.41	2406.37	4169.39						-0.0126865	0.97157	not	0.238165	0.260707	not	0.279257	0.180616	not
ENSG00000071054	MAP4K4	3027.47	3711.82	5555.54	3802.44	3791.46	4343.59	2624.85	2740.05	3793.53						0.0195048	0.944387	not	-0.318954	0.0608284	not	-0.37596	0.0259651	down
ENSG00000071073	MGAT4A	889.182	1129.16	1489.06	951.363	1048.93	1156.84	1277.8	1388.89	1649.52						-0.0165012	0.956273	not	0.285115	0.116916	not	0.334969	0.0625841	not
ENSG00000071082	RPL31	35003.1	34934.9	65150.1	35300.9	44403.5	63187.5	67056	59835.3	80564.4						0.0469401	0.812095	not	0.573802	0.00108153	up	0.420614	0.0239546	up
ENSG00000071127	WDR1	4879.01	6176.91	8249.13	5884.99	6543.8	7226.75	5170.3	5551.68	6154.81						0.0343592	0.870934	not	-0.117537	0.575444	not	-0.215993	0.245922	not
ENSG00000071189	SNX13	543.72	609.177	961.49	480.202	608.361	946.502	624.129	678.969	1120.08						0.00263161	0.995906	not	0.163141	0.514907	not	0.152961	0.542523	not
ENSG00000071203	MS4A12	0	0	0	0	0	0	0	0	0						0	NA	not	0	NA	not	0	NA	not
ENSG00000071205	ARHGAP10	315.681	479.435	650.873	359.649	522.013	577.426	224.354	326.911	382.1						0.0235589	0.932067	not	-0.424574	0.0481675	down	-0.505731	0.0179024	down
ENSG00000071242	RPS6KA2	176.985	166.231	264.38	341.567	242.363	340.304	296.369	287.256	304.681						0.327396	0.134555	not	0.398481	0.0942462	not	-0.0641263	0.841026	not
ENSG00000071243	ING3	479.903	659.857	874.944	381.751	555.374	788.752	584.429	530.021	939.017						-0.0350792	0.880667	not	0.0387474	0.903541	not	0.153049	0.547242	not
ENSG00000071246	VASH1	167.626	316.245	386.493	391.797	394.453	280.776	258.515	291.125	380.851						0.110473	0.547657	not	0.100014	0.750408	not	-0.17673	0.521324	not
ENSG00000071282	LMCD1	0.850892	5.06803	11.8556	14.0645	7.84982	2.97642	0	11.6063	0						0.0185698	NA	not	-0.0154365	NA	not	-0.0664199	NA	not
ENSG00000071462	BUD23	1840.48	2752.95	3951.47	3040.95	3509.85	3429.83	1797.6	1825.09	2037.87						0.153762	0.341208	not	-0.415518	0.0215325	down	-0.72708	3.05029e-05	down
ENSG00000071537	SEL1L	4097.04	5205.88	9763.09	4745.77	5619.49	6599.72	5378.04	5521.7	7010.16						-0.0070868	0.985476	not	0.0104414	0.966743	not	0.0323104	0.899235	not
ENSG00000071539	TRIP13	501.175	426.728	560.77	240.101	313.993	602.229	369.307	524.218	1142.55						-0.0646996	0.755544	not	0.197156	0.494658	not	0.411299	0.108062	not
ENSG00000071553	ATP6AP1	3510.78	5375.15	7295.94	6427.48	6735.14	5267.27	3382.85	4342.69	6077.39						0.0937917	0.595078	not	-0.128592	0.629297	not	-0.372491	0.0913612	not
ENSG00000071564	TCF3	3393.36	4166.93	6673.52	3626.63	4120.17	4624.37	3441.02	3589.25	5163.35						-0.02605	0.912491	not	-0.140563	0.45755	not	-0.0671403	0.75864	not
ENSG00000071575	TRIB2	207.618	276.714	499.121	458.101	471.97	750.058	405.315	382.041	518.208						0.730848	0.000902408	up	0.38087	0.0719048	not	-0.288373	0.190492	not
ENSG00000071626	DAZAP1	5141.94	8436.24	12582.4	7028.23	8114.75	7090.83	3150.19	5710.3	7618.28						-0.014511	0.967669	not	-0.421435	0.0651241	not	-0.356846	0.126857	not
ENSG00000071655	MBD3	873.015	1183.89	1279.22	1310.01	1101.92	1256.05	865.102	883.046	1082.62						0.05367	0.788351	not	-0.158497	0.528483	not	-0.321566	0.141865	not
ENSG00000071677	PRLH	0	0	0	0	0	0	0	0	0						0	NA	not	0	NA	not	0	NA	not
ENSG00000071794	HLTF	525	668.979	1152.36	810.718	755.545	950.471	844.79	601.593	817.894						0.0608312	0.754348	not	0.0363813	0.907719	not	-0.13864	0.585555	not
ENSG00000071859	FAM50A	194.854	398.347	590.409	544.497	426.834	302.603	423.78	235.995	400.831						0.0505178	0.815211	not	-0.0175821	0.961032	not	-0.185174	0.516387	not
ENSG00000071889	FAM3A	180.389	213.871	316.545	233.069	269.837	312.524	198.503	238.896	267.22						0.0796862	0.657267	not	0.0311312	0.922148	not	-0.180702	0.456773	not
ENSG00000071894	CPSF1	442.464	623.367	740.975	525.41	451.364	527.819	339.763	341.419	519.456						-0.0370388	0.869848	not	-0.426082	0.0439949	down	-0.293173	0.190492	not
ENSG00000071909	MYO3B	18.7196	26.3537	23.7112	3.01382	26.4931	41.6699	34.1609	27.0814	106.139						-0.000264276	0.99993	not	0.289722	0.237203	not	0.266025	0.247645	not
ENSG00000071967	CYBRD1	343.76	398.347	650.873	379.742	471.97	674.656	551.191	613.2	876.583						0.0584443	0.759539	not	0.475857	0.0139392	up	0.293471	0.161508	not
ENSG00000071991	CDH19	0	1.01361	1.18556	0	0	0	0	0.967192	0						-0.00617501	NA	not	-0.00799202	NA	not	0.00782723	NA	not
ENSG00000071994	PDCD2	3848.58	4537.91	7301.87	3232.83	4878.66	6063.96	5260.78	5188.02	7077.59						-0.016163	0.958317	not	0.178625	0.383575	not	0.229349	0.247565	not
ENSG00000072041	SLC6A15	4.25446	4.05442	3.55668	1.00461	2.94368	2.97642	4.61634	3.86877	2.49739						-0.0196614	NA	not	-0.00827333	NA	not	0.0499751	NA	not
ENSG00000072042	RDH11	1503.53	2253.24	3497.4	1919.8	2596.33	2780.97	2933.22	2599.81	3684.89						0.037432	0.854791	not	0.357297	0.0481391	up	0.241803	0.212883	not
ENSG00000072062	PRKACA	635.616	952.789	1000.61	907.161	945.903	887.966	518.877	713.788	1050.15						0.0354442	0.880667	not	-0.12783	0.642541	not	-0.246271	0.308119	not
ENSG00000072071	ADGRL1	1252.51	1642.04	2259.68	906.156	1291.29	1325.5	492.102	1387.92	1846.82						-0.0965635	0.607294	not	-0.268441	0.309148	not	-0.000443041	0.998663	not
ENSG00000072080	SPP2	0	0	0	0	0	0	0	0	0						0	NA	not	0	NA	not	0	NA	not
ENSG00000072110	ACTN1	12109	13617.8	21087.6	12238.1	17297.1	19417.2	14258	18009.1	24473.1						0.0411064	0.837699	not	0.255357	0.182734	not	0.133998	0.542523	not
ENSG00000072121	ZFYVE26	225.486	363.884	505.049	314.442	405.247	349.233	228.047	297.895	489.488						0.0185382	0.953601	not	-0.0435876	0.89713	not	-0.109042	0.703281	not
ENSG00000072133	RPS6KA6	0.850892	1.01361	0	1.00461	0.981227	2.97642	1.84654	0	0						0.00962556	NA	not	-0.00104743	NA	not	-0.0249345	NA	not
ENSG00000072134	EPN2	86.7909	108.456	169.535	142.654	136.391	124.018	102.483	80.2769	143.6						0.0495815	0.8184	not	-0.0636498	0.854261	not	-0.227204	0.398436	not
ENSG00000072135	PTPN18	936.832	1308.56	1728.55	1242.7	1502.26	1142.95	1295.35	1422.74	1314.87						0.0185807	0.952311	not	0.0699435	0.81605	not	0.00589352	0.986163	not
ENSG00000072163	LIMS2	14.4652	19.2585	16.5978	39.1797	54.9487	26.7878	49.8565	18.3766	29.9686						0.184623	0.286222	not	0.286493	0.263545	not	-0.0933932	0.745188	not
ENSG00000072182	ASIC4	2.55267	0	0	0	0	3.96856	1.84654	0.967192	0						0.000664516	NA	not	-0.00157359	NA	not	-0.00289154	NA	not
ENSG00000072195	SPEG	0	0	18.969	0	0	3.96856	5.53961	1.93438	4.99477						-0.0229364	NA	not	-0.00448604	NA	not	0.0551918	NA	not
ENSG00000072201	LNX1	60.4133	60.8163	103.144	63.2903	115.785	40.6778	76.6313	53.1956	34.9634						0.00990722	0.980871	not	-0.112756	0.722244	not	-0.145495	0.611346	not
ENSG00000072210	ALDH3A2	233.995	302.054	362.782	229.051	358.148	346.257	281.597	436.204	439.54						0.0225637	0.93712	not	0.27011	0.262837	not	0.185263	0.474638	not
ENSG00000072274	TFRC	1156.36	1820.43	2464.78	718.294	674.103	720.294	1009.13	1193.51	1603.32						-1.11249	1.1532e-08	down	-0.35595	0.0765532	not	0.615167	0.00167358	up
ENSG00000072310	SREBF1	79.9838	56.7619	154.123	38.1751	75.5545	154.774	52.6263	97.6864	429.551						-0.00485955	0.993449	not	0.301543	0.247454	not	0.303646	0.222325	not
ENSG00000072315	TRPC5	0	0	0	0	0	0	0.923268	0	0						0.000143515	NA	not	0.0104787	NA	not	0.00782735	NA	not
ENSG00000072364	AFF4	655.186	545.32	867.83	700.211	598.548	923.683	806.936	858.866	1393.54						0.0331579	0.892713	not	0.400073	0.0707189	not	0.276446	0.238507	not
ENSG00000072401	UBE2D1	123.379	106.429	188.504	62.2857	91.2541	170.648	127.411	236.962	350.883						-0.048934	0.823921	not	0.411256	0.115169	not	0.607126	0.020096	up
ENSG00000072415	PALS1	527.553	614.245	1189.12	379.742	725.127	664.734	758.926	601.593	882.826						-0.0648162	0.739538	not	0.0292169	0.928002	not	0.219061	0.371723	not
ENSG00000072422	RHOBTB1	112.318	245.292	444.585	96.4423	150.128	206.365	110.792	125.735	211.029						-0.170605	0.371241	not	-0.410046	0.109863	not	-0.0314376	0.928414	not
ENSG00000072501	SMC1A	5277.23	8152.43	11715.7	8503	9481.6	8557.21	8714.73	7713.35	9552.5						0.0625336	0.736444	not	0.1058	0.6695	not	-0.0651524	0.808112	not
ENSG00000072506	HSD17B10	1943.44	2984.05	3711.99	2912.36	3002.55	2847.44	1142.08	1980.81	1825.59						0.0288959	0.911586	not	-0.551953	0.00989613	down	-0.658981	0.00255101	down
ENSG00000072518	MARK2	785.373	898.054	1224.68	618.838	777.132	931.62	709.993	766.983	901.557						-0.0853581	0.605643	not	-0.203725	0.312721	not	0.00159989	0.995444	not
ENSG00000072571	HMMR	2184.24	2468.13	4021.42	2488.41	2806.31	3587.58	2972	2249.69	2946.92						0.0345869	0.875543	not	-0.00862372	0.973915	not	-0.113073	0.630971	not
ENSG00000072609	CHFR	604.133	918.326	1182	803.686	598.548	724.263	665.676	631.576	719.247						-0.0486855	0.81401	not	-0.249866	0.286441	not	-0.0937248	0.738573	not
ENSG00000072657	TRHDE	761.548	741.959	1225.87	891.087	826.193	1062.58	1405.21	1087.12	1612.06						0.0280845	0.911586	not	0.50018	0.00993018	up	0.394721	0.0517997	not
ENSG00000072682	P4HA2	28.0794	61.8299	97.216	132.608	189.377	132.947	62.7822	112.194	107.388						1.00867	0.00335399	up	0.360345	0.174772	not	-0.373319	0.151432	not
ENSG00000072694	FCGR2B	16.1669	6.08163	75.8759	162.746	146.203	243.074	859.563	1181.91	1699.47						1.9751	0.000969482	up	5.15838	5.4694e-16	up	1.17503	0.000679929	up
ENSG00000072736	NFATC3	24.6759	48.653	30.8246	52.2396	5.88736	30.7564	43.3936	20.311	13.7356						-0.00734363	0.984561	not	-0.0714345	0.804187	not	-0.0417886	0.882071	not
ENSG00000072756	TRNT1	354.822	380.102	538.244	319.465	401.322	586.355	496.718	521.316	864.096						0.0182304	0.953601	not	0.423869	0.0465777	up	0.34993	0.11145	not
ENSG00000072778	ACADVL	587.115	797.707	1184.37	599.751	749.657	625.049	290.829	472.957	610.611						-0.0564441	0.779927	not	-0.639751	0.00310392	down	-0.425904	0.0577127	not
ENSG00000072786	STK10	783.671	922.381	1199.79	1100.05	1075.42	1166.76	1048.83	719.591	987.716						0.0767735	0.67202	not	-0.0233243	0.940462	not	-0.232449	0.319903	not
ENSG00000072803	FBXW11	528.404	628.435	1007.73	580.663	626.023	742.121	778.315	644.15	906.551						-0.0100514	0.978536	not	0.137836	0.544186	not	0.170353	0.432134	not
ENSG00000072818	ACAP1	20.4214	53.7211	29.639	101.465	35.3242	34.7249	18.4654	23.2126	56.1912						0.0745722	0.662571	not	-0.0413786	0.901836	not	-0.262432	0.276358	not
ENSG00000072832	CRMP1	0	0	9.48448	15.0691	0	0	0	1.93438	0						0.0121451	NA	not	-0.0390742	NA	not	-0.0602342	NA	not
ENSG00000072840	EVC	29.7812	10.1361	42.6802	16.0737	40.2303	37.7013	2.7698	0.967192	12.4869						0.0141319	0.964671	not	-0.684028	0.0218095	down	-0.577735	0.0130099	down
ENSG00000072849	DERL2	577.755	793.653	995.871	696.193	738.864	679.616	709.993	530.988	764.2						-0.0116316	0.974998	not	-0.138613	0.591843	not	-0.0977293	0.718049	not
ENSG00000072858	SIDT1	0.850892	2.02721	3.55668	0	0.981227	0	1.84654	5.80315	6.24347						-0.031735	NA	not	0.0680323	NA	not	0.128383	NA	not
ENSG00000072864	NDE1	114.87	157.109	214.586	146.673	142.278	93.2612	102.483	123.801	168.574						-0.0309049	0.906767	not	-0.143175	0.635317	not	-0.0307343	0.930082	not
ENSG00000072952	IRAG1	52.7553	135.823	270.308	101.465	187.414	176.601	123.718	153.783	168.574						0.0315574	0.906065	not	0.0722347	0.836602	not	-0.0410306	0.90535	not
ENSG00000072954	TMEM38A	197.407	270.633	514.533	313.438	288.481	272.839	152.339	222.454	304.681						0.003076	0.995468	not	-0.282334	0.26206	not	-0.289093	0.249585	not
ENSG00000072958	AP1M1	1124.88	1559.94	1899.27	1418.51	1558.19	1178.66	895.57	1193.51	1406.03						-0.00531961	0.991244	not	-0.255713	0.273428	not	-0.23339	0.329344	not
ENSG00000073008	PVR	386.305	632.49	733.862	553.539	692.746	580.402	457.941	367.533	415.815						0.0348623	0.883382	not	-0.295741	0.206684	not	-0.415388	0.0653189	not
ENSG00000073050	XRCC1	216.977	357.803	417.317	409.88	445.477	378.998	213.275	241.798	272.215						0.13368	0.45489	not	-0.267335	0.266685	not	-0.590842	0.00854756	down
ENSG00000073060	SCARB1	1540.11	1981.6	3010.14	1128.17	1843.73	2004.12	1347.05	1630.69	2127.77						-0.102687	0.534029	not	-0.235473	0.256033	not	0.00198262	0.994653	not
ENSG00000073067	CYP2W1	0	0	0	0	0	0	0	0	0						0	NA	not	0	NA	not	0	NA	not
ENSG00000073111	MCM2	1535.86	1155.51	1767.67	376.728	837.968	2102.35	883.568	1926.65	4330.47						-0.0336265	0.880667	not	0.140361	0.607438	not	0.253028	0.282861	not
ENSG00000073146	MOV10L1	0	0	0	2.00922	0	0.992141	2.7698	0	0						0.0103414	NA	not	0.0295051	NA	not	-0.00080934	NA	not
ENSG00000073150	PANX2	15.316	21.2857	39.1235	13.0599	4.90613	12.8978	18.4654	7.73753	21.2278						-0.0909087	0.5607	not	-0.135119	NA	not	0.111783	NA	not
ENSG00000073169	SELENOO	91.0454	149	174.277	120.553	103.029	61.5127	73.8615	74.4738	106.139						-0.0560468	0.794937	not	-0.330484	0.213972	not	-0.128913	0.670787	not
ENSG00000073282	TP63	2.55267	5.06803	0	0	0	5.95284	2.7698	0	7.49216						-0.00747083	NA	not	0.00416207	NA	not	0.0231864	NA	not
ENSG00000073331	ALPK1	308.874	310.163	492.008	304.396	383.66	547.662	352.688	392.68	543.182						0.0523534	0.796205	not	0.178448	0.461148	not	0.0201528	0.948386	not
ENSG00000073350	LLGL2	398.217	498.694	580.925	322.479	517.107	732.2	239.126	432.335	610.611						0.0185448	0.955387	not	-0.134769	0.649926	not	-0.201335	0.457425	not
ENSG00000073417	PDE8A	62.966	55.7483	118.556	66.3041	46.1177	57.5442	98.7897	81.2441	73.6729						-0.0445317	0.842326	not	0.0982631	0.768	not	0.25117	0.357502	not
ENSG00000073464	CLCN4	245.908	353.748	550.1	427.963	361.091	558.575	327.76	284.354	580.642						0.0915483	0.614887	not	0.0679684	0.829694	not	-0.171827	0.512181	not
ENSG00000073536	NLE1	231.442	331.449	452.884	275.262	339.505	347.249	278.827	251.47	275.961						0.00615596	0.988076	not	-0.181654	0.460134	not	-0.202025	0.402268	not
ENSG00000073578	SDHA	610.94	944.68	1103.76	401.843	904.691	932.612	427.473	891.751	1348.59						-0.0299531	0.911586	not	0.000775395	0.998576	not	0.107043	0.728002	not
ENSG00000073584	SMARCE1	2279.54	2583.68	4109.15	1885.65	2170.47	3391.14	2829.82	2971.21	3286.56						-0.0546149	0.772651	not	0.06896	0.789461	not	0.222157	0.284774	not
ENSG00000073598	FNDC8	0	0	0	0	0	0	0	0	0						0	NA	not	0	NA	not	0	NA	not
ENSG00000073605	GSDMB	1.70178	17.2313	11.8556	26.1198	0	11.9057	5.53961	11.6063	3.74608						0.0155257	NA	not	-0.036501	NA	not	-0.0800792	NA	not
ENSG00000073614	KDM5A	1740.07	1737.32	2961.53	1997.16	1828.03	2109.29	2996.93	2349.31	2608.52						-0.00108256	0.999293	not	0.284798	0.196593	not	0.285371	0.198259	not
ENSG00000073670	ADAM11	5.95624	1.01361	20.1545	6.02765	1.96245	9.92141	10.1559	9.67192	13.7356						-0.0126766	NA	not	0.0656742	NA	not	0.100146	NA	not
ENSG00000073711	PPP2R3A	108.914	109.469	218.143	65.2995	95.179	128.978	158.802	111.227	96.1494						-0.0889253	0.641375	not	-0.0619375	0.862473	not	0.188926	0.507611	not
ENSG00000073712	FERMT2	3.40357	22.2993	11.8556	22.1014	23.5494	30.7564	5.53961	12.5735	23.7252						0.0770241	0.62066	not	0.025514	NA	not	-0.189508	NA	not
ENSG00000073734	ABCB11	2.55267	5.06803	1.18556	4.01843	0	22.8192	15.6956	2.90158	29.9686						0.0385784	NA	not	0.218084	NA	not	0.0710787	NA	not
ENSG00000073737	DHRS9	4197.45	4894.7	6993.62	3435.76	5670.51	6492.57	4626.5	6080.73	8280.09						0.00389506	0.994191	not	0.20065	0.370226	not	0.186115	0.419588	not
ENSG00000073754	CD5L	8.50892	20.2721	37.9379	26.1198	3.92491	18.8507	0	3.86877	0						-0.00741055	NA	not	-0.757675	NA	not	-0.369574	NA	not
ENSG00000073756	PTGS2	46.799	56.7619	144.638	111.511	104.991	138.9	98.7897	95.752	121.123						0.206529	0.293261	not	0.275129	0.302415	not	-0.115415	0.703993	not
ENSG00000073792	IGF2BP2	4468.03	6773.92	9060.05	9995.84	9060.65	8115.71	6162.82	5999.49	8886.95						0.315239	0.110885	not	0.0773905	0.783441	not	-0.342112	0.111445	not
ENSG00000073803	MAP3K13	5010.9	6957.39	10557.4	8437.7	7785.05	7085.87	2763.34	6614.62	7665.73						0.0355092	0.884381	not	-0.21725	0.418003	not	-0.342627	0.167791	not
ENSG00000073849	ST6GAL1	521.597	768.313	1074.12	497.281	629.948	991.148	579.812	874.341	1271.17						-0.0149078	0.966038	not	0.166877	0.529669	not	0.218972	0.378685	not
ENSG00000073861	TBX21	0	2.02721	4.74224	12.0553	12.7559	9.92141	0.923268	0	3.74608						0.0943637	NA	not	-0.0284754	NA	not	-0.220712	NA	not
ENSG00000073905	VDAC1P1	7.65802	3.04082	2.37112	1.00461	0.981227	3.96856	0.923268	2.90158	2.49739						-0.0281003	NA	not	-0.0837623	NA	not	0.00542221	NA	not
ENSG00000073910	FRY	1286.55	1589.33	2281.02	1108.08	1326.62	1776.92	1246.41	1755.45	2633.49						-0.0542491	0.782843	not	0.110818	0.668094	not	0.271361	0.209983	not
ENSG00000073921	PICALM	1382.7	1886.32	2635.5	1646.55	1981.1	2570.64	2337.72	2090.1	2940.67						0.0496006	0.789033	not	0.318157	0.0651241	not	0.180726	0.350901	not
ENSG00000073969	NSF	3378.89	4010.84	6217.08	2983.68	4529.34	5560.95	3941.43	5138.69	7032.64						0.0048251	0.992705	not	0.221932	0.295829	not	0.204263	0.35027	not
ENSG00000074047	GLI2	0	0	1.18556	1.00461	0	1.98428	0	5.80315	0						0.00850688	NA	not	0.0471281	NA	not	0.0170894	NA	not
ENSG00000074054	CLASP1	396.515	472.34	803.81	424.949	468.045	570.481	496.718	561.938	573.15						-0.0177394	0.953601	not	0.042541	0.884575	not	0.100485	0.687364	not
ENSG00000074071	MRPS34	1033.83	1671.43	2365.19	848.893	1358.02	1427.69	601.971	1621.01	2012.89						-0.0699163	0.729014	not	-0.123253	0.689007	not	0.0883689	0.779118	not
ENSG00000074181	NOTCH3	2.55267	4.05442	2.37112	0	0	12.8978	3.69307	0	1.24869						0.00421774	NA	not	-0.0338117	NA	not	-0.0397988	NA	not
ENSG00000074201	CLNS1A	1292.5	1576.16	2323.7	675.096	1448.29	2328.55	1528.93	1824.12	3607.48						-0.0309063	0.906237	not	0.252958	0.339743	not	0.365009	0.146038	not
ENSG00000074211	PPP2R2C	0.850892	0	0	0	0	0	0	1.93438	8.74085						-0.00471729	NA	not	0.0550787	NA	not	0.056134	NA	not
ENSG00000074219	TEAD2	3.40357	0	0	0	0	0	0	1.93438	1.24869						-0.0133683	NA	not	-0.00688504	NA	not	0.0252846	NA	not
ENSG00000074266	EED	606.686	614.245	1030.25	297.364	500.426	1105.24	367.461	832.752	2036.62						-0.0173268	0.957113	not	0.137203	0.634566	not	0.194827	0.450204	not
ENSG00000074276	CDHR2	0	0	0	0	0	3.96856	0	0	0						0.00980485	NA	not	0.000643796	NA	not	-0.021881	NA	not
ENSG00000074317	SNCB	0	0	0	0	0	7.93712	0	0	0						0.01387	NA	not	0.000643712	NA	not	-0.0307624	NA	not
ENSG00000074319	TSG101	984.482	1002.46	1818.65	1013.65	1385.49	1963.45	1144.85	1044.57	1573.35						0.083957	0.625283	not	0.0308522	0.918865	not	-0.181116	0.429212	not
ENSG00000074356	NCBP3	692.626	737.905	1377.62	811.723	927.259	933.604	775.545	638.347	947.758						0.014045	0.96697	not	-0.134244	0.575863	not	-0.18049	0.423096	not
ENSG00000074370	ATP2A3	98.7034	165.218	273.864	181.834	175.64	163.703	127.411	153.783	151.092						0.0223289	0.941351	not	-0.11258	0.716945	not	-0.192384	0.48132	not
ENSG00000074410	CA12	2.55267	13.1769	4.74224	11.0507	19.6245	6.94498	10.1559	2.90158	1.24869						0.034003	NA	not	-0.0428247	NA	not	-0.140796	NA	not
ENSG00000074416	MGLL	151.459	245.292	327.215	321.474	330.673	260.933	348.072	249.535	355.878						0.132152	0.465802	not	0.308429	0.211869	not	-0.00302882	0.993873	not
ENSG00000074527	NTN4	0	0	0	0	0	0.992141	0	1.93438	0						0.00346545	NA	not	0.0202498	NA	not	0.00757887	NA	not
ENSG00000074582	BCS1L	661.994	1173.75	1451.13	1278.87	1108.79	1219.34	596.431	690.575	799.164						0.0704123	0.705673	not	-0.437601	0.037879	down	-0.656067	0.00171222	down
ENSG00000074590	NUAK1	24.6759	36.4898	28.4535	40.1843	55.9299	35.7171	26.7748	14.5079	29.9686						0.0637066	0.746109	not	-0.114442	0.71274	not	-0.319783	0.205654	not
ENSG00000074603	DPP8	1510.33	1640.01	2976.94	904.147	1177.47	1409.83	1195.63	1401.46	1668.25						-0.599237	0.000969482	down	-0.37029	0.0382078	down	0.208287	0.298872	not
ENSG00000074621	SLC24A1	93.5981	121.633	137.525	158.728	156.996	94.2534	175.421	95.752	149.843						0.0461911	0.835729	not	0.140752	0.649926	not	-0.018315	0.958794	not
ENSG00000074657	ZNF532	201.661	360.843	599.894	416.912	437.627	407.77	184.654	183.766	218.521						0.0692573	0.72325	not	-0.61669	0.00626019	down	-0.874902	0.000167602	down
ENSG00000074660	SCARF1	11.9125	7.09524	8.29892	7.03225	4.90613	27.7799	12.9258	4.83596	49.9477						0.0171585	NA	not	0.166671	NA	not	0.0938138	NA	not
ENSG00000074695	LMAN1	2914.3	3611.48	4633.17	3318.22	3810.1	4662.07	4791.76	4191.81	5758.97						0.0455417	0.812688	not	0.368308	0.0298753	up	0.237523	0.198025	not
ENSG00000074696	HACD3	1110.41	1416.01	2199.21	921.225	1214.76	1501.11	1311.04	1596.83	1922.99						-0.105675	0.503246	not	0.0790558	0.741084	not	0.309975	0.0938512	not
ENSG00000074706	IPCEF1	1282.29	1430.2	2112.67	1603.35	1839.8	2163.86	1744.05	1660.67	2032.87						0.130335	0.394749	not	0.185449	0.329142	not	-0.064931	0.78052	not
ENSG00000074755	ZZEF1	176.985	176.367	273.864	128.59	115.785	234.145	181.884	240.831	221.019						-0.066384	0.743331	not	0.0549296	0.874359	not	0.258336	0.319365	not
ENSG00000074771	NOX3	0	0	0	0	0	0.992141	0.923268	0	0						0.00346547	NA	not	0.0104786	NA	not	0.000170334	NA	not
ENSG00000074800	ENO1	26660.1	46266	59346.8	40805.1	56930.8	49078.2	27752.5	39748.7	54038.5						0.0727335	0.693691	not	-0.051114	0.869019	not	-0.252343	0.268536	not
ENSG00000074803	SLC12A1	6.80713	0	13.0412	2.00922	0	4.9607	3.69307	0	6.24347						-0.0229171	NA	not	-0.0504521	NA	not	0.0188923	NA	not
ENSG00000074842	MYDGF	1672.85	1331.88	2433.96	672.082	1460.07	2544.84	1878.85	1739.98	3006.85						-0.0348312	0.890352	not	0.168467	0.565435	not	0.291817	0.260373	not
ENSG00000074855	ANO8	5.95624	4.05442	3.55668	1.00461	0.981227	2.97642	3.69307	7.73753	2.49739						-0.0377766	NA	not	0.00135211	NA	not	0.104195	NA	not
ENSG00000074935	TUBE1	106.361	111.497	174.277	164.756	118.728	217.279	131.104	110.26	198.542						0.0956202	0.61034	not	0.111024	0.723443	not	-0.145893	0.613268	not
ENSG00000074964	ARHGEF10L	2621.6	2774.24	4604.72	2456.27	2736.64	2933.76	1925.94	2028.2	3029.33						-0.0602837	0.736444	not	-0.400173	0.0207576	down	-0.234295	0.221384	not
ENSG00000074966	TXK	6.80713	8.10884	3.55668	30.1382	6.86859	9.92141	1.84654	10.6391	18.7304						0.0610268	NA	not	0.0713339	NA	not	-0.100937	NA	not
ENSG00000075035	WSCD2	0	0	0	0	0	0	0	0	0						0	NA	not	0	NA	not	0	NA	not
ENSG00000075043	KCNQ2	0	0	0	1.00461	0	0	0	0	0						0.0034655	NA	not	0.000643939	NA	not	-0.0074867	NA	not
ENSG00000075073	TACR2	3.40357	0	0	0	22.5682	7.93712	1.84654	0	9.98955						0.0449033	NA	not	0.0543821	NA	not	-0.0638043	NA	not
ENSG00000075089	ACTR6	594.773	833.183	1346.8	860.949	772.226	1280.85	923.268	678.001	975.23						0.044507	0.831558	not	-0.00848992	0.976839	not	-0.146726	0.56158	not
ENSG00000075131	TIPIN	464.587	678.102	973.345	554.543	480.801	772.878	423.78	417.827	548.176						-0.0273142	0.916167	not	-0.415282	0.0388092	down	-0.316319	0.134567	not
ENSG00000075142	SRI	1206.56	1441.35	2565.55	769.529	1620.01	2113.26	1476.31	1766.09	2398.74						-0.0250193	0.927227	not	0.123866	0.662394	not	0.210933	0.407384	not
ENSG00000075151	EIF4G3	1884.72	2266.42	3077.72	2587.87	2341.21	2658.94	3345.92	2039.81	2787.08						0.0358476	0.878289	not	0.166351	0.523487	not	0.0466595	0.881793	not
ENSG00000075188	NUP37	518.193	490.585	735.048	343.576	393.472	920.706	501.335	559.037	910.297						-0.0105882	0.979186	not	0.103081	0.74264	not	0.141071	0.625556	not
ENSG00000075213	SEMA3A	143.801	239.211	350.926	117.539	165.827	196.444	221.584	105.424	226.014						-0.108782	0.556382	not	-0.183398	0.523825	not	0.0974068	0.754376	not
ENSG00000075218	GTSE1	1487.36	2036.33	3521.11	1723.91	2269.58	2532.93	1689.58	1635.52	2271.37						0.00598825	0.988076	not	-0.196621	0.314781	not	-0.214968	0.272067	not
ENSG00000075223	SEMA3C	5.95624	16.2177	33.1957	10.0461	29.4368	11.9057	23.0817	10.6391	3.74608						0.00641191	0.986488	not	-0.0427961	NA	not	-0.0612265	NA	not
ENSG00000075234	TTC38	269.733	313.204	443.4	273.253	425.852	332.367	296.369	289.19	455.773						0.0196769	0.950886	not	0.0309495	0.923791	not	-0.0372291	0.90535	not
ENSG00000075239	ACAT1	450.122	499.707	660.357	468.147	460.195	921.699	290.829	608.364	1050.15						0.0357554	0.885438	not	0.130221	0.672589	not	0.00314506	0.993873	not
ENSG00000075240	GRAMD4	63.8169	69.9388	86.5459	78.3594	79.4794	108.143	56.3194	111.227	214.775						0.0414717	0.857332	not	0.352804	0.186305	not	0.186154	0.515595	not
ENSG00000075275	CELSR1	77.4311	142.918	145.824	72.3317	153.071	137.908	141.26	187.635	254.733						0.00837437	0.984188	not	0.407826	0.108959	not	0.360531	0.157602	not
ENSG00000075290	WNT8B	0	0	5.9278	0	0	0	0	0	0						-0.0106459	NA	not	-0.0310858	NA	not	0.000170013	NA	not
ENSG00000075292	ZNF638	1814.95	2084.99	3038.59	2486.4	2350.04	2734.34	3624.75	1993.38	2524.86						0.0460922	0.830782	not	0.206863	0.423057	not	0.0544406	0.864689	not
ENSG00000075303	SLC25A40	679.011	913.258	1358.65	457.096	767.319	1060.6	753.387	971.061	1458.47						-0.0722232	0.703335	not	0.104297	0.716482	not	0.311912	0.178505	not
ENSG00000075336	TIMM21	401.621	479.435	822.779	390.792	549.487	812.563	425.627	594.823	845.365						0.0260661	0.920967	not	0.127288	0.642278	not	0.0374493	0.904917	not
ENSG00000075340	ADD2	1015.96	1515.34	1964.47	1253.75	1155.89	1043.73	752.464	913.996	1212.48						-0.0603666	0.756966	not	-0.447501	0.0343307	down	-0.253658	0.272141	not
ENSG00000075388	FGF4	0	0	0	0	0	0	0	0	0						0	NA	not	0	NA	not	0	NA	not
ENSG00000075391	RASAL2	1606.48	2021.13	3180.86	1594.31	1730.88	2102.35	1713.59	1703.22	1920.49						-0.0741076	0.648979	not	-0.224905	0.217681	not	-0.0451998	0.855432	not
ENSG00000075399	VPS9D1	48.5008	47.6394	85.3604	31.1428	57.8924	51.5913	18.4654	24.1798	41.2069						-0.0318226	0.905065	not	-0.501618	0.0632262	not	-0.332929	0.200752	not
ENSG00000075407	ZNF37A	114.019	134.809	154.123	226.037	180.546	179.577	228.971	175.062	186.055						0.171593	0.371241	not	0.345026	0.179722	not	-0.0211727	0.951235	not
ENSG00000075413	MARK3	1374.19	2096.14	2810.96	1858.52	1893.77	2084.49	1839.15	1481.74	2151.5						0.00373079	0.994391	not	-0.103215	0.670426	not	-0.115623	0.626458	not
ENSG00000075415	SLC25A3	39965.5	46378.5	74415.3	40441.5	44806.7	57572.9	48346.9	45579.9	52322.8						-0.0203049	0.938434	not	-0.0499486	0.83605	not	0.00919466	0.97182	not
ENSG00000075420	FNDC3B	1196.35	1405.87	2260.86	1719.89	1700.47	2273.99	1765.29	1488.51	2461.17						0.139216	0.379409	not	0.229791	0.241482	not	-0.0408591	0.877963	not
ENSG00000075426	FOSL2	1373.34	2007.95	2674.62	2521.56	2268.6	2932.77	1952.71	2892.87	3989.58						0.198291	0.265501	not	0.44367	0.0305202	up	0.0856517	0.75208	not
ENSG00000075429	CACNG5	0	0	0	0	0	0	0.923268	0	0						0.000143515	NA	not	0.0104787	NA	not	0.00782735	NA	not
ENSG00000075461	CACNG4	0	0	0	0	0	0	0	0	0						0	NA	not	0	NA	not	0	NA	not
ENSG00000075539	FRYL	1393.76	1731.24	2382.98	1811.31	1657.29	1776.92	1989.64	1834.76	1839.33						0.00864837	0.982581	not	0.0823537	0.767589	not	0.052788	0.856513	not
ENSG00000075568	TMEM131	622.002	915.285	1298.19	656.009	883.104	1049.68	1270.42	883.046	1279.91						-0.00656717	0.987775	not	0.270204	0.211102	not	0.29052	0.179532	not
ENSG00000075618	FSCN1	3329.54	3914.54	5439.35	3884.82	4119.19	4655.12	4192.56	4314.64	4831.19						0.024076	0.921038	not	0.101225	0.644854	not	0.0300765	0.905842	not
ENSG00000075624	ACTB	1514.59	1889.36	2575.04	1192.47	2062.54	3190.72	1684.96	6343.81	8805.79						0.0122466	0.974005	not	0.593947	0.0357193	up	0.459346	0.0694971	not
ENSG00000075643	MOCOS	136.994	244.279	333.142	157.723	241.382	253.988	88.6337	131.538	134.859						-0.00200131	0.99868	not	-0.633091	0.00742568	down	-0.604488	0.0114543	down
ENSG00000075651	PLD1	264.627	426.728	802.624	655.004	644.666	763.948	538.265	393.647	593.129						0.346876	0.101781	not	0.112064	0.692841	not	-0.337773	0.141868	not
ENSG00000075673	ATP12A	0	0	0	0	0	0	0	0	0						0	NA	not	0	NA	not	0	NA	not
ENSG00000075702	WDR62	81.6856	151.027	181.391	61.2811	75.5545	57.5442	52.6263	61.9003	73.6729						-0.414198	0.0887779	not	-0.647223	0.0128118	down	-0.0556797	0.870844	not
ENSG00000075711	DLG1	599.879	732.837	1053.96	652.995	720.221	852.249	926.961	599.659	917.79						-0.00144127	0.999293	not	0.0688964	0.810839	not	0.0738217	0.79111	not
ENSG00000075785	RAB7A	8398.3	10025.6	13957.6	10749.3	11040.8	13859.2	8954.78	10083.9	13738.1						0.0830569	0.595078	not	0.0398325	0.872781	not	-0.14862	0.448465	not
ENSG00000075790	BCAP29	1975.77	2095.12	2735.09	1285.9	1928.11	2282.92	1499.39	1686.78	2434.95						-0.0797321	0.647223	not	-0.212874	0.333229	not	-0.00531535	0.986701	not
ENSG00000075826	SEC31B	11.0616	46.6258	71.1336	7.03225	9.81227	26.7878	33.2377	20.311	22.4765						-0.155236	0.340946	not	-0.135149	0.626281	not	0.194669	0.419487	not
ENSG00000075856	SART3	2105.96	3388.48	5087.24	2827.97	3314.58	3228.43	2506.67	2211.97	3205.4						-0.00700616	0.986488	not	-0.262456	0.188906	not	-0.237157	0.250182	not
ENSG00000075884	ARHGAP15	1265.28	1168.69	2007.15	1196.49	1593.51	2194.62	2208.46	1962.43	2682.19						0.0631155	0.735646	not	0.537501	0.00450267	up	0.342129	0.092606	not
ENSG00000075886	TUBA3D	0	0	0	0	0	0	0	0	0						0	NA	not	0	NA	not	0	NA	not
ENSG00000075891	PAX2	0.850892	0	0	1.00461	0	0.992141	0	0.967192	0						0.0035594	NA	not	0.000682964	NA	not	-0.00772228	NA	not
ENSG00000075914	EXOSC7	947.042	1336.95	2221.74	961.409	1376.66	1572.54	653.674	890.784	1150.05						-0.0187881	0.950886	not	-0.526098	0.00637541	down	-0.450145	0.0243758	down
ENSG00000075945	KIFAP3	172.731	236.17	334.328	271.244	202.133	274.823	404.391	262.109	418.312						0.0238161	0.934585	not	0.410697	0.0818274	not	0.310596	0.201697	not
ENSG00000075975	MKRN2	82.5365	75.0068	167.164	73.3364	149.146	211.326	140.337	163.455	368.365						0.082171	0.6697	not	0.602624	0.0233716	up	0.283685	0.289039	not
ENSG00000076003	MCM6	3977.92	4696.03	6905.89	2869.16	4413.56	5406.17	3401.32	4368.81	5555.44						-0.0664273	0.713413	not	-0.145663	0.530245	not	0.0322717	0.907905	not
ENSG00000076043	REXO2	507.982	447	756.388	331.52	463.139	841.335	831.865	628.675	1028.92						-0.00661393	0.988076	not	0.377698	0.113168	not	0.39653	0.0953921	not
ENSG00000076053	RBM7	285.9	235.156	438.657	237.087	230.588	416.699	612.127	300.797	442.037						-0.00869605	0.983714	not	0.331447	0.197821	not	0.358878	0.157602	not
ENSG00000076067	RBMS2	100.405	89.1973	118.556	83.3824	101.066	165.687	65.552	130.571	236.003						0.0237143	0.93663	not	0.1961	0.504056	not	0.102683	0.743323	not
ENSG00000076108	BAZ2A	1017.67	995.36	1589.84	1220.6	1373.72	1169.73	1792.99	1041.67	1342.35						0.0313471	0.904	not	0.18368	0.496982	not	0.0728678	0.814646	not
ENSG00000076201	PTPN23	959.806	1288.29	1922.98	1199.5	1158.83	1112.19	672.139	1123.88	1436						-0.0254902	0.924159	not	-0.224947	0.354854	not	-0.134007	0.618447	not
ENSG00000076242	MLH1	1649.88	2513.74	3953.84	1567.19	2334.34	3024.04	1550.17	2008.86	2939.42						-0.026497	0.919284	not	-0.186092	0.433937	not	-0.0969017	0.716655	not
ENSG00000076248	UNG	4368.48	6039.06	9797.47	3771.3	4506.78	6391.37	2589.77	4121.2	4796.23						-0.11746	0.489854	not	-0.582942	0.00284695	down	-0.289778	0.179823	not
ENSG00000076258	FMO4	48.5008	41.5578	67.5769	28.129	42.1928	42.662	41.5471	56.0971	148.595						-0.0463762	0.831558	not	0.232584	0.407051	not	0.399815	0.122546	not
ENSG00000076321	KLHL20	791.329	1082.53	1759.37	1056.85	1218.68	1247.12	731.228	838.555	1328.61						0.0222348	0.93536	not	-0.206654	0.340052	not	-0.278519	0.180431	not
ENSG00000076344	RGS11	0	0	0	0	0	0	0	0	0						0	NA	not	0	NA	not	0	NA	not
ENSG00000076351	SLC46A1	33.1848	99.3333	82.9892	58.2672	27.4744	63.497	61.859	108.325	139.854						-0.0460677	0.832725	not	0.2216	0.432737	not	0.387069	0.134825	not
ENSG00000076356	PLXNA2	0	9.12245	0	1.00461	0.981227	5.95284	0.923268	7.73753	4.99477						-0.00487201	NA	not	0.0255978	NA	not	0.0353301	NA	not
ENSG00000076382	SPAG5	614.344	658.843	1020.77	495.272	586.774	615.127	572.426	650.92	857.852						-0.135855	0.401273	not	-0.0810094	0.74917	not	0.188506	0.379001	not
ENSG00000076513	ANKRD13A	1478	1985.65	2864.31	1831.4	1708.32	1525.91	1564.94	1336.66	1589.59						-0.0413571	0.845418	not	-0.307555	0.161569	not	-0.170117	0.490223	not
ENSG00000076554	TPD52	1084.89	1412.97	1952.62	1041.78	1388.44	1788.83	1491.08	1232.2	1567.11						-0.000289568	0.999864	not	0.00820184	0.975474	not	0.00919148	0.97485	not
ENSG00000076555	ACACB	700.284	813.925	1608.81	805.695	833.062	801.65	703.53	565.807	841.619						-0.0458303	0.824233	not	-0.351009	0.098548	not	-0.201115	0.393915	not
ENSG00000076604	TRAF4	15.316	36.4898	34.3813	46.2119	42.1928	35.7171	23.0817	9.67192	9.98955						0.0591372	0.759223	not	-0.251116	0.331433	not	-0.462322	0.0601528	not
ENSG00000076641	PAG1	1553.73	2695.18	3812.76	3498.04	4091.72	3623.3	2502.06	2090.1	2906.96						0.422671	0.0422049	up	-0.00837823	0.976692	not	-0.492502	0.0147294	down
ENSG00000076650	GPATCH1	203.363	170.286	248.968	203.935	205.076	282.76	294.523	147.98	308.427						0.0306426	0.907458	not	0.154538	0.600436	not	0.0432537	0.899271	not
ENSG00000076662	ICAM3	0	0	0	0	0	0	0	0	0						0	NA	not	0	NA	not	0	NA	not
ENSG00000076685	NT5C2	14.4652	13.1769	50.9791	6.02765	7.84982	31.7485	19.3886	23.2126	23.7252						-0.0414911	0.831652	not	-0.0106888	0.972127	not	0.122792	0.624308	not
ENSG00000076706	MCAM	1.70178	1.01361	0	0	21.587	0.992141	0	0	3.74608						0.0354781	NA	not	-0.00136463	NA	not	-0.0861294	NA	not
ENSG00000076716	GPC4	401.621	587.891	914.067	449.06	592.661	662.75	415.471	401.385	605.616						-0.00874766	0.981887	not	-0.272011	0.184481	not	-0.240076	0.257605	not
ENSG00000076770	MBNL3	1457.58	1756.58	2861.94	1868.57	2067.45	2150.96	1666.5	1837.66	1860.55						0.0338092	0.878289	not	-0.0734107	0.770219	not	-0.175198	0.409484	not
ENSG00000076826	CAMSAP3	15.316	34.4626	34.3813	11.0507	38.2678	35.7171	11.0792	47.3924	49.9477						0.00531947	0.990778	not	0.100121	0.737404	not	0.0759392	0.790917	not
ENSG00000076864	RAP1GAP	11.0616	30.4082	46.2369	27.1244	22.5682	39.6856	19.3886	9.67192	18.7304						0.0157252	0.963604	not	-0.207653	0.437198	not	-0.256523	0.299357	not
ENSG00000076924	XAB2	0	0	0	0	0.981227	7.93712	0.923268	0.967192	1.24869						0.0322538	NA	not	0.0557005	NA	not	-0.0285981	NA	not
ENSG00000076928	ARHGEF1	32.3339	52.7075	69.9481	12.0553	21.587	25.7957	29.5446	29.9829	87.4085						-0.277791	0.175654	not	-0.0303172	0.93121	not	0.427842	0.0931042	not
ENSG00000076944	STXBP2	95.2999	110.483	133.968	93.4285	104.01	147.829	176.344	126.702	161.081						0.0110061	0.978432	not	0.294624	0.251259	not	0.24543	0.352135	not
ENSG00000076984	MAP2K7	723.258	866.632	1400.15	671.078	762.413	1070.52	853.1	847.26	950.256						-0.0436871	0.826344	not	-0.0732468	0.77366	not	0.0529055	0.841826	not
ENSG00000077009	NMRK2	34.8866	0	14.2267	22.1014	34.3429	35.7171	17.5421	30.9501	13.7356						0.0336132	0.853953	not	0.0324041	0.908769	not	-0.0741127	0.745195	not
ENSG00000077044	DGKD	1543.52	1999.84	3177.3	2099.63	1898.67	1868.2	1626.8	1835.73	2509.87						-0.0108325	0.976666	not	-0.0803457	0.767088	not	-0.0441911	0.87818	not
ENSG00000077063	CTTNBP2	12.7634	15.2041	1.18556	29.1336	0.981227	4.9607	23.0817	6.77034	6.24347						0.00753698	NA	not	0.0191096	NA	not	-0.00592693	NA	not
ENSG00000077080	ACTL6B	0	0	0	0	0	0	0	0	0						0	NA	not	0	NA	not	0	NA	not
ENSG00000077092	RARB	5.10535	2.02721	8.29892	10.0461	11.7747	3.96856	12.0025	21.2782	18.7304						0.0417787	NA	not	0.331035	NA	not	0.144555	NA	not
ENSG00000077097	TOP2B	6183.43	6929	11605.5	6618.35	6683.14	7463.87	10548.3	9287.94	12353.3						-0.0376534	0.853227	not	0.378465	0.0278888	up	0.48821	0.00444063	up
ENSG00000077147	TM9SF3	3450.37	4154.77	7064.75	4173.14	4141.76	4854.54	4080.85	4527.42	5838.89						-0.00686433	0.986185	not	0.0417967	0.869359	not	0.0631199	0.787226	not
ENSG00000077150	NFKB2	14.4652	18.2449	35.5668	23.106	9.81227	31.7485	23.0817	11.6063	39.9582						0.00412235	0.994152	not	0.0457803	0.890505	not	0.0289295	0.926039	not
ENSG00000077152	UBE2T	724.109	796.694	1128.65	455.087	739.845	1211.4	749.694	1053.27	1604.57						-0.0200057	0.950886	not	0.23641	0.35455	not	0.307558	0.207649	not
ENSG00000077157	PPP1R12B	512.237	516.939	942.521	443.032	417.021	656.797	589.968	635.445	940.266						-0.0793242	0.653473	not	0.138131	0.580369	not	0.350485	0.0955915	not
ENSG00000077232	DNAJC10	2398.66	3236.44	5337.39	2601.93	3582.46	4526.15	2486.36	3469.32	4347.95						0.0178972	0.953172	not	-0.0128824	0.964823	not	-0.0710507	0.788148	not
ENSG00000077235	GTF3C1	288.452	354.762	620.048	465.133	392.491	517.897	469.944	525.185	520.705						0.0661692	0.729192	not	0.267602	0.235671	not	0.0742811	0.795035	not
ENSG00000077238	IL4R	569.246	814.939	1211.64	369.696	563.224	661.758	409.008	516.48	821.64						-0.336721	0.100047	not	-0.390393	0.0697028	not	0.0546594	0.856273	not
ENSG00000077254	USP33	2947.49	3720.94	5939.66	3876.78	3911.17	5051.98	3941.43	3276.85	4154.4						0.0406432	0.838153	not	-0.0519355	0.840426	not	-0.168668	0.415223	not
ENSG00000077264	PAK3	0	1.01361	7.11336	0	2.94368	0	0	0	4.99477						-0.00700385	NA	not	-0.0122069	NA	not	0.00757335	NA	not
ENSG00000077274	CAPN6	18.7196	12.1633	21.3401	12.0553	22.5682	13.89	5.53961	12.5735	21.2278						-0.00335372	0.995101	not	-0.102385	NA	not	-0.0843547	NA	not
ENSG00000077279	DCX	0.850892	1.01361	0	0	0	0	0	0.967192	0						-0.00687673	NA	not	-0.00996485	NA	not	0.00782722	NA	not
ENSG00000077312	SNRPA	1580.96	2306.97	3216.43	2355.8	2321.58	1916.82	1311.04	1488.51	1813.1						0.00822369	0.983714	not	-0.421469	0.0436582	down	-0.445796	0.0334895	down
ENSG00000077327	SPAG6	49.3517	48.653	48.608	46.2119	28.4556	27.7799	55.3961	27.0814	62.4347						-0.0455751	0.832176	not	-0.0212369	0.951492	not	0.130988	0.651116	not
ENSG00000077348	EXOSC5	307.172	355.775	492.008	239.097	293.387	506.984	226.201	357.861	384.598						-0.0196125	0.950886	not	-0.14432	0.607564	not	-0.0728243	0.814646	not
ENSG00000077380	DYNC1I2	2574.8	4435.54	6728.06	4618.18	7011.85	5375.42	3418.86	4020.62	5610.38						0.185383	0.298483	not	0.00863341	0.976753	not	-0.329537	0.134422	not
ENSG00000077420	APBB1IP	856.848	1100.78	1491.44	1171.37	1453.2	1823.55	1495.69	1524.29	2077.83						0.292313	0.0792475	not	0.518626	0.00117534	up	0.132787	0.519264	not
ENSG00000077454	LRCH4	0	1.01361	9.48448	1.00461	0	1.98428	0.923268	1.93438	3.74608						-0.0170022	NA	not	-0.013539	NA	not	0.0334775	NA	not
ENSG00000077458	FAM76B	968.315	1104.83	1534.12	1092.01	810.493	1288.79	842.944	642.215	971.483						-0.0191625	0.950886	not	-0.384549	0.0735263	not	-0.309532	0.166232	not
ENSG00000077463	SIRT6	548.825	740.945	1024.32	745.419	733.958	638.939	394.236	591.921	515.71						0.000635435	0.999293	not	-0.386064	0.0912305	not	-0.381499	0.0970295	not
ENSG00000077498	TYR	0	0	0	0	0	0	0	0	0						0	NA	not	0	NA	not	0	NA	not
ENSG00000077514	POLD3	692.626	1064.29	1703.65	512.35	869.367	1101.28	742.308	704.116	874.085						-0.115246	0.504289	not	-0.348386	0.11036	not	-0.0725035	0.802511	not
ENSG00000077522	ACTN2	6.80713	0	5.9278	8.03686	7.84982	1.98428	0.923268	1.93438	1.24869						0.0127528	NA	not	-0.105133	NA	not	-0.124794	NA	not
ENSG00000077549	CAPZB	5084.08	5159.25	8039.29	3903.9	5378.1	8001.61	4885.01	7892.29	8514.84						-0.00662957	0.987775	not	0.181432	0.465338	not	0.203648	0.401139	not
ENSG00000077585	GPR137B	214.425	133.796	369.895	216.995	227.645	258.949	278.827	328.845	398.333						0.015118	0.966391	not	0.354394	0.148536	not	0.287818	0.253648	not
ENSG00000077616	NAALAD2	48.5008	42.5714	74.6903	34.1567	52.005	29.7642	37.854	40.6221	34.9634						-0.046648	0.831558	not	-0.189166	0.519241	not	-0.0249635	0.943443	not
ENSG00000077684	JADE1	966.613	1620.75	2308.29	1609.38	1684.77	1609.25	1034.06	1072.62	1278.66						0.0374147	0.862948	not	-0.340152	0.0962304	not	-0.459788	0.0213889	down
ENSG00000077713	SLC25A43	392.261	407.469	663.914	404.857	444.496	525.835	664.753	502.94	769.195						0.000951409	0.999293	not	0.350454	0.0875219	not	0.342566	0.100078	not
ENSG00000077721	UBE2A	1942.59	1789.01	3195.09	1165.34	2015.44	2668.86	1051.6	2258.39	3033.08						-0.0321006	0.902568	not	-0.0685422	0.839813	not	0.0440804	0.896367	not
ENSG00000077782	FGFR1	1151.26	1429.18	2247.82	1206.53	1737.75	2093.42	1264.88	1716.77	2298.84						0.0386176	0.853953	not	0.137636	0.566405	not	0.0195466	0.947128	not
ENSG00000077800	FKBP6	0	0	0	0	0	0	0	0	0						0	NA	not	0	NA	not	0	NA	not
ENSG00000077935	SMC1B	285.049	310.163	570.255	319.465	465.102	452.416	842.944	461.35	693.025						0.0385351	0.86875	not	0.618019	0.00721119	up	0.446853	0.0566153	not
ENSG00000077942	FBLN1	199.109	262.524	503.863	230.055	243.344	347.249	240.973	261.142	360.872						-0.0189023	0.951205	not	-0.0443071	0.890505	not	0.0207564	0.948386	not
ENSG00000077943	ITGA8	0.850892	0	0	7.03225	0	0	0	1.93438	0						0.0169212	NA	not	0.0151222	NA	not	-0.0276529	NA	not
ENSG00000077984	CST7	31.483	44.5986	67.5769	23.106	47.0989	87.3084	176.344	166.357	101.144						0.0197285	0.951205	not	1.13715	0.001059	up	0.782872	0.00604798	up
ENSG00000078018	MAP2	36.5883	57.7755	145.824	52.2396	66.7234	97.2298	49.8565	86.0801	99.8955						0.0049656	0.993499	not	0.0593491	0.870053	not	0.0392438	0.909083	not
ENSG00000078043	PIAS2	521.597	624.381	1030.25	446.046	585.792	688.546	534.572	575.479	792.92						-0.0743719	0.660036	not	-0.105007	0.65422	not	0.0819945	0.736303	not
ENSG00000078053	AMPH	257.82	262.524	316.545	314.442	402.303	296.65	129.258	331.747	319.666						0.0550076	0.798954	not	-0.0610479	0.863901	not	-0.241091	0.375039	not
ENSG00000078061	ARAF	342.909	553.428	710.151	321.474	544.581	579.41	256.669	419.761	505.721						-0.011604	0.975519	not	-0.265717	0.275944	not	-0.218835	0.389506	not
ENSG00000078070	MCCC1	985.332	964.952	1545.97	607.788	1103.88	1232.24	1098.69	1086.16	1377.31						-0.0454014	0.827556	not	0.049365	0.872954	not	0.190276	0.428748	not
ENSG00000078081	LAMP3	0	2.02721	0	9.04147	0	3.96856	3.69307	8.70473	1.24869						0.0407722	NA	not	0.123992	NA	not	0.00159407	NA	not
ENSG00000078098	FAP	0	0	0	0	3.92491	0	0.923268	4.83596	0						0.0153174	NA	not	0.0568263	NA	not	0.00852513	NA	not
ENSG00000078114	NEBL	5.10535	7.09524	28.4535	16.0737	13.7372	43.6542	22.1584	25.147	11.2382						0.0731035	0.644819	not	0.170691	0.497236	not	-0.0465125	0.870251	not
ENSG00000078124	ACER3	433.104	539.238	698.295	320.47	491.595	512.937	540.112	456.515	606.865						-0.0736446	0.683463	not	-0.0128269	0.965816	not	0.185661	0.431345	not
ENSG00000078140	UBE2K	2680.31	3636.82	5856.67	2231.23	3293	4343.59	3212.97	3976.13	5421.83						-0.0551685	0.774675	not	0.091167	0.725692	not	0.249694	0.23923	not
ENSG00000078142	PIK3C3	1132.54	1044.01	1875.56	865.972	1032.25	1906.89	1122.69	1746.75	2665.96						-0.0067149	0.987905	not	0.304954	0.211525	not	0.325609	0.180465	not
ENSG00000078177	N4BP2	483.306	578.769	716.079	654	520.05	681.601	706.3	497.137	604.368						0.028047	0.916167	not	0.0473544	0.887728	not	-0.0489602	0.877963	not
ENSG00000078237	TIGAR	116.572	100.347	239.483	70.3225	125.597	123.025	61.859	96.7192	148.595						-0.0658463	0.750617	not	-0.276468	0.30405	not	-0.0609399	0.857493	not
ENSG00000078246	TULP3	169.327	191.571	354.483	227.041	267.875	376.021	279.75	226.323	312.173						0.119849	0.4981	not	0.199419	0.420641	not	-0.0774568	0.789548	not
ENSG00000078269	SYNJ2	1289.95	1613.66	2628.39	1462.71	1455.16	1865.22	1281.5	1242.84	1492.19						-0.0246885	0.919976	not	-0.315941	0.0746105	not	-0.238094	0.205814	not
ENSG00000078295	ADCY2	0	0	0	0	0	0.992141	0	0	1.24869						0.00346547	NA	not	0.0104786	NA	not	0.000170334	NA	not
ENSG00000078304	PPP2R5C	3611.18	4371.68	8021.5	3295.11	4144.7	5487.53	3514.88	3992.57	5614.13						-0.0567152	0.758358	not	-0.168353	0.420036	not	-0.0148125	0.957184	not
ENSG00000078319	PMS2P1	0	0	8.29892	5.02304	0	4.9607	4.61634	2.90158	2.49739						0.0111369	NA	not	0.035751	NA	not	2.63565e-05	NA	not
ENSG00000078328	RBFOX1	0.850892	0	1.18556	0	0	0	0	0	0						-0.00629763	NA	not	-0.0183904	NA	not	0.000170086	NA	not
ENSG00000078369	GNB1	7104.09	8944.05	13098.1	7813.84	8286.46	9633.69	8978.78	8135.05	10571.4						-0.0218582	0.930562	not	-0.010247	0.965972	not	0.0524601	0.818737	not
ENSG00000078399	HOXA9	1619.25	2064.71	2810.96	1117.12	1546.41	2403.96	2260.16	2101.71	3060.55						-0.0952371	0.579983	not	0.175949	0.447159	not	0.413581	0.0406177	up
ENSG00000078401	EDN1	0	0	0	0	0	0	0	0	0						0	NA	not	0	NA	not	0	NA	not
ENSG00000078403	MLLT10	525.851	732.837	1010.1	494.267	668.216	722.278	637.055	624.806	861.598						-0.0485359	0.804581	not	-0.0322987	0.907719	not	0.104042	0.656186	not
ENSG00000078487	ZCWPW1	677.31	728.782	1379.99	1635.5	946.884	999.086	555.807	741.836	931.525						0.152024	0.410917	not	-0.151068	0.603893	not	-0.50276	0.0384983	down
ENSG00000078549	ADCYAP1R1	0	0	0	0	0	0	0.923268	0.967192	0						0.000143489	NA	not	0.0200824	NA	not	0.0152765	NA	not
ENSG00000078579	FGF20	11.0616	4.05442	10.67	15.0691	4.90613	7.93712	6.46288	17.4095	27.4713						0.00841746	NA	not	0.148215	NA	not	0.107034	NA	not
ENSG00000078589	P2RY10	0	0	0	0	0	0	0	0	0						0	NA	not	0	NA	not	0	NA	not
ENSG00000078596	ITM2A	384.603	351.721	838.191	267.226	422.909	746.09	884.491	700.247	958.997						-0.00697301	0.98776	not	0.530935	0.0263761	up	0.547975	0.0222217	up
ENSG00000078618	NRDC	5752.88	7187.47	9825.93	8900.82	7311.12	8293.3	8722.11	5426.91	6235.97						0.045047	0.834348	not	-0.0523417	0.874617	not	-0.198715	0.441773	not
ENSG00000078668	VDAC3	11240.3	13867.1	20934.6	12094.5	13933.4	17380.3	11558.4	12127.6	14288.8						0.00344657	0.994675	not	-0.183493	0.277633	not	-0.193409	0.258189	not
ENSG00000078674	PCM1	7306.61	9179.21	13866.3	9770.81	9156.81	10082.1	11638.7	7032.45	9709.84						0.0119928	0.974005	not	-0.00853683	0.976923	not	-0.0502819	0.869602	not
ENSG00000078687	TNRC6C	671.353	725.741	879.686	541.483	680.971	792.72	983.281	819.211	1047.65						-0.0309594	0.898547	not	0.257172	0.237386	not	0.358325	0.08809	not
ENSG00000078699	CBFA2T2	243.355	257.456	471.853	330.516	264.931	264.902	297.292	273.715	389.592						-0.00456414	0.993596	not	0.0333793	0.922148	not	0.04967	0.87741	not
ENSG00000078725	BRINP1	0	0	0	0	0	0	0	0	0						0	NA	not	0	NA	not	0	NA	not
ENSG00000078747	ITCH	349.716	532.143	644.945	389.788	465.102	385.943	336.07	275.65	374.608						-0.0404585	0.853227	not	-0.417912	0.057565	not	-0.27235	0.246624	not
ENSG00000078795	PKD2L2	5.95624	4.05442	3.55668	1.00461	0.981227	6.94498	6.46288	0.967192	8.74085						-0.0179035	NA	not	0.00862264	NA	not	0.0598478	NA	not
ENSG00000078804	TP53INP2	31.483	9.12245	36.7524	23.106	22.5682	46.6306	34.1609	32.8845	108.636						0.0201113	0.949102	not	0.328146	0.199588	not	0.224174	0.37174	not
ENSG00000078808	SDF4	2499.92	2866.48	3614.77	2320.64	2941.72	3243.31	2817.81	3186.9	4640.14						-0.00488115	0.991966	not	0.198248	0.333024	not	0.213365	0.297982	not
ENSG00000078814	MYH7B	0	8.10884	0	5.02304	0.981227	9.92141	0.923268	15.4751	0						0.0128586	NA	not	0.0494558	NA	not	0.00696949	NA	not
ENSG00000078898	BPIFB2	0	0	0	0	0	0	0	0	0						0	NA	not	0	NA	not	0	NA	not
ENSG00000078900	TP73	40.8428	30.4082	35.5668	125.576	49.0613	57.5442	26.7748	28.0486	66.1807						0.189057	0.291922	not	0.0212928	0.950564	not	-0.363309	0.146694	not
ENSG00000078902	TOLLIP	976.823	1243.69	2037.98	1538.05	1606.27	1320.54	871.565	1195.45	1572.1						0.0517918	0.799791	not	-0.11788	0.662421	not	-0.277602	0.223752	not
ENSG00000078967	UBE2D4	228.039	184.476	346.184	219.004	344.411	352.21	226.201	315.305	362.121						0.0795635	0.671198	not	0.188634	0.479026	not	-0.0361786	0.911703	not
ENSG00000079101	CLUL1	4.25446	7.09524	0	0	0	0	0.923268	5.80315	4.99477						-0.0662191	NA	not	-0.00771249	NA	not	0.126108	NA	not
ENSG00000079102	RUNX1T1	56.1588	76.0204	123.298	29.1336	24.5307	57.5442	40.6238	31.9173	48.699						-0.357773	0.124591	not	-0.484853	0.0692973	not	0.0451916	0.895868	not
ENSG00000079112	CDH17	17.0178	0	21.3401	3.01382	15.6996	0	8.30941	0.967192	3.74608						-0.0192874	NA	not	-0.102455	NA	not	-0.03288	NA	not
ENSG00000079134	THOC1	181.24	337.531	367.524	195.898	201.152	247.043	215.121	196.34	216.024						-0.0877441	0.633645	not	-0.285153	0.239123	not	-0.0415473	0.898982	not
ENSG00000079150	FKBP7	168.477	173.326	270.308	91.4193	155.034	228.192	172.651	152.816	267.22						-0.0622453	0.763459	not	-0.0162544	0.963088	not	0.176284	0.526222	not
ENSG00000079156	OSBPL6	8.50892	24.3265	26.0823	28.129	4.90613	57.5442	12.0025	20.311	11.2382						0.0404241	0.831558	not	-0.0551024	0.851824	not	-0.182186	0.415927	not
ENSG00000079215	SLC1A3	127.634	107.442	142.267	45.2073	45.1364	134.931	83.0941	102.522	143.6						-0.155453	0.405926	not	-0.10327	0.754337	not	0.242019	0.377022	not
ENSG00000079246	XRCC5	13498.5	17092.4	25957.8	12719.3	17056.7	20160.3	12946.1	19901.9	24320.8						-0.0203309	0.944387	not	0.0500536	0.861085	not	0.1159	0.633284	not
ENSG00000079257	LXN	1.70178	4.05442	7.11336	7.03225	0	5.95284	0	0	0						0.00369072	NA	not	-0.180562	NA	not	-0.142994	NA	not
ENSG00000079263	SP140	14.4652	29.3945	11.8556	50.2304	44.1552	30.7564	26.7748	24.1798	22.4765						0.147734	0.376448	not	0.101348	0.737887	not	-0.227553	0.365838	not
ENSG00000079277	MKNK1	1384.4	1812.33	2591.64	1259.78	1546.41	1798.75	1652.65	1276.69	1739.43						-0.074555	0.659325	not	-0.195195	0.339743	not	-0.00681737	0.980481	not
ENSG00000079308	TNS1	280.794	330.435	390.049	357.64	289.462	310.54	214.198	261.142	355.878						0.00392071	0.994391	not	-0.177633	0.512374	not	-0.190051	0.469817	not
ENSG00000079313	REXO1	6.80713	6.08163	1.18556	0	0.981227	6.94498	0.923268	2.90158	2.49739						-0.0211253	NA	not	-0.0811581	NA	not	-0.0110533	NA	not
ENSG00000079332	SAR1A	1245.71	1502.16	2649.73	1455.68	1570.94	1815.62	1220.56	1292.17	1657.02						-0.0067553	0.986488	not	-0.242436	0.182954	not	-0.220148	0.243036	not
ENSG00000079335	CDC14A	102.958	110.483	151.752	117.539	89.2916	186.522	144.03	114.129	202.288						0.0246618	0.932067	not	0.197069	0.48702	not	0.103168	0.737163	not
ENSG00000079337	RAPGEF3	12.7634	17.2313	21.3401	0	23.5494	8.92927	14.7723	21.2782	12.4869						-0.0262075	0.902694	not	0.000999991	NA	not	0.0838893	NA	not
ENSG00000079385	CEACAM1	0	2.02721	1.18556	2.00922	0.981227	3.96856	2.7698	0.967192	1.24869						0.0163612	NA	not	0.0328486	NA	not	-0.0162616	NA	not
ENSG00000079387	SENP1	171.88	210.83	337.885	186.857	231.57	404.793	168.035	211.815	343.391						0.0523647	0.806435	not	0.0258275	0.939918	not	-0.141195	0.617817	not
ENSG00000079393	DUSP13	4.25446	10.1361	29.639	8.03686	0.981227	12.8978	9.23268	3.86877	16.233						-0.0293041	NA	not	-0.0543343	NA	not	0.0402665	NA	not
ENSG00000079432	CIC	131.037	209.816	311.802	343.576	189.377	224.224	197.579	219.553	270.966						0.0744959	0.706637	not	0.0913351	0.779543	not	-0.129989	0.662963	not
ENSG00000079435	LIPE	6.80713	0	1.18556	0	0	0	0	0	7.49216						-0.028516	NA	not	-0.0139739	NA	not	0.0535035	NA	not
ENSG00000079459	FDFT1	12326	12400.4	25334.2	19125.7	19645.1	30277.2	29102.3	23489.2	40791.1						0.370755	0.062704	not	0.810796	1.27219e-05	up	0.299809	0.152881	not
ENSG00000079462	PAFAH1B3	656.888	1293.36	1537.67	1416.5	1503.24	1147.91	445.015	913.029	1026.43						0.076289	0.696024	not	-0.301301	0.23661	not	-0.548746	0.0243758	down
ENSG00000079482	OPHN1	34.8866	46.6258	112.628	81.3732	57.8924	80.3634	95.0966	58.0315	77.419						0.050437	0.815211	not	0.188021	0.525444	not	0.0141796	0.969411	not
ENSG00000079557	AFM	0	0	0	0	2.94368	0	0	0	0						0.00898418	NA	not	0.000643813	NA	not	-0.0200457	NA	not
ENSG00000079616	KIF22	2151.05	3789.87	5357.55	3083.14	3839.54	3385.18	1108.85	2190.69	2785.83						0.00299302	0.995468	not	-0.58318	0.0108091	down	-0.582081	0.0122198	down
ENSG00000079689	SCGN	0	0	0	0	0	0	0	0	0						0	NA	not	0	NA	not	0	NA	not
ENSG00000079691	CARMIL1	29.7812	38.517	77.0614	29.1336	16.6809	78.3791	35.0842	16.4423	31.2173						-0.0106424	0.978526	not	-0.208002	0.443976	not	-0.157072	0.560329	not
ENSG00000079739	PGM1	301.216	344.626	495.564	478.193	539.675	762.956	733.998	699.28	949.007						0.578764	0.00337944	up	0.965967	3.39109e-08	up	0.308017	0.120453	not
ENSG00000079785	DDX1	4008.55	5584.96	8451.86	5696.12	6109.12	6604.68	4604.34	3506.07	5084.68						0.0435964	0.826344	not	-0.300846	0.11466	not	-0.429571	0.0200807	down
ENSG00000079805	DNM2	1367.38	1795.09	2471.89	1736.97	1531.7	1860.26	965.739	1308.61	1668.25						-0.00564423	0.989659	not	-0.373208	0.061702	not	-0.348653	0.0878495	not
ENSG00000079819	EPB41L2	4353.16	4422.36	6647.44	2870.16	4291.89	5980.62	4403.07	4705.39	7509.64						-0.0458013	0.823262	not	0.0863452	0.753995	not	0.227067	0.31608	not
ENSG00000079841	RIMS1	4.25446	5.06803	0	0	7.84982	0	4.61634	3.86877	0						-0.00484177	NA	not	-0.00807884	NA	not	0.00617248	NA	not
ENSG00000079931	MOXD1	209.319	202.721	353.297	183.843	208.02	277.799	119.102	138.308	236.003						-0.0199234	0.950886	not	-0.422351	0.0685946	not	-0.336992	0.157699	not
ENSG00000079950	STX7	1071.27	1167.67	2289.32	1204.52	1591.55	1979.32	1262.11	1314.41	1908						0.0552919	0.769149	not	0.0494382	0.857673	not	-0.103489	0.66423	not
ENSG00000079974	RABL2B	2202.96	2910.06	4953.27	3475.94	3078.11	3788.98	1445.84	2777.77	3041.82						0.039021	0.862445	not	-0.275139	0.243134	not	-0.407191	0.0705998	not
ENSG00000079999	KEAP1	2138.29	3062.1	4711.42	2384.94	3092.83	3029.01	2008.11	2478.91	3134.22						-0.0240337	0.924032	not	-0.248615	0.196593	not	-0.172467	0.41222	not
ENSG00000080007	DDX43	7.65802	1.01361	4.74224	11.0507	14.7184	8.92927	2.7698	0	0						0.0396969	NA	not	-0.159284	NA	not	-0.233332	NA	not
ENSG00000080031	PTPRH	11.9125	17.2313	11.8556	10.0461	28.4556	16.8664	23.0817	40.6221	19.9791						0.028353	0.906237	not	0.261154	0.29233	not	0.139668	0.586043	not
ENSG00000080166	DCT	0	0	4.74224	1.00461	4.90613	3.96856	0	4.83596	1.24869						0.0179784	NA	not	0.0310429	NA	not	-0.0213411	NA	not
ENSG00000080189	SLC35C2	673.906	1045.03	1350.35	576.645	907.635	1009.01	582.582	802.769	1061.39						-0.0514834	0.799791	not	-0.208086	0.372247	not	-0.0506565	0.865219	not
ENSG00000080200	CRYBG3	199.96	241.238	488.451	467.143	347.354	268.87	462.557	254.371	242.247						0.0669284	0.745422	not	0.102689	0.755601	not	-0.105779	0.734529	not
ENSG00000080224	EPHA6	3.40357	0	0	0	0	0	0	0	0						-0.0109945	NA	not	-0.0320927	NA	not	0.000170007	NA	not
ENSG00000080293	SCTR	0	0	0	0	0	0	0	0	0						0	NA	not	0	NA	not	0	NA	not
ENSG00000080298	RFX3	206.767	183.463	473.039	358.645	383.66	500.039	393.312	479.727	636.834						0.36711	0.0914423	not	0.677555	0.00189096	up	0.157089	0.551087	not
ENSG00000080345	RIF1	4350.61	5052.82	6963.98	4506.67	4043.64	4572.78	6100.03	3967.42	4215.59						-0.0456323	0.831558	not	-0.0809715	0.790533	not	0.0657636	0.831483	not
ENSG00000080371	RAB21	1438.86	1450.47	2372.31	1498.87	1613.14	2102.35	2084.74	1574.59	2830.79						0.0168252	0.957014	not	0.260514	0.20818	not	0.202321	0.358722	not
ENSG00000080493	SLC4A4	12.7634	13.1769	16.5978	5.02304	11.7747	27.7799	15.6956	12.5735	33.7147						0.0022859	0.99633	not	0.105673	NA	not	0.0911	NA	not
ENSG00000080503	SMARCA2	14924.6	22286.1	31618.9	43076.6	42130	36039.5	23880.3	26608.4	37623.1						0.816913	9.75082e-05	up	0.315696	0.136057	not	-0.419169	0.0420528	down
ENSG00000080511	RDH8	0	0	0	0	0	0	0	0	0						0	NA	not	0	NA	not	0	NA	not
ENSG00000080546	SESN1	408.428	425.714	883.243	319.465	418.984	682.593	615.82	772.786	1011.44						-0.0357098	0.879496	not	0.405721	0.0681479	not	0.531258	0.0157213	up
ENSG00000080561	MID2	133.59	172.313	273.864	276.267	279.65	257.957	232.664	255.339	327.158						0.321553	0.125634	not	0.400023	0.0744199	not	-0.0467908	0.882061	not
ENSG00000080572	DNAAF6	0	0	0	0	0	0	0	0	0						0	NA	not	0	NA	not	0	NA	not
ENSG00000080573	COL5A3	1.70178	0	0	4.01843	0	1.98428	0	0	1.24869						0.0102171	NA	not	-0.0168828	NA	not	-0.0382821	NA	not
ENSG00000080603	SRCAP	342.058	570.66	700.666	467.143	367.96	451.424	388.696	354.959	420.81						-0.0424633	0.843601	not	-0.277976	0.23554	not	-0.134726	0.617448	not
ENSG00000080608	PUM3	3527.8	4258.16	5947.96	2286.49	3379.35	4705.72	3268.37	3095.01	5328.17						-0.120864	0.468481	not	-0.161105	0.499788	not	0.103517	0.686777	not
ENSG00000080618	CPB2	14.4652	22.2993	32.0101	10.0461	13.7372	4.9607	12.9258	5.80315	12.4869						-0.0776776	NA	not	-0.229985	NA	not	0.00597109	NA	not
ENSG00000080644	CHRNA3	0	0	3.55668	0	0	0	0	2.90158	0						-0.00775424	NA	not	0.00351186	NA	not	0.0206058	NA	not
ENSG00000080709	KCNN2	536.913	361.857	678.141	218	533.787	839.351	519.8	790.196	1530.9						-0.000385287	0.999627	not	0.417089	0.111969	not	0.403457	0.119627	not
ENSG00000080802	CNOT4	576.904	555.456	839.377	483.216	636.816	794.705	822.632	688.641	901.557						0.00261593	0.995906	not	0.247246	0.257575	not	0.235896	0.289838	not
ENSG00000080815	PSEN1	1480.55	1809.29	3036.22	1592.3	2031.14	1931.7	1897.32	1888.93	2561.07						-0.016117	0.958117	not	0.0635047	0.792967	not	0.113321	0.604982	not
ENSG00000080819	CPOX	99.5543	67.9115	84.1748	52.2396	62.7985	121.041	153.263	159.587	372.111						-0.0168722	0.963122	not	0.758945	0.00752275	up	0.809161	0.00425042	up
ENSG00000080822	CLDND1	126.783	47.6394	100.773	42.1935	83.4043	245.059	177.267	226.323	398.333						0.0288219	0.915329	not	0.625328	0.028287	up	0.412152	0.107146	not
ENSG00000080823	MOK	95.2999	195.626	269.122	265.216	216.851	209.342	37.854	116.063	107.388						0.0751531	0.704944	not	-0.521164	0.0509544	not	-0.856618	0.0026093	down
ENSG00000080824	HSP90AA1	47957.9	68022	94778.4	107418	114621	115692	88270.9	68827.3	85315.7						0.675964	0.000603046	up	0.221788	0.290384	not	-0.411549	0.0334895	down
ENSG00000080839	RBL1	848.339	1268.02	1785.45	940.313	992.02	1342.37	889.107	756.344	915.292						-0.0372468	0.861425	not	-0.418929	0.0266915	down	-0.296001	0.142065	not
ENSG00000080845	DLGAP4	295.259	343.612	358.039	448.055	407.209	336.336	256.669	274.682	312.173						0.0689825	0.729192	not	-0.149776	0.601973	not	-0.36175	0.139023	not
ENSG00000080854	IGSF9B	0	0	0	0	0	0	0	0	0						0	NA	not	0	NA	not	0	NA	not
ENSG00000080910	CFHR2	0	0	0	0	0	0	0	0	0						0	NA	not	0	NA	not	0	NA	not
ENSG00000080947	CROCCP3	0	4.05442	14.2267	0	6.86859	3.96856	2.7698	1.93438	2.49739						-0.00770991	NA	not	-0.0572763	NA	not	-0.0274818	NA	not
ENSG00000080986	NDC80	1673.7	1987.68	3557.87	1543.08	2168.51	2418.84	2030.27	1945.02	2591.04						-0.0332408	0.879496	not	-0.0422064	0.872781	not	0.0545578	0.826483	not
ENSG00000081014	AP4E1	182.091	193.599	258.452	106.488	121.672	197.436	133.874	205.045	280.956						-0.147468	0.424739	not	-0.0235143	0.945444	not	0.302476	0.232309	not
ENSG00000081019	RSBN1	582.861	723.714	1065.82	631.898	879.179	963.369	912.189	825.015	1166.28						0.0424329	0.831558	not	0.28194	0.135261	not	0.15625	0.464594	not
ENSG00000081026	MAGI3	310.575	291.918	531.131	447.05	408.19	366.1	274.211	323.042	531.943						0.0478321	0.82278	not	0.0118278	0.971115	not	-0.142534	0.609756	not
ENSG00000081041	CXCL2	5.95624	0	0	0	0	3.96856	0	1.93438	9.98955						-0.00957166	NA	not	0.0122129	NA	not	0.0342041	NA	not
ENSG00000081051	AFP	0	0	0	0	0	0	0	0	0						0	NA	not	0	NA	not	0	NA	not
ENSG00000081052	COL4A4	4.25446	10.1361	10.67	11.0507	7.84982	25.7957	9.23268	1.93438	13.7356						0.0429949	NA	not	0.00127778	NA	not	-0.129277	NA	not
ENSG00000081059	TCF7	66.3695	122.646	147.01	102.47	107.935	104.175	60.9357	53.1956	72.4242						0.00495965	0.993499	not	-0.453128	0.0745852	not	-0.460449	0.0675842	not
ENSG00000081087	OSTM1	1535.01	1896.46	2706.63	1490.84	1963.44	2549.8	2312.79	1976.94	3110.5						0.0108844	0.975519	not	0.252799	0.187958	not	0.216202	0.281896	not
ENSG00000081138	CDH7	2.55267	3.04082	1.18556	0	0	1.98428	5.53961	0	3.74608						-0.0220258	NA	not	0.0142695	NA	not	0.0666662	NA	not
ENSG00000081148	IMPG2	0	4.05442	0	4.01843	0	4.9607	0	3.86877	3.74608						0.0120359	NA	not	0.0263927	NA	not	-0.00953342	NA	not
ENSG00000081154	PCNP	1460.13	1588.32	2355.71	1320.05	1557.21	2407.93	2134.6	2660.74	3786.04						0.00571148	0.989473	not	0.54921	0.00398638	up	0.519577	0.00843095	up
ENSG00000081177	EXD2	34.0357	49.6667	110.257	64.2949	56.9112	61.5127	57.2426	24.1798	71.1755						0.0129598	0.972046	not	-0.0887704	0.789609	not	-0.134202	0.651281	not
ENSG00000081181	ARG2	169.327	184.476	289.277	136.627	227.645	151.798	229.894	253.404	339.645						-0.0394358	0.862949	not	0.257752	0.306584	not	0.395111	0.0987826	not
ENSG00000081189	MEF2C	2533.1	3409.77	5457.13	2683.31	3130.11	4270.17	3242.52	2596.91	3672.41						-0.0172882	0.953978	not	-0.141639	0.517794	not	-0.0875993	0.710353	not
ENSG00000081237	PTPRC	3926.86	5441.03	8048.77	5791.56	6276.91	6340.77	8206.93	5749.96	8828.26						0.0569649	0.76596	not	0.365552	0.0636556	not	0.195998	0.376402	not
ENSG00000081248	CACNA1S	0	0	0	0	0	0	0.923268	0	0						0.000143515	NA	not	0.0104787	NA	not	0.00782735	NA	not
ENSG00000081277	PKP1	0	0	0	0	0	0	0	0	0						0	NA	not	0	NA	not	0	NA	not
ENSG00000081307	UBA5	718.152	753.109	1262.62	850.903	845.818	1106.24	646.288	838.555	1060.14						0.034383	0.878289	not	-0.0444285	0.876868	not	-0.150396	0.513571	not
ENSG00000081320	STK17B	1280.59	1313.63	2334.37	1510.93	1566.04	2100.36	1693.27	1737.08	2183.96						0.0524144	0.776779	not	0.208073	0.279546	not	0.0650508	0.788227	not
ENSG00000081377	CDC14B	136.994	184.476	150.566	143.659	148.165	128.978	144.953	118.965	159.833						-0.0179431	0.958117	not	-0.0954362	0.770626	not	-0.0279843	0.936875	not
ENSG00000081386	ZNF510	81.6856	157.109	117.37	64.2949	138.353	141.876	108.022	106.391	116.128						-0.00382131	0.995101	not	-0.0437885	0.905673	not	-0.0285529	0.935992	not
ENSG00000081479	LRP2	21.2723	10.1361	27.2679	6.02765	7.84982	4.9607	8.30941	4.83596	3.74608						-0.103275	NA	not	-0.321723	NA	not	-0.0217456	NA	not
ENSG00000081665	ZNF506	94.449	100.347	189.69	113.521	69.6671	92.2691	105.253	146.046	167.325						-0.0527463	0.808433	not	0.106634	0.741216	not	0.282069	0.287106	not
ENSG00000081692	JMJD4	911.305	1432.22	2337.93	1165.34	1038.14	1182.63	700.761	884.013	1031.42						-0.0871052	0.618545	not	-0.577546	0.0036915	down	-0.325281	0.13106	not
ENSG00000081721	DUSP12	451.823	520.993	842.934	278.276	395.434	642.907	518.877	649.953	891.567						-0.118311	0.503343	not	0.159459	0.546753	not	0.446133	0.0443654	up
ENSG00000081760	AACS	732.618	859.537	1336.13	1079.95	1065.61	1322.52	1784.68	1518.49	2293.85						0.155822	0.327858	not	0.868326	8.21903e-08	up	0.529063	0.00265921	up
ENSG00000081791	DELE1	3307.42	4084.83	7623.15	4775.9	4525.42	4949.79	2686.71	3616.33	4184.37						0.0197976	0.948777	not	-0.331312	0.100609	not	-0.395372	0.0474103	down
ENSG00000081800	SLC13A1	0	0	0	0	0	0	0.923268	0	0						0.000143515	NA	not	0.0104787	NA	not	0.00782735	NA	not
ENSG00000081803	CADPS2	3.40357	11.1497	7.11336	2.00922	2.94368	9.92141	5.53961	11.6063	4.99477						-0.0182068	NA	not	0.0142112	NA	not	0.0693079	NA	not
ENSG00000081818	PCDHB4	1.70178	6.08163	0	0	0	4.9607	0	0	0						-0.00628347	NA	not	-0.0739535	NA	not	-0.0422272	NA	not
ENSG00000081842	PCDHA6	0	0	0	0	0	0	0	0	0						0	NA	not	0	NA	not	0	NA	not
ENSG00000081853	PCDHGA2	0	1.01361	3.55668	0	0	9.92141	4.61634	3.86877	1.24869						0.0155517	NA	not	0.0582837	NA	not	0.00782242	NA	not
ENSG00000081870	HSPB11	1716.25	1723.13	2831.12	1037.76	1727.94	2706.56	1618.49	2642.37	3442.65						-0.0287723	0.914871	not	0.208922	0.424416	not	0.310054	0.200752	not
ENSG00000081913	PHLPP1	1609.04	2031.26	3374.11	2478.37	2134.17	2541.86	1762.52	1501.08	1748.17						0.0424289	0.838153	not	-0.298573	0.151679	not	-0.431422	0.0317505	down
ENSG00000081923	ATP8B1	16.1669	40.5442	28.4535	26.1198	31.3993	49.607	15.6956	34.8189	47.4503						0.0320358	0.897888	not	0.0564649	0.870232	not	-0.0556685	0.861874	not
ENSG00000081985	IL12RB2	92.7472	121.633	222.885	172.792	87.3292	144.853	133.874	99.6208	147.346						0.00906947	0.982931	not	-0.0487319	0.893335	not	-0.0817046	0.802903	not
ENSG00000082014	SMARCD3	252.715	290.905	454.07	343.576	315.955	312.524	121.871	277.584	360.872						0.0135856	0.97157	not	-0.213728	0.439868	not	-0.261901	0.321569	not
ENSG00000082068	WDR70	512.237	594.986	933.036	409.88	458.233	591.316	727.535	442.007	561.912						-0.107404	0.547114	not	-0.101127	0.731121	not	0.161825	0.540965	not
ENSG00000082074	FYB1	2374.84	2937.43	4103.22	3018.85	2882.84	3212.55	5719.65	3897.78	4341.71						0.011943	0.974005	not	0.480808	0.0245748	up	0.425876	0.0509452	not
ENSG00000082126	MPP4	0	1.01361	0	0	0	0	0	0	9.98955						-0.00362973	NA	not	0.0379861	NA	not	0.0388541	NA	not
ENSG00000082146	STRADB	380.349	494.639	676.955	372.709	459.214	634.97	433.013	419.761	581.891						-0.00147353	0.999185	not	-0.0522227	0.854261	not	-0.0474951	0.865222	not
ENSG00000082153	BZW1	1384.4	1531.56	2251.38	1080.96	1268.73	1685.65	1903.78	1149.99	1429.75						-0.0680564	0.726327	not	-0.0914074	0.756602	not	0.104752	0.707749	not
ENSG00000082175	PGR	668.801	747.027	1295.82	508.331	554.393	825.461	747.847	923.668	1207.49						-0.194318	0.25743	not	0.112579	0.646646	not	0.449596	0.0209101	up
ENSG00000082196	C1QTNF3	14.4652	9.12245	37.9379	20.0922	8.83104	22.8192	22.1584	3.86877	14.9843						-0.00275565	0.995468	not	-0.07831	NA	not	-0.0636618	NA	not
ENSG00000082212	ME2	1161.47	1160.58	1613.55	1263.8	1132.34	1785.85	1249.18	1343.43	2191.46						0.0317451	0.897344	not	0.201703	0.387381	not	0.0964733	0.718049	not
ENSG00000082213	C5orf22	1192.1	1793.07	2480.19	914.193	1322.69	1959.48	1126.39	1328.92	2001.66						-0.0852101	0.629568	not	-0.181244	0.453114	not	0.0409338	0.892298	not
ENSG00000082258	CCNT2	672.204	564.578	940.149	421.935	583.83	790.736	486.562	506.809	997.706						-0.0487163	0.816035	not	-0.0982583	0.743651	not	0.0574402	0.856513	not
ENSG00000082269	FAM135A	408.428	504.775	659.172	497.281	454.308	405.786	234.51	264.043	365.867						-0.0194275	0.950886	not	-0.623213	0.00420883	down	-0.528208	0.017695	down
ENSG00000082293	COL19A1	10.2107	11.1497	10.67	4.01843	23.5494	26.7878	27.698	25.147	36.2121						0.0478635	0.801338	not	0.371481	0.135776	not	0.162565	0.511638	not
ENSG00000082397	EPB41L3	190.6	344.626	369.895	445.041	519.069	380.982	420.087	266.945	389.592						0.270859	0.193472	not	0.19151	0.491212	not	-0.230375	0.383274	not
ENSG00000082438	COBLL1	2.55267	1.01361	5.9278	1.00461	0	2.97642	0.923268	3.86877	1.24869						-0.0170487	NA	not	-0.0228833	NA	not	0.0268771	NA	not
ENSG00000082458	DLG3	11.9125	36.4898	68.7625	36.1659	52.9863	82.3477	34.1609	33.8517	28.7199						0.0873482	0.626997	not	-0.0188599	0.956983	not	-0.270187	0.298431	not
ENSG00000082482	KCNK2	48.5008	48.653	59.278	53.2442	24.5307	45.6385	8.30941	9.67192	17.4817						-0.0253694	0.927014	not	-1.3238	0.0012283	down	-0.73805	0.0087273	down
ENSG00000082497	SERTAD4	3.40357	3.04082	3.55668	2.00922	1.96245	0	0.923268	0.967192	0						-0.0172817	NA	not	-0.0924574	NA	not	-0.0329093	NA	not
ENSG00000082512	TRAF5	18.7196	20.2721	32.0101	62.2857	51.0238	36.7092	21.2352	19.3438	7.49216						0.170386	0.326592	not	-0.115938	0.693958	not	-0.522868	0.0384983	down
ENSG00000082515	MRPL22	928.323	1165.65	1761.74	710.258	1282.46	1451.5	623.206	1169.33	1086.36						-0.0157208	0.963604	not	-0.239013	0.338767	not	-0.178376	0.499984	not
ENSG00000082516	GEMIN5	484.157	769.326	1153.55	579.659	657.422	867.131	609.357	558.07	685.533						-0.0166402	0.958117	not	-0.215982	0.315024	not	-0.159613	0.489771	not
ENSG00000082556	OPRK1	0	0	0	0	0	0.992141	0.923268	0	0						0.00346547	NA	not	0.0104786	NA	not	0.000170334	NA	not
ENSG00000082641	NFE2L1	855.146	1115.98	1791.38	1051.82	827.174	897.887	1091.3	840.49	1107.59						-0.0704174	0.708632	not	-0.153364	0.56066	not	0.0464351	0.881571	not
ENSG00000082684	SEMA5B	1.70178	15.2041	0	1.00461	0	5.95284	0	0	6.24347						-0.0175572	NA	not	-0.0665379	NA	not	-0.00951648	NA	not
ENSG00000082701	GSK3B	1145.3	1397.76	1984.63	1292.93	1173.55	1559.65	1547.4	1304.74	1655.77						-0.017729	0.953172	not	0.0408633	0.886721	not	0.0978094	0.687514	not
ENSG00000082781	ITGB5	329.295	514.911	956.747	577.649	691.765	544.685	438.552	478.76	810.402						0.0403725	0.855691	not	0.0230969	0.944233	not	-0.110178	0.700343	not
ENSG00000082805	ERC1	190.6	301.041	384.122	286.313	211.945	235.137	490.255	334.648	287.199						-0.0170456	0.963001	not	0.259505	0.333544	not	0.320828	0.212945	not
ENSG00000082898	XPO1	4336.99	5135.94	8091.45	5297.3	4863.94	6584.84	4908.09	3541.86	4947.32						0.0094401	0.980871	not	-0.248736	0.229785	not	-0.278665	0.177698	not
ENSG00000082929	LINC01587	0	0	0	0	0	0	0	0	0						0	NA	not	0	NA	not	0	NA	not
ENSG00000082996	RNF13	1164.87	1640.01	2497.98	1272.84	1298.16	1735.25	2045.96	1047.47	1684.49						-0.0364076	0.877265	not	-0.0352872	0.917137	not	0.0860363	0.770687	not
ENSG00000083067	TRPM3	1.70178	2.02721	2.37112	0	11.7747	0.992141	0.923268	4.83596	2.49739						0.0192178	NA	not	0.0251045	NA	not	-0.0314218	NA	not
ENSG00000083093	PALB2	186.345	164.204	225.256	61.2811	100.085	184.538	203.119	219.553	434.545						-0.206499	0.293261	not	0.284787	0.286441	not	0.773959	0.00396087	up
ENSG00000083097	DOP1A	75.7293	124.673	126.855	89.4101	100.085	135.923	71.0916	87.0473	78.6677						0.00834556	0.984188	not	-0.232146	0.397733	not	-0.259588	0.329394	not
ENSG00000083099	LYRM2	2492.26	3537.48	5733.37	3241.87	3973.97	4016.19	3509.34	2969.28	3912.16						0.0186226	0.950886	not	-0.0650491	0.796865	not	-0.123531	0.583694	not
ENSG00000083123	BCKDHB	337.804	289.891	578.554	216.995	336.561	487.141	378.54	328.845	506.97						-0.0279296	0.916475	not	0.0394194	0.907719	not	0.135817	0.6254	not
ENSG00000083168	KAT6A	3096.39	4224.71	6634.4	4905.5	4800.16	4404.11	2012.72	3888.11	5559.18						0.0311053	0.905065	not	-0.157304	0.575372	not	-0.265576	0.288942	not
ENSG00000083223	TUT7	410.981	440.918	842.934	458.101	630.929	665.726	727.535	591.921	704.263						0.039765	0.853227	not	0.266985	0.22478	not	0.137245	0.587638	not
ENSG00000083290	ULK2	76.5802	93.2517	124.484	69.3179	88.3104	72.4263	89.557	61.9003	162.33						-0.0366147	0.881947	not	0.0421463	0.908921	not	0.169936	0.558259	not
ENSG00000083307	GRHL2	0.850892	0	3.55668	0	1.96245	0.992141	1.84654	0.967192	0						-0.00257219	NA	not	-0.00602093	NA	not	0.00161992	NA	not
ENSG00000083312	TNPO1	7518.48	10319.5	16957.1	7964.53	8283.52	10212.1	9547.52	6232.58	8300.06						-0.070539	0.702145	not	-0.318791	0.13406	not	-0.118261	0.645579	not
ENSG00000083444	PLOD1	302.066	512.884	770.614	780.58	790.869	961.384	1233.49	779.557	1309.88						0.599105	0.0105864	up	0.957433	7.54632e-06	up	0.242984	0.307647	not
ENSG00000083454	P2RX5	24.6759	38.517	35.5668	46.2119	35.3242	33.7328	16.6188	20.311	17.4817						0.0297754	0.909728	not	-0.278666	0.293523	not	-0.385624	0.126481	not
ENSG00000083457	ITGAE	503.728	586.877	1074.12	402.848	570.093	772.878	566.887	639.314	761.703						-0.0529467	0.788351	not	-0.0372571	0.902664	not	0.117628	0.641348	not
ENSG00000083520	DIS3	2074.47	2469.14	4250.23	1608.38	2712.11	3195.68	2088.43	2927.69	4472.82						-0.0278278	0.916167	not	0.110391	0.689183	not	0.204175	0.402433	not
ENSG00000083535	PIBF1	169.327	146.973	269.122	145.668	131.484	332.367	241.896	175.062	193.547						0.0140415	0.97157	not	0.0724724	0.834047	not	0.0191685	0.957184	not
ENSG00000083544	TDRD3	239.951	292.932	426.802	277.272	182.508	367.092	302.832	296.928	377.105						-0.0227036	0.937022	not	0.0529689	0.874209	not	0.132602	0.635506	not
ENSG00000083622		0	0	0	0	0	0	0	0	0						0	NA	not	0	NA	not	0	NA	not
ENSG00000083635	NUFIP1	267.18	251.374	496.75	125.576	235.494	345.265	212.352	351.091	339.645						-0.0995601	0.592099	not	-0.0551385	0.874838	not	0.209157	0.44362	not
ENSG00000083642	PDS5B	2048.1	2587.73	3425.08	2098.63	2139.07	2551.79	2789.19	2034.97	2295.1						-0.0367008	0.870646	not	-0.0809875	0.772425	not	0.0353252	0.905421	not
ENSG00000083720	OXCT1	633.914	672.02	1163.03	623.861	808.531	1008.01	491.179	432.335	546.928						0.0183033	0.950974	not	-0.549457	0.00282406	down	-0.608609	0.00125725	down
ENSG00000083750	RRAGB	68.9222	85.1428	136.339	78.3594	108.916	62.5049	83.0941	63.8347	67.4294						-0.00923093	0.982577	not	-0.162104	0.592373	not	-0.12288	0.687364	not
ENSG00000083782	EPYC	0	0	0	0	0	3.96856	0	3.86877	2.49739						0.0140587	NA	not	0.056666	NA	not	0.0111477	NA	not
ENSG00000083799	CYLD	433.104	705.469	994.685	666.055	882.123	719.302	1062.68	869.505	1031.42						0.053356	0.792996	not	0.425074	0.0485257	up	0.247416	0.290123	not
ENSG00000083807	SLC27A5	91.8963	121.633	126.855	130.599	60.8361	94.2534	108.946	85.1129	112.382						-0.0195039	0.952311	not	-0.0613324	0.864577	not	0.0114867	0.97485	not
ENSG00000083812	ZNF324	119.976	95.2789	228.813	122.562	117.747	126.002	85.8639	104.457	102.393						-0.021139	0.949331	not	-0.292331	0.26397	not	-0.205023	0.458155	not
ENSG00000083814	ZNF671	157.415	164.204	305.875	312.433	191.339	222.239	156.956	169.259	234.754						0.072403	0.715117	not	-0.0564819	0.872677	not	-0.27458	0.291738	not
ENSG00000083817	ZNF416	16.1669	43.585	61.6491	29.1336	49.0613	58.5363	65.552	26.1142	66.1807						0.0304965	0.906237	not	0.17766	0.544186	not	0.0620519	0.849459	not
ENSG00000083828	ZNF586	116.572	144.946	248.968	82.3778	144.24	120.049	92.3268	105.424	128.615						-0.100524	0.586997	not	-0.353946	0.153705	not	-0.0760078	0.813155	not
ENSG00000083838	ZNF446	5.10535	18.2449	16.5978	2.00922	3.92491	8.92927	0.923268	19.3438	7.49216						-0.0508986	NA	not	-0.0484484	NA	not	0.0974294	NA	not
ENSG00000083844	ZNF264	633.914	822.034	1299.37	736.377	1000.85	1029.84	773.699	734.099	1035.17						0.0328829	0.881947	not	-0.0374998	0.890505	not	-0.135266	0.536453	not
ENSG00000083845	RPS5	27157.1	39340	61477.2	43057.5	49409.7	48812.3	30828.8	33013.2	39064.1						0.112204	0.465626	not	-0.184011	0.345985	not	-0.423301	0.0148954	down
ENSG00000083857	FAT1	409.279	329.422	507.42	377.732	433.702	474.243	603.817	646.084	1053.9						0.0188488	0.95181	not	0.652505	0.0023271	up	0.558388	0.0109333	up
ENSG00000083896	YTHDC1	2072.77	3028.65	4217.04	3290.09	2941.72	3158.98	3759.55	1766.09	2765.86						0.0257214	0.925748	not	-0.0463221	0.893335	not	-0.136962	0.631041	not
ENSG00000083937	CHMP2B	925.77	1143.35	1697.72	855.926	1151.96	1683.66	1303.65	1249.61	1770.65						0.00991636	0.979186	not	0.196053	0.359869	not	0.162404	0.470314	not
ENSG00000084070	SMAP2	10038.8	13105.9	18516.1	11829.3	15099.1	15510.1	11810.4	11356.8	14767						0.0405289	0.831558	not	-0.0658491	0.764713	not	-0.174978	0.335071	not
ENSG00000084072	PPIE	5035.58	6260.03	8454.23	6222.54	5708.78	7768.46	3979.29	5506.22	6206.01						0.02098	0.939073	not	-0.232992	0.252855	not	-0.299542	0.130835	not
ENSG00000084073	ZMPSTE24	14757.9	19154.1	25272.6	15751.2	16003.8	17851.6	13961.7	12225.3	17430.5						-0.0472816	0.805737	not	-0.33484	0.0555347	not	-0.200358	0.30033	not
ENSG00000084090	STARD7	7291.29	12048.7	16423.6	8546.2	10438.3	9993.83	6940.21	9124.49	12498.2						-0.0440499	0.829893	not	-0.204585	0.348096	not	-0.0708153	0.790464	not
ENSG00000084092	NOA1	545.421	683.17	1100.2	497.281	871.329	1099.29	757.08	1340.53	1668.25						0.0313413	0.90392	not	0.520161	0.0227925	up	0.38653	0.100079	not
ENSG00000084093	REST	1837.07	2213.71	3375.29	2296.53	2628.71	2752.2	3326.54	2100.74	2231.42						0.0315656	0.900493	not	0.0983535	0.738677	not	-0.00861188	0.979127	not
ENSG00000084110	HAL	614.344	865.619	1058.71	948.35	1190.23	1105.24	1411.68	1428.54	1800.62						0.239335	0.167571	not	0.779413	6.17827e-06	up	0.372768	0.050417	not
ENSG00000084112	SSH1	216.126	259.483	390.049	244.12	270.819	421.66	270.518	381.074	541.933						0.0398848	0.857332	not	0.347735	0.128161	not	0.206483	0.410374	not
ENSG00000084207	GSTP1	28014.8	31829.2	48261.8	35872.5	36630.2	39470.3	20354.4	28788.5	27272.7						0.040649	0.843601	not	-0.348498	0.074783	not	-0.474466	0.0135061	down
ENSG00000084234	APLP2	18872.8	25530.7	36987.1	22772.4	33683.6	30035.1	19860.4	35489.2	48401.9						0.042292	0.843601	not	0.270168	0.249099	not	0.128189	0.635702	not
ENSG00000084444	FAM234B	142.099	141.905	209.844	130.599	117.747	164.695	120.948	140.243	107.388						-0.0302503	0.909215	not	-0.210437	0.444122	not	-0.0984291	0.749447	not
ENSG00000084453	SLCO1A2	0	0	0	0	0	0	0	0	0						0	NA	not	0	NA	not	0	NA	not
ENSG00000084463	WBP11	1238.05	1818.41	2477.82	1406.45	1735.79	1765.02	1583.4	1293.14	1593.33						-0.0149695	0.963604	not	-0.179906	0.408006	not	-0.130643	0.576141	not
ENSG00000084623	EIF3I	1686.47	1960.31	3694.21	1498.87	2069.41	2587.5	2176.14	1811.55	2158.99						-0.0339252	0.881294	not	-0.112669	0.651079	not	-0.00689627	0.981496	not
ENSG00000084628	NKAIN1	8.50892	25.3401	28.4535	6.02765	16.6809	16.8664	5.53961	3.86877	16.233						-0.0302284	NA	not	-0.25263	NA	not	-0.124007	NA	not
ENSG00000084636	COL16A1	0	1.01361	0	3.01382	1.96245	0.992141	0	0	0						0.0151718	NA	not	-0.01405	NA	not	-0.0484709	NA	not
ENSG00000084652	TXLNA	867.058	1255.86	1420.3	791.631	840.911	952.455	702.607	914.963	1042.66						-0.143519	0.393312	not	-0.298147	0.146009	not	-0.00737187	0.980161	not
ENSG00000084674	APOB	0	0	0	0	0	0	0	0	1.24869						0.000143515	NA	not	0.0104787	NA	not	0.00782735	NA	not
ENSG00000084676	NCOA1	464.587	572.687	663.914	378.737	506.313	600.245	692.451	475.858	528.197						-0.0288159	0.913452	not	0.0299667	0.928121	not	0.128858	0.643468	not
ENSG00000084693	AGBL5	673.055	812.911	1184.37	721.308	895.86	763.948	531.802	690.575	664.305						-0.0118663	0.974005	not	-0.328658	0.123128	not	-0.282394	0.198491	not
ENSG00000084710	EFR3B	21.2723	11.1497	68.7625	58.2672	47.0989	17.8585	27.698	46.4252	21.2278						0.0424206	0.831727	not	0.0391643	0.905398	not	-0.0994167	0.709516	not
ENSG00000084731	KIF3C	98.7034	124.673	193.246	147.677	188.396	101.198	186.5	149.915	223.516						0.0338734	0.896274	not	0.2771	0.296902	not	0.147448	0.615307	not
ENSG00000084733	RAB10	4045.14	4343.3	6442.34	3580.42	4814.88	6418.16	5065.97	5726.74	6897.78						0.0145396	0.963604	not	0.238116	0.219092	not	0.190495	0.354696	not
ENSG00000084734	GCKR	0	0	0	0	0	0	0.923268	0	0						0.000143515	NA	not	0.0104787	NA	not	0.00782735	NA	not
ENSG00000084754	HADHA	3840.92	5444.07	7768.98	5098.38	5759.8	5796.09	5466.67	4405.56	5350.65						0.0219017	0.935693	not	-0.0616218	0.818897	not	-0.131365	0.571886	not
ENSG00000084764	MAPRE3	0	2.02721	2.37112	1.00461	4.90613	6.94498	0.923268	14.5079	2.49739						0.0321412	NA	not	0.14375	NA	not	0.0350214	NA	not
ENSG00000084774	CAD	820.259	1143.35	1379.99	893.096	1046.97	894.911	486.562	666.395	791.672						-0.0305374	0.903227	not	-0.58269	0.00400841	down	-0.459361	0.029032	down
ENSG00000085063	CD59	826.216	1130.17	1553.08	1174.39	1092.11	1221.33	812.476	1071.65	1278.66						0.0260178	0.919284	not	-0.0756614	0.777988	not	-0.159331	0.492453	not
ENSG00000085117	CD82	596.475	757.163	1148.81	861.953	1178.45	1133.02	1637.88	1021.35	1457.23						0.167301	0.349639	not	0.613408	0.0030799	up	0.249675	0.283864	not
ENSG00000085185	BCORL1	148.906	341.585	454.07	312.433	327.73	315.501	144.953	269.847	354.629						0.0295229	0.913452	not	-0.123504	0.689572	not	-0.228547	0.39853	not
ENSG00000085224	ATRX	3946.43	4562.24	7483.26	4607.13	4944.4	4632.3	7895.79	4684.11	6650.54						-0.00852537	0.98343	not	0.250758	0.286441	not	0.27891	0.230949	not
ENSG00000085231	AK6	959.806	842.306	1454.68	570.617	860.536	1266.96	905.726	1095.83	1579.6						-0.051164	0.806435	not	0.106193	0.709462	not	0.266626	0.259807	not
ENSG00000085265	FCN1	0.850892	4.05442	13.0412	32.1474	2.94368	10.9135	0	0	1.24869						0.0572902	NA	not	-0.233232	NA	not	-0.286115	NA	not
ENSG00000085274	MYNN	439.06	478.422	1001.8	585.686	574.999	723.27	655.52	502.94	711.755						0.0267778	0.919284	not	0.0510317	0.868874	not	-0.0375198	0.901533	not
ENSG00000085276	MECOM	0	2.02721	0	0	0	0	0	0	0						-0.0067622	NA	not	-0.0197566	NA	not	0.000170078	NA	not
ENSG00000085365	SCAMP1	3519.29	3830.41	6202.85	3439.78	4100.55	4578.73	3138.19	3754.64	4668.86						-0.017776	0.950886	not	-0.149845	0.442739	not	-0.0971892	0.651054	not
ENSG00000085377	PREP	3155.96	3475.65	5435.79	2593.9	3663.9	4602.54	4235.95	3210.11	4677.61						-0.0191747	0.950886	not	0.0477792	0.866748	not	0.109692	0.651281	not
ENSG00000085382	HACE1	241.653	195.626	365.153	210.968	217.832	282.76	225.277	241.798	322.163						-0.0181185	0.955387	not	0.00557992	0.985545	not	0.0689458	0.819711	not
ENSG00000085415	SEH1L	644.125	978.129	1375.25	576.645	894.879	1141.95	844.79	946.881	1569.61						-0.0232906	0.933857	not	0.151621	0.554113	not	0.230321	0.323522	not
ENSG00000085433	WDR47	289.303	348.68	360.41	416.912	392.491	406.778	274.211	195.373	308.427						0.0792141	0.673545	not	-0.238104	0.347577	not	-0.475018	0.0416719	down
ENSG00000085449	WDFY1	2166.37	2562.39	3348.02	1700.8	2167.53	2829.58	1818.84	2632.7	3915.9						-0.0527856	0.792226	not	0.0358118	0.908921	not	0.193715	0.414913	not
ENSG00000085465	OVGP1	2.55267	0	2.37112	0	0	2.97642	10.1559	3.86877	14.9843						-0.0126945	NA	not	0.167929	NA	not	0.162925	NA	not
ENSG00000085491	SLC25A24	635.616	667.966	1075.3	585.686	634.854	1088.38	969.432	1424.67	3376.47						0.00324249	0.995239	not	0.893787	0.000573601	up	0.824335	0.00137576	up
ENSG00000085511	MAP3K4	768.355	1083.54	1472.47	634.912	993.002	1051.67	842.021	846.293	1105.09						-0.0657825	0.713413	not	-0.152134	0.500632	not	0.0232477	0.934715	not
ENSG00000085514	PILRA	12.7634	18.2449	14.2267	10.0461	12.7559	38.6935	59.0892	33.8517	53.6938						0.0292077	0.906237	not	0.610004	0.0331174	up	0.374196	0.124469	not
ENSG00000085552	IGSF9	5.10535	9.12245	33.1957	19.0875	3.92491	7.93712	5.53961	4.83596	9.98955						-0.0101132	NA	not	-0.146772	NA	not	-0.0992478	NA	not
ENSG00000085563	ABCB1	1.70178	0	2.37112	5.02304	18.6433	0	7.38615	8.70473	7.49216						0.0702684	NA	not	0.192529	NA	not	-0.00590014	NA	not
ENSG00000085644	ZNF213	58.7115	85.1428	88.917	90.4147	116.766	140.884	93.2501	94.7848	128.615						0.193461	0.318568	not	0.27369	0.294835	not	-0.101118	0.741223	not
ENSG00000085662	AKR1B1	1191.25	1424.12	2373.49	1473.76	1648.46	2139.06	797.704	1198.35	1309.88						0.0494739	0.804581	not	-0.417689	0.0297829	down	-0.569639	0.00283689	down
ENSG00000085719	CPNE3	2111.91	2749.91	4190.96	2039.35	2920.13	3919.95	3483.49	3587.31	5283.22						0.0140387	0.966391	not	0.410823	0.024961	up	0.35908	0.0582022	not
ENSG00000085721	RRN3	365.032	444.973	693.553	266.221	396.416	597.269	290.829	652.854	965.24						-0.0291107	0.916079	not	0.206066	0.461642	not	0.311141	0.226847	not
ENSG00000085733	CTTN	84.2383	147.986	218.143	134.617	143.259	164.695	84.0174	101.555	91.1546						0.0195523	0.951205	not	-0.358155	0.152716	not	-0.428748	0.0814805	not
ENSG00000085741	WNT11	0.850892	2.02721	7.11336	0	12.7559	0	10.1559	15.4751	24.9739						0.015031	NA	not	0.230952	NA	not	0.141968	NA	not
ENSG00000085760	MTIF2	1636.26	2472.18	3250.81	1987.11	2098.84	2574.6	2207.53	1513.66	2318.82						-0.00866964	0.982353	not	-0.166683	0.472986	not	-0.136918	0.571112	not
ENSG00000085788	DDHD2	528.404	603.095	1266.18	354.626	584.811	833.398	489.332	582.249	824.138						-0.0780214	0.674892	not	-0.167824	0.531154	not	0.0507172	0.872941	not
ENSG00000085831	TTC39A	18.7196	14.1905	16.5978	7.03225	15.6996	10.9135	4.61634	2.90158	11.2382						-0.0301699	NA	not	-0.292794	NA	not	-0.153055	NA	not
ENSG00000085832	EPS15	1457.58	1421.07	2736.27	1596.32	1797.61	2143.02	2406.04	2127.82	2607.27						0.0235134	0.927497	not	0.347717	0.0651241	not	0.268326	0.178472	not
ENSG00000085840	ORC1	1030.43	1180.85	1989.37	735.373	1054.82	1243.15	791.241	807.605	907.8						-0.164314	0.313297	not	-0.548317	0.00203152	down	-0.229833	0.264474	not
ENSG00000085871	MGST2	1780.92	1768.74	3086.01	1031.73	2081.18	3442.73	1525.24	3495.43	5331.92						0.00231777	0.997363	not	0.3547	0.174495	not	0.334729	0.19663	not
ENSG00000085872	CHERP	2818.15	3893.26	6398.47	2516.54	3194.87	3645.12	2382.03	2676.22	3497.59						-0.188401	0.225054	not	-0.455208	0.00509007	down	-0.143697	0.477855	not
ENSG00000085978	ATG16L1	110.616	131.769	154.123	48.2212	68.6859	137.908	86.7872	75.441	157.335						-0.127342	0.496606	not	-0.167648	0.577635	not	0.143089	0.631939	not
ENSG00000085982	USP40	753.89	869.673	1541.23	769.529	903.71	1161.8	721.996	754.41	927.779						-0.0120893	0.97157	not	-0.258723	0.169811	not	-0.218672	0.267561	not
ENSG00000085998	POMGNT1	83.3874	97.3061	150.566	68.3133	94.1978	110.128	62.7822	123.801	97.3981						-0.0278453	0.919284	not	-0.0792021	0.816431	not	0.0218635	0.95065	not
ENSG00000085999	RAD54L	20.4214	14.1905	54.5358	19.0875	8.83104	1.98428	21.2352	20.311	42.4556						-0.0904923	0.545005	not	0.00369609	0.989975	not	0.243706	0.262322	not
ENSG00000086015	MAST2	199.109	284.823	373.452	354.626	404.265	326.414	238.203	267.912	300.935						0.155859	0.388393	not	-0.0173914	0.957495	not	-0.339065	0.141797	not
ENSG00000086061	DNAJA1	3776.26	5894.11	8368.87	5381.68	8589.66	9783.5	5915.38	7307.13	10853.6						0.254093	0.168264	not	0.36417	0.073923	not	-0.0194171	0.948821	not
ENSG00000086062	B4GALT1	3965.15	4086.86	7846.04	2760.66	4872.77	6333.83	2447.58	5443.36	7860.52						-0.0163626	0.963604	not	0.0117353	0.972127	not	0.0713702	0.826002	not
ENSG00000086065	CHMP5	1755.39	1557.91	2584.52	871.999	2014.46	3702.67	1940.71	4328.18	8604.75						0.0129319	0.971817	not	0.473846	0.0771686	not	0.371117	0.139177	not
ENSG00000086102	NFX1	1949.39	2759.03	3511.63	2700.39	2719.96	2879.19	3667.22	2285.47	2740.88						0.0241343	0.930009	not	0.110963	0.695522	not	0.0272595	0.933099	not
ENSG00000086159	AQP6	0	1.01361	0	0	0	0	1.84654	0.967192	0						-0.00317684	NA	not	0.0163955	NA	not	0.0204225	NA	not
ENSG00000086189	DIMT1	2060.01	2662.74	4130.49	1444.63	2108.66	2623.22	1529.86	1895.7	2800.82						-0.19838	0.250892	not	-0.364028	0.0641829	not	-0.0249983	0.931671	not
ENSG00000086200	IPO11	350.567	353.748	510.977	374.719	453.327	540.717	357.305	388.811	393.338						0.0593434	0.759539	not	-0.0360002	0.90873	not	-0.208419	0.372508	not
ENSG00000086205	FOLH1	1.70178	1.01361	7.11336	2.00922	0.981227	0	1.84654	0.967192	8.74085						-0.020562	NA	not	0.0171106	NA	not	0.0692863	NA	not
ENSG00000086232	EIF2AK1	1613.29	2099.18	3080.09	1513.94	2063.52	2521.03	2204.76	2043.68	2704.67						-0.0182984	0.950886	not	0.0799142	0.73007	not	0.135792	0.514429	not
ENSG00000086288	NME8	1.70178	3.04082	4.74224	3.01382	1.96245	2.97642	38.7773	1.93438	22.4765						-0.00263206	NA	not	0.429633	NA	not	0.319623	NA	not
ENSG00000086289	EPDR1	836.426	1043	1536.49	1182.42	1010.66	1407.85	1174.4	1129.68	1221.22						0.0478837	0.811816	not	0.0923659	0.722131	not	-0.0480393	0.864491	not
ENSG00000086300	SNX10	911.305	1748.47	1789.01	1329.1	1620.01	1624.13	1224.25	1124.84	1597.08						0.0309862	0.898934	not	-0.0952957	0.727976	not	-0.196342	0.404127	not
ENSG00000086475	SEPHS1	912.156	1285.25	2071.17	1147.26	1058.74	1426.7	814.323	914.963	988.965						-0.0242393	0.925209	not	-0.446523	0.0164095	down	-0.35995	0.0644039	not
ENSG00000086504	MRPL28	222.083	416.592	336.699	317.456	271.8	356.178	195.733	235.995	285.951						0.00329477	0.995239	not	-0.276355	0.274172	not	-0.284085	0.259807	not
ENSG00000086506	HBQ1	3.40357	11.1497	0	0	0	6.94498	3.69307	0.967192	9.98955						-0.0204734	NA	not	-0.0127142	NA	not	0.0442203	NA	not
ENSG00000086544	ITPKC	52.7553	131.769	141.082	73.3364	107.935	111.12	96.9432	92.8504	77.419						-0.00505459	0.993405	not	-0.0813007	0.8116	not	-0.0605307	0.858498	not
ENSG00000086548	CEACAM6	220.381	263.537	342.627	241.106	365.998	315.501	460.711	297.895	443.286						0.0475994	0.823437	not	0.398855	0.0866163	not	0.228947	0.366126	not
ENSG00000086570	FAT2	0	0	0	0	0.981227	0	0	0	0						0.0034655	NA	not	0.000643939	NA	not	-0.0074867	NA	not
ENSG00000086589	RBM22	4553.12	4788.27	8313.15	3602.52	4804.09	6680.08	3207.43	5375.65	6302.16						-0.0320955	0.89673	not	-0.142863	0.581365	not	-0.0369254	0.903908	not
ENSG00000086598	TMED2	884.927	926.435	1276.85	687.152	698.634	1312.6	1506.77	1390.82	2426.21						-0.0340168	0.886838	not	0.591207	0.00515568	up	0.718739	0.000911817	up
ENSG00000086619	ERO1B	197.407	230.088	312.988	265.216	228.626	330.383	245.589	200.209	287.199						0.0527128	0.798954	not	0.0154414	0.962346	not	-0.146864	0.580417	not
ENSG00000086666	ZFAND6	764.951	922.381	1785.45	666.055	1001.83	1607.27	1199.33	1130.65	1746.92						0.00302635	0.995468	not	0.22484	0.350715	not	0.211441	0.390299	not
ENSG00000086696	HSD17B2	0	0	0	0	2.94368	0	0	0.967192	1.24869						0.00898412	NA	not	0.0201708	NA	not	-0.00465655	NA	not
ENSG00000086712	TXLNG	330.146	451.054	546.543	308.415	420.946	370.068	498.565	278.551	412.069						-0.0341164	0.891239	not	-0.0645607	0.845356	not	0.0524429	0.87262	not
ENSG00000086717	PPEF1	0	0	4.74224	1.00461	0	0.992141	0	0	0						-0.00254623	NA	not	-0.0273828	NA	not	-0.0150809	NA	not
ENSG00000086730	LAT2	2550.97	3308.41	5191.57	2958.57	3533.4	3848.51	4054.07	3865.87	4607.68						0.00614938	0.987775	not	0.223578	0.206441	not	0.204044	0.266335	not
ENSG00000086758	HUWE1	1860.05	2195.47	3487.92	3229.81	2669.92	2167.83	3357.93	2379.29	2107.79						0.0450894	0.838153	not	0.100894	0.750408	not	-0.0499854	0.882071	not
ENSG00000086827	ZW10	1132.54	1623.8	2425.66	1250.74	1700.47	1739.22	946.35	1103.57	1369.82						-0.00675246	0.986488	not	-0.43843	0.0116088	down	-0.4112	0.0221321	down
ENSG00000086848	ALG9	55.3079	113.524	184.947	80.3686	138.353	163.703	98.7897	120.899	169.822						0.0399933	0.865348	not	0.135317	0.658828	not	-0.00461975	0.991384	not
ENSG00000086967	MYBPC2	0	0	0	0	0	0	0	0.967192	0						0.000143515	NA	not	0.0104787	NA	not	0.00782735	NA	not
ENSG00000086991	NOX4	0	0	0	0	0.981227	0	0	0	0						0.0034655	NA	not	0.000643939	NA	not	-0.0074867	NA	not
ENSG00000087008	ACOX3	496.921	720.673	1048.04	401.843	492.576	513.929	321.297	464.252	508.218						-0.333361	0.0915755	not	-0.582065	0.00297348	down	-0.126252	0.61767	not
ENSG00000087053	MTMR2	980.227	1300.46	1734.47	1141.23	1306.01	1561.63	974.048	1017.49	1175.02						0.0239804	0.921444	not	-0.238459	0.194527	not	-0.309845	0.0837924	not
ENSG00000087074	PPP1R15A	478.201	404.428	918.809	468.147	333.617	671.679	300.062	268.879	344.639						-0.0326097	0.897647	not	-0.627382	0.00666181	down	-0.474544	0.0436534	down
ENSG00000087076	HSD17B14	17.8687	29.3945	43.8657	57.2626	23.5494	19.8428	33.2377	11.6063	36.2121						0.0264272	0.919284	not	-0.0232815	0.943285	not	-0.112854	0.675538	not
ENSG00000087077	TRIP6	1206.56	1597.44	2192.1	1108.08	1623.93	1397.93	923.268	1061.98	1333.6						-0.046994	0.81401	not	-0.437602	0.0190224	down	-0.289496	0.150895	not
ENSG00000087085	ACHE	0	1.01361	0	1.00461	0.981227	2.97642	1.84654	4.83596	0						0.0202411	NA	not	0.0814729	NA	not	0.0163416	NA	not
ENSG00000087086	FTL	92520	112577	172961	165040	142706	137021	74994.3	102472	106852						0.124527	0.465626	not	-0.256234	0.25102	not	-0.548393	0.00811414	down
ENSG00000087087	SRRT	4764.14	6978.67	9586.44	6264.73	7208.09	6960.86	3521.34	5192.85	6076.14						0.0139468	0.967432	not	-0.371777	0.0604798	not	-0.415929	0.0349682	down
ENSG00000087088	BAX	230.592	215.898	349.74	317.456	209.983	369.076	192.963	206.979	242.247						0.0506406	0.813708	not	-0.172049	0.53687	not	-0.338462	0.16446	not
ENSG00000087095	NLK	628.809	747.027	1264.99	932.276	766.338	947.494	875.258	618.036	869.091						0.0301792	0.905065	not	-0.0525656	0.867384	not	-0.152757	0.549301	not
ENSG00000087111	PIGS	2500.77	3791.9	5523.53	3169.54	3180.16	3649.09	3825.1	3793.33	4816.21						-0.0298952	0.897647	not	0.126796	0.558264	not	0.216031	0.265905	not
ENSG00000087116	ADAMTS2	653.485	788.585	893.913	468.147	679.99	722.278	653.674	656.723	941.515						-0.0796091	0.650072	not	-0.0398189	0.895334	not	0.167731	0.479715	not
ENSG00000087128	TMPRSS11E	0	0	0	0	0	0	0	0	0						0	NA	not	0	NA	not	0	NA	not
ENSG00000087152	ATXN7L3	1096.8	1508.24	1954.99	1532.03	1518.94	1260.02	839.251	1092.93	1436						0.00903167	0.981887	not	-0.292899	0.194806	not	-0.322085	0.151544	not
ENSG00000087157	PGS1	239.951	371.993	509.791	258.184	365.016	354.194	288.06	340.452	485.742						-0.01797	0.955172	not	0.0315895	0.921295	not	0.0928777	0.734632	not
ENSG00000087191	PSMC5	2117.02	3262.79	4557.29	3220.77	3364.63	2932.77	2576.84	2104.61	2603.53						0.0180809	0.953601	not	-0.2679	0.223627	not	-0.328361	0.128053	not
ENSG00000087206	UIMC1	270.584	284.823	406.647	312.433	255.119	302.603	597.355	231.159	508.218						-0.00715814	0.987391	not	0.289107	0.273428	not	0.310928	0.232075	not
ENSG00000087237	CETP	38.2901	93.2517	101.958	52.2396	95.179	100.206	12.9258	54.1627	63.6834						0.0179134	0.957014	not	-0.293672	0.272314	not	-0.354425	0.166232	not
ENSG00000087245	MMP2	90.1945	140.891	207.473	111.511	90.2729	137.908	237.28	263.076	413.318						-0.0454974	0.834348	not	0.840338	0.00033434	up	1.04672	1.80577e-05	up
ENSG00000087250	MT3	62.966	145.959	195.617	163.751	224.701	150.805	75.708	85.1129	86.1598						0.129582	0.488957	not	-0.314339	0.234751	not	-0.694173	0.0082516	down
ENSG00000087253	LPCAT2	630.511	792.639	1058.71	514.359	685.878	914.754	815.246	896.587	1279.91						-0.043917	0.828628	not	0.233733	0.259752	not	0.366029	0.0613386	not
ENSG00000087258	GNAO1	0.850892	0	0	0	0	0	0	0	0						-0.00317677	NA	not	-0.00918717	NA	not	0.000170143	NA	not
ENSG00000087263	OGFOD1	1000.65	1720.09	2631.94	1410.47	1215.74	1371.14	788.471	1038.76	1333.6						-0.0615755	0.75413	not	-0.503076	0.0166614	down	-0.300185	0.184608	not
ENSG00000087266	SH3BP2	537.763	703.442	1132.21	420.931	405.247	354.194	373	275.65	472.006						-0.622687	0.00941691	down	-0.784546	0.000286382	down	-0.107901	0.700747	not
ENSG00000087269	NOP14	1460.13	1953.22	2458.85	1907.75	1959.51	1628.1	927.885	998.142	1077.62						0.00396169	0.994152	not	-0.730827	0.000249989	down	-0.734076	0.000365719	down
ENSG00000087274	ADD1	2596.07	3109.74	5203.42	3148.44	2787.67	3337.56	3085.56	3164.65	3761.06						-0.0261696	0.916239	not	-0.0343423	0.901914	not	0.0456099	0.863872	not
ENSG00000087299	L2HGDH	166.775	247.32	481.338	197.908	244.325	304.587	240.05	244.7	252.236						-0.019447	0.950886	not	-0.0904785	0.765451	not	-0.0213539	0.948821	not
ENSG00000087301	TXNDC16	308.874	404.428	650.873	314.442	416.04	470.275	459.788	418.794	606.865						-0.0167189	0.95783	not	0.151618	0.513365	not	0.206247	0.343194	not
ENSG00000087302	RTRAF	2492.26	3371.25	5090.8	2806.87	3746.32	4376.33	3452.1	2547.58	3694.88						0.0253929	0.919341	not	-0.0772819	0.762584	not	-0.15689	0.477522	not
ENSG00000087303	NID2	16.1669	35.4762	55.7213	10.0461	13.7372	19.8428	21.2352	28.0486	6.24347						-0.0999416	0.527318	not	-0.173468	0.512969	not	0.0921855	0.728286	not
ENSG00000087338	GMCL1	2144.25	2709.37	3783.12	1892.68	2859.3	3624.29	2492.82	3333.91	5163.35						0.00468607	0.993499	not	0.272742	0.21391	not	0.253186	0.260373	not
ENSG00000087365	SF3B2	4642.46	6450.58	8564.49	7379.85	7142.35	6359.62	5141.68	3998.37	5505.49						0.0534073	0.788351	not	-0.272209	0.213626	not	-0.43651	0.0358358	down
ENSG00000087448	KLHL42	1884.72	2928.31	4712.6	2558.74	3414.67	2951.62	1648.03	2216.8	3066.79						0.0129705	0.97157	not	-0.284477	0.191315	not	-0.327188	0.128846	not
ENSG00000087460	GNAS	4229.78	3510.11	5759.45	2722.49	3196.84	5612.54	8368.5	6747.13	8426.18						-0.0434888	0.838153	not	0.62665	0.00347669	up	0.793555	0.00030396	up
ENSG00000087470	DNM1L	1669.45	2360.69	3521.11	2212.15	2138.09	2681.76	2366.34	1637.46	2217.68						0.00479667	0.993279	not	-0.141546	0.566998	not	-0.15752	0.511571	not
ENSG00000087494	PTHLH	0.850892	0	0	0	0	3.96856	0	0.967192	13.7356						0.012752	NA	not	0.0868605	NA	not	0.0388349	NA	not
ENSG00000087495	PHACTR3	1733.27	2356.63	3753.48	2100.63	2263.69	3136.16	2990.47	2308.69	3367.73						0.0125279	0.97157	not	0.182905	0.382531	not	0.142081	0.524767	not
ENSG00000087502	ERGIC2	918.963	1067.33	1652.67	860.949	980.246	1432.65	1442.14	1297	1915.5						-0.0181881	0.950886	not	0.331095	0.0735263	not	0.387146	0.0355452	up
ENSG00000087510	TFAP2C	59.5624	97.3061	131.597	116.534	102.048	83.3398	59.0892	88.9816	96.1494						0.0314339	0.906065	not	-0.0845377	0.80225	not	-0.196011	0.488261	not
ENSG00000087586	AURKA	3166.17	4324.04	6505.17	3098.21	4216.33	4671.99	2334.95	2737.15	3716.11						-0.0334971	0.877213	not	-0.522044	0.0013043	down	-0.414085	0.016217	down
ENSG00000087589	CASS4	45.0973	11.1497	43.8657	19.0875	44.1552	12.8978	12.9258	45.458	33.7147						-0.0204328	0.941113	not	-0.0306219	0.923287	not	0.0401342	0.889807	not
ENSG00000087842	PIR	569.246	817.979	1122.73	581.668	1051.88	908.801	344.379	328.845	529.446						0.0247503	0.925934	not	-0.816642	6.54459e-05	down	-0.911725	1.53129e-05	down
ENSG00000087884	AAMDC	561.588	683.17	1478.39	1002.6	983.189	943.526	532.726	789.229	917.79						0.070452	0.713413	not	-0.114768	0.686163	not	-0.320392	0.169634	not
ENSG00000087903	RFX2	393.112	616.272	774.171	614.82	646.629	566.512	637.978	649.953	698.02						0.0356535	0.878029	not	0.164473	0.51831	not	0.0471924	0.876851	not
ENSG00000087995	METTL2A	165.924	183.463	296.39	127.585	142.278	238.114	255.745	159.587	222.267						-0.0502617	0.81401	not	0.0356551	0.920221	not	0.199434	0.461275	not
ENSG00000088002	SULT2B1	0	2.02721	1.18556	2.00922	3.92491	2.97642	0.923268	2.90158	0						0.0212947	NA	not	0.0187844	NA	not	-0.0405634	NA	not
ENSG00000088035	ALG6	262.925	241.238	522.832	268.23	376.791	435.55	547.498	308.534	405.825						0.0323773	0.899985	not	0.256161	0.321716	not	0.13631	0.636943	not
ENSG00000088038	CNOT3	74.8785	95.2789	72.3192	116.534	91.2541	106.159	88.6337	83.1785	76.1703						0.0578028	0.784881	not	0.0122101	0.972127	not	-0.174388	0.546064	not
ENSG00000088053	GP6	2.55267	6.08163	1.18556	5.02304	0	0	1.84654	2.90158	0						-0.0104487	NA	not	-0.0397418	NA	not	-0.00548848	NA	not
ENSG00000088179	PTPN4	99.5543	85.1428	141.082	91.4193	160.921	115.088	143.107	127.669	154.838						0.0397359	0.866073	not	0.240674	0.374342	not	0.096496	0.75783	not
ENSG00000088205	DDX18	8248.54	10070.2	15134.9	9717.57	11671.7	12717.3	8663.03	8023.82	10751.3						0.0429311	0.815211	not	-0.196439	0.245371	not	-0.309349	0.0530565	not
ENSG00000088247	KHSRP	8630.59	13719.1	21762.1	11209.4	13664.6	14878.1	7732.37	9018.1	11534.2						-0.00167326	0.999028	not	-0.455163	0.00897495	down	-0.444452	0.013558	down
ENSG00000088256	GNA11	165.924	280.769	416.132	358.645	285.537	314.509	151.416	222.454	412.069						0.0571592	0.786459	not	-0.0534816	0.88035	not	-0.236944	0.376532	not
ENSG00000088280	ASAP3	0.850892	1.01361	3.55668	14.0645	0.981227	4.9607	1.84654	0.967192	1.24869						0.0510495	NA	not	-0.01082	NA	not	-0.135302	NA	not
ENSG00000088298	EDEM2	211.021	192.585	211.03	82.3778	126.578	208.35	312.065	382.041	467.011						-0.155127	0.4102	not	0.558241	0.0241832	up	1.06307	7.57095e-05	up
ENSG00000088305	DNMT3B	75.7293	88.1836	119.742	65.2995	96.1602	123.025	72.9382	43.5236	59.9373						0.00814018	0.984646	not	-0.329181	0.212857	not	-0.352986	0.175909	not
ENSG00000088320	REM1	0	0	0	0	0	0	0	0	0						0	NA	not	0	NA	not	0	NA	not
ENSG00000088325	TPX2	4395.71	6137.38	8351.09	5293.28	5982.54	6256.44	2933.22	4591.26	5365.64						0.000541762	0.999293	not	-0.396987	0.0443006	down	-0.39377	0.049035	down
ENSG00000088340	FER1L4	0	2.02721	9.48448	0	0	0	4.61634	0	4.99477						-0.0379357	NA	not	0.00227572	NA	not	0.0869613	NA	not
ENSG00000088356	PDRG1	399.919	538.224	834.635	479.198	539.675	638.939	379.463	397.516	534.441						0.00517186	0.990778	not	-0.295535	0.123128	not	-0.309939	0.109466	not
ENSG00000088367	EPB41L1	167.626	157.109	315.359	304.396	304.18	290.697	243.743	219.553	297.189						0.294787	0.156131	not	0.21791	0.387464	not	-0.205589	0.419681	not
ENSG00000088386	SLC15A1	0	4.05442	0	0	0	0.992141	1.84654	0	0						-0.00828133	NA	not	-0.013507	NA	not	0.00860246	NA	not
ENSG00000088387	DOCK9	11.0616	1.01361	15.4123	17.0783	7.84982	15.8742	3.69307	6.77034	31.2173						0.026935	NA	not	0.0666162	NA	not	-0.0226024	NA	not
ENSG00000088448	ANKRD10	615.195	562.551	1131.02	439.013	649.572	715.333	636.132	857.899	1354.83						-0.0589963	0.767452	not	0.238234	0.320719	not	0.422378	0.0577873	not
ENSG00000088451	TGDS	35.7374	49.6667	93.6593	31.1428	82.4231	101.198	81.2476	64.8019	87.4085						0.0464822	0.834057	not	0.223185	0.432498	not	0.0569274	0.867057	not
ENSG00000088538	DOCK3	24.6759	29.3945	24.8968	23.106	52.9863	34.7249	61.859	21.2782	18.7304						0.0369883	0.865924	not	0.109599	0.709462	not	-0.0187952	0.952576	not
ENSG00000088543	C3orf18	26.3776	27.3673	24.8968	11.0507	26.4931	17.8585	48.9332	25.147	53.6938						-0.0429347	0.838153	not	0.20623	0.452688	not	0.356162	0.150476	not
ENSG00000088682	COQ9	165.073	129.741	259.638	166.765	181.527	167.672	172.651	122.833	157.335						0.000680761	0.999293	not	-0.133082	0.657566	not	-0.133628	0.650006	not
ENSG00000088726	TMEM40	0	0	0	0	0	0	0	0	0						0	NA	not	0	NA	not	0	NA	not
ENSG00000088727	KIF9	418.639	563.564	998.242	302.387	627.004	746.09	520.723	714.755	860.35						-0.0255139	0.925748	not	0.112532	0.702651	not	0.201786	0.439437	not
ENSG00000088756	ARHGAP28	0.850892	0	0	0	0.981227	0.992141	0	0.967192	0						0.00302924	NA	not	0.000666553	NA	not	-0.00649081	NA	not
ENSG00000088766	CRLS1	377.796	290.905	437.472	113.521	283.575	580.402	283.443	739.902	1091.36						-0.0173075	0.956273	not	0.250127	0.33516	not	0.305024	0.206567	not
ENSG00000088782	DEFB127	0	0	0	0	0	0	0	0	0						0	NA	not	0	NA	not	0	NA	not
ENSG00000088808	PPP1R13B	15.316	6.08163	43.8657	57.2626	17.6621	17.8585	24.9282	17.4095	22.4765						0.0539558	0.764565	not	0.0378883	0.904245	not	-0.128116	0.602293	not
ENSG00000088812	ATRN	189.749	140.891	264.38	104.479	117.747	206.365	181.884	284.354	496.98						-0.0788769	0.687218	not	0.382516	0.136955	not	0.663561	0.00991696	up
ENSG00000088826	SMOX	15.316	11.1497	17.7834	8.03686	24.5307	22.8192	14.7723	3.86877	26.2226						0.0180928	0.950886	not	-0.0102425	NA	not	-0.070367	NA	not
ENSG00000088827	SIGLEC1	47.6499	62.8435	91.2882	146.673	50.0426	117.073	111.715	102.522	111.134						0.142981	0.436186	not	0.348246	0.192795	not	-0.0040895	0.992575	not
ENSG00000088832	FKBP1A	5897.53	8228.45	11439.5	8352.31	8326.69	8322.08	4549.87	6290.62	6910.27						0.0225055	0.934585	not	-0.368357	0.0607925	not	-0.44082	0.0234925	down
ENSG00000088833	NSFL1C	426.297	574.714	758.759	355.631	418.003	609.174	311.141	484.563	556.917						-0.069306	0.713413	not	-0.245741	0.290098	not	-0.0459642	0.881833	not
ENSG00000088836	SLC4A11	20.4214	62.8435	81.8037	21.0968	56.9112	73.4184	17.5421	22.2454	33.7147						-0.000526832	0.999293	not	-0.375206	0.153736	not	-0.347781	0.167076	not
ENSG00000088854	DNAAF9	230.592	221.98	398.348	278.276	354.223	415.707	424.703	323.042	593.129						0.12049	0.495164	not	0.517649	0.0148163	up	0.214059	0.376462	not
ENSG00000088876	ZNF343	17.8687	38.517	35.5668	41.1889	44.1552	35.7171	22.1584	10.6391	17.4817						0.0489462	0.81401	not	-0.255279	0.336041	not	-0.432186	0.0853551	not
ENSG00000088881	EBF4	0	0	0	0	0	0.992141	0.923268	0	0						0.00346547	NA	not	0.0104786	NA	not	0.000170334	NA	not
ENSG00000088882	CPXM1	0	2.02721	11.8556	0	3.92491	0	5.53961	0	1.24869						-0.0141579	NA	not	-0.0182569	NA	not	0.0215474	NA	not
ENSG00000088888	MAVS	879.822	1152.47	1989.37	980.497	1083.27	1125.09	1129.16	895.62	1162.53						-0.0500718	0.801253	not	-0.179156	0.425749	not	-0.0322546	0.909725	not
ENSG00000088899	LZTS3	4.25446	10.1361	0	0	1.96245	11.9057	12.9258	0.967192	2.49739						-0.00599438	NA	not	0.00703733	NA	not	0.0231197	NA	not
ENSG00000088926	F11	0	0	0	0	0	0	0	0	0						0	NA	not	0	NA	not	0	NA	not
ENSG00000088930	XRN2	8333.63	11055.4	17089.9	10765.4	11746.3	11027.6	13154.7	8756.95	10843.7						0.00307753	0.995239	not	-0.0399355	0.90009	not	-0.0506196	0.866405	not
ENSG00000088970	KIZ	256.969	288.877	526.389	170.783	280.631	265.894	388.696	200.209	284.702						-0.10548	0.569966	not	-0.109322	0.72794	not	0.162908	0.566487	not
ENSG00000088986	DYNLL1	9575.93	12221	20068	9540.76	18949.5	21939.2	8097.99	16504.2	20403.6						0.0772723	0.687752	not	0.0981365	0.752664	not	-0.123247	0.670243	not
ENSG00000088992	TESC	380.349	340.571	573.811	224.027	387.585	518.89	318.528	733.131	680.538						-0.0242078	0.934585	not	0.262433	0.321716	not	0.350784	0.167001	not
ENSG00000089006	SNX5	2060.86	2788.43	4733.94	1750.03	2816.12	3376.25	2012.72	3174.32	4566.47						-0.0334743	0.890865	not	0.0597371	0.850757	not	0.171279	0.505415	not
ENSG00000089009	RPL6	500.324	660.871	876.129	391.797	634.854	773.87	732.152	372.369	679.289						-0.0204054	0.950886	not	-0.0868877	0.781035	not	-0.0133036	0.969793	not
ENSG00000089012	SIRPG	12.7634	9.12245	24.8968	12.0553	26.4931	24.8035	3.69307	23.2126	9.98955						0.0306789	0.889172	not	-0.0414551	NA	not	-0.139923	NA	not
ENSG00000089022	MAPKAPK5	1040.64	1048.07	1754.63	397.825	799.7	1176.68	743.231	1135.48	2332.56						-0.18289	0.345625	not	0.0648377	0.852484	not	0.445804	0.0755464	not
ENSG00000089041	P2RX7	28.9303	51.6939	74.6903	70.3225	49.0613	80.3634	135.72	74.4738	193.547						0.0748224	0.705255	not	0.884627	0.00286755	up	0.455092	0.0791443	not
ENSG00000089048	ESF1	909.603	1199.09	1864.89	1026.71	1013.61	1126.08	1243.64	675.1	1126.32						-0.0412285	0.85151	not	-0.205663	0.412419	not	-0.068554	0.820435	not
ENSG00000089050	RBBP9	51.0535	59.8027	81.8037	34.1567	54.9487	39.6856	21.2352	42.5564	71.1755						-0.0594228	0.774675	not	-0.214704	0.45073	not	-0.0156389	0.965088	not
ENSG00000089053	ANAPC5	17425.4	23404.1	37728.1	22223.9	22156.1	25661.7	7868.09	16432.6	17047.2						-0.00562105	0.990369	not	-0.636891	0.00333266	down	-0.597993	0.00715744	down
ENSG00000089057	SLC23A2	200.81	254.415	366.338	256.175	399.359	377.013	436.706	297.895	437.043						0.127414	0.470961	not	0.41013	0.0683687	not	0.10515	0.70773	not
ENSG00000089060	SLC8B1	272.285	285.837	442.214	152.7	208.02	287.721	200.349	267.912	292.194						-0.242841	0.212609	not	-0.244791	0.30865	not	0.143947	0.592808	not
ENSG00000089063	TMEM230	354.822	457.136	838.191	196.903	447.439	864.154	429.32	1455.62	2191.46						-0.00493458	0.992802	not	0.418017	0.108685	not	0.40227	0.0968541	not
ENSG00000089091	DZANK1	791.329	964.952	1253.14	801.677	1143.13	1334.43	821.709	1562.01	2067.84						0.0362104	0.878289	not	0.391355	0.0903128	not	0.255312	0.299357	not
ENSG00000089094	KDM2B	6246.39	8390.62	13207.1	8654.69	7979.34	8559.2	5107.52	6077.83	7560.84						-0.000145839	0.999997	not	-0.404595	0.0286769	down	-0.399447	0.0337241	down
ENSG00000089101	CFAP61	10.2107	24.3265	16.5978	2.00922	14.7184	1.98428	15.6956	4.83596	13.7356						-0.0651691	NA	not	-0.0812747	NA	not	0.101667	NA	not
ENSG00000089116	LHX5	0	0	0	0	0	0	5.53961	0	0						0.000143444	NA	not	0.0383573	NA	not	0.0292833	NA	not
ENSG00000089123	TASP1	62.1151	49.6667	60.4636	81.3732	27.4744	90.2848	71.0916	107.358	97.3981						0.0229372	0.93712	not	0.255747	0.349944	not	0.158145	0.583042	not
ENSG00000089127	OAS1	96.1507	190.558	312.988	93.4285	180.546	275.815	533.649	423.63	703.014						-0.000806812	0.999293	not	1.30072	7.31715e-06	up	1.18883	1.80577e-05	up
ENSG00000089154	GCN1	5325.73	6004.6	8827.68	6814.25	5912.87	6232.63	4222.11	6257.73	6392.06						0.00553939	0.990351	not	-0.154297	0.54025	not	-0.172861	0.477105	not
ENSG00000089157	RPLP0	37675.8	41736.2	75938.7	44050	52564.3	66254.2	54766.4	48632.3	59086.9						0.0561198	0.756966	not	0.127579	0.551956	not	-0.0202631	0.939314	not
ENSG00000089159	PXN	91.0454	98.3197	110.257	45.2073	138.353	131.955	24.005	201.176	274.713						0.00542502	0.991212	not	0.201267	0.463035	not	0.170485	0.523497	not
ENSG00000089163	SIRT4	7.65802	3.04082	11.8556	3.01382	3.92491	17.8585	12.0025	27.0814	34.9634						0.00629974	NA	not	0.330851	NA	not	0.26016	NA	not
ENSG00000089169	RPH3A	0	0	0	0	0	0	0	0.967192	0						0.000143515	NA	not	0.0104787	NA	not	0.00782735	NA	not
ENSG00000089177	KIF16B	120.827	182.449	237.112	137.631	199.189	197.436	172.651	159.587	289.697						0.0148067	0.966903	not	0.153435	0.582545	not	0.0982517	0.73775	not
ENSG00000089195	TRMT6	574.352	615.258	896.284	228.046	455.289	476.227	515.184	495.202	955.25						-0.489062	0.0412878	down	-0.0573627	0.862473	not	0.482769	0.0360701	up
ENSG00000089199	CHGB	3.40357	0	5.9278	0	5.88736	2.97642	0.923268	2.90158	1.24869						0.00039673	NA	not	-0.0339404	NA	not	-0.0299671	NA	not
ENSG00000089220	PEBP1	20980.4	23568.3	36479.7	20770.3	24189.2	28650	18617.7	25826	27416.3						-0.0122044	0.97157	not	-0.0962674	0.675828	not	-0.0585738	0.814646	not
ENSG00000089225	TBX5	0	0	0	0	0	0	0	0	0						0	NA	not	0	NA	not	0	NA	not
ENSG00000089234	BRAP	307.172	336.517	561.956	262.203	318.899	299.626	461.634	351.091	302.184						-0.0715295	0.715117	not	-0.00183091	0.99619	not	0.208917	0.431242	not
ENSG00000089248	ERP29	21010.2	29501	53873.1	41578.7	40224.4	41408	35499.7	36019.2	48175.8						0.189954	0.26167	not	0.238713	0.250245	not	-0.085686	0.734703	not
ENSG00000089250	NOS1	0.850892	1.01361	1.18556	0	0	0	0	4.83596	0						-0.0130987	NA	not	0.0142737	NA	not	0.0426172	NA	not
ENSG00000089280	FUS	13981	21117.4	31141.1	14814.9	18340.1	19207.8	8899.38	12006.7	17999.9						-0.0576418	0.764011	not	-0.577977	0.00203152	down	-0.391336	0.0495077	down
ENSG00000089289	IGBP1	1957.9	1894.43	3368.18	2393.98	2328.45	3492.33	3477.95	3375.5	4392.9						0.0946148	0.560554	not	0.580114	0.000880963	up	0.337663	0.076207	not
ENSG00000089327	FXYD5	312.277	394.292	457.626	536.46	325.767	529.803	673.986	537.759	549.425						0.0694865	0.728472	not	0.416855	0.0859485	not	0.186901	0.492825	not
ENSG00000089335	ZNF302	340.357	388.211	557.213	359.649	452.346	458.369	371.154	461.35	533.192						0.0159658	0.963001	not	0.0966701	0.71293	not	0.043714	0.879728	not
ENSG00000089351	GRAMD1A	585.413	713.578	1139.32	676.101	651.535	633.978	502.258	571.61	760.454						-0.0439125	0.831558	not	-0.268247	0.209758	not	-0.130137	0.600484	not
ENSG00000089356	FXYD3	1.70178	2.02721	5.9278	1.00461	6.86859	1.98428	0	10.6391	2.49739						0.0043405	NA	not	0.0411913	NA	not	0.0233476	NA	not
ENSG00000089472	HEPH	0	0	2.37112	0	0	0	0	0	1.24869						-0.00554362	NA	not	-0.00621997	NA	not	0.00782724	NA	not
ENSG00000089486	CDIP1	328.444	399.36	514.533	373.714	437.627	393.88	238.203	331.747	515.71						0.00878027	0.982848	not	-0.132881	0.633113	not	-0.163533	0.538237	not
ENSG00000089505	CMTM1	0	0	1.18556	0	0	0	0	0	0						-0.00317677	NA	not	-0.00918717	NA	not	0.000170143	NA	not
ENSG00000089558	KCNH4	4.25446	14.1905	8.29892	0	8.83104	0	0	0	7.49216						-0.0234347	NA	not	-0.0999487	NA	not	-0.0211253	NA	not
ENSG00000089597	GANAB	16419.7	21431.7	41552.7	18388.3	21533	32645.4	13444.6	19890.3	33674.8						0.000327273	0.999864	not	-0.120865	0.667416	not	-0.121222	0.660962	not
ENSG00000089639	GMIP	625.405	1038.95	1164.22	712.267	746.714	578.418	516.107	621.904	920.287						-0.0870598	0.634178	not	-0.298151	0.208924	not	-0.0567022	0.8574	not
ENSG00000089682	RBM41	528.404	584.85	906.954	520.387	541.637	837.367	769.082	593.856	717.999						-0.00248414	0.996024	not	0.0820117	0.772425	not	0.0904914	0.739988	not
ENSG00000089685	BIRC5	2333.14	3216.17	5813.99	1881.63	3023.16	3575.67	1425.53	2532.11	3136.72						-0.0696923	0.718233	not	-0.42099	0.0624454	not	-0.201605	0.427703	not
ENSG00000089692	LAG3	10.2107	1.01361	1.18556	1.00461	0	0	4.61634	0	1.24869						-0.0469972	NA	not	-0.0533506	NA	not	0.0654028	NA	not
ENSG00000089693	MLF2	659.441	815.952	1471.28	818.755	959.64	814.547	728.459	645.117	744.221						-0.00614886	0.988076	not	-0.273826	0.213969	not	-0.248994	0.272948	not
ENSG00000089723	OTUB2	30.6321	34.4626	59.278	52.2396	19.6245	32.7406	41.5471	13.5407	18.7304						-0.00591241	0.989473	not	-0.170786	0.537943	not	-0.13974	0.600484	not
ENSG00000089737	DDX24	2348.46	3044.87	4321.37	2562.75	2858.31	3308.79	2933.22	2416.05	2853.26						-0.0136197	0.967669	not	-0.136239	0.542098	not	-0.0931664	0.693367	not
ENSG00000089775	ZBTB25	97.8525	112.51	129.226	92.4239	175.64	174.617	154.186	147.013	183.558						0.086578	0.647263	not	0.320094	0.207312	not	0.0658059	0.841247	not
ENSG00000089818	NECAP1	85.0892	82.102	148.195	43.1981	52.005	138.9	76.6313	101.555	139.854						-0.0540306	0.804581	not	0.0229935	0.949502	not	0.20057	0.477105	not
ENSG00000089820	ARHGAP4	3066.61	3581.07	5663.42	3637.68	3111.47	3456.62	1824.38	2474.08	2780.84						-0.0335025	0.885001	not	-0.58918	0.00226988	down	-0.460965	0.0221321	down
ENSG00000089847	ANKRD24	2.55267	1.01361	14.2267	7.03225	1.96245	0	0	0.967192	3.74608						-0.00793086	NA	not	-0.0886403	NA	not	-0.0528488	NA	not
ENSG00000089876	DHX32	7.65802	1.01361	9.48448	0	1.96245	16.8664	9.23268	8.70473	14.9843						-0.00107726	NA	not	0.0809511	NA	not	0.0752276	NA	not
ENSG00000089902	RCOR1	1522.24	1818.41	2714.93	1577.23	1835.88	1835.46	2260.16	2132.66	2621.01						-0.0276989	0.906767	not	0.226478	0.225697	not	0.308956	0.0880079	not
ENSG00000089916	GPATCH2L	1270.38	1793.07	2630.76	2165.93	2478.58	2255.14	2927.68	1833.8	2363.78						0.127847	0.465626	not	0.300221	0.190907	not	0.00787735	0.980594	not
ENSG00000090006	LTBP4	118.274	69.9388	150.566	85.3916	83.4043	123.025	66.4753	105.424	202.288						-0.0202735	0.950886	not	0.0453307	0.902366	not	0.11876	0.698106	not
ENSG00000090013	BLVRB	594.773	532.143	852.418	555.548	647.61	628.025	882.644	703.148	643.077						-0.00570808	0.990351	not	0.157529	0.568788	not	0.176891	0.506402	not
ENSG00000090020	SLC9A1	131.888	147.986	160.051	116.534	184.471	136.915	129.258	147.013	191.05						0.00627754	0.988508	not	0.0436166	0.903102	not	0.0197875	0.954925	not
ENSG00000090054	SPTLC1	122.528	193.599	239.483	167.769	166.809	207.357	140.337	143.144	159.833						0.0125035	0.972957	not	-0.170444	0.529669	not	-0.214135	0.402345	not
ENSG00000090060	PAPOLA	5766.49	7059.76	11529.6	5704.16	7774.26	10465.1	6863.58	9650.64	12997.6						0.0154588	0.963604	not	0.255157	0.225119	not	0.201096	0.36742	not
ENSG00000090061	CCNK	293.558	354.762	476.595	253.161	317.918	412.73	185.577	209.881	227.262						-0.0282141	0.912739	not	-0.628613	0.00185489	down	-0.509623	0.014902	down
ENSG00000090097	PCBP4	12.7634	27.3673	17.7834	12.0553	19.6245	19.8428	8.30941	11.6063	63.6834						-0.00766689	0.983764	not	0.0760477	0.790524	not	0.0977914	0.696428	not
ENSG00000090104	RGS1	1.70178	17.2313	0	1.00461	10.7935	0	0.923268	7.73753	6.24347						-0.0119324	NA	not	-0.0258681	NA	not	0.0110692	NA	not
ENSG00000090238	YPEL3	92.7472	126.701	263.194	235.078	163.865	214.302	265.901	380.106	495.731						0.141832	0.446824	not	1.03603	7.11025e-05	up	0.508297	0.0364115	up
ENSG00000090263	MRPS33	2856.44	3542.55	6800.37	2913.36	4104.47	5089.68	2006.26	2638.5	3984.58						0.000495209	0.999293	not	-0.412039	0.0448075	down	-0.407856	0.0496533	down
ENSG00000090266	NDUFB2	3132.98	4591.63	7036.3	4886.41	6840.13	6506.46	4612.65	4446.18	5788.94						0.253293	0.134538	not	0.0760056	0.753336	not	-0.277197	0.14144	not
ENSG00000090273	NUDC	630.511	1041.99	1019.58	928.257	836.005	897.887	577.043	644.15	734.232						0.0149955	0.964754	not	-0.31007	0.171715	not	-0.360803	0.106988	not
ENSG00000090316	MAEA	2275.28	3005.34	4936.67	2677.28	2843.6	3243.31	2985.85	2188.76	3064.29						-0.0215948	0.936673	not	-0.170283	0.439618	not	-0.100749	0.679402	not
ENSG00000090339	ICAM1	4.25446	2.02721	4.74224	2.00922	32.3805	5.95284	7.38615	16.4423	2.49739						0.0697852	NA	not	0.137481	NA	not	-0.0533736	NA	not
ENSG00000090372	STRN4	389.708	577.755	777.728	483.216	441.552	442.495	518.877	415.892	483.244						-0.0480999	0.81645	not	-0.149149	0.577635	not	0.00306746	0.993567	not
ENSG00000090376	IRAK3	2502.47	2512.73	3652.71	2241.28	2085.11	2588.49	2530.68	3406.45	4210.59						-0.0707645	0.694368	not	0.186045	0.408345	not	0.3799	0.0584613	not
ENSG00000090382	LYZ	49.3517	89.1973	72.3192	77.3548	85.3667	78.3791	96.0199	92.8504	104.89						0.0373534	0.878547	not	0.260248	0.341001	not	0.119216	0.696538	not
ENSG00000090402	SI	0	0	1.18556	0	0	0	0	0.967192	0						-0.0031768	NA	not	0.000644184	NA	not	0.00782728	NA	not
ENSG00000090432	MUL1	265.478	409.496	560.77	324.488	383.66	289.705	242.82	281.453	374.608						-0.0337527	0.890838	not	-0.274992	0.24904	not	-0.155284	0.561273	not
ENSG00000090447	TFAP4	399.919	516.939	712.522	138.636	376.791	533.772	336.07	427.499	596.875						-0.155828	0.409787	not	-0.128677	0.675285	not	0.208785	0.449165	not
ENSG00000090470	PDCD7	486.71	697.36	898.655	542.488	745.732	862.17	954.659	657.69	1100.1						0.0290134	0.907458	not	0.324777	0.126519	not	0.223082	0.329108	not
ENSG00000090487	SPG21	1953.65	2770.18	4238.38	1552.12	3174.27	3371.29	1758.83	3378.4	4596.44						-0.00911355	0.982474	not	0.102866	0.739644	not	0.135382	0.636763	not
ENSG00000090512	FETUB	0	0	0	0	0	0	0	0	0						0	NA	not	0	NA	not	0	NA	not
ENSG00000090520	DNAJB11	4314.87	5390.35	8971.14	5271.18	6543.8	8114.72	4355.98	5338.9	6885.3						0.0689414	0.679047	not	-0.0846896	0.707442	not	-0.256031	0.159693	not
ENSG00000090530	P3H2	22.1232	16.2177	30.8246	43.1981	45.1364	36.7092	10.1559	26.1142	51.1964						0.104526	0.535968	not	0.0818879	0.795772	not	-0.19238	0.461979	not
ENSG00000090534	THPO	0.850892	0	0	0	0	0.992141	0	0	0						0.000143597	NA	not	-0.00918725	NA	not	-0.00748677	NA	not
ENSG00000090539	CHRD	3.40357	10.1361	4.74224	7.03225	0	2.97642	7.38615	4.83596	2.49739						-0.0186158	NA	not	-0.019907	NA	not	0.0369203	NA	not
ENSG00000090554	FLT3LG	0	0	0	0	0	1.98428	0	0	1.24869						0.00597251	NA	not	0.0104786	NA	not	-0.0054734	NA	not
ENSG00000090565	RAB11FIP3	99.5543	185.49	205.102	268.23	156.996	110.128	72.0149	124.768	148.595						0.0382602	0.873872	not	-0.205595	0.478581	not	-0.34366	0.189709	not
ENSG00000090581	GNPTG	50.2026	31.4218	65.2058	62.2857	73.592	120.049	14.7723	122.833	267.22						0.0730359	0.674892	not	0.421113	0.105681	not	0.13872	0.60498	not
ENSG00000090612	ZNF268	873.866	1074.42	1581.54	1046.8	961.602	1186.6	1016.52	1042.63	1593.33						-0.00850187	0.982474	not	0.0687254	0.789256	not	0.0964805	0.688455	not
ENSG00000090615	GOLGA3	1106.16	1458.58	2166.02	858.939	1164.72	1342.37	1131.93	1337.63	1788.13						-0.205367	0.206909	not	-0.0791675	0.741134	not	0.241248	0.209067	not
ENSG00000090621	PABPC4	15705.8	20528.5	30479.6	17558.5	21293.6	27072.5	23470.4	23544.4	30394.4						0.0245378	0.917497	not	0.242848	0.131789	not	0.173309	0.321778	not
ENSG00000090659	CD209	62.966	67.9115	78.247	42.1935	33.3617	77.387	35.0842	11.6063	31.2173						-0.0466077	0.830652	not	-0.627017	0.0277664	down	-0.350897	0.170544	not
ENSG00000090661	CERS4	11.9125	25.3401	54.5358	13.0599	28.4556	10.9135	5.53961	10.6391	27.4713						-0.0348483	0.869848	not	-0.218544	0.37078	not	-0.0838802	0.745963	not
ENSG00000090674	MCOLN1	29.7812	18.2449	29.639	36.1659	31.3993	38.6935	25.8515	12.5735	23.7252						0.0435941	0.838153	not	-0.101387	0.744945	not	-0.24754	0.331679	not
ENSG00000090686	USP48	3375.49	5036.6	7579.29	5356.57	6310.27	5336.72	5095.52	4387.18	6485.71						0.067501	0.708584	not	0.0588475	0.833392	not	-0.122563	0.613104	not
ENSG00000090776	EFNB1	45.0973	67.9115	105.515	23.106	51.0238	60.5206	63.7055	73.5066	84.9112						-0.102496	0.584052	not	0.0542935	0.882214	not	0.33685	0.198491	not
ENSG00000090857	PDPR	411.832	697.36	1193.86	522.396	795.775	649.852	328.683	549.365	772.941						-0.00981417	0.980871	not	-0.251156	0.325373	not	-0.210069	0.426452	not
ENSG00000090861	AARS1	3971.11	5377.18	7963.41	9221.29	8507.24	8548.28	3737.39	4503.25	6593.1						0.588631	0.00453832	up	-0.133297	0.586911	not	-0.746367	0.000100812	down
ENSG00000090863	GLG1	2676.9	4159.84	6859.65	4251.5	5129.85	4532.1	2730.1	3964.52	6039.93						0.0406648	0.852637	not	-0.0240561	0.939918	not	-0.154941	0.54847	not
ENSG00000090889	KIF4A	1242.3	1721.1	2649.73	1707.83	1912.41	2044.8	1341.51	1524.29	1875.54						0.0420097	0.830347	not	-0.137781	0.508793	not	-0.256282	0.165821	not
ENSG00000090905	TNRC6A	1101.9	1431.21	2131.64	975.474	1122.52	1389	1230.72	975.897	1343.59						-0.127539	0.414926	not	-0.263033	0.169399	not	-0.00372422	0.991182	not
ENSG00000090924	PLEKHG2	204.214	251.374	487.265	315.447	312.03	247.043	366.537	273.715	320.914						0.0123377	0.974005	not	0.0955727	0.762585	not	0.0493159	0.882436	not
ENSG00000090932	DLL3	50.2026	52.7075	122.113	79.364	70.6483	72.4263	52.6263	63.8347	96.1494						0.0213576	0.948777	not	0.00271487	0.99436	not	-0.0752061	0.819711	not
ENSG00000090971	NAT14	212.723	298	394.792	276.267	254.138	291.689	199.426	374.303	345.888						-0.00459725	0.993596	not	0.0498111	0.88523	not	0.0662011	0.835603	not
ENSG00000090975	PITPNM2	12.7634	25.3401	39.1235	44.2027	29.4368	32.7406	21.2352	10.6391	17.4817						0.061536	0.751031	not	-0.146748	0.607504	not	-0.347924	0.156703	not
ENSG00000090989	EXOC1	974.271	1197.07	2148.24	1032.74	1351.15	1625.13	1227.95	1165.47	1728.19						0.00331966	0.995101	not	0.00970225	0.97053	not	-0.000752734	0.997841	not
ENSG00000091009	RBM27	910.454	1033.88	1981.07	810.718	1145.09	1404.87	1082.99	1430.48	2036.62						-0.0244966	0.925934	not	0.211682	0.348158	not	0.292696	0.175989	not
ENSG00000091010	POU4F3	0	0	0	0	0	0	0	0	0						0	NA	not	0	NA	not	0	NA	not
ENSG00000091039	OSBPL8	2360.37	2567.46	3861.37	2435.17	2764.12	3492.33	3783.55	3748.84	4688.84						0.0179524	0.950886	not	0.449585	0.00433766	up	0.390278	0.0184115	up
ENSG00000091073	DTX2	426.297	637.558	679.326	595.732	589.717	537.74	274.211	467.154	508.218						0.0143578	0.968572	not	-0.306933	0.206196	not	-0.356759	0.135987	not
ENSG00000091106	NLRC4	65.5186	98.3197	113.814	107.493	69.6671	139.892	152.339	131.538	126.118						0.0405214	0.862887	not	0.347051	0.185415	not	0.188694	0.507137	not
ENSG00000091127	PUS7	239.101	132.782	333.142	93.4285	117.747	234.145	147.723	184.734	289.697						-0.136657	0.462963	not	-0.0904629	0.785171	not	0.230356	0.403502	not
ENSG00000091128	LAMB4	0	0	0	0	0	2.97642	0.923268	0	0						0.00817675	NA	not	0.0104785	NA	not	-0.0102922	NA	not
ENSG00000091129	NRCAM	3.40357	14.1905	37.9379	20.0922	0	15.8742	12.0025	16.4423	4.99477						-0.00935941	NA	not	-0.0440801	NA	not	-0.0105743	NA	not
ENSG00000091136	LAMB1	75.7293	127.714	135.154	78.3594	120.691	174.617	99.713	126.702	227.262						0.0280124	0.919284	not	0.228143	0.410968	not	0.120251	0.691897	not
ENSG00000091137	SLC26A4	4.25446	0	13.0412	0	0	0	0.923268	0.967192	3.74608						-0.0631044	NA	not	-0.0582193	NA	not	0.0800465	NA	not
ENSG00000091138	SLC26A3	0	0	3.55668	0	0	1.98428	0	1.93438	0						-0.00195487	NA	not	-0.00319091	NA	not	0.0020668	NA	not
ENSG00000091140	DLD	2747.53	3975.36	6349.86	3116.29	4051.49	4466.62	3994.06	2865.79	4375.42						-0.00952665	0.980505	not	-0.0970554	0.698312	not	-0.0659306	0.804	not
ENSG00000091157	WDR7	263.776	317.258	435.101	232.064	272.781	409.754	258.515	253.404	352.132						-0.0190341	0.950886	not	-0.144497	0.574098	not	-0.0790239	0.778024	not
ENSG00000091164	TXNL1	2105.96	3137.11	5006.62	3260.96	3267.49	3844.54	3531.5	2291.28	2810.81						0.0350193	0.880719	not	-0.0887814	0.758831	not	-0.204014	0.403347	not
ENSG00000091181	IL5RA	2.55267	0	0	0	0	0	0.923268	0	0						-0.00931286	NA	not	-0.0168176	NA	not	0.00782718	NA	not
ENSG00000091262	ABCC6	98.7034	164.204	152.937	167.769	103.029	133.939	120.025	102.522	88.6572						0.00767454	0.986423	not	-0.177192	0.553995	not	-0.202478	0.472007	not
ENSG00000091317	CMTM6	719.854	654.789	976.902	649.981	588.736	1259.03	697.991	1057.14	1763.16						0.0184426	0.955511	not	0.347032	0.162329	not	0.268122	0.297183	not
ENSG00000091409	ITGA6	44.2464	84.1292	75.8759	54.2488	98.1227	95.2455	79.4011	103.49	122.372						0.0497931	0.819799	not	0.315811	0.234716	not	0.133692	0.657197	not
ENSG00000091428	RAPGEF4	12.7634	9.12245	22.5256	10.0461	5.88736	18.8507	9.23268	9.67192	18.7304						-0.0150053	NA	not	-0.0422554	NA	not	0.0109946	NA	not
ENSG00000091436	MAP3K20	2328.89	3576	4618.94	3293.1	3425.46	3793.95	1807.76	2022.4	2247.65						0.0301223	0.897669	not	-0.611351	0.000285019	down	-0.70806	3.61951e-05	down
ENSG00000091482	SMPX	0	0	0	0	3.92491	0	0	0	0						0.0106475	NA	not	0.000643778	NA	not	-0.0237521	NA	not
ENSG00000091483	FH	952.148	498.694	698.295	143.659	445.477	1018.93	782.931	1002.01	2301.34						-0.0357517	0.864888	not	0.174825	0.498452	not	0.294716	0.191128	not
ENSG00000091490	SEL1L3	1523.95	1306.54	2513.39	992.552	1362.92	2100.36	1250.11	2591.11	5129.63						-0.0305939	0.908249	not	0.419151	0.100609	not	0.539343	0.0327228	up
ENSG00000091513	TF	0	0	1.18556	0	0.981227	0	2.7698	0	3.74608						0.0002154	NA	not	0.0443633	NA	not	0.0345309	NA	not
ENSG00000091527	CDV3	2910.05	3355.03	5560.28	2233.24	2936.81	3384.19	4202.72	3457.71	5003.51						-0.184479	0.245146	not	0.136612	0.51673	not	0.445314	0.00986043	up
ENSG00000091536	MYO15A	5.95624	6.08163	5.9278	0	6.86859	5.95284	4.61634	9.67192	11.2382						-0.0163531	NA	not	0.0499469	NA	not	0.0953369	NA	not
ENSG00000091542	ALKBH5	524.149	403.415	610.564	361.659	447.439	778.83	524.416	724.427	1087.61						0.00734019	0.986488	not	0.36267	0.13864	not	0.32554	0.188981	not
ENSG00000091583	APOH	0	0	0	0	0	0	0	0	0						0	NA	not	0	NA	not	0	NA	not
ENSG00000091592	NLRP1	4.25446	9.12245	5.9278	16.0737	16.6809	13.89	19.3886	6.77034	38.7095						0.0900794	0.536443	not	0.354419	NA	not	0.0610418	NA	not
ENSG00000091622	PITPNM3	0	0	0	0	0	0	0	0.967192	0						0.000143515	NA	not	0.0104787	NA	not	0.00782735	NA	not
ENSG00000091640	SPAG7	2819	4375.73	8240.83	4880.38	6387.79	5346.65	1529.86	4077.68	5930.04						0.0477984	0.828918	not	-0.191569	0.505768	not	-0.356957	0.163209	not
ENSG00000091651	ORC6	473.096	541.265	755.202	258.184	387.585	842.327	564.117	576.446	997.706						-0.0410439	0.857332	not	0.166663	0.565751	not	0.308741	0.223929	not
ENSG00000091656	ZFHX4	0	6.08163	1.18556	3.01382	10.7935	0	0	0.967192	0						0.0123539	NA	not	-0.0816698	NA	not	-0.0943952	NA	not
ENSG00000091664	SLC17A6	0	0	0	0	0	0	0	0	0						0	NA	not	0	NA	not	0	NA	not
ENSG00000091704	CPA1	0	0	0	0	0	0	0	0	0						0	NA	not	0	NA	not	0	NA	not
ENSG00000091732	ZC3HC1	551.378	812.911	1231.8	565.594	863.48	722.278	467.174	680.903	829.132						-0.0301642	0.905065	not	-0.232455	0.321548	not	-0.128681	0.62669	not
ENSG00000091831	ESR1	0	1.01361	3.55668	0	0	0	5.53961	8.70473	0						-0.0234199	NA	not	0.0679005	NA	not	0.110429	NA	not
ENSG00000091844	RGS17	45.9481	24.3265	74.6903	67.3087	42.1928	27.7799	45.2401	10.6391	31.2173						0.00759786	0.985015	not	-0.174437	0.523825	not	-0.193335	0.44326	not
ENSG00000091879	ANGPT2	40.8428	23.3129	32.0101	34.1567	35.3242	34.7249	31.3911	21.2782	19.9791						0.00935069	0.981477	not	-0.128905	0.664642	not	-0.15779	0.563779	not
ENSG00000091947	TMEM101	1032.13	1226.46	2332	1363.25	1484.6	2221.4	649.981	1281.53	1662.01						0.0557781	0.786631	not	-0.190203	0.472986	not	-0.369011	0.117991	not
ENSG00000091972	CD200	0.850892	0	1.18556	0	0	0	0	0	0						-0.00629763	NA	not	-0.0183904	NA	not	0.000170086	NA	not
ENSG00000091986	CCDC80	11.0616	22.2993	1.18556	6.02765	8.83104	13.89	21.2352	2.90158	19.9791						-0.0151285	NA	not	0.022094	NA	not	0.0681058	NA	not
ENSG00000092009	CMA1	0	0	0	0	0	0	0	0	0						0	NA	not	0	NA	not	0	NA	not
ENSG00000092010	PSME1	2694.77	3761.49	5091.98	3215.75	3707.08	4565.83	2108.74	2557.26	3287.81						0.024668	0.919284	not	-0.417519	0.0108561	down	-0.490117	0.0032434	down
ENSG00000092020	PPP2R3C	1344.41	1465.67	1944.32	921.225	1117.62	1494.16	2014.57	1118.07	1276.16						-0.0880103	0.635692	not	-0.0283935	0.932619	not	0.211916	0.420194	not
ENSG00000092036	HAUS4	43.3955	71.966	137.525	39.1797	85.3667	79.3712	53.5496	45.458	64.9321						-0.0189361	0.955387	not	-0.229593	0.416628	not	-0.150611	0.611017	not
ENSG00000092051	JPH4	8.50892	19.2585	1.18556	21.0968	2.94368	0	7.38615	9.67192	3.74608						-0.00459201	NA	not	-0.0447965	NA	not	-0.0259087	NA	not
ENSG00000092054	MYH7	0	0	0	0	0	0	0	0	0						0	NA	not	0	NA	not	0	NA	not
ENSG00000092067	CEBPE	159.117	224.007	211.03	237.087	227.645	138.9	326.837	286.289	240.998						0.0162774	0.963604	not	0.299108	0.26325	not	0.226636	0.41238	not
ENSG00000092068	SLC7A8	61.2642	66.8979	92.4737	63.2903	99.1039	128.978	38.7773	129.604	109.885						0.0571166	0.786459	not	0.151862	0.61875	not	-0.0365666	0.915418	not
ENSG00000092094	OSGEP	291.856	471.326	574.997	310.424	472.951	586.355	272.364	425.564	589.383						0.020377	0.950742	not	-0.0175682	0.958004	not	-0.0893052	0.763629	not
ENSG00000092096	SLC22A17	17.8687	7.09524	11.8556	35.1613	19.6245	6.94498	36.9307	18.3766	24.9739						0.0464867	0.79887	not	0.213087	0.367612	not	0.0479957	0.861431	not
ENSG00000092098	RNF31	0	0	2.37112	0	0	0	0	0	0						-0.00554359	NA	not	-0.0161695	NA	not	0.000170099	NA	not
ENSG00000092108	SCFD1	753.89	1046.04	1395.4	1177.4	1257.93	1263.99	1468.92	849.194	1552.13						0.0853663	0.635674	not	0.233966	0.326238	not	0.0043041	0.991323	not
ENSG00000092140	G2E3	1149.55	1333.9	1984.63	1240.69	1615.1	1836.45	1458.76	1491.41	2197.7						0.0471883	0.805737	not	0.199626	0.290098	not	0.0700985	0.763532	not
ENSG00000092148	HECTD1	1884.72	2246.15	3632.56	3096.2	2602.21	2910.94	3284.99	2496.32	2909.46						0.0750694	0.682145	not	0.183867	0.45222	not	-0.0227908	0.942497	not
ENSG00000092199	HNRNPC	4000.89	4841.99	7138.26	5158.66	6077.72	7647.42	4993.96	6208.4	6982.69						0.160472	0.285864	not	0.203384	0.264843	not	-0.0724518	0.745889	not
ENSG00000092200	RPGRIP1	6.80713	7.09524	4.74224	3.01382	0	0.992141	9.23268	7.73753	11.2382						-0.071554	NA	not	0.0580725	NA	not	0.224056	NA	not
ENSG00000092201	SUPT16H	3781.36	5714.71	7962.22	4963.77	5899.14	6269.34	5011.5	4206.32	5701.53						0.0246498	0.920814	not	-0.122082	0.57826	not	-0.197237	0.322083	not
ENSG00000092203	TOX4	2374.84	2770.18	4760.03	2793.81	2809.25	3831.65	2228.77	2822.27	3337.76						0.0116514	0.972957	not	-0.136082	0.529669	not	-0.172841	0.401139	not
ENSG00000092208	GEMIN2	54.4571	49.6667	71.1336	75.3456	81.4418	77.387	53.5496	45.458	98.6468						0.0780569	0.691014	not	0.0686211	0.846034	not	-0.162724	0.579081	not
ENSG00000092295	TGM1	3.40357	0	3.55668	0	6.86859	0	4.61634	1.93438	6.24347						0.000569907	NA	not	0.0385987	NA	not	0.0312006	NA	not
ENSG00000092330	TINF2	437.358	631.476	995.871	412.894	843.855	783.791	545.651	657.69	917.79						0.0181895	0.955387	not	0.0750322	0.805745	not	0.0111521	0.973095	not
ENSG00000092345	DAZL	0	0	0	0	0	0	0	0	0						0	NA	not	0	NA	not	0	NA	not
ENSG00000092377	TBL1Y	0	0	0	0	0	0	0	0	0						0	NA	not	0	NA	not	0	NA	not
ENSG00000092421	SEMA6A	53.6062	65.8843	75.8759	142.654	106.954	134.931	71.0916	79.3097	118.626						0.571482	0.034868	up	0.249106	0.361114	not	-0.330101	0.200015	not
ENSG00000092439	TRPM7	789.627	1288.29	1858.96	1394.4	1430.63	1698.54	1136.54	1052.3	1206.24						0.122493	0.455483	not	-0.0866348	0.738677	not	-0.35125	0.0767271	not
ENSG00000092445	TYRO3	214.425	227.048	285.72	168.774	190.358	213.31	187.423	163.455	126.118						-0.0523371	0.80815	not	-0.33435	0.186701	not	-0.150536	0.60188	not
ENSG00000092470	WDR76	656.037	888.932	1364.58	577.649	954.734	1146.91	758.926	752.475	925.282						-0.00621551	0.988076	not	-0.13284	0.591591	not	-0.111488	0.65995	not
ENSG00000092529	CAPN3	0	0	0	0	0	0	1.84654	0	0						0.000143489	NA	not	0.0199138	NA	not	0.015146	NA	not
ENSG00000092531	SNAP23	1018.52	1186.93	1982.26	1084.98	1598.42	2091.43	1649.88	1676.14	2326.32						0.0910456	0.584052	not	0.400312	0.0327716	up	0.172924	0.431342	not
ENSG00000092607	TBX15	16.1669	39.5306	72.3192	12.0553	49.0613	80.3634	37.854	24.1798	44.953						0.0207452	0.94586	not	-0.0288826	0.931296	not	-0.100609	0.723475	not
ENSG00000092621	PHGDH	1087.44	1486.96	2411.43	1883.64	1919.28	2072.58	1074.68	936.242	1289.9						0.174672	0.279798	not	-0.415475	0.0225958	down	-0.749751	1.81271e-05	down
ENSG00000092758	COL9A3	668.801	622.354	1381.18	528.424	912.541	1113.18	628.746	1149.02	2061.59						0.0056861	0.990723	not	0.329952	0.196593	not	0.299337	0.246838	not
ENSG00000092820	EZR	4359.97	6740.47	10003.8	6933.8	7114.88	7012.45	4440.92	4754.71	6400.8						0.0387212	0.852704	not	-0.287449	0.141258	not	-0.404733	0.032084	down
ENSG00000092841	MYL6	16938.7	22963.2	36774.9	27796.5	31442.4	36059.3	22645	28678.2	33084.1						0.289479	0.0805417	not	0.183744	0.331371	not	-0.184041	0.339221	not
ENSG00000092847	AGO1	719.003	1045.03	1229.43	1147.26	1204.95	979.243	798.627	892.718	952.753						0.0663212	0.730022	not	-0.0913034	0.750947	not	-0.283479	0.214002	not
ENSG00000092850	TEKT2	0	0	0	1.00461	0.981227	0.992141	0	0	0						0.00905509	NA	not	0.000643812	NA	not	-0.0202047	NA	not
ENSG00000092853	CLSPN	1597.12	2302.91	3267.4	1308	1801.53	1518.97	2200.15	1361.81	1638.29						-0.181714	0.326592	not	-0.247681	0.309054	not	0.0985297	0.730924	not
ENSG00000092871	RFFL	5.95624	3.04082	4.74224	0	6.86859	0	0	1.93438	1.24869						-0.0142725	NA	not	-0.0930139	NA	not	-0.0397833	NA	not
ENSG00000092929	UNC13D	171.88	229.075	273.864	131.604	171.715	222.239	154.186	231.159	237.252						-0.0655775	0.7422	not	-0.0538121	0.872677	not	0.141614	0.611017	not
ENSG00000092931	MFSD11	225.486	331.449	533.502	362.663	341.467	431.581	388.696	321.108	489.488						0.0473363	0.816276	not	0.163844	0.512098	not	0.0173789	0.955913	not
ENSG00000092964	DPYSL2	1938.33	2382.99	3525.86	3744.17	4129	4527.14	3157.58	3919.06	5383.12						0.66997	0.000112693	up	0.60369	0.000211093	up	-0.0486261	0.847631	not
ENSG00000092969	TGFB2	23.825	34.4626	32.0101	95.4377	53.9675	103.183	57.2426	47.3924	56.1912						0.877903	0.0113885	up	0.374655	0.160488	not	-0.295965	0.265905	not
ENSG00000092978	GPATCH2	888.331	1178.82	1943.13	1103.06	1256.95	1178.66	1163.32	971.061	1246.2						-0.00856839	0.982577	not	-0.116356	0.634708	not	-0.0878973	0.730226	not
ENSG00000093000	NUP50	1923.87	2769.17	4058.17	2421.1	2836.73	2690.69	2965.54	2222.61	2725.9						-0.00177855	0.999028	not	-0.0377769	0.901152	not	-0.0318282	0.913656	not
ENSG00000093009	CDC45	670.503	587.891	1049.22	364.673	599.53	908.801	544.728	678.969	965.24						-0.0545889	0.792996	not	-0.035556	0.917597	not	0.134642	0.629731	not
ENSG00000093010	COMT	1326.54	523.02	934.222	461.115	555.374	1280.85	2243.54	2059.15	11531.7						-0.0210727	0.935693	not	0.694728	0.0213756	up	0.674214	0.00796947	up
ENSG00000093072	ADA2	189.749	263.537	384.122	439.013	370.904	244.067	515.184	619.97	742.973						0.123612	0.503375	not	0.898095	0.000404231	up	0.449741	0.0653734	not
ENSG00000093100		0	0	0	0	0	0	0	0	0						0	NA	not	0	NA	not	0	NA	not
ENSG00000093134	VNN3	0	0	0	0	0	0	0	0	0						0	NA	not	0	NA	not	0	NA	not
[truncated: 63,218 more rows]

## Sheet: Transcripts_Cluster1
ensembl_gene_id	external_gene_name
ENSG00000005020	SKAP2
ENSG00000006468	ETV1
ENSG00000007944	MYLIP
ENSG00000010810	FYN
ENSG00000019549	SNAI2
ENSG00000023608	SNAPC1
ENSG00000028137	TNFRSF1B
ENSG00000040608	RTN4R
ENSG00000049759	NEDD4L
ENSG00000052802	MSMO1
ENSG00000059804	SLC2A3
ENSG00000060558	GNA15
ENSG00000064309	CDON
ENSG00000070269	TMEM260
ENSG00000071575	TRIB2
ENSG00000072682	P4HA2
ENSG00000075426	FOSL2
ENSG00000076641	PAG1
ENSG00000080503	SMARCA2
ENSG00000080824	HSP90AA1
ENSG00000092421	SEMA6A
ENSG00000092964	DPYSL2
ENSG00000092969	TGFB2
ENSG00000100292	HMOX1
ENSG00000100433	KCNK10
ENSG00000100554	ATP6V1D
ENSG00000101335	MYL9
ENSG00000101935	AMMECR1
ENSG00000102144	PGK1
ENSG00000102226	USP11
ENSG00000104290	FZD3
ENSG00000104419	NDRG1
ENSG00000106070	GRB10
ENSG00000109084	TMEM97
ENSG00000109971	HSPA8
ENSG00000110172	CHORDC1
ENSG00000110921	MVK
ENSG00000111859	NEDD9
ENSG00000111962	UST
ENSG00000112039	FANCE
ENSG00000112137	PHACTR1
ENSG00000112335	SNX3
ENSG00000112761	CCN6
ENSG00000112773	TENT5A
ENSG00000112972	HMGCS1
ENSG00000113369	ARRDC3
ENSG00000113739	STC2
ENSG00000113742	CPEB4
ENSG00000115641	FHL2
ENSG00000115756	HPCAL1
ENSG00000115866	DARS1
ENSG00000117000	RLF
ENSG00000117139	KDM5B
ENSG00000117245	KIF17
ENSG00000117394	SLC2A1
ENSG00000118503	TNFAIP3
ENSG00000118762	PKD2
ENSG00000119411	BSPRY
ENSG00000119950	MXI1
ENSG00000120594	PLXDC2
ENSG00000120694	HSPH1
ENSG00000120875	DUSP4
ENSG00000121486	TRMT1L
ENSG00000121966	CXCR4
ENSG00000122420	PTGFR
ENSG00000123570	RAB9B
ENSG00000123612	ACVR1C
ENSG00000123810	B9D2
ENSG00000124587	PEX6
ENSG00000124762	CDKN1A
ENSG00000126432	PRDX5
ENSG00000127663	KDM4B
ENSG00000127920	GNG11
ENSG00000128165	ADM2
ENSG00000128596	CCDC136
ENSG00000128641	MYO1B
ENSG00000128923	MINDY2
ENSG00000128965	CHAC1
ENSG00000129521	EGLN3
ENSG00000130164	LDLR
ENSG00000130766	SESN2
ENSG00000130772	MED18
ENSG00000130821	SLC6A8
ENSG00000131015	ULBP2
ENSG00000131791	PRKAB2
ENSG00000132196	HSD17B7
ENSG00000133460	SLC2A11
ENSG00000133639	BTG1
ENSG00000133687	TMTC1
ENSG00000134107	BHLHE40
ENSG00000134138	MEIS2
ENSG00000134955	SLC37A2
ENSG00000135821	GLUL
ENSG00000136830	NIBAN2
ENSG00000138336	TET1
ENSG00000138640	FAM13A
ENSG00000138767	CNOT6L
ENSG00000138835	RGS3
ENSG00000139269	INHBE
ENSG00000140416	TPM1
ENSG00000141526	SLC16A3
ENSG00000141562	NARF
ENSG00000141664	ZCCHC2
ENSG00000142396	ERVK3-1
ENSG00000143333	RGS16
ENSG00000143797	MBOAT2
ENSG00000144036	EXOC6B
ENSG00000144560	VGLL4
ENSG00000146085	MMUT
ENSG00000147383	NSDHL
ENSG00000147655	RSPO2
ENSG00000147872	PLIN2
ENSG00000148926	ADM
ENSG00000149257	SERPINH1
ENSG00000152256	PDK1
ENSG00000152348	ATG10
ENSG00000152503	TRIM36
ENSG00000153140	CETN3
ENSG00000154153	RETREG1
ENSG00000154310	TNIK
ENSG00000155975	VPS37A
ENSG00000159167	STC1
ENSG00000160593	JAML
ENSG00000161929	SCIMP
ENSG00000162373	BEND5
ENSG00000162496	DHRS3
ENSG00000162777	DENND2D
ENSG00000162817	C1orf115
ENSG00000162999	DUSP19
ENSG00000163110	PDLIM5
ENSG00000163633	C4orf36
ENSG00000163823	CCR1
ENSG00000163872	YEATS2
ENSG00000164070	HSPA4L
ENSG00000164088	PPM1M
ENSG00000164211	STARD4
ENSG00000164484	TMEM200A
ENSG00000164654	MIOS
ENSG00000164975	SNAPC3
ENSG00000165030	NFIL3
ENSG00000165178	NCF1C
ENSG00000165416	SUGT1
ENSG00000166165	CKB
ENSG00000167460	TPM4
ENSG00000167508	MVD
ENSG00000168209	DDIT4
ENSG00000168779	SHOX2
ENSG00000169136	ATF5
ENSG00000169252	ADRB2
ENSG00000169413	RNASE6
ENSG00000169499	PLEKHA2
ENSG00000169508	GPR183
ENSG00000169519	METTL15
ENSG00000170379	TCAF2
ENSG00000170412	GPRC5C
ENSG00000170949	ZNF160
ENSG00000170955	CAVIN3
ENSG00000171236	LRG1
ENSG00000171388	APLN
ENSG00000171497	PPID
ENSG00000171729	TMEM51
ENSG00000171766	GATM
ENSG00000172493	AFF1
ENSG00000173110	HSPA6
ENSG00000173727
ENSG00000174099	MSRB3
ENSG00000174529	TMEM81
ENSG00000176046	NUPR1
ENSG00000177181	RIMKLA
ENSG00000177854	TMEM187
ENSG00000178538	CA8
ENSG00000178802	MPI
ENSG00000179820	MYADM
ENSG00000180104	EXOC3
ENSG00000181264	TLCD5
ENSG00000182287	AP1S2
ENSG00000182580	EPHB3
ENSG00000183199	HSP90AB3P
ENSG00000183255	PTTG1IP
ENSG00000183508	TENT5C
ENSG00000183734	ASCL2
ENSG00000183831	ANKRD45
ENSG00000184005	ST6GALNAC3
ENSG00000185112	FAM43A
ENSG00000185950	IRS2
ENSG00000186918	ZNF395
ENSG00000187994	RINL
ENSG00000188042	ARL4C
ENSG00000196214	ZNF766
ENSG00000196544	BORCS6
ENSG00000196968	FUT11
ENSG00000197061	H4C3
ENSG00000197930	ERO1A
ENSG00000198242	RPL23A
ENSG00000198551	ZNF627
ENSG00000198598	MMP17
ENSG00000198648	STK39
ENSG00000198743	SLC5A3
ENSG00000201098	RNY1
ENSG00000203326	ZNF525
ENSG00000204334	ERICH2
ENSG00000204386	NEU1
ENSG00000214226	C17orf67
ENSG00000214517	PPME1
ENSG00000214575	CPEB1
ENSG00000219607	PPP1R3G
ENSG00000225434	LINC01504
ENSG00000227039	ITGB2-AS1
ENSG00000243927	MRPS6
ENSG00000247095	MIR210HG
ENSG00000247746	USP51
ENSG00000253123
ENSG00000253821
ENSG00000254615	NA
ENSG00000255046
ENSG00000255833	TIFAB
ENSG00000258701	LINC00638
ENSG00000266208
ENSG00000276509
ENSG00000277048	NA
ENSG00000278982

## Sheet: Transcripts_Cluster2
ensembl_gene_id	external_gene_name
ENSG00000003393	ALS2
ENSG00000004399	PLXND1
ENSG00000004487	KDM1A
ENSG00000005249	PRKAR2B
ENSG00000008394	MGST1
ENSG00000008952	SEC62
ENSG00000008988	RPS20
ENSG00000010818	HIVEP2
ENSG00000012779	ALOX5
ENSG00000013288	MAN2B2
ENSG00000014914	MTMR11
ENSG00000021355	SERPINB1
ENSG00000025039	RRAGD
ENSG00000026025	VIM
ENSG00000038427	VCAN
ENSG00000042493	CAPG
ENSG00000042980	ADAM28
ENSG00000058668	ATP2B4
ENSG00000059377	TBXAS1
ENSG00000059728	MXD1
ENSG00000060642	PIGV
ENSG00000061656	SPAG4
ENSG00000063180	CA11
ENSG00000064012	CASP8
ENSG00000064201	TSPAN32
ENSG00000066185	ZMYND12
ENSG00000067048	DDX3Y
ENSG00000067225	PKM
ENSG00000068366	ACSL4
ENSG00000070061	ELP1
ENSG00000070081	NUCB2
ENSG00000070756	PABPC1
ENSG00000071082	RPL31
ENSG00000072042	RDH11
ENSG00000072657	TRHDE
ENSG00000074695	LMAN1
ENSG00000075884	ARHGAP15
ENSG00000077097	TOP2B
ENSG00000077420	APBB1IP
ENSG00000077935	SMC1B
ENSG00000077984	CST7
ENSG00000078596	ITM2A
ENSG00000079459	FDFT1
ENSG00000079739	PGM1
ENSG00000080298	RFX3
ENSG00000081760	AACS
ENSG00000082074	FYB1
ENSG00000083444	PLOD1
ENSG00000083799	CYLD
ENSG00000084110	HAL
ENSG00000085117	CD82
ENSG00000085514	PILRA
ENSG00000087460	GNAS
ENSG00000088854	DNAAF9
ENSG00000089041	P2RX7
ENSG00000089127	OAS1
ENSG00000089289	IGBP1
ENSG00000090238	YPEL3
ENSG00000091039	OSBPL8
ENSG00000092531	SNAP23
ENSG00000093072	ADA2
ENSG00000093183	SEC22C
ENSG00000099194	SCD
ENSG00000099875	MKNK2
ENSG00000100097	LGALS1
ENSG00000100239	PPP6R2
ENSG00000100344	PNPLA3
ENSG00000100629	CEP128
ENSG00000101040	ZMYND8
ENSG00000101132	PFDN4
ENSG00000101290	CDS2
ENSG00000101336	HCK
ENSG00000101384	JAG1
ENSG00000101665	SMAD7
ENSG00000101670	LIPG
ENSG00000101782	RIOK3
ENSG00000101843	PSMD10
ENSG00000102007	PLP2
ENSG00000102401	ARMCX3
ENSG00000102531	FNDC3A
ENSG00000102699	PARP4
ENSG00000102893	PHKB
ENSG00000103485	QPRT
ENSG00000104081	BMF
ENSG00000104093	DMXL2
ENSG00000104219	ZDHHC2
ENSG00000104332	SFRP1
ENSG00000104549	SQLE
ENSG00000104714	ERICH1
ENSG00000104765	BNIP3L
ENSG00000105048	TNNT1
ENSG00000105223	PLD3
ENSG00000106565	TMEM176B
ENSG00000106771	TMEM245
ENSG00000106799	TGFBR1
ENSG00000107099	DOCK8
ENSG00000107201	DDX58
ENSG00000107771	CCSER2
ENSG00000107798	LIPA
ENSG00000108175	ZMIZ1
ENSG00000108389	MTMR4
ENSG00000108582	CPD
ENSG00000109572	CLCN3
ENSG00000109705	NKX3-2
ENSG00000109929	SC5D
ENSG00000110002	VWA5A
ENSG00000110013	SIAE
ENSG00000110218	PANX1
ENSG00000110934	BIN2
ENSG00000111335	OAS2
ENSG00000111452	ADGRD1
ENSG00000111490	TBC1D30
ENSG00000111707	SUDS3
ENSG00000111913	RIPOR2
ENSG00000112033	PPARD
ENSG00000112511	PHF1
ENSG00000112624	BICRAL
ENSG00000112715	VEGFA
ENSG00000113161	HMGCR
ENSG00000113441	LNPEP
ENSG00000113532	ST8SIA4
ENSG00000114013	CD86
ENSG00000114166	KAT2B
ENSG00000114268	PFKFB4
ENSG00000115267	IFIH1
ENSG00000115306	SPTBN1
ENSG00000115414	FN1
ENSG00000115966	ATF2
ENSG00000116285	ERRFI1
ENSG00000116701	NCF2
ENSG00000117226	GBP3
ENSG00000117335	CD46
ENSG00000117500	TMED5
ENSG00000117614	SYF2
ENSG00000117620	SLC35A3
ENSG00000118263	KLF7
ENSG00000118785	SPP1
ENSG00000118816	CCNI
ENSG00000118898	PPL
ENSG00000119772	DNMT3A
ENSG00000119801	YPEL5
ENSG00000120137	PANK3
ENSG00000121064	SCPEP1
ENSG00000121552	CSTA
ENSG00000121691	CAT
ENSG00000121933	TMIGD3
ENSG00000122025	FLT3
ENSG00000122042	UBL3
ENSG00000122378	PRXL2A
ENSG00000122884	P4HA1
ENSG00000123104	ITPR2
ENSG00000123240	OPTN
ENSG00000123405	NFE2
ENSG00000124496	TRERF1
ENSG00000125355	TMEM255A
ENSG00000125629	INSIG2
ENSG00000125703	ATG4C
ENSG00000125726	CD70
ENSG00000125730	C3
ENSG00000125868	DSTN
ENSG00000126264	HCST
ENSG00000126759	CFP
ENSG00000126870	DYNC2I1
ENSG00000127870	RNF6
ENSG00000127947	PTPN12
ENSG00000129158	SERGEF
ENSG00000129538	RNASE1
ENSG00000129596	CDO1
ENSG00000129757	CDKN1C
ENSG00000130368	MAS1
ENSG00000130402	ACTN4
ENSG00000130592	LSP1
ENSG00000130707	ASS1
ENSG00000130741	EIF2S3
ENSG00000130822	PNCK
ENSG00000131069	ACSS2
ENSG00000131931	THAP1
ENSG00000131981	LGALS3
ENSG00000132000	PODNL1
ENSG00000132561	MATN2
ENSG00000132718	SYT11
ENSG00000132824	SERINC3
ENSG00000133138	TBC1D8B
ENSG00000133246	PRAM1
ENSG00000133835	HSD17B4
ENSG00000134028	ADAMDEC1
ENSG00000134108	ARL8B
ENSG00000134198	TSPAN2
ENSG00000134242	PTPN22
ENSG00000134255	CEPT1
ENSG00000134324	LPIN1
ENSG00000134333	LDHA
ENSG00000134824	FADS2
ENSG00000134954	ETS1
ENSG00000134986	NREP
ENSG00000135218	CD36
ENSG00000135241	PNPLA8
ENSG00000135318	NT5E
ENSG00000135363	LMO2
ENSG00000135365	PHF21A
ENSG00000135535	CD164
ENSG00000135766	EGLN1
ENSG00000135862	LAMC1
ENSG00000135926	TMBIM1
ENSG00000135951	TSGA10
ENSG00000136048	DRAM1
ENSG00000136235	GPNMB
ENSG00000136286	MYO1G
ENSG00000136854	STXBP1
ENSG00000137207	YIPF3
ENSG00000137509	PRCP
ENSG00000137642	SORL1
ENSG00000137819	PAQR5
ENSG00000137831	UACA
ENSG00000137959	IFI44L
ENSG00000137992	DBT
ENSG00000138375	SMARCAL1
ENSG00000138448	ITGAV
ENSG00000138449	SLC40A1
ENSG00000138468	SENP7
ENSG00000138768	USO1
ENSG00000139433	GLTP
ENSG00000140382	HMG20A
ENSG00000140386	SCAPER
ENSG00000141458	NPC1
ENSG00000141627	DYM
ENSG00000142444	TIMM29
ENSG00000142583	SLC2A5
ENSG00000143164	DCAF6
ENSG00000143167	GPA33
ENSG00000143416	SELENBP1
ENSG00000143494	VASH2
ENSG00000143578	CREB3L4
ENSG00000144224	UBXN4
ENSG00000144320	LNPK
ENSG00000144619	CNTN4
ENSG00000145331	TRMT10A
ENSG00000145348	TBCK
ENSG00000145416	MARCHF1
ENSG00000145703	IQGAP2
ENSG00000145730	PAM
ENSG00000145794	MEGF10
ENSG00000145817	YIPF5
ENSG00000145833	DDX46
ENSG00000146833	TRIM4
ENSG00000147145	LPAR4
ENSG00000147155	EBP
ENSG00000147400	CETN2
ENSG00000147459	DOCK5
ENSG00000147471	PLPBP
ENSG00000147570	DNAJC5B
ENSG00000147677	EIF3H
ENSG00000147852	VLDLR
ENSG00000148180	GSN
ENSG00000148481	MINDY3
ENSG00000148943	LIN7C
ENSG00000149084	HSD17B12
ENSG00000149346	SLX4IP
ENSG00000149485	FADS1
ENSG00000149564	ESAM
ENSG00000149809	TM7SF2
ENSG00000149925	ALDOA
ENSG00000149932	TMEM219
ENSG00000150593	PDCD4
ENSG00000150681	RGS18
ENSG00000150977	RILPL2
ENSG00000151151	IPMK
ENSG00000151882	CCL28
ENSG00000152784	PRDM8
ENSG00000152904	GGPS1
ENSG00000152932	RAB3C
ENSG00000152952	PLOD2
ENSG00000153207	AHCTF1
ENSG00000153774	CFDP1
ENSG00000154102	C16orf74
ENSG00000155629	PIK3AP1
ENSG00000155660	PDIA4
ENSG00000155760	FZD7
ENSG00000156011	PSD3
ENSG00000156273	BACH1
ENSG00000156587	UBE2L6
ENSG00000156976	EIF4A2
ENSG00000158373	H2BC5
ENSG00000159335	PTMS
ENSG00000159388	BTG2
ENSG00000159450	TCHH
ENSG00000159674	SPON2
ENSG00000159733	ZFYVE28
ENSG00000160058	BSDC1
ENSG00000160285	LSS
ENSG00000160310	PRMT2
ENSG00000160326	SLC2A6
ENSG00000162433	AK4
ENSG00000162600	OMA1
ENSG00000162636	FAM102B
ENSG00000162729	IGSF8
ENSG00000163017	ACTG2
ENSG00000163154	TNFAIP8L2
ENSG00000163162	RNF149
ENSG00000163235	TGFA
ENSG00000163346	PBXIP1
ENSG00000163349	HIPK1
ENSG00000163513	TGFBR2
ENSG00000163536	SERPINI1
ENSG00000163590	PPM1L
ENSG00000163644	PPM1K
ENSG00000163694	RBM47
ENSG00000163946	TASOR
ENSG00000164096	C4orf3
ENSG00000164099	PRSS12
ENSG00000164330	EBF1
ENSG00000164825	DEFB1
ENSG00000164938	TP53INP1
ENSG00000164944	VIRMA
ENSG00000165071	TMEM71
ENSG00000165097	KDM1B
ENSG00000165175	MID1IP1
ENSG00000165195	PIGA
ENSG00000165240	ATP7A
ENSG00000165288	BRWD3
ENSG00000165502	RPL36AL
ENSG00000165716	DIPK1B
ENSG00000165801	ARHGEF40
ENSG00000165914	TTC7B
ENSG00000166002	SMCO4
ENSG00000166128	RAB8B
ENSG00000166130	IKBIP
ENSG00000166340	TPP1
ENSG00000166482	MFAP4
ENSG00000166501	PRKCB
ENSG00000166575	TMEM135
ENSG00000166598	HSP90B1
ENSG00000166734	GOLM2
ENSG00000166946	CCNDBP1
ENSG00000167207	NOD2
ENSG00000167208	SNX20
ENSG00000167552	TUBA1A
ENSG00000167851	CD300A
ENSG00000168300	PCMTD1
ENSG00000168310	IRF2
ENSG00000168675	LDLRAD4
ENSG00000168938	PPIC
ENSG00000169403	PTAFR
ENSG00000169442	CD52
ENSG00000169609	C15orf40
ENSG00000169756	LIMS1
ENSG00000169896	ITGAM
ENSG00000170634	ACYP2
ENSG00000171044	XKR6
ENSG00000171246	NPTX1
ENSG00000171310	CHST11
ENSG00000171509	RXFP1
ENSG00000171611	PTCRA
ENSG00000171867	PRNP
ENSG00000172164	SNTB1
ENSG00000172349	IL16
ENSG00000172403	SYNPO2
ENSG00000172469	MANEA
ENSG00000172716	SLFN11
ENSG00000172794	RAB37
ENSG00000172893	DHCR7
ENSG00000172932	ANKRD13D
ENSG00000173276	ZBTB21
ENSG00000173281	PPP1R3B
ENSG00000173372	C1QA
ENSG00000173451	THAP2
ENSG00000173706	HEG1
ENSG00000173926	MARCHF3
ENSG00000173930	SLCO4C1
ENSG00000174007	CEP19
ENSG00000174080	CTSF
ENSG00000174456	C12orf76
ENSG00000174718	RESF1
ENSG00000175105	ZNF654
ENSG00000175857	GAPT
ENSG00000176463	SLCO3A1
ENSG00000177000	MTHFR
ENSG00000177606	JUN
ENSG00000178096	BOLA1
ENSG00000178234	GALNT11
ENSG00000178573	MAF
ENSG00000178695	KCTD12
ENSG00000179152	TCAIM
ENSG00000179542	SLITRK4
ENSG00000179889	PDXDC1
ENSG00000180573	H2AC6
ENSG00000181458	TMEM45A
ENSG00000181467	RAP2B
ENSG00000181577	C6orf223
ENSG00000182168	UNC5C
ENSG00000182220	ATP6AP2
ENSG00000182359	KBTBD3
ENSG00000182389	CACNB4
ENSG00000182534	MXRA7
ENSG00000182578	CSF1R
ENSG00000182985	CADM1
ENSG00000183023	SLC8A1
ENSG00000183044	ABAT
ENSG00000183808	RBM12B
ENSG00000184014	DENND5A
ENSG00000184160	ADRA2C
ENSG00000184232	OAF
ENSG00000184481	FOXO4
ENSG00000185100	ADSS1
ENSG00000185291	IL3RA
ENSG00000185621	LMLN
ENSG00000185650	ZFP36L1
ENSG00000185842	DNAH14
ENSG00000185862	EVI2B
ENSG00000185905	C16orf54
ENSG00000186026	ZNF284
ENSG00000186047	DLEU7
ENSG00000186205	MTARC1
ENSG00000186480	INSIG1
ENSG00000187109	NAP1L1
ENSG00000188177	ZC3H6
ENSG00000188419	CHM
ENSG00000188921	HACD4
ENSG00000188994	ZNF292
ENSG00000189050	RNFT1
ENSG00000196284	SUPT3H
ENSG00000196415	PRTN3
ENSG00000196562	SULF2
ENSG00000196711	ALKAL1
ENSG00000196743	GM2A
ENSG00000196811	CHRNG
ENSG00000196878	LAMB3
ENSG00000197324	LRP10
ENSG00000197358	BNIP3P1
ENSG00000197471	SPN
ENSG00000197747	S100A10
ENSG00000197766	CFD
ENSG00000197822	OCLN
ENSG00000197852	INKA2
ENSG00000198162	MAN1A2
ENSG00000198467	TPM2
ENSG00000198718	TOGARAM1
ENSG00000198829	SUCNR1
ENSG00000198839	ZNF277
ENSG00000198961	PJA2
ENSG00000204406	MBD5
ENSG00000205269	TMEM170B
ENSG00000205413	SAMD9
ENSG00000206567
ENSG00000210077	MT-TV
ENSG00000211697	TRGV5
ENSG00000213639	PPP1CB
ENSG00000213654	GPSM3
ENSG00000213722	DDAH2
ENSG00000213753	CENPBD1P1
ENSG00000213918	DNASE1
ENSG00000221869	CEBPD
ENSG00000223551	TMSB4XP4
ENSG00000224032	EPB41L4A-AS1
ENSG00000225205
ENSG00000225377	NRSN2-AS1
ENSG00000225855	RUSC1-AS1
ENSG00000226360	RPL10AP6
ENSG00000226791	LINC02611
ENSG00000227192
ENSG00000228956	SATB1-AS1
ENSG00000229017	LINC01277
ENSG00000231890	DARS1-AS1
ENSG00000232533
ENSG00000232573	RPL3P4
ENSG00000232788	ITGA6-AS1
ENSG00000233452	STXBP5-AS1
ENSG00000235609
ENSG00000235823	OLMALINC
ENSG00000236104	ZBTB22
ENSG00000236778	INTS6-AS1
ENSG00000239198	RPL5P22
ENSG00000239415
ENSG00000240771	ARHGEF25
ENSG00000242247	ARFGAP3
ENSG00000244300	GATA2-AS1
ENSG00000244682	FCGR2C
ENSG00000246263	UBR5-DT
ENSG00000246273	SBF2-AS1
ENSG00000248161
ENSG00000248360	LINC00504
ENSG00000249307	LINC01088
ENSG00000249395	CASC9
ENSG00000249669	CARMN
ENSG00000253154
ENSG00000253187	HOXA10-AS
ENSG00000254685	FPGT
ENSG00000254912
ENSG00000258056	CD63-AS1
ENSG00000260188
ENSG00000260630	SNAI3-AS1
ENSG00000260916	CCPG1
ENSG00000261097	LINC00563
ENSG00000261824	LINC00662
ENSG00000266075	RN7SL574P
ENSG00000267034	NA
ENSG00000267892
ENSG00000269243
ENSG00000272156
ENSG00000272325	NUDT3
ENSG00000272405
ENSG00000272746	NA
ENSG00000272808	GCAWKR
ENSG00000272825
ENSG00000273356	LINC02019
ENSG00000276900
ENSG00000278133
ENSG00000278730
ENSG00000278952
ENSG00000279673
ENSG00000280128

## Sheet: Transcripts_Cluster3
ensembl_gene_id	external_gene_name
ENSG00000001167	NFYA
ENSG00000001461	NIPAL3
ENSG00000002726	AOC1
ENSG00000004809	SLC22A16
ENSG00000004866	ST7
ENSG00000005238	FAM214B
ENSG00000005893	LAMP2
ENSG00000006607	FARP2
ENSG00000007202	KIAA0100
ENSG00000008282	SYPL1
ENSG00000008513	ST3GAL1
ENSG00000008869	HEATR5B
ENSG00000010017	RANBP9
ENSG00000010270	STARD3NL
ENSG00000010278	CD9
ENSG00000010404	IDS
ENSG00000010610	CD4
ENSG00000011422	PLAUR
ENSG00000017260	ATP2C1
ENSG00000024862	CCDC28A
ENSG00000025423	HSD17B6
ENSG00000026297	RNASET2
ENSG00000027697	IFNGR1
ENSG00000028528	SNX1
ENSG00000030066	NUP160
ENSG00000034510	TMSB10
ENSG00000034713	GABARAPL2
ENSG00000035681	NSMAF
ENSG00000036054	TBC1D23
ENSG00000038210	PI4K2B
ENSG00000043514	TRIT1
ENSG00000049769	PPP1R3F
ENSG00000049860	HEXB
ENSG00000050748	MAPK9
ENSG00000053770	AP5M1
ENSG00000054965	FAM168A
ENSG00000055208	TAB2
ENSG00000058453	CROCC
ENSG00000064419	TNPO3
ENSG00000065809	FAM107B
ENSG00000066855	MTFR1
ENSG00000067064	IDI1
ENSG00000067167	TRAM1
ENSG00000068137	PLEKHH3
ENSG00000070190	DAPP1
ENSG00000071967	CYBRD1
ENSG00000072401	UBE2D1
ENSG00000072694	FCGR2B
ENSG00000072756	TRNT1
ENSG00000075624	ACTB
ENSG00000075975	MKRN2
ENSG00000078399	HOXA9
ENSG00000080546	SESN1
ENSG00000080819	CPOX
ENSG00000080822	CLDND1
ENSG00000081154	PCNP
ENSG00000081721	DUSP12
ENSG00000082175	PGR
ENSG00000083093	PALB2
ENSG00000083857	FAT1
ENSG00000084092	NOA1
ENSG00000085491	SLC25A24
ENSG00000085719	CPNE3
ENSG00000086598	TMED2
ENSG00000087245	MMP2
ENSG00000087502	ERGIC2
ENSG00000088298	EDEM2
ENSG00000088812	ATRN
ENSG00000089195	TRMT6
ENSG00000091490	SEL1L3
ENSG00000091527	CDV3
ENSG00000093010	COMT
ENSG00000095261	PSMD5
ENSG00000096070	BRPF3
ENSG00000096746	HNRNPH3
ENSG00000099219	ERMP1
ENSG00000099290	WASHC2A
ENSG00000099904	ZDHHC8
ENSG00000100207	TCF20
ENSG00000100307	CBX7
ENSG00000100368	CSF2RB
ENSG00000100412	ACO2
ENSG00000100575	TIMM9
ENSG00000100647	SUSD6
ENSG00000100664	EIF5
ENSG00000100784	RPS6KA5
ENSG00000101017	CD40
ENSG00000101190	TCFL5
ENSG00000101333	PLCB4
ENSG00000102218	RP2
ENSG00000102393	GLA
ENSG00000102760	RGCC
ENSG00000103335	PIEZO1
ENSG00000103353	UBFD1
ENSG00000103381	CPPED1
ENSG00000103642	LACTB
ENSG00000103671	TRIP4
ENSG00000103707	MTFMT
ENSG00000104267	CA2
ENSG00000104299	INTS9
ENSG00000104324	CPQ
ENSG00000104472	CHRAC1
ENSG00000105298	CACTIN
ENSG00000105483	CARD8
ENSG00000105875	WDR91
ENSG00000105982	RNF32
ENSG00000106484	MEST
ENSG00000106682	EIF4H
ENSG00000107372	ZFAND5
ENSG00000107566	ERLIN1
ENSG00000107731	UNC5B
ENSG00000107929	LARP4B
ENSG00000108100	CCNY
ENSG00000108219	TSPAN14
ENSG00000108306	FBXL20
ENSG00000108468	CBX1
ENSG00000108561	C1QBP
ENSG00000108651	UTP6
ENSG00000108654	DDX5
ENSG00000109158	GABRA4
ENSG00000109323	MANBA
ENSG00000109390	NDUFC1
ENSG00000109475	RPL34
ENSG00000109861	CTSC
ENSG00000110422	HIPK3
ENSG00000111144	LTA4H
ENSG00000111229	ARPC3
ENSG00000111252	SH2B3
ENSG00000111358	GTF2H3
ENSG00000111540	RAB5B
ENSG00000111832	RWDD1
ENSG00000111875	ASF1A
ENSG00000112110	MRPL18
ENSG00000112234	FBXL4
ENSG00000112276	BVES
ENSG00000112290	WASF1
ENSG00000112406	HECA
ENSG00000112837	TBX18
ENSG00000112977	DAP
ENSG00000112984	KIF20A
ENSG00000113269	RNF130
ENSG00000113328	CCNG1
ENSG00000113583	C5orf15
ENSG00000113593	PPWD1
ENSG00000114023	FAM162A
ENSG00000114480	GBE1
ENSG00000114796	KLHL24
ENSG00000114902	SPCS1
ENSG00000114978	MOB1A
ENSG00000115239	ASB3
ENSG00000115415	STAT1
ENSG00000115446	UNC50
ENSG00000115548	KDM3A
ENSG00000115594	IL1R1
ENSG00000115816	CEBPZ
ENSG00000115919	KYNU
ENSG00000116171	SCP2
ENSG00000116199	FAM20B
ENSG00000116209	TMEM59
ENSG00000116406	EDEM3
ENSG00000116473	RAP1A
ENSG00000116668	SWT1
ENSG00000116678	LEPR
ENSG00000116711	PLA2G4A
ENSG00000116741	RGS2
ENSG00000116774	OLFML3
ENSG00000116791	CRYZ
ENSG00000116954	RRAGC
ENSG00000117151	CTBS
ENSG00000117525	F3
ENSG00000117528	ABCD3
ENSG00000118292	C1orf54
ENSG00000118564	FBXL5
ENSG00000118855	MFSD1
ENSG00000118961	LDAH
ENSG00000118985	ELL2
ENSG00000119314	PTBP3
ENSG00000119328	ABITRAM
ENSG00000119655	NPC2
ENSG00000119711	ALDH6A1
ENSG00000119723	COQ6
ENSG00000120526	NUDCD1
ENSG00000120860	WASHC3
ENSG00000120963	ZNF706
ENSG00000121039	RDH10
ENSG00000121060	TRIM25
ENSG00000121104	FAM117A
ENSG00000121690	DEPDC7
ENSG00000123179	EBPL
ENSG00000123607	TTC21B
ENSG00000123689	G0S2
ENSG00000123739	PLA2G12A
ENSG00000123908	AGO2
ENSG00000124107	SLPI
ENSG00000124356	STAMBP
ENSG00000124491	F13A1
ENSG00000124785	NRN1
ENSG00000124786	SLC35B3
ENSG00000125744	RTN2
ENSG00000126709	IFI6
ENSG00000126803	HSPA2
ENSG00000126858	RHOT1
ENSG00000126860	EVI2A
ENSG00000128016	ZFP36
ENSG00000128340	RAC2
ENSG00000128463	EMC4
ENSG00000128590	DNAJB9
ENSG00000128604	IRF5
ENSG00000128789	PSMG2
ENSG00000129636	ITFG1
ENSG00000129657	SEC14L1
ENSG00000130312	MRPL34
ENSG00000130584	ZBTB46
ENSG00000130775	THEMIS2
ENSG00000130816	DNMT1
ENSG00000130958	SLC35D2
ENSG00000131469	RPL27
ENSG00000131697	NPHP4
ENSG00000131724	IL13RA1
ENSG00000131871	SELENOS
ENSG00000132274	TRIM22
ENSG00000132471	WBP2
ENSG00000132510	KDM6B
ENSG00000132581	SDF2
ENSG00000132680	KHDC4
ENSG00000132965	ALOX5AP
ENSG00000133106	EPSTI1
ENSG00000133112	TPT1
ENSG00000133131	MORC4
ENSG00000133872	SARAF
ENSG00000133935	ERG28
ENSG00000134056	MRPS36
ENSG00000134061	CD180
ENSG00000134109	EDEM1
ENSG00000134250	NOTCH2
ENSG00000134352	IL6ST
ENSG00000134419	RPS15A
ENSG00000134594	RAB33A
ENSG00000134864	GGACT
ENSG00000134970	TMED7
ENSG00000134996	OSTF1
ENSG00000135378	PRRG4
ENSG00000135677	GNS
ENSG00000135776	ABCB10
ENSG00000135899	SP110
ENSG00000135916	ITM2C
ENSG00000135932	CAB39
ENSG00000136021	SCYL2
ENSG00000136068	FLNB
ENSG00000136205	TNS3
ENSG00000136315	RNASE2CP
ENSG00000136436	CALCOCO2
ENSG00000136450	SRSF1
ENSG00000136819	C9orf78
ENSG00000136869	TLR4
ENSG00000136897	MRPL50
ENSG00000136997	MYC
ENSG00000137075	RNF38
ENSG00000137275	RIPK1
ENSG00000137414	FAM8A1
ENSG00000137563	GGH
ENSG00000137575	SDCBP
ENSG00000137845	ADAM10
ENSG00000138029	HADHB
ENSG00000138434	ITPRID2
ENSG00000138459	SLC35A5
ENSG00000138613	APH1B
ENSG00000138614	INTS14
ENSG00000138617	PARP16
ENSG00000138709	LARP1B
ENSG00000138764	CCNG2
ENSG00000138772	ANXA3
ENSG00000139131	YARS2
ENSG00000139178	C1RL
ENSG00000139278	GLIPR1
ENSG00000139318	DUSP6
ENSG00000139597	N4BP2L1
ENSG00000139620	KANSL2
ENSG00000139644	TMBIM6
ENSG00000139687	RB1
ENSG00000139946	PELI2
ENSG00000140450	ARRDC4
ENSG00000140525	FANCI
ENSG00000140678	ITGAX
ENSG00000140876	NUDT7
ENSG00000140941	MAP1LC3B
ENSG00000141034	GID4
ENSG00000141428	C18orf21
ENSG00000141542	RAB40B
ENSG00000141644	MBD1
ENSG00000141858	SAMD1
ENSG00000142197	DOP1B
ENSG00000142208	AKT1
ENSG00000142227	EMP3
ENSG00000142669	SH3BGRL3
ENSG00000143110	C1orf162
ENSG00000143119	CD53
ENSG00000143162	CREG1
ENSG00000143194	MAEL
ENSG00000143353	LYPLAL1
ENSG00000143409	MINDY1
ENSG00000143546	S100A8
ENSG00000143653	SCCPDH
ENSG00000143674	MAP3K21
ENSG00000143751	SDE2
ENSG00000143924	EML4
ENSG00000143933	CALM2
ENSG00000144118	RALB
ENSG00000144744	UBA3
ENSG00000144746	ARL6IP5
ENSG00000144895	EIF2A
ENSG00000145414	NAF1
ENSG00000145428	RNF175
ENSG00000145592	RPL37
ENSG00000145860	RNF145
ENSG00000146083	RNF44
ENSG00000146094	DOK3
ENSG00000146242	TPBG
ENSG00000146278	PNRC1
ENSG00000146281	PM20D2
ENSG00000146386	ABRACL
ENSG00000146416	AIG1
ENSG00000146677	RPL32P18
ENSG00000146802	TMEM168
ENSG00000147257	GPC3
ENSG00000147421	HMBOX1
ENSG00000147533	GOLGA7
ENSG00000147654	EBAG9
ENSG00000147669	POLR2K
ENSG00000148090	AUH
ENSG00000148110	MFSD14B
ENSG00000148218	ALAD
ENSG00000148384	INPP5E
ENSG00000148700	ADD3
ENSG00000149131	SERPING1
ENSG00000149177	PTPRJ
ENSG00000149313	AASDHPPT
ENSG00000149418	ST14
ENSG00000149483	TMEM138
ENSG00000149557	FEZ1
ENSG00000149972	CNTN5
ENSG00000150782	IL18
ENSG00000151092	NGLY1
ENSG00000151470	C4orf33
ENSG00000152128	TMEM163
ENSG00000152558	TMEM123
ENSG00000152926	ZNF117
ENSG00000153037	SRP19
ENSG00000153179	RASSF3
ENSG00000153561	RMND5A
ENSG00000153814	JAZF1
ENSG00000153936	HS2ST1
ENSG00000154813	DPH3
ENSG00000154945	ANKRD40
ENSG00000155090	KLF10
ENSG00000155096	AZIN1
ENSG00000155111	CDK19
ENSG00000155307	SAMSN1
ENSG00000155368	DBI
ENSG00000155849	ELMO1
ENSG00000155893	PXYLP1
ENSG00000156017	CARNMT1
ENSG00000156136	DCK
ENSG00000156599	ZDHHC5
ENSG00000156875	MFSD14A
ENSG00000156973	PDE6D
ENSG00000157191	NECAP2
ENSG00000157303	SUSD3
ENSG00000157426	AASDH
ENSG00000157445	CACNA2D3
ENSG00000157514	TSC22D3
ENSG00000157869	RAB28
ENSG00000158092	NCK1
ENSG00000158122	PRXL2C
ENSG00000158158	CNNM4
ENSG00000158161	EYA3
ENSG00000158290	CUL4B
ENSG00000158473	CD1D
ENSG00000158615	PPP1R15B
ENSG00000158636	EMSY
ENSG00000158769	F11R
ENSG00000158987	RAPGEF6
ENSG00000159128	IFNGR2
ENSG00000159322	ADPGK
ENSG00000159399	HK2
ENSG00000159592	GPBP1L1
ENSG00000159618	ADGRG5
ENSG00000159658	EFCAB14
ENSG00000159921	GNE
ENSG00000160161	CILP2
ENSG00000160213	CSTB
ENSG00000160255	ITGB2
ENSG00000162368	CMPK1
ENSG00000162434	JAK1
ENSG00000162736	NCSTN
ENSG00000162813	BPNT1
ENSG00000162819	BROX
ENSG00000162851	TFB2M
ENSG00000162878	PKDCC
ENSG00000162923	WDR26
ENSG00000162972	MAIP1
ENSG00000162976	SLC66A3
ENSG00000163006	CCDC138
ENSG00000163221	S100A12
ENSG00000163297	ANTXR2
ENSG00000163393	SLC22A15
ENSG00000163412	EIF4E3
ENSG00000163565	IFI16
ENSG00000163584	RPL22L1
ENSG00000163728	TTC14
ENSG00000163785	RYK
ENSG00000163803	PLB1
ENSG00000163818	LZTFL1
ENSG00000163932	PRKCD
ENSG00000164047	CAMP
ENSG00000164074	ABHD18
ENSG00000164134	NAA15
ENSG00000164603	BMT2
ENSG00000164609	SLU7
ENSG00000164808	SPIDR
ENSG00000164916	FOXK1
ENSG00000165168	CYBB
ENSG00000165272	AQP3
ENSG00000165282	PIGO
ENSG00000165359	INTS6L
ENSG00000165389	SPTSSA
ENSG00000165512	ZNF22
ENSG00000165533	TTC8
ENSG00000165629	ATP5F1C
ENSG00000166189	HPS6
ENSG00000166233	ARIH1
ENSG00000166479	TMX3
ENSG00000166710	B2M
ENSG00000166825	ANPEP
ENSG00000166896	ATP23
ENSG00000166927	MS4A7
ENSG00000167635	ZNF146
ENSG00000167895	TMC8
ENSG00000167920	KRT10-AS1
ENSG00000167986	DDB1
ENSG00000168118	RAB4A
ENSG00000168275	COA6
ENSG00000168291	PDHB
ENSG00000168329	CX3CR1
ENSG00000168890	TMEM150A
ENSG00000168913	ENHO
ENSG00000168936	TMEM129
ENSG00000169032	MAP2K1
ENSG00000169359	SLC33A1
ENSG00000169429	CXCL8
ENSG00000169439	SDC2
ENSG00000169504	CLIC4
ENSG00000169891	REPS2
ENSG00000169926	KLF13
ENSG00000170175	CHRNB1
ENSG00000170190	SLC16A5
ENSG00000170248	PDCD6IP
ENSG00000170270	GON7
ENSG00000170275	CRTAP
ENSG00000170325	PRDM10
ENSG00000170458	CD14
ENSG00000170540	ARL6IP1
ENSG00000170584	NUDCD2
ENSG00000171105	INSR
ENSG00000171298	GAA
ENSG00000171492	LRRC8D
ENSG00000171604	CXXC5
ENSG00000171617	ENC1
ENSG00000171700	RGS19
ENSG00000172159	FRMD3
ENSG00000172172	MRPL13
ENSG00000172322	CLEC12A
ENSG00000172809	RPL38
ENSG00000172936	MYD88
ENSG00000173083	HPSE
ENSG00000173597	SULT1B1
ENSG00000173801	JUP
ENSG00000173852	DPY19L1
ENSG00000174109	C16orf91
ENSG00000174125	TLR1
ENSG00000174437	ATP2A2
ENSG00000174837	ADGRE1
ENSG00000175040	CHST2
ENSG00000175110	MRPS22
ENSG00000175215	CTDSP2
ENSG00000175376	EIF1AD
ENSG00000175538	KCNE3
ENSG00000175701	MTLN
ENSG00000176171	BNIP3
ENSG00000176597	B3GNT5
ENSG00000176842	IRX5
ENSG00000176845	METRNL
ENSG00000176903	PNMA1
ENSG00000177054	ZDHHC13
ENSG00000177410	ZFAS1
ENSG00000177613	CSTF2T
ENSG00000177614	PGBD5
ENSG00000178498	DTX3
ENSG00000178860	MSC
ENSG00000179195	ZNF664
ENSG00000179344	HLA-DQB1
ENSG00000179796	LRRC3B
ENSG00000180044	C3orf80
ENSG00000180066	LINC02870
ENSG00000180211
ENSG00000180233	ZNRF2
ENSG00000180694	TMEM64
ENSG00000180776	ZDHHC20
ENSG00000180828	BHLHE22
ENSG00000181195	PENK
ENSG00000182093	GET1
ENSG00000182117	NOP10
ENSG00000182141	ZNF708
ENSG00000182162	P2RY8
ENSG00000182919	C11orf54
ENSG00000182979	MTA1
ENSG00000183077	AFMID
ENSG00000183098	GPC6
ENSG00000183484	GPR132
ENSG00000183726	TMEM50A
ENSG00000183864	TOB2
ENSG00000184009	ACTG1
ENSG00000184117	NIPSNAP1
ENSG00000184221	OLIG1
ENSG00000184402	SS18L1
ENSG00000184441
ENSG00000184500	PROS1
ENSG00000184678	H2BC21
ENSG00000184785	SMIM10
ENSG00000185015	CA13
ENSG00000185127	C6orf120
ENSG00000185215	TNFAIP2
ENSG00000185432	METTL7A
ENSG00000185507	IRF7
ENSG00000185808	PIGP
ENSG00000186063	AIDA
ENSG00000186073	CDIN1
ENSG00000186184	POLR1D
ENSG00000186193	SAPCD2
ENSG00000186376	ZNF75D
ENSG00000186603	HPDL
ENSG00000186792	HYAL3
ENSG00000187187	ZNF546
ENSG00000187514	PTMA
ENSG00000188243	COMMD6
ENSG00000188321	ZNF559
ENSG00000188486	H2AX
ENSG00000188641	DPYD
ENSG00000188820	CALHM6
ENSG00000189042	ZNF567
ENSG00000189212	DPY19L2P1
ENSG00000189266	PNRC2
ENSG00000196189	SEMA4A
ENSG00000196369	SRGAP2B
ENSG00000196502	SULT1A1
ENSG00000196872	CRACDL
ENSG00000196975	ANXA4
ENSG00000197134	ZNF257
ENSG00000197329	PELI1
ENSG00000197375	SLC22A5
ENSG00000197632	SERPINB2
ENSG00000197956	S100A6
ENSG00000197961	ZNF121
ENSG00000198270	TMEM116
ENSG00000198276	UCKL1
ENSG00000198431	TXNRD1
ENSG00000198440	ZNF583
ENSG00000198561	CTNND1
ENSG00000198715	GLMP
ENSG00000198874	TYW1
ENSG00000198901	PRC1
ENSG00000198912	C1orf174
ENSG00000203666	EFCAB2
ENSG00000204287	HLA-DRA
ENSG00000204387	SNHG32
ENSG00000204388	HSPA1B
ENSG00000204389	HSPA1A
ENSG00000204472	AIF1
ENSG00000205133	TRIQK
ENSG00000205250	E2F4
ENSG00000205581	HMGN1
ENSG00000205808	PLPP6
ENSG00000205927	OLIG2
ENSG00000205930	C21orf62-AS1
ENSG00000206559	ZCWPW2
ENSG00000206560	ANKRD28
ENSG00000213185	FAM24B
ENSG00000214194	SMIM30
ENSG00000215271	HOMEZ
ENSG00000218175
ENSG00000224152
ENSG00000225471
ENSG00000226674	TEX41
ENSG00000228399
ENSG00000231528	FAM225A
ENSG00000234009	RPL5P34
ENSG00000235162	C12orf75
ENSG00000235354	RPS29P16
ENSG00000235453	SMIM27
ENSG00000236154
ENSG00000237476	LINC01637
ENSG00000239213	NCK1-DT
ENSG00000239911	PRKAG2-AS1
ENSG00000241685	ARPC1A
ENSG00000242193	CRYZL2P
ENSG00000242550	SERPINB10
ENSG00000243147	MRPL33
ENSG00000243317	STMP1
ENSG00000243680	RPL37P23
ENSG00000245573	BDNF-AS
ENSG00000245694	CRNDE
ENSG00000245910	SNHG6
ENSG00000246082	NUDT16L2P
ENSG00000247157	LINC01252
ENSG00000247596	TWF2
ENSG00000250317	SMIM20
ENSG00000253140
ENSG00000253293	HOXA10
ENSG00000253719	ATXN7L3B
ENSG00000254986	DPP3
ENSG00000255112	CHMP1B
ENSG00000255389
ENSG00000255571	MIR9-3HG
ENSG00000255857	PXN-AS1
ENSG00000256073	URB1-AS1
ENSG00000259330	INAFM2
ENSG00000259943	ZMPSTE24-DT
ENSG00000260032	NORAD
ENSG00000260428	SCX
ENSG00000260837	NA
ENSG00000260876	LINC01229
ENSG00000260997
ENSG00000261455	LINC01003
ENSG00000261716	H2BC20P
ENSG00000263155	MYZAP
ENSG00000263961	RHEX
ENSG00000265972	TXNIP
ENSG00000266074	BAHCC1
ENSG00000266412	NCOA4
ENSG00000269044
ENSG00000271601	LIX1L
ENSG00000272102	NA
ENSG00000272182
ENSG00000272288	ILRUN-AS1
ENSG00000272335
ENSG00000272760
ENSG00000272842
ENSG00000273855
ENSG00000274536	MIR223HG
ENSG00000275052	PPP4R3B
ENSG00000279692

## Sheet: Transcripts_Cluster4
ensembl_gene_id	external_gene_name
ENSG00000003402	CFLAR
ENSG00000005448	WDR54
ENSG00000006025	OSBPL7
ENSG00000006534	ALDH3B1
ENSG00000008083	JARID2
ENSG00000008838	MED24
ENSG00000010256	UQCRC1
ENSG00000011304	PTBP1
ENSG00000011332	DPF1
ENSG00000012048	BRCA1
ENSG00000013306	SLC25A39
ENSG00000013441	CLK1
ENSG00000018610	STEEP1
ENSG00000022277	RTF2
ENSG00000023572	GLRX2
ENSG00000025770	NCAPH2
ENSG00000025772	TOMM34
ENSG00000029993	HMGB3
ENSG00000033627	ATP6V0A1
ENSG00000037897	METTL1
ENSG00000042753	AP2S1
ENSG00000043143	JADE2
ENSG00000048544	MRPS10
ENSG00000050438	SLC4A8
ENSG00000054793	ATP9A
ENSG00000057757	PITHD1
ENSG00000060982	BCAT1
ENSG00000063587	ZNF275
ENSG00000064545	TMEM161A
ENSG00000064666	CNN2
ENSG00000065057	NTHL1
ENSG00000065268	WDR18
ENSG00000067369	TP53BP1
ENSG00000067836	ROGDI
ENSG00000067955	CBFB
ENSG00000067992	PDK3
ENSG00000068028	RASSF1
ENSG00000068305	MEF2A
ENSG00000068400	GRIPAP1
ENSG00000069011	PITX1
ENSG00000070669	ASNS
ENSG00000070785	EIF2B3
ENSG00000071054	MAP4K4
ENSG00000071205	ARHGAP10
ENSG00000071462	BUD23
ENSG00000072506	HSD17B10
ENSG00000072840	EVC
ENSG00000073050	XRCC1
ENSG00000074582	BCS1L
ENSG00000074657	ZNF532
ENSG00000075643	MOCOS
ENSG00000077312	SNRPA
ENSG00000077684	JADE1
ENSG00000078487	ZCWPW1
ENSG00000079462	PAFAH1B3
ENSG00000079616	KIF22
ENSG00000079785	DDX1
ENSG00000080823	MOK
ENSG00000081791	DELE1
ENSG00000081913	PHLPP1
ENSG00000082269	FAM135A
ENSG00000082482	KCNK2
ENSG00000082512	TRAF5
ENSG00000083720	OXCT1
ENSG00000083845	RPS5
ENSG00000084207	GSTP1
ENSG00000084774	CAD
ENSG00000085433	WDR47
ENSG00000085662	AKR1B1
ENSG00000086827	ZW10
ENSG00000087086	FTL
ENSG00000087087	SRRT
ENSG00000087250	MT3
ENSG00000087269	NOP14
ENSG00000087365	SF3B2
ENSG00000087842	PIR
ENSG00000088247	KHSRP
ENSG00000088325	TPX2
ENSG00000088832	FKBP1A
ENSG00000089053	ANAPC5
ENSG00000089094	KDM2B
ENSG00000089820	ARHGAP4
ENSG00000090861	AARS1
ENSG00000091436	MAP3K20
ENSG00000092010	PSME1
ENSG00000092621	PHGDH
ENSG00000092820	EZR
ENSG00000095066	HOOK2
ENSG00000095906	NUBP2
ENSG00000096384	HSP90AB1
ENSG00000096996	IL12RB1
ENSG00000099341	PSMD8
ENSG00000099817	POLR2E
ENSG00000099849	RASSF7
ENSG00000099956	SMARCB1
ENSG00000100029	PES1
ENSG00000100060	MFNG
ENSG00000100083	GGA1
ENSG00000100116	GCAT
ENSG00000100138	SNU13
ENSG00000100280	AP1B1
ENSG00000100290	BIK
ENSG00000100297	MCM5
ENSG00000100364	KIAA0930
ENSG00000100365	NCF4
ENSG00000100379	KCTD17
ENSG00000100395	L3MBTL2
ENSG00000100417	PMM1
ENSG00000100577	GSTZ1
ENSG00000100911	PSME2
ENSG00000100949	RABGGTA
ENSG00000100983	GSS
ENSG00000100997	ABHD12
ENSG00000101057	MYBL2
ENSG00000101161	PRPF6
ENSG00000101236	RNF24
ENSG00000101246	ARFRP1
ENSG00000101363	MANBAL
ENSG00000101940	WDR13
ENSG00000102743	SLC25A15
ENSG00000103257	SLC7A5
ENSG00000103512	NOMO1
ENSG00000103876	FAH
ENSG00000104522	GFUS
ENSG00000104695	PPP2CB
ENSG00000104835	SARS2
ENSG00000104889	RNASEH2A
ENSG00000104969	SGTA
ENSG00000104972	LILRB1
ENSG00000104976	SNAPC2
ENSG00000105053	VRK3
ENSG00000105146	AURKC
ENSG00000105197	TIMM50
ENSG00000105202	FBL
ENSG00000105258	POLR2I
ENSG00000105325	FZR1
ENSG00000105401	CDC37
ENSG00000105538	RASIP1
ENSG00000105677	TMEM147
ENSG00000105705	SUGP1
ENSG00000105722	ERF
ENSG00000105723	GSK3A
ENSG00000105732	ZNF574
ENSG00000106012	IQCE
ENSG00000106153	CHCHD2
ENSG00000106211	HSPB1
ENSG00000106266	SNX8
ENSG00000106608	URGCP
ENSG00000107130	NCS1
ENSG00000107282	APBA1
ENSG00000107404	DVL1
ENSG00000107954	NEURL1
ENSG00000108479	GALK1
ENSG00000108528	SLC25A11
ENSG00000108591	DRG2
ENSG00000108604	SMARCD2
ENSG00000108639	SYNGR2
ENSG00000108773	KAT2A
ENSG00000108788	MLX
ENSG00000108826	MRPL27
ENSG00000108829	LRRC59
ENSG00000108852	MPP2
ENSG00000109099	PMP22
ENSG00000109339	MAPK10
ENSG00000109519	GRPEL1
ENSG00000110047	EHD1
ENSG00000110066	KMT5B
ENSG00000110200	ANAPC15
ENSG00000110619	CARS1
ENSG00000110717	NDUFS8
ENSG00000110721	CHKA
ENSG00000111142	METAP2
ENSG00000111196	MAGOHB
ENSG00000111275	ALDH2
ENSG00000111667	USP5
ENSG00000111679	PTPN6
ENSG00000112029	FBXO5
ENSG00000112149	CD83
ENSG00000112245	PTP4A1
ENSG00000112312	GMNN
ENSG00000112320	SOBP
ENSG00000112695	COX7A2
ENSG00000112701	SENP6
ENSG00000113070	HBEGF
ENSG00000113240	CLK4
ENSG00000113552	GNPDA1
ENSG00000113643	RARS1
ENSG00000113761	ZNF346
ENSG00000113924	HGD
ENSG00000114302	PRKAR2A
ENSG00000114767	RRP9
ENSG00000115234	SNX17
ENSG00000115268	RPS15
ENSG00000115295	CLIP4
ENSG00000115307	AUP1
ENSG00000115649	CNPPD1
ENSG00000115738	ID2
ENSG00000115902	SLC1A4
ENSG00000116221	MRPL37
ENSG00000116260	QSOX1
ENSG00000116288	PARK7
ENSG00000116521	SCAMP3
ENSG00000116649	SRM
ENSG00000116670	MAD2L2
ENSG00000116691	MIIP
ENSG00000116771	AGMAT
ENSG00000117399	CDC20
ENSG00000117448	AKR1A1
ENSG00000117676	RPS6KA1
ENSG00000118197	DDX59
ENSG00000118873	RAB3GAP2
ENSG00000119041	GTF3C3
ENSG00000119203	CPSF3
ENSG00000119285	HEATR1
ENSG00000119522	DENND1A
ENSG00000120509	PDZD11
ENSG00000120896	SORBS3
ENSG00000120899	PTK2B
ENSG00000121067	SPOP
ENSG00000121152	NCAPH
ENSG00000121274	TENT4B
ENSG00000122359	ANXA11
ENSG00000123685	BATF3
ENSG00000124228	DDX27
ENSG00000124233	SEMG1
ENSG00000124422	USP22
ENSG00000124659	TBCC
ENSG00000125166	GOT2
ENSG00000125246	CLYBL
ENSG00000125378	BMP4
ENSG00000125454	SLC25A19
ENSG00000125503	PPP1R12C
ENSG00000125657	TNFSF9
ENSG00000125772	GPCPD1
ENSG00000125779	PANK2
ENSG00000125826	RBCK1
ENSG00000125834	STK35
ENSG00000126457	PRMT1
ENSG00000126581	BECN1
ENSG00000126749	EMG1
ENSG00000126778	SIX1
ENSG00000126822	PLEKHG3
ENSG00000126934	MAP2K2
ENSG00000127423	AUNIP
ENSG00000127616	SMARCA4
ENSG00000127884	ECHS1
ENSG00000128228	SDF2L1
ENSG00000128272	ATF4
ENSG00000128283	CDC42EP1
ENSG00000128563	PRKRIP1
ENSG00000128573	FOXP2
ENSG00000128585	MKLN1
ENSG00000128626	MRPS12
ENSG00000128973	CLN6
ENSG00000129250	KIF1C
ENSG00000129465	RIPK3
ENSG00000129559	NEDD8
ENSG00000130005	GAMT
ENSG00000130165	ELOF1
ENSG00000130193	THEM6
ENSG00000130305	NSUN5
ENSG00000130311	DDA1
ENSG00000130332	LSM7
ENSG00000130396	AFDN
ENSG00000130489	NA
ENSG00000130560	UBAC1
ENSG00000130638	ATXN10
ENSG00000130720	FIBCD1
ENSG00000130725	UBE2M
ENSG00000130731	METTL26
ENSG00000130749	ZC3H4
ENSG00000130764	LRRC47
ENSG00000130770	ATP5IF1
ENSG00000131016	AKAP12
ENSG00000131043	AAR2
ENSG00000131143	COX4I1
ENSG00000131196	NFATC1
ENSG00000131351	HAUS8
ENSG00000131378	RFTN1
ENSG00000131435	PDLIM4
ENSG00000131653	TRAF7
ENSG00000132199	ENOSF1
ENSG00000132612	VPS4A
ENSG00000132744	ACY3
ENSG00000132823	OSER1
ENSG00000132963	POMP
ENSG00000133059	DSTYK
ENSG00000133265	HSPBP1
ENSG00000133997	MED6
ENSG00000134684	YARS1
ENSG00000134690	CDCA8
ENSG00000134748	PRPF38A
ENSG00000134809	TIMM10
ENSG00000134905	CARS2
ENSG00000134917	ADAMTS8
ENSG00000134982	APC
ENSG00000135111	TBX3
ENSG00000135596	MICAL1
ENSG00000135605	TEC
ENSG00000135624	CCT7
ENSG00000135678	CPM
ENSG00000135835	KIAA1614
ENSG00000135913	USP37
ENSG00000135940	COX5B
ENSG00000136010	ALDH1L2
ENSG00000136026	CKAP4
ENSG00000136153	LMO7
ENSG00000136518	ACTL6A
ENSG00000136628	EPRS1
ENSG00000136699	SMPD4
ENSG00000136840	ST6GALNAC4
ENSG00000136856	SLC2A8
ENSG00000136930	PSMB7
ENSG00000136935	GOLGA1
ENSG00000137100	DCTN3
ENSG00000137133	HINT2
ENSG00000137288	UQCC2
ENSG00000137547	MRPL15
ENSG00000137713	PPP2R1B
ENSG00000137814	HAUS2
ENSG00000137817	PARP6
ENSG00000138061	CYP1B1
ENSG00000138074	SLC5A6
ENSG00000138083	SIX3
ENSG00000138107	ACTR1A
ENSG00000138964	PARVG
ENSG00000139132	FGD4
ENSG00000139180	NDUFA9
ENSG00000139410	SDSL
ENSG00000139567	ACVRL1
ENSG00000140044	JDP2
ENSG00000140319	SRP14
ENSG00000140451	PIF1
ENSG00000140479	PCSK6
ENSG00000141524	TMC6
ENSG00000141582	CBX4
ENSG00000141741	MIEN1
ENSG00000141959	PFKL
ENSG00000141971	MVB12A
ENSG00000142156	COL6A1
ENSG00000142168	SOD1
ENSG00000142347	MYO1F
ENSG00000142507	PSMB6
ENSG00000142856	ITGB3BP
ENSG00000143314	MRPL24
ENSG00000143340	FAM163A
ENSG00000143575	HAX1
ENSG00000144589	STK11IP
ENSG00000144647	POMGNT2
ENSG00000144827	ABHD10
ENSG00000145494	NDUFS6
ENSG00000145861	C1QTNF2
ENSG00000145916	RMND5B
ENSG00000146063	TRIM41
ENSG00000146072	TNFRSF21
ENSG00000146205	ANO7
ENSG00000146540	C7orf50
ENSG00000146731	CCT6A
ENSG00000146733	PSPH
ENSG00000147180	ZNF711
ENSG00000147206	NXF3
ENSG00000147649	MTDH
ENSG00000147684	NDUFB9
ENSG00000147687	TATDN1
ENSG00000147813	NAPRT
ENSG00000148187	MRRF
ENSG00000148334	PTGES2
ENSG00000148362	PAXX
ENSG00000148444	COMMD3
ENSG00000148459	PDSS1
ENSG00000148468	FAM171A1
ENSG00000148516	ZEB1
ENSG00000148737	TCF7L2
ENSG00000149150	SLC43A1
ENSG00000149428	HYOU1
ENSG00000149577	SIDT2
ENSG00000151474	FRMD4A
ENSG00000151500	THYN1
ENSG00000151552	QDPR
ENSG00000151689	INPP1
ENSG00000152056	AP1S3
ENSG00000152082	MZT2B
ENSG00000152439	ZNF773
ENSG00000153048	CARHSP1
ENSG00000153551	CMTM7
ENSG00000153574	RPIA
ENSG00000153815	CMIP
ENSG00000153904	DDAH1
ENSG00000154370	TRIM11
ENSG00000154839	SKA1
ENSG00000154928	EPHB1
ENSG00000155158	TTC39B
ENSG00000156411	ATP5MJ
ENSG00000156860	FBRS
ENSG00000157554	ERG
ENSG00000157657	ZNF618
ENSG00000157778	PSMG3
ENSG00000157916	RER1
ENSG00000157927	RADIL
ENSG00000158258	CLSTN2
ENSG00000158864	NDUFS2
ENSG00000159055	MIS18A
ENSG00000159199	ATP5MC1
ENSG00000159352	PSMD4
ENSG00000159423	ALDH4A1
ENSG00000159842	ABR
ENSG00000160014	CALM3
ENSG00000160087	UBE2J2
ENSG00000160256	SLX9
ENSG00000160345	C9orf116
ENSG00000160392	C19orf47
ENSG00000160703	NLRX1
ENSG00000160753	RUSC1
ENSG00000160957	RECQL4
ENSG00000162066	AMDHD2
ENSG00000162302	RPS6KA4
ENSG00000162384	CZIB
ENSG00000162390	ACOT11
ENSG00000162613	FUBP1
ENSG00000162757	C1orf74
ENSG00000162783	IER5
ENSG00000162882	HAAO
ENSG00000162910	MRPL55
ENSG00000163053	SLC16A14
ENSG00000163382	NAXE
ENSG00000163467	TSACC
ENSG00000163468	CCT3
ENSG00000163472	TMEM79
ENSG00000163482	STK36
ENSG00000163539	CLASP2
ENSG00000163624	CDS1
ENSG00000163704	PRRT3
ENSG00000163705	FANCD2OS
ENSG00000163832	ELP6
ENSG00000163909	HEYL
ENSG00000163913	IFT122
ENSG00000163935	SFMBT1
ENSG00000164062	APEH
ENSG00000164087	POC1A
ENSG00000164120	HPGD
ENSG00000164236	ANKRD33B
ENSG00000164465	DCBLD1
ENSG00000164611	PTTG1
ENSG00000164754	RAD21
ENSG00000164896	FASTK
ENSG00000165283	STOML2
ENSG00000165609	NUDT5
ENSG00000165782	PIP4P1
ENSG00000165795	NDRG2
ENSG00000165916	PSMC3
ENSG00000166024	R3HCC1L
ENSG00000166068	SPRED1
ENSG00000166123	GPT2
ENSG00000166136	NDUFB8
ENSG00000166401	SERPINB8
ENSG00000166426	CRABP1
ENSG00000166452	AKIP1
ENSG00000166454	ATMIN
ENSG00000166508	MCM7
ENSG00000166848	TERF2IP
ENSG00000166851	PLK1
ENSG00000167487	KLHL26
ENSG00000167513	CDT1
ENSG00000167515	TRAPPC2L
ENSG00000167693	NXN
ENSG00000167770	OTUB1
ENSG00000167792	NDUFV1
ENSG00000168137	SETD5
ENSG00000168283	BMI1
ENSG00000168439	STIP1
ENSG00000168476	REEP4
ENSG00000168487	BMP1
ENSG00000168528	SERINC2
ENSG00000168671	UGT3A2
ENSG00000168924	LETM1
ENSG00000168961	LGALS9
ENSG00000169084	DHRSX
ENSG00000169189	NSMCE1
ENSG00000169718	DUS1L
ENSG00000169727	GPS1
ENSG00000169738	DCXR
ENSG00000170100	ZNF778
ENSG00000170265	ZNF282
ENSG00000170340	B3GNT2
ENSG00000170430	MGMT
ENSG00000170545	SMAGP
ENSG00000170631	ZNF16
ENSG00000171757	LRRC34
ENSG00000171960	PPIH
ENSG00000172009	THOP1
ENSG00000172301	COPRS
ENSG00000172336	POP7
ENSG00000172375	C2CD2L
ENSG00000172500	FIBP
ENSG00000172965	MIR4435-2HG
ENSG00000173214	MFSD4B
ENSG00000173457	PPP1R14B
ENSG00000173809	TDRD12
ENSG00000174307	PHLDA3
ENSG00000174365	SNHG11
ENSG00000174684	B4GAT1
ENSG00000174886	NDUFA11
ENSG00000174917	MICOS13
ENSG00000175213	ZNF408
ENSG00000175334	BANF1
ENSG00000175416	CLTB
ENSG00000175581	MRPL48
ENSG00000175756	AURKAIP1
ENSG00000175906	ARL4D
ENSG00000176014	TUBB6
ENSG00000176058	TPRN
ENSG00000176105	YES1
ENSG00000176155	CCDC57
ENSG00000176749	CDK5R1
ENSG00000177352	CCDC71
ENSG00000177556	ATOX1
ENSG00000177646	ACAD9
ENSG00000177700	POLR2L
ENSG00000177830	CHID1
ENSG00000177873	ZNF619
ENSG00000178057	NDUFAF3
ENSG00000178741	COX5A
ENSG00000178773	CPNE7
ENSG00000178896	EXOSC4
ENSG00000178950	GAK
ENSG00000178952	TUFM
ENSG00000178982	EIF3K
ENSG00000178999	AURKB
ENSG00000179115	FARSA
ENSG00000179271	GADD45GIP1
ENSG00000179361	ARID3B
ENSG00000179673	RPRML
ENSG00000179943	FIZ1
ENSG00000179950	PUF60
ENSG00000180353	HCLS1
ENSG00000180530	NRIP1
ENSG00000181019	NQO1
ENSG00000181045	SLC26A11
ENSG00000181396	OGFOD3
ENSG00000181649	PHLDA2
ENSG00000181817	LSM10
ENSG00000181896	ZNF101
ENSG00000182054	IDH2
ENSG00000182154	MRPL41
ENSG00000182326	C1S
ENSG00000182511	FES
ENSG00000182687	GALR2
ENSG00000182872	RBM10
ENSG00000183011	NAA38
ENSG00000183049	CAMK1D
ENSG00000183207	RUVBL2
ENSG00000183617	MRPL54
ENSG00000183684	ALYREF
ENSG00000183779	ZNF703
ENSG00000183891	TTC32
ENSG00000184058	TBX1
ENSG00000184164	CRELD2
ENSG00000184216	IRAK1
ENSG00000184983	NDUFA6
ENSG00000184990	SIVA1
ENSG00000185504	FAAP100
ENSG00000185608	MRPL40
ENSG00000185721	DRG1
ENSG00000185818	NAT8L
ENSG00000185838	GNB1L
ENSG00000187122	SLIT1
ENSG00000187193	MT1X
ENSG00000187531	SIRT7
ENSG00000187778	MCRS1
ENSG00000187840	EIF4EBP1
ENSG00000188002
ENSG00000188064	WNT7B
ENSG00000188070	ZFTA
ENSG00000188130	MAPK12
ENSG00000188603	CLN3
ENSG00000188677	PARVB
ENSG00000188690	UROS
ENSG00000188938	FAM120AOS
ENSG00000189091	SF3B3
ENSG00000189159	JPT1
ENSG00000189362	NEMP2
ENSG00000196141	SPATS2L
ENSG00000196365	LONP1
ENSG00000196628	TCF4
ENSG00000196652	ZKSCAN5
ENSG00000196655	TRAPPC4
ENSG00000197157	SND1
ENSG00000197345	MRPL21
ENSG00000197702	PARVA
ENSG00000197857	ZNF44
ENSG00000197858	GPAA1
ENSG00000197879	MYO1C
ENSG00000197933	ZNF823
ENSG00000198133	TMEM229B
ENSG00000198356	GET3
ENSG00000198373	WWP2
ENSG00000198417	MT1F
ENSG00000198786	MT-ND5
ENSG00000198804	MT-CO1
ENSG00000198840	MT-ND3
ENSG00000198863	RUNDC1
ENSG00000198945	L3MBTL3
ENSG00000199377	RNU5F-1
ENSG00000201674	U3
ENSG00000204227	RING1
ENSG00000204356	NELFE
ENSG00000204394	VARS1
ENSG00000204463	BAG6
ENSG00000204516	MICB
ENSG00000204536	CCHCR1
ENSG00000204568	MRPS18B
ENSG00000204569	PPP1R10
ENSG00000204682	MIR1915HG
ENSG00000204843	DCTN1
ENSG00000204946	ZNF783
ENSG00000205629	LCMT1
ENSG00000205659	LIN52
ENSG00000205683	DPF3
ENSG00000205903	ZNF316
ENSG00000206052	DOK6
ENSG00000211459	MT-RNR1
ENSG00000212907	MT-ND4L
ENSG00000213080
ENSG00000213465	ARL2
ENSG00000214078	CPNE1
ENSG00000214253	FIS1
ENSG00000214796	TUBA5P
ENSG00000217128	FNIP1
ENSG00000221995	TIAF1
ENSG00000222724	RNU2-63P
ENSG00000225335
ENSG00000225614	ZNF469
ENSG00000225630	MTND2P28
ENSG00000226419	SLC16A1-AS1
ENSG00000226648	PLCG1-AS1
ENSG00000228624	HDAC2-AS2
ENSG00000228887	EEF1DP1
ENSG00000229444	ST3GAL3-AS1
ENSG00000229715	EEF1DP3
ENSG00000230783	RPS3AP13
ENSG00000232119	MCTS1
ENSG00000233927	RPS28
ENSG00000234127	TRIM26
ENSG00000234222	LIX1L-AS1
ENSG00000235961	PNMA6A
ENSG00000236404	VLDLR-AS1
ENSG00000239672	NME1
ENSG00000239719
ENSG00000240065	PSMB9
ENSG00000241399	CD302
ENSG00000241553	ARPC4
ENSG00000241839	PLEKHO2
ENSG00000241923	RPL14P3
ENSG00000242294	STAG3L5P
ENSG00000242372	EIF6
ENSG00000242802	AP5Z1
ENSG00000243335	KCTD7
ENSG00000243449	C4orf48
ENSG00000244187	TMEM141
ENSG00000248008	NRAV
ENSG00000248049	UBA6-DT
ENSG00000250479	CHCHD10
ENSG00000253710	ALG11
ENSG00000254470	AP5B1
ENSG00000256269	HMBS
ENSG00000257159
ENSG00000260853
ENSG00000261236	BOP1
ENSG00000261373	VPS9D1-AS1
ENSG00000262814	MRPL12
ENSG00000263105
ENSG00000265241	RBM8A
ENSG00000266469
ENSG00000269667
ENSG00000269688
ENSG00000272779
ENSG00000273314
ENSG00000273568
ENSG00000275342	PRAG1
ENSG00000275700	AATF
ENSG00000275713	H2BC9
ENSG00000276234	TADA2A
ENSG00000278970	HEIH
ENSG00000279516	FAM230C
ENSG00000280067

## Sheet: Transcripts_Cluster5
ensembl_gene_id	external_gene_name
ENSG00000001084	GCLC
ENSG00000004534	RBM6
ENSG00000005189	REXO5
ENSG00000005194	CIAPIN1
ENSG00000006453	BAIAP2L1
ENSG00000006611	USH1C
ENSG00000006652	IFRD1
ENSG00000007376	RPUSD1
ENSG00000007392	LUC7L
ENSG00000007968	E2F2
ENSG00000008283	CYB561
ENSG00000008441	NFIX
ENSG00000009950	MLXIPL
ENSG00000010295	IFFO1
ENSG00000010319	SEMA3G
ENSG00000011114	BTBD7
ENSG00000011260	UTP18
ENSG00000016402	IL20RA
ENSG00000017483	SLC38A5
ENSG00000025156	HSF2
ENSG00000025708	TYMP
ENSG00000028310	BRD9
ENSG00000033011	ALG1
ENSG00000033800	PIAS1
ENSG00000039560	RAI14
ENSG00000041802	LSG1
ENSG00000042286	AIFM2
ENSG00000046653	GPM6B
ENSG00000053918	KCNQ1
ENSG00000055130	CUL1
ENSG00000055483	USP36
ENSG00000056998	GYG2
ENSG00000058056	USP13
ENSG00000065060	UHRF1BP1
ENSG00000065548	ZC3H15
ENSG00000065559	MAP2K4
ENSG00000065802	ASB1
ENSG00000066117	SMARCD1
ENSG00000067445	TRO
ENSG00000067533	RRP15
ENSG00000068878	PSME4
ENSG00000069482	GAL
ENSG00000070423	RNF126
ENSG00000071894	CPSF1
ENSG00000072274	TFRC
ENSG00000072778	ACADVL
ENSG00000074603	DPP8
ENSG00000074964	ARHGEF10L
ENSG00000075131	TIPIN
ENSG00000075340	ADD2
ENSG00000075702	WDR62
ENSG00000075914	EXOSC7
ENSG00000076248	UNG
ENSG00000080839	RBL1
ENSG00000081692	JMJD4
ENSG00000085840	ORC1
ENSG00000085872	CHERP
ENSG00000086475	SEPHS1
ENSG00000087008	ACOX3
ENSG00000087074	PPP1R15A
ENSG00000087077	TRIP6
ENSG00000087263	OGFOD1
ENSG00000087266	SH3BP2
ENSG00000087586	AURKA
ENSG00000089280	FUS
ENSG00000090061	CCNK
ENSG00000090263	MRPS33
ENSG00000090659	CD209
ENSG00000094804	CDC6
ENSG00000095564	BTAF1
ENSG00000096968	JAK2
ENSG00000099622	CIRBP
ENSG00000099899	TRMT2A
ENSG00000100139	MICALL1
ENSG00000100162	CENPM
ENSG00000100258	LMF2
ENSG00000100281	HMGXB4
ENSG00000100294	MCAT
ENSG00000100335	MIEF1
ENSG00000100347	SAMM50
ENSG00000100372	SLC25A17
ENSG00000100416	TRMU
ENSG00000100418	DESI1
ENSG00000100483	VCPKMT
ENSG00000100644	HIF1A
ENSG00000101003	GINS1
ENSG00000101146	RAE1
ENSG00000101311	FERMT1
ENSG00000101346	POFUT1
ENSG00000101361	NOP56
ENSG00000101365	IDH3B
ENSG00000101391	CDK5RAP1
ENSG00000101412	E2F1
ENSG00000101811	CSTF2
ENSG00000103021	CCDC113
ENSG00000103199	ZNF500
ENSG00000103249	CLCN7
ENSG00000103326	CAPN15
ENSG00000103343	ZNF174
ENSG00000103995	CEP152
ENSG00000104356	POP1
ENSG00000104524	PYCR3
ENSG00000105173	CCNE1
ENSG00000105486	LIG1
ENSG00000105576	TNPO2
ENSG00000105607	GCDH
ENSG00000105676	ARMC6
ENSG00000105854	PON2
ENSG00000106077	ABHD11
ENSG00000106246	PTCD1
ENSG00000106459	NRF1
ENSG00000106462	EZH2
ENSG00000107249	GLIS3
ENSG00000107672	NSMCE4A
ENSG00000107719	PALD1
ENSG00000107815	TWNK
ENSG00000107937	GTPBP4
ENSG00000108344	PSMD3
ENSG00000108578	BLMH
ENSG00000108784	NAGLU
ENSG00000109920	FNBP4
ENSG00000110074	FOXRED1
ENSG00000110090	CPT1A
ENSG00000110107	PRPF19
ENSG00000110455	ACCS
ENSG00000110911	SLC11A2
ENSG00000111305	GSG1
ENSG00000111641	NOP2
ENSG00000111834	RSPH4A
ENSG00000112118	MCM3
ENSG00000112144	CILK1
ENSG00000112218	GPR63
ENSG00000112238	PRDM13
ENSG00000112365	ZBTB24
ENSG00000112473	SLC39A7
ENSG00000112578	BYSL
ENSG00000113211	PCDHB6
ENSG00000113296	THBS4
ENSG00000113494	PRLR
ENSG00000113645	WWC1
ENSG00000113758	DBN1
ENSG00000114030	KPNA1
ENSG00000114054	PCCB
ENSG00000115507	OTX1
ENSG00000115526	CHST10
ENSG00000115568	ZNF142
ENSG00000115946	PNO1
ENSG00000116016	EPAS1
ENSG00000116120	FARSB
ENSG00000116353	MECR
ENSG00000116729	WLS
ENSG00000116786	PLEKHM2
ENSG00000116990	MYCL
ENSG00000117013	KCNQ4
ENSG00000117411	B4GALT2
ENSG00000117594	HSD11B1
ENSG00000117751	PPP1R8
ENSG00000118900	UBN1
ENSG00000119547	ONECUT2
ENSG00000119599	DCAF4
ENSG00000119705	SLIRP
ENSG00000119969	HELLS
ENSG00000120254	MTHFD1L
ENSG00000120334	CENPL
ENSG00000120662	MTRF1
ENSG00000120913	PDLIM2
ENSG00000120942	UBIAD1
ENSG00000121075	TBX4
ENSG00000121390	PSPC1
ENSG00000122140	MRPS2
ENSG00000122515	ZMIZ2
ENSG00000122912	SLC25A16
ENSG00000122965	RBM19
ENSG00000122966	CIT
ENSG00000122971	ACADS
ENSG00000123064	DDX54
ENSG00000123136	DDX39A
ENSG00000123411	IKZF4
ENSG00000123737	EXOSC9
ENSG00000123836	PFKFB2
ENSG00000123992	DNPEP
ENSG00000124193	SRSF6
ENSG00000124217	MOCS3
ENSG00000125445	MRPS7
ENSG00000125450	NUP85
ENSG00000125630	POLR1B
ENSG00000125775	SDCBP2
ENSG00000125835	SNRPB
ENSG00000125877	ITPA
ENSG00000125901	MRPS26
ENSG00000125962	ARMCX5
ENSG00000125970	RALY
ENSG00000126067	PSMB2
ENSG00000126214	KLC1
ENSG00000126602	TRAP1
ENSG00000127191	TRAF2
ENSG00000128191	DGCR8
ENSG00000129351	ILF3
ENSG00000129993	CBFA2T3
ENSG00000130299	GTPBP3
ENSG00000130706	ADRM1
ENSG00000130748	TMEM160
ENSG00000130810	PPAN
ENSG00000130844	ZNF331
ENSG00000131148	EMC8
ENSG00000131467	PSME3
ENSG00000131584	ACAP3
ENSG00000131779	PEX11B
ENSG00000132141	CCT6B
ENSG00000132300	PTCD3
ENSG00000132361	CLUH
ENSG00000132423	COQ3
ENSG00000132434	LANCL2
ENSG00000132467	UTP3
ENSG00000132522	GPS2
ENSG00000132603	NIP7
ENSG00000132716	DCAF8
ENSG00000132768	DPH2
ENSG00000133105	RXFP2
ENSG00000133119	RFC3
ENSG00000133169	BEX1
ENSG00000133315	MACROD1
ENSG00000133619	KRBA1
ENSG00000133863	TEX15
ENSG00000134283	PPHLN1
ENSG00000134574	DDB2
ENSG00000135040	NAA35
ENSG00000135297	MTO1
ENSG00000135451	TROAP
ENSG00000135454	B4GALNT1
ENSG00000135617	PRADC1
ENSG00000136463	TACO1
ENSG00000136877	FPGS
ENSG00000137070	IL11RA
ENSG00000137135	ARHGEF39
ENSG00000137166	FOXP4
ENSG00000137168	PPIL1
ENSG00000137486	ARRB1
ENSG00000137700	SLC37A4
ENSG00000137944	KYAT3
ENSG00000138381	ASNSD1
ENSG00000138685	FGF2
ENSG00000138944	SHISAL1
ENSG00000139405	RITA1
ENSG00000139718	SETD1B
ENSG00000139737	SLAIN1
ENSG00000139998	RAB15
ENSG00000140365	COMMD4
ENSG00000140650	PMM2
ENSG00000140853	NLRC5
ENSG00000140983	RHOT2
ENSG00000141076	UTP4
ENSG00000141295	SCRN2
ENSG00000141384	TAF4B
ENSG00000141391	PRELID3A
ENSG00000141424	SLC39A6
ENSG00000141569	TRIM65
ENSG00000141873	SLC39A3
ENSG00000141905	NFIC
ENSG00000141985	SH3GL1
ENSG00000142230	SAE1
ENSG00000142252	GEMIN7
ENSG00000142528	ZNF473
ENSG00000143294	PRCC
ENSG00000143322	ABL2
ENSG00000143643	TTC13
ENSG00000143851	PTPN7
ENSG00000143942	CHAC2
ENSG00000144120	TMEM177
ENSG00000144136	SLC20A1
ENSG00000144355	DLX1
ENSG00000144504	ANKMY1
ENSG00000144580	CNOT9
ENSG00000145241	CENPC
ENSG00000145506	NKD2
ENSG00000146250	PRSS35
ENSG00000146263	MMS22L
ENSG00000146410	MTFR2
ENSG00000146701	MDH2
ENSG00000146828	SLC12A9
ENSG00000147255	IGSF1
ENSG00000147853	AK3
ENSG00000148291	SURF2
ENSG00000148308	GTF3C5
ENSG00000148341	SH3GLB2
ENSG00000148803	FUOM
ENSG00000149480	MTA2
ENSG00000149658	YTHDF1
ENSG00000151012	SLC7A11
ENSG00000151376	ME3
ENSG00000151725	CENPU
ENSG00000152117	SMPD4BP
ENSG00000152193	OBI1
ENSG00000152700	SAR1B
ENSG00000152795	HNRNPDL
ENSG00000153406	NMRAL1
ENSG00000153879	CEBPG
ENSG00000154620	TMSB4Y
ENSG00000154743	TSEN2
ENSG00000155287	SLC25A28
ENSG00000155846	PPARGC1B
ENSG00000156398	SFXN2
ENSG00000156504	PABIR2
ENSG00000156521	TYSND1
ENSG00000156709	AIFM1
ENSG00000156853	ZNF689
ENSG00000156873	PHKG2
ENSG00000156983	BRPF1
ENSG00000157617	C2CD2
ENSG00000158186	MRAS
ENSG00000158526	TSR2
ENSG00000158545	ZC3H18
ENSG00000158863	FHIP2B
ENSG00000159259	CHAF1B
ENSG00000160075	SSU72
ENSG00000160193	WDR4
ENSG00000160208	RRP1B
ENSG00000160214	RRP1
ENSG00000160439	RDH13
ENSG00000160563	MED27
ENSG00000160688	FLAD1
ENSG00000160783	PMF1
ENSG00000160953	PWWP3A
ENSG00000161547	SRSF2
ENSG00000161647	MPP3
ENSG00000161911	TREML1
ENSG00000161956	SENP3
ENSG00000161996	WDR90
ENSG00000162063	CCNF
ENSG00000162231	NXF1
ENSG00000162377	COA7
ENSG00000163002	NUP35
ENSG00000163050	COQ8A
ENSG00000163132	MSX1
ENSG00000163257	DCAF16
ENSG00000163430	FSTL1
ENSG00000163528	CHCHD4
ENSG00000163684	RPP14
ENSG00000163781	TOPBP1
ENSG00000163811	WDR43
ENSG00000163945	UVSSA
ENSG00000164045	CDC25A
ENSG00000164048	ZNF589
ENSG00000164338	UTP15
ENSG00000164535	DAGLB
ENSG00000164548	TRA2A
ENSG00000164877	MICALL2
ENSG00000164880	INTS1
ENSG00000164920	OSR2
ENSG00000164933	SLC25A32
ENSG00000164970	FAM219A
ENSG00000165140	FBP1
ENSG00000165238	WNK2
ENSG00000165271	NOL6
ENSG00000165300	SLITRK5
ENSG00000165626	BEND7
ENSG00000165684	SNAPC4
ENSG00000165688	PMPCA
ENSG00000165689	ENTR1
ENSG00000165724	ZMYND19
ENSG00000165732	DDX21
ENSG00000165792	METTL17
ENSG00000166025	AMOTL1
ENSG00000166086	JAM3
ENSG00000166133	RPUSD2
ENSG00000166166	TRMT61A
ENSG00000166888	STAT6
ENSG00000166912	MTMR10
ENSG00000167088	SNRPD1
ENSG00000167280	ENGASE
ENSG00000167333	TRIM68
ENSG00000167378	IRGQ
ENSG00000167491	GATAD2A
ENSG00000167637	ZNF283
ENSG00000167670	CHAF1A
ENSG00000167700	MFSD3
ENSG00000167994	RAB3IL1
ENSG00000168038	ULK4
ENSG00000168066	SF1
ENSG00000168096	ANKS3
ENSG00000168389	MFSD2A
ENSG00000168488	ATXN2L
ENSG00000168765	GSTM4
ENSG00000168803	ADAL
ENSG00000169016	E2F6
ENSG00000169087	HSPBAP1
ENSG00000169093	ASMTL
ENSG00000169398	PTK2
ENSG00000169684	CHRNA5
ENSG00000169689	CENPX
ENSG00000169696	ASPSCR1
ENSG00000169851	PCDH7
ENSG00000170364	SETMAR
ENSG00000170468	RIOX1
ENSG00000170515	PA2G4
ENSG00000170684	ZNF296
ENSG00000170855	TRIAP1
ENSG00000170881	RNF139
ENSG00000170915	PAQR8
ENSG00000171408	PDE7B
ENSG00000171456	ASXL1
ENSG00000171793	CTPS1
ENSG00000171865	RNASEH1
ENSG00000172046	USP19
ENSG00000172766	NAA16
ENSG00000172954	LCLAT1
ENSG00000173320	STOX2
ENSG00000173638	SLC19A1
ENSG00000173641	HSPB7
ENSG00000173692	PSMD1
ENSG00000173933	RBM4
ENSG00000174791	RIN1
ENSG00000175193	PARL
ENSG00000175455	CCDC14
ENSG00000175591	P2RY2
ENSG00000175782	SLC35E3
ENSG00000176022	B3GALT6
ENSG00000177084	POLE
ENSG00000177192	PUS1
ENSG00000177479	ARIH2
ENSG00000177791	MYOZ1
ENSG00000178188	SH2B1
ENSG00000178307	TMEM11
ENSG00000178921	PFAS
ENSG00000179041	RRS1
ENSG00000179151	EDC3
ENSG00000179409	GEMIN4
ENSG00000179598	PLD6
ENSG00000180834	MAP6D1
ENSG00000180902	D2HGDH
ENSG00000181026	AEN
ENSG00000181135	ZNF707
ENSG00000181274	FRAT2
ENSG00000181450	ZNF678
ENSG00000181472	ZBTB2
ENSG00000182307	C8orf33
ENSG00000182324	KCNJ14
ENSG00000182405	PGBD4
ENSG00000182541	LIMK2
ENSG00000182810	DDX28
ENSG00000182841	RRP7BP
ENSG00000182944	EWSR1
ENSG00000183048	SLC25A10
ENSG00000183520	UTP11
ENSG00000183527	PSMG1
ENSG00000183665	TRMT12
ENSG00000184060	ADAP2
ENSG00000184220	CMSS1
ENSG00000184602	SNN
ENSG00000184613	NELL2
ENSG00000184661	CDCA2
ENSG00000184897	H1-10
ENSG00000185163	DDX51
ENSG00000185298	CCDC137
ENSG00000185324	CDK10
ENSG00000187522	HSPA14
ENSG00000187796	CARD9
ENSG00000187951
ENSG00000188807	TMEM201
ENSG00000188878	FBF1
ENSG00000189007	ADAT2
ENSG00000189079	ARID2
ENSG00000189306	RRP7A
ENSG00000196092	PAX5
ENSG00000196460	RFX8
ENSG00000196476	C20orf96
ENSG00000196510	ANAPC7
ENSG00000196739	COL27A1
ENSG00000196756	SNHG17
ENSG00000196924	FLNA
ENSG00000196935	SRGAP1
ENSG00000197299	BLM
ENSG00000197451	HNRNPAB
ENSG00000197785	ATAD3A
ENSG00000197903	H2BC12
ENSG00000198208	RPS6KL1
ENSG00000198355	PIM3
ENSG00000198466	ZNF587
ENSG00000198554	WDHD1
ENSG00000198824	CHAMP1
ENSG00000200090	Y_RNA
ENSG00000202314	SNORD6
ENSG00000204138	PHACTR4
ENSG00000205208	C4orf46
ENSG00000205356	TECPR1
ENSG00000206149	HERC2P9
ENSG00000213516	RBMXL1
ENSG00000213593	TMX2
ENSG00000213923	CSNK1E
ENSG00000214300	SPDYE3
ENSG00000215014
ENSG00000215252	GOLGA8B
ENSG00000221978	CCNL2
ENSG00000223496	EXOSC6
ENSG00000223959	AFG3L1P
ENSG00000224060	ARSLP1
ENSG00000224099
ENSG00000224877	NDUFAF8
ENSG00000224905
ENSG00000226887	ERVMER34-1
ENSG00000228109	MELTF-AS1
ENSG00000228389	NA
ENSG00000230513	THAP7-AS1
ENSG00000230732
ENSG00000231453	LINC01305
ENSG00000234771	SLC25A25-AS1
ENSG00000235919	ASH1L-AS1
ENSG00000236031
ENSG00000236081	ELFN1-AS1
ENSG00000236540
ENSG00000236871	LINC00106
ENSG00000238057	ZEB2-AS1
ENSG00000238311	SNORD13E
ENSG00000238754	SCARNA18B
ENSG00000240230	COX19
ENSG00000241014	GPR199P
ENSG00000249249	TICAM2-AS1
ENSG00000249859	PVT1
ENSG00000251136	RIPK2-DT
ENSG00000252759	Y_RNA
ENSG00000254093	PINX1
ENSG00000254901	BORCS8
ENSG00000255198	SNHG9
ENSG00000255717	SNHG1
ENSG00000256667	KLRA1P
ENSG00000258297	NA
ENSG00000258441	LINC00641
ENSG00000259291	ZNF710-AS1
ENSG00000259439	LINC01833
ENSG00000259494	MRPL46
ENSG00000259956	RBM15B
ENSG00000260317
ENSG00000260360
ENSG00000260966
ENSG00000261526
ENSG00000261659
ENSG00000262185	LINC02861
ENSG00000262265
ENSG00000262370
ENSG00000265354	TIMM23
ENSG00000265491	RNF115
ENSG00000266714	MYO15B
ENSG00000267080	ASB16-AS1
ENSG00000270170	NCBP2AS2
ENSG00000271926
ENSG00000272008
ENSG00000272145	NFYC-AS1
ENSG00000272578
ENSG00000272674	PCDHB16
ENSG00000274627	NA
ENSG00000275023	MLLT6
ENSG00000275632
ENSG00000275964
ENSG00000276571
ENSG00000276672
ENSG00000277283
ENSG00000277972	CISD3
ENSG00000279078	SND1-IT1
ENSG00000279314
ENSG00000279738
ENSG00000279789
ENSG00000280123	NA
ENSG00000280417
ENSG00000281344	HELLPAR
