# Supplementary material for: Functional RNA Dynamics Are Progressively Governed by RNA Destabilization during the Adaptation to Chronic Hypoxia
Source: Int J Mol Sci. 2022 May 22;23(10):5824. doi: 10.3390/ijms23105824 (PMC9144826; doi:10.3390/ijms23105824)
Supplement: Supplementary file 1 [file ijms-23-05824-s001.zip › Bauer et al - Table S2.xlsx]

## Sheet: DGE_AH_N_up
NAME	SIZE	NES	FDR
HALLMARK_HYPOXIA	155	2.83395	0
HALLMARK_CHOLESTEROL_HOMEOSTASIS	67	2.49043	0
HALLMARK_GLYCOLYSIS	166	2.349	0
HALLMARK_MTORC1_SIGNALING	194	2.18569	0
HALLMARK_EPITHELIAL_MESENCHYMAL_TRANSITION	132	2.18278	0
HALLMARK_ANGIOGENESIS	24	2.00514	0.003
HALLMARK_ESTROGEN_RESPONSE_EARLY	154	1.76607	0.028
HALLMARK_UNFOLDED_PROTEIN_RESPONSE	108	1.65959	0.056
HALLMARK_KRAS_SIGNALING_DN	79	1.63928	0.069
HALLMARK_UV_RESPONSE_DN	124	1.6203	0.087
HALLMARK_IL2_STAT5_SIGNALING	157	1.6134	0.097
HALLMARK_TNFA_SIGNALING_VIA_NFKB	167	1.57736	0.12
HALLMARK_P53_PATHWAY	176	1.57401	0.125

## Sheet: Transcripts_Top3_AH_N_up
HALLMARK_HYPOXIA				HALLMARK_CHOLESTEROL_HOMEOSTASIS				HALLMARK_GLYCOLYSIS
SYMBOL	RANK IN GENE LIST	RUNNING ES		SYMBOL	RANK IN GENE LIST	RUNNING ES		SYMBOL	RANK IN GENE LIST	RUNNING ES
STC1	0	0.0487459		ATF5	27	0.0638723		STC1	0	0.061371
STC2	2	0.0920304		CD9	54	0.116491		STC2	2	0.115884
ADM	3	0.130872		JAG1	173	0.147378		MXI1	31	0.141021
TMEM45A	7	0.164863		ERRFI1	268	0.173921		P4HA1	35	0.166986
NDRG1	25	0.185798		HSD17B7	305	0.202809		TGFA	40	0.192456
MXI1	31	0.206958		ANTXR2	373	0.227104		VCAN	67	0.212309
P4HA1	35	0.227539		DHCR7	402	0.253041		EFNA3	87	0.23094
SLC2A1	43	0.246442		NFIL3	406	0.280586		CXCR4	119	0.247269
SLC2A3	59	0.263364		LDLR	423	0.306792		VEGFA	126	0.26486
DUSP1	60	0.28122		STARD4	468	0.32988		P4HA2	144	0.280904
BNIP3L	61	0.299004		NSDHL	491	0.353988		ZNF292	192	0.293243
CAVIN3	84	0.313532		MVD	519	0.37711		AK4	223	0.306068
EFNA3	87	0.329237		SQLE	576	0.396916		LDHA	232	0.320151
CXCR4	119	0.341767		TM7SF2	582	0.420109		HK2	234	0.334679
VEGFA	126	0.355654		PCYT2	646	0.438244		FKBP4	242	0.348523
PLIN2	127	0.369903		TMEM97	718	0.454606		DDIT4	248	0.362349
P4HA2	144	0.382474		HMGCS1	747	0.473217		SLC16A3	259	0.37559
BHLHE40	146	0.396065		LSS	775	0.49149		SPAG4	364	0.380606
NEDD4L	174	0.407123		ATF3	824	0.507564		PLOD2	368	0.392547
ZNF292	192	0.418333		ACAT2	838	0.525871		UGP2	422	0.400291
HMOX1	206	0.429647		MVK	940	0.536741		ALDOA	451	0.409425
AK4	223	0.440377		HMGCR	1004	0.5496		RRAGD	480	0.418249
LDHA	232	0.451449		PDK3	1040	0.56392		NSDHL	491	0.428267
HK2	234	0.462974		TRIB3	1306	0.560187		RPE	498	0.43854
DDIT4	248	0.473331		FDFT1	1343	0.571962		PLOD1	554	0.444881
ERRFI1	268	0.482976		SC5D	1426	0.580055		PKM	597	0.451678
KDM3A	308	0.490621		SCD	1490	0.589009		ERO1A	668	0.456072
NFIL3	406	0.493121		FADS2	1578	0.595817		SAP30	669	0.465313
UGP2	422	0.50115		IDI1	1581	0.608453		MPI	680	0.473762
ALDOA	451	0.508007		CPEB2	1592	0.620479		AGRN	731	0.479029
PGM1	463	0.515966		S100A11	1654	0.62852		IRS2	851	0.478748
RRAGD	480	0.523409		EBP	1734	0.634822		NT5E	948	0.479525
PDK1	512	0.52963		ACSS2	1764	0.644322		ENO2	976	0.484972
TNFAIP3	546	0.535489						NOL3	1010	0.489825
CDKN1A	557	0.54284						SLC35A3	1012	0.496883
CCNG2	608	0.54701						PDK3	1040	0.502006
ERO1A	668	0.550268						CTH	1090	0.505414
SAP30	669	0.557608						ANKZF1	1101	0.511507
ATP7A	711	0.561863						ANG	1156	0.51432
LOX	770	0.56455						VLDLR	1181	0.519125
ATF3	824	0.567315						FUT8	1221	0.522728
DDIT3	828	0.573516						GPC1	1377	0.517867
IRS2	851	0.578317						CHPF	1381	0.523519
GBE1	885	0.582196						SDC3	1482	0.522175
CHST3	961	0.582872						GNE	1495	0.52689
ENO2	976	0.587716
PDK3	1040	0.588909
MAFF	1078	0.591803
ANKZF1	1101	0.59567
VLDLR	1181	0.595339
JUN	1186	0.600187
FOSL2	1265	0.5997
CA12	1277	0.603815
GPC1	1377	0.60163
CAVIN1	1410	0.604009
SELENBP1	1441	0.606452
AKAP12	1475	0.608614
SDC3	1482	0.612633
FOS	1504	0.615567
FOXO3	1524	0.618598
HK1	1536	0.622154
BTG1	1552	0.625413
WSB1	1668	0.621491
PRDX5	1695	0.623663
NR3C1	1731	0.625141
TGM2	1759	0.627102
CHST2	1803	0.627865
PPP1R3C	1832	0.629602
TGFB3	1856	0.631659
KLF7	1860	0.635094
GPI	1902	0.635823
ACKR3	1912	0.63875
SIAH2	2003	0.635921
FAM162A	2004	0.639321
GYS1	2013	0.642155
TPI1	2061	0.642221
F3	2080	0.644263
PGK1	2087	0.647121

## Sheet: DGE_AH_N_down
NAME	SIZE	NES	FDR q-val
HALLMARK_MYC_TARGETS_V2	56	-1.91303	0.00108333
HALLMARK_E2F_TARGETS	198	-1.76954	0.00319882
HALLMARK_DNA_REPAIR	140	-1.57977	0.0225142
HALLMARK_INTERFERON_ALPHA_RESPONSE	88	-1.42442	0.0794463
HALLMARK_G2M_CHECKPOINT	195	-1.35137	0.121763
HALLMARK_MYC_TARGETS_V1	197	-1.33582	0.115715

## Sheet: Transcripts_Top3_AH_N_down
HALLMARK_MYC_TARGETS_V2				HALLMARK_E2F_TARGETS				HALLMARK_DNA_REPAIR
SYMBOL	RANK IN GENE LIST	RUNNING ES		SYMBOL	RANK IN GENE LIST	RUNNING ES		SYMBOL	RANK IN GENE LIST	RUNNING ES
PES1	11083	-0.514666		SNRPB	7923	-0.398576		RFC2	9540	-0.372292
UTP20	11205	-0.508668		PSIP1	7928	-0.396382		POLD1	9578	-0.368648
SUPV3L1	11241	-0.496663		TIMELESS	7930	-0.393976		GTF2H3	9605	-0.364196
AIMP2	11700	-0.512158		PHF5A	7938	-0.391975		AK1	9621	-0.358961
PA2G4	11735	-0.49837		DCK	7943	-0.389759		TMED2	9628	-0.353089
PPAN	11780	-0.485141		UBE2T	7998	-0.390949		POLR2A	9649	-0.348156
TFB2M	12021	-0.484402		CDCA8	8069	-0.393167		ERCC3	9701	-0.345268
DCTPP1	12040	-0.468321		TMPO	8070	-0.390524		PRIM1	9758	-0.342609
NDUFAF4	12383	-0.473048		KPNA2	8082	-0.38863		POLR2E	9826	-0.340592
UNG	12459	-0.459034		ORC2	8087	-0.386241		POLR1C	9965	-0.34329
SLC19A1	12629	-0.45054		RFC1	8089	-0.383641		RRM2B	10064	-0.343021
PRMT3	12657	-0.432095		CENPE	8096	-0.381381		SMAD5	10125	-0.34001
NOLC1	12697	-0.414262		BRMS1L	8136	-0.381375		NME4	10338	-0.347119
RCL1	12812	-0.400922		KIF22	8142	-0.379003		NT5C3A	10485	-0.349411
MYBBP1A	13041	-0.39392		AURKB	8165	-0.377788		TAF1C	10512	-0.343362
GNL3	13107	-0.375232		BARD1	8166	-0.375046		TK2	10609	-0.341969
IMP4	13131	-0.353534		RPA3	8253	-0.378193		POM121	10623	-0.334809
TCOF1	13278	-0.339217		DEK	8414	-0.386305		ERCC8	10686	-0.330898
LAS1L	13379	-0.320947		MAD2L1	8446	-0.385427		POLR2D	10707	-0.324042
BYSL	13412	-0.297721		E2F8	8551	-0.389506		VPS37B	10802	-0.322137
NOP56	13486	-0.276697		RAD51AP1	8581	-0.388344		ELL	10834	-0.315805
NIP7	13797	-0.268727		ZW10	8608	-0.386947		TAF13	10889	-0.310933
NOP16	13873	-0.243392		PLK1	8612	-0.383948		AK3	10955	-0.306704
MPHOSPH10	13937	-0.216236		RPA1	8630	-0.381908		GTF2B	10961	-0.29832
WDR43	13978	-0.186679		EED	8710	-0.384089		DDB1	11045	-0.295137
RRP12	14089	-0.159924		MKI67	8799	-0.386792		GTF2H1	11060	-0.287154
PPRC1	14160	-0.128352		LUC7L3	8801	-0.383454		NELFCD	11288	-0.293419
NOP2	14333	-0.0977277		DLGAP5	8992	-0.39306		RNMT	11328	-0.286611
DUSP2	14519	-0.0549421		PLK4	9008	-0.390502		TAF9	11380	-0.280517
PUS1	14551	0.0034373		CHEK2	9035	-0.388678		FEN1	11595	-0.285211
				KIF2C	9054	-0.386268		XPC	11632	-0.277515
				ATAD2	9056	-0.382678		CSTF3	11648	-0.268346
				MSH2	9146	-0.385105		STX3	11694	-0.26114
				DONSON	9181	-0.383683		DDB2	11800	-0.257834
				ORC6	9278	-0.386449		POLA2	11858	-0.251054
				MLH1	9345	-0.387071		EIF1B	11950	-0.246398
				DSCC1	9362	-0.384207		RFC4	11970	-0.236718
				CDKN3	9454	-0.386451		PCNA	11985	-0.226639
				KIF18B	9521	-0.386871		POLD3	12039	-0.219122
				MYBL2	9523	-0.382779		UMPS	12047	-0.208408
				RFC2	9540	-0.379708		RPA2	12063	-0.1982
				POLD1	9578	-0.378057		CLP1	12374	-0.207523
				RBBP7	9648	-0.378549		GTF3C5	12426	-0.198778
				PAICS	9659	-0.374937		TP53	12441	-0.187405
				H2AZ1	9697	-0.373146		ADRM1	12693	-0.191522
				TBRG4	9709	-0.369533		REV3L	12825	-0.186851
				CDCA3	9728	-0.366371		CMPK2	12840	-0.174055
				MCM4	9744	-0.362983		ZNF707	12871	-0.162202
				CDC20	9766	-0.359988		AGO4	12882	-0.148924
				ING3	9818	-0.35901		UPF3B	12896	-0.135825
				HMGB3	9865	-0.357655		RAD52	13035	-0.130742
				UBR7	9956	-0.359257		RFC3	13138	-0.122743
				LMNB1	9964	-0.355088		ITPA	13195	-0.111316
				NBN	9998	-0.35268		ERCC1	13212	-0.0970318
				HMGA1	10010	-0.348733		SRSF6	13428	-0.0953524
				MCM7	10011	-0.344022		SNAPC5	13637	-0.0921298
				RACGAP1	10032	-0.340676		PDE4B	13677	-0.076855
				HNRNPD	10037	-0.336214		POLL	13800	-0.0663564
				TIPIN	10046	-0.332017		LIG1	14043	-0.0614319
				MELK	10088	-0.330048		POLR3C	14083	-0.0420719
				AURKA	10261	-0.336947		SNAPC4	14371	-0.0334384
				CCNB2	10373	-0.339477		DGCR8	14583	0.00124456
				WEE1	10484	-0.341807
				ESPL1	10495	-0.337185
				TUBG1	10501	-0.33221
				PPP1R8	10581	-0.332271
				ANP32E	10588	-0.32725
				RAD1	10589	-0.321812
				CSE1L	10696	-0.323584
				DCLRE1B	10703	-0.318399
				GSPT1	10820	-0.320711
				GINS4	10949	-0.323667
				MCM2	10985	-0.320124
				RAD51C	10993	-0.31463
				TACC3	11239	-0.325308
				MRE11	11321	-0.324473
				MCM6	11336	-0.318962
				NUP205	11407	-0.317242
				CCNE1	11473	-0.31507
				BIRC5	11526	-0.311899
				GINS3	11547	-0.306472
				SLBP	11562	-0.30061
				USP1	11573	-0.294456
				PDS5B	11667	-0.293939
				TRA2B	11683	-0.28798
				POP7	11692	-0.281519
				PA2G4	11735	-0.277347
				SUV39H1	11743	-0.270735
				SRSF1	11766	-0.26514
				TRIP13	11802	-0.260377
				SMC3	11836	-0.255418
				POLA2	11858	-0.249581
				PRPS1	11926	-0.246836
				HELLS	11980	-0.243009
				PCNA	11985	-0.235771
				POLD3	12039	-0.231843
				DCTPP1	12040	-0.224231
				RPA2	12063	-0.218107
				DNMT1	12132	-0.215052
				DDX39A	12139	-0.207676
				GINS1	12256	-0.20772
				NASP	12350	-0.205981
				ILF3	12370	-0.199068
				EIF2S1	12407	-0.193264
				TP53	12441	-0.187158
				UNG	12459	-0.179914
				CNOT9	12495	-0.173847
				ASF1B	12620	-0.173636
				NOLC1	12697	-0.169897
				NUP153	12766	-0.165441
				LYAR	12829	-0.160394
				SYNCRIP	12852	-0.152504
				EZH2	13078	-0.158067
				RFC3	13138	-0.151921
				MCM3	13200	-0.145717
				POLE	13403	-0.148592
				SPAG5	13409	-0.137771
				PAN2	13410	-0.126601
				BUB1B	13464	-0.1189
				MMS22L	13478	-0.108397
				NOP56	13486	-0.0974376
				SRSF2	13522	-0.0883085
				PNN	13543	-0.078034
				SPC25	13544	-0.0663703
				CENPM	13564	-0.0559438
				CDC25A	13587	-0.0456519
				H2AX	13678	-0.0396528
				MXD3	13946	-0.0442686
				LIG1	14043	-0.0361978
				CIT	14081	-0.0237731
				CTPS1	14175	-0.0140632
				WDR90	14240	-0.00133711
				TFRC	14548	0.00367977

## Sheet: DGE_CH_N_up
NAME	SIZE	NES	FDR q-val
HALLMARK_HYPOXIA	155	2.54031	0
HALLMARK_EPITHELIAL_MESENCHYMAL_TRANSITION	132	2.25926	0
HALLMARK_CHOLESTEROL_HOMEOSTASIS	67	2.22522	0
HALLMARK_COAGULATION	83	1.96594	0.000937488
HALLMARK_MTORC1_SIGNALING	194	1.9145	0.0016212
HALLMARK_GLYCOLYSIS	166	1.90216	0.001351
HALLMARK_INFLAMMATORY_RESPONSE	134	1.88221	0.001158
HALLMARK_ALLOGRAFT_REJECTION	132	1.85738	0.00150319
HALLMARK_UV_RESPONSE_DN	124	1.73965	0.00591589
HALLMARK_PANCREAS_BETA_CELLS	16	1.73204	0.00596133
HALLMARK_IL2_STAT5_SIGNALING	157	1.65992	0.0107364
HALLMARK_IL6_JAK_STAT3_SIGNALING	66	1.65801	0.00995777
HALLMARK_COMPLEMENT	150	1.65414	0.00993338
HALLMARK_BILE_ACID_METABOLISM	77	1.64102	0.0101047
HALLMARK_ANGIOGENESIS	24	1.63084	0.0105005
HALLMARK_TNFA_SIGNALING_VIA_NFKB	167	1.61459	0.0115873
HALLMARK_HEME_METABOLISM	160	1.60934	0.0110613
HALLMARK_KRAS_SIGNALING_UP	132	1.60153	0.0116388
HALLMARK_KRAS_SIGNALING_DN	79	1.58744	0.0122642
HALLMARK_P53_PATHWAY	176	1.58318	0.0123689
HALLMARK_ESTROGEN_RESPONSE_EARLY	154	1.56089	0.0140829
HALLMARK_APOPTOSIS	136	1.55571	0.0142921
HALLMARK_ANDROGEN_RESPONSE	88	1.48574	0.0265334
HALLMARK_APICAL_SURFACE	27	1.47405	0.0280713
HALLMARK_FATTY_ACID_METABOLISM	127	1.45359	0.0330738
HALLMARK_MYOGENESIS	122	1.38362	0.0549093
HALLMARK_HEDGEHOG_SIGNALING	23	1.34185	0.0738601
HALLMARK_INTERFERON_GAMMA_RESPONSE	167	1.32743	0.0806831
HALLMARK_NOTCH_SIGNALING	28	1.25909	0.130136
HALLMARK_XENOBIOTIC_METABOLISM	137	1.20348	0.184957
HALLMARK_PEROXISOME	87	1.17431	0.217364

## Sheet: Trancripts_Top3_CH_N_up
HALLMARK_HYPOXIA				HALLMARK_EPITHELIAL_MESENCHYMAL_TRANSITION				HALLMARK_CHOLESTEROL_HOMEOSTASIS
SYMBOL	RANK IN GENE LIST	RUNNING ES		SYMBOL	RANK IN GENE LIST	RUNNING ES		SYMBOL	RANK IN GENE LIST	RUNNING ES
TMEM45A	2	0.0380716		SLC6A8	3	0.0463581		TM7SF2	55	0.0432136
BNIP3L	15	0.063326		VCAN	24	0.0754737		FADS2	92	0.0805673
P4HA1	43	0.083307		NT5E	38	0.103119		ERRFI1	120	0.11634
VEGFA	51	0.104195		VEGFA	51	0.129787		JAG1	129	0.152355
SLC2A1	71	0.12195		VIM	59	0.155454		DHCR7	134	0.188429
ADM	79	0.140026		PLOD2	99	0.175087		ANTXR2	194	0.216757
DDIT4	89	0.157381		SNAI2	105	0.196792		SC5D	217	0.24649
ATP7A	93	0.17478		SPARC	110	0.218327		LGALS3	278	0.271324
SLC2A3	100	0.191683		GLIPR1	196	0.230688		SCD	295	0.298836
STC2	103	0.208722		CXCL8	221	0.246734		LSS	352	0.321936
STC1	109	0.225341		SPP1	300	0.257604		IDI1	395	0.345086
GBE1	117	0.241604		MATN3	334	0.270968		ATF5	583	0.354843
ERRFI1	120	0.258132		CADM1	364	0.284097		CD9	634	0.373292
SELENBP1	122	0.2746		TPM2	380	0.298054		ACAT2	689	0.390752
PGM1	150	0.288404		MATN2	397	0.31178		HMGCR	696	0.411421
LDHA	161	0.30295		PMEPA1	443	0.322951		ACSS2	719	0.430743
NDRG1	177	0.316677		PLOD1	458	0.336108		SQLE	728	0.450918
BHLHE40	189	0.330331		NOTCH2	468	0.349499		PNRC1	776	0.467698
CCNG2	220	0.342056		MEST	494	0.361525		FDFT1	796	0.486141
AK4	229	0.355185		FN1	517	0.373532		STARD4	855	0.501464
MXI1	264	0.365836		MYL9	518	0.387048		EBP	890	0.518133
HK2	279	0.377689		MMP2	565	0.396955		TP53INP1	931	0.53395
KLHL24	348	0.384952		SNTB1	600	0.407388		GSTM2	1012	0.546326
ALDOA	358	0.39618		PPIB	613	0.419279		FDPS	1228	0.54785
RRAGD	376	0.406702		JUN	752	0.421332		MVD	1240	0.563286
IDS	394	0.417065		TGFB1	761	0.432314		PLAUR	1425	0.565827
CHST2	503	0.420228		FAS	908	0.432896
PDK1	529	0.428929		APLP1	925	0.442399
ZNF292	585	0.435125		EMP3	936	0.452248
ETS1	702	0.436396		TPM1	952	0.461684
JUN	752	0.442012		ANPEP	958	0.471782
PAM	771	0.449655		CAPG	1032	0.476816
PNRC1	776	0.458242		COL1A1	1121	0.48045
CAVIN3	813	0.464444		CXCL6	1164	0.4871
KDM3A	912	0.465949		LAMC1	1236	0.491449
NEDD4L	919	0.47379		SFRP1	1294	0.496571
CITED2	1041	0.473224		PTX3	1400	0.498055
SLC2A5	1057	0.479958		PLAUR	1425	0.505057
NAGK	1111	0.483864		LRP1	1563	0.503874
F3	1138	0.489571		CXCL12	1674	0.504295
CDKN1C	1160	0.495551		TNFAIP3	1731	0.508279
ERO1A	1163	0.50284
CXCR4	1231	0.505409
VLDLR	1347	0.50438
FAM162A	1395	0.50793
PLAUR	1425	0.512655
UGP2	1446	0.517953
HMOX1	1455	0.524074
TPBG	1463	0.530252
CAVIN1	1499	0.534399
KLF7	1730	0.524584
TNFAIP3	1731	0.530688
GPC3	1766	0.53436
PLIN2	2048	0.520445
FOSL2	2084	0.523505
GYS1	2200	0.520803
ZFP36	2230	0.523997
IRS2	2235	0.52891
P4HA2	2306	0.52914
PGM2	2408	0.527049
GPC1	2413	0.531661
TGFB3	2429	0.535478
PRDX5	2504	0.535081
SDC2	2530	0.538035
SDC3	2627	0.535945
HEXA	2635	0.540001
FOXO3	2679	0.541486
GAA	2782	0.538742
PGK1	2824	0.540166
GLRX	2899	0.539224
ANKZF1	2924	0.541711
NR3C1	2932	0.54535
SAP30	2971	0.546789
BTG1	2990	0.549592
RORA	3026	0.551176
JMJD6	3027	0.555183
NFIL3	3043	0.558133

## Sheet: DGE_CH_N_down
NAME	SIZE	NES	FDR q-val
HALLMARK_MYC_TARGETS_V2	56	-2.10458	0.0011875
HALLMARK_E2F_TARGETS	198	-2.01889	0.00123542
HALLMARK_DNA_REPAIR	140	-1.81443	0.00305324
HALLMARK_G2M_CHECKPOINT	195	-1.68054	0.00601147
HALLMARK_MYC_TARGETS_V1	197	-1.57084	0.0149206
HALLMARK_SPERMATOGENESIS	84	-1.4026	0.0519551
HALLMARK_OXIDATIVE_PHOSPHORYLATION	195	-1.23132	0.162004

## Sheet: Transcripts_Top3_CH_N_down
HALLMARK_MYC_TARGETS_V2				HALLMARK_E2F_TARGETS				HALLMARK_DNA_REPAIR
SYMBOL	RANK IN GENE LIST	RUNNING ES		SYMBOL	RANK IN GENE LIST	RUNNING ES		SYMBOL	RANK IN GENE LIST	RUNNING ES
CBX3	11562	-0.51647		RANBP1	10888	-0.40481		PCNA	9919	-0.381283
DUSP2	11716	-0.513742		RRM2	10945	-0.404299		POLR1C	9930	-0.377138
IPO4	11757	-0.503132		DLGAP5	10973	-0.401751		SMAD5	9932	-0.372369
GRWD1	11841	-0.495205		CDKN3	11019	-0.400403		NT5C3A	10074	-0.377053
SUPV3L1	12052	-0.49523		PRPS1	11044	-0.397552		POLR2C	10117	-0.374827
RABEPK	12284	-0.495867		RAD1	11086	-0.395823		RFC5	10157	-0.372321
GNL3	12397	-0.487904		POLD2	11125	-0.393824		AAAS	10171	-0.367994
DCTPP1	12449	-0.475545		CTCF	11151	-0.39089		RAD51	10313	-0.372277
TBRG4	12862	-0.486191		SYNCRIP	11170	-0.387441		SUPT4H1	10401	-0.372658
IMP4	12869	-0.468888		RAD51C	11349	-0.394871		NT5C	10414	-0.367828
MRTO4	13030	-0.46134		TIMELESS	11357	-0.39042		DCTN4	10432	-0.363296
NDUFAF4	13119	-0.448336		TACC3	11547	-0.398363		EDF1	10518	-0.363327
NIP7	13178	-0.433		PRKDC	11557	-0.393793		UMPS	10520	-0.357546
PPRC1	13336	-0.42346		PMS2	11577	-0.389878		TYMS	10639	-0.359611
BYSL	13443	-0.409668		TK1	11603	-0.386348		IMPDH2	10640	-0.353517
UNG	13469	-0.390136		MELK	11735	-0.389993		TAF1C	10641	-0.347421
AIMP2	13481	-0.369575		GSPT1	11737	-0.384612		POLH	10672	-0.343348
NOC4L	13614	-0.356171		CDC25B	11810	-0.384068		TAF12	11030	-0.361293
PA2G4	13720	-0.340171		XPO1	11915	-0.385607		REV3L	11070	-0.357148
NOP56	13760	-0.319331		RAD21	11955	-0.382564		ERCC8	11142	-0.355061
NOP2	13820	-0.29934		POLA2	12094	-0.386177		SAC3D1	11333	-0.360822
FARSA	13825	-0.275487		WEE1	12132	-0.38272		CMPK2	11360	-0.355199
PLK1	13969	-0.259708		HMGA1	12142	-0.377303		CANT1	11375	-0.348717
RRP9	14044	-0.238323		SSRP1	12165	-0.372757		ELL	11408	-0.343438
SRM	14184	-0.219445		DCLRE1B	12213	-0.36988		POLR2G	11418	-0.336544
WDR43	14310	-0.197474		JPT1	12221	-0.364217		SUPT5H	11446	-0.330826
SLC19A1	14325	-0.16761		BIRC5	12281	-0.362071		NELFB	11462	-0.324253
RRP12	14355	-0.13791		UBE2S	12316	-0.358137		AGO4	11526	-0.320874
PUS1	14362	-0.106419		SPC25	12335	-0.353058		TK2	11701	-0.324792
MCM5	14407	-0.0756552		BRCA1	12344	-0.347273		ADA	11733	-0.318752
PES1	14531	-0.0423606		DCTPP1	12449	-0.347994		NELFE	11954	-0.325327
PPAN	14564	0.00254369		NAA38	12450	-0.341494		SNAPC5	12029	-0.321617
				RNASEH2A	12507	-0.338798		POLA2	12094	-0.317077
				GINS3	12509	-0.33228		APRT	12116	-0.309512
				GINS4	12515	-0.326018		VPS37B	12157	-0.303169
				NASP	12516	-0.319408		SSRP1	12165	-0.294528
				TFRC	12556	-0.315435		NME4	12210	-0.288353
				POLD3	12571	-0.309707		RFC4	12320	-0.286421
				HMGB3	12628	-0.306809		SEC61A1	12386	-0.281295
				XRCC6	12735	-0.307167		ERCC2	12505	-0.279569
				RFC2	12765	-0.302132		POLR2J	12513	-0.270139
				CDCA8	12774	-0.295623		POLD3	12571	-0.264015
				CNOT9	12824	-0.291861		RAD52	12619	-0.257103
				GINS1	12850	-0.28638		VPS28	12761	-0.256271
				TBRG4	12862	-0.279902		RFC2	12765	-0.245888
				CDC25A	12911	-0.275884		HCLS1	12809	-0.238135
				CDCA3	13021	-0.275864		AK3	12900	-0.23335
				SNRPB	13025	-0.268479		AK1	12983	-0.227765
				MCM7	13072	-0.263986		NME3	13059	-0.221444
				ZW10	13134	-0.260389		RAE1	13098	-0.21245
				AURKB	13144	-0.253169		MRPL40	13125	-0.202514
				PTTG1	13150	-0.245652		DDB2	13318	-0.203351
				TUBG1	13196	-0.240837		ZNF707	13415	-0.197105
				SUV39H1	13206	-0.233493		SRSF6	13441	-0.185874
				TIPIN	13276	-0.230117		ALYREF	13448	-0.173304
				KIF22	13331	-0.225549		NME1	13518	-0.164769
				ILF3	13339	-0.217702		TP53	13530	-0.152162
				AURKA	13383	-0.212215		POLR3C	13538	-0.139246
				UNG	13469	-0.209411		POLL	13540	-0.125901
				NME1	13518	-0.203886		POLR2I	13573	-0.114538
				CIT	13528	-0.195624		POLD1	13704	-0.109331
				TP53	13530	-0.186796		CDA	13753	-0.0982069
				SRSF2	13589	-0.18171		POLR2E	13775	-0.0851096
				CENPM	13657	-0.177032		ITPA	13968	-0.0826295
				POLD1	13704	-0.170777		RFC3	14100	-0.0749346
				PPP1R8	13713	-0.161847		GTF3C5	14107	-0.0585418
				PA2G4	13720	-0.152753		ADRM1	14147	-0.0439841
				MMS22L	13735	-0.144158		LIG1	14360	-0.0390278
				NOP56	13760	-0.136189		SNAPC4	14491	-0.0246724
				MCM3	13791	-0.128547		DGCR8	14580	0.00145226
				HELLS	13792	-0.118814
				PLK1	13969	-0.120542
				POP7	14023	-0.113457
				CCNE1	14052	-0.104509
				RFC3	14100	-0.0966208
				EZH2	14300	-0.0979967
				LIG1	14360	-0.0890365
				CDC20	14372	-0.0766034
				POLE	14380	-0.0637464
				MYBL2	14382	-0.0504622
				MCM5	14407	-0.0382876
				CTPS1	14408	-0.0244434
				DDX39A	14473	-0.0136998
				WDR90	14584	0.00118046
