# Supplementary material for: Functional RNA Dynamics Are Progressively Governed by RNA Destabilization during the Adaptation to Chronic Hypoxia
Source: Int J Mol Sci. 2022 May 22;23(10):5824. doi: 10.3390/ijms23105824 (PMC9144826; doi:10.3390/ijms23105824)
Supplement: Supplementary file 1 [file ijms-23-05824-s001.zip › Bauer et al - Table S3.xlsx]

## Sheet: DDNS_TtoCCounts_log2FC
ensembl_gene_id	external_gene_name	N_n1_TtoC	N_n2_TtoC	N_n3_TtoC	AH_n1_TtoC	AH_n2_TtoC	AH_n3_TtoC	CH_n1_TtoC	CH_n2_TtoC	CH_n3_TtoC	log2FC_AH_N	padj_AH_N	regulation_AH_N	log2FoldChange_CH_N	padj_CH_N	regulation_CH_N	log2FoldChange_CH_AH	padj_CH_AH	regulation_CH_AH
ENSG00000000003	TSPAN6	7.65802	14.1905	21.3401	20.0922	8.83104	26.7878	17.5421	1.93438	18.7304	0.068288	0.857566	not	-0.0159424	NA	not	-0.0820621	NA	not
ENSG00000000005	TNMD	0	0	0	0	0	0	0	0	0	0	NA	not	0	NA	not	0	NA	not
ENSG00000000419	DPM1	36.5883	25.3401	65.2058	38.1751	29.4368	57.5442	24.9282	40.6221	89.9059	0.0211723	0.973998	not	0.0936668	0.810929	not	0.0596326	NA	not
ENSG00000000457	SCYL3	6.80713	6.08163	32.0101	14.0645	9.81227	4.9607	34.1609	19.3438	8.74085	-0.03517	0.936838	not	0.126084	NA	not	0.139073	NA	not
ENSG00000000460	C1orf112	13.6143	4.05442	4.74224	0	14.7184	18.8507	10.1559	2.90158	2.49739	0.0247389	0.94591	not	-0.0508425	NA	not	-0.0628813	NA	not
ENSG00000000938	FGR	5.95624	8.10884	26.0823	7.03225	8.83104	17.8585	8.30941	18.3766	17.4817	-0.00761844	0.988092	not	0.0552211	NA	not	0.0537473	NA	not
ENSG00000000971	CFH	0	0	0	0	0	0	0	0	0	0	NA	not	0	NA	not	0	NA	not
ENSG00000001036	FUCA2	70.624	66.8979	141.082	91.4193	114.804	89.2927	52.6263	107.358	109.885	0.0927046	0.851191	not	0.0125006	0.979739	not	-0.0887058	0.821199	not
ENSG00000001084	GCLC	50.2026	63.8571	73.5048	34.1567	46.1177	44.6463	29.5446	28.0486	43.7043	-0.185169	0.608991	not	-0.386227	0.186395	not	-0.129854	0.692787	not
ENSG00000001167	NFYA	93.5981	87.17	105.515	64.2949	92.2353	169.656	138.49	179.898	518.208	0.0601429	0.914248	not	0.876856	0.00498449	up	0.583884	0.0218369	up
ENSG00000001460	STPG1	3.40357	0	11.8556	3.01382	3.92491	3.96856	5.53961	5.80315	13.7356	-0.0137411	NA	not	0.0747837	NA	not	0.0704153	NA	not
ENSG00000001461	NIPAL3	47.6499	33.449	52.1647	23.106	68.6859	58.5363	43.3936	65.769	99.8955	0.051312	0.924349	not	0.220958	0.497333	not	0.137099	0.664965	not
ENSG00000001497	LAS1L	19.5705	17.2313	36.7524	22.1014	3.92491	29.7642	17.5421	5.80315	7.49216	-0.0414581	0.926711	not	-0.198044	NA	not	-0.115305	NA	not
ENSG00000001561	ENPP4	51.9044	44.5986	69.9481	54.2488	69.6671	139.892	88.6337	57.0643	143.6	0.256933	0.431081	not	0.349133	0.241491	not	0.0389062	0.931143	not
ENSG00000001617	SEMA3F	6.80713	16.2177	33.1957	6.02765	7.84982	9.92141	8.30941	15.4751	1.24869	-0.119368	0.67453	not	-0.119633	NA	not	0.0172445	NA	not
ENSG00000001626	CFTR	0	0	0	0	0	0	0	0.967192	0	0.000327152	NA	not	0.00935568	NA	not	0.00596801	NA	not
ENSG00000001629	ANKIB1	38.2901	54.7347	64.0203	36.1659	73.592	51.5913	36.0075	51.2612	33.7147	0.0367715	0.949197	not	-0.111012	0.770376	not	-0.139708	0.662581	not
ENSG00000001630	CYP51A1	0	0	0	0	0	0	0	0	0	0	NA	not	0	NA	not	0	NA	not
ENSG00000001631	KRIT1	13.6143	17.2313	8.29892	13.0599	38.2678	26.7878	34.1609	4.83596	18.7304	0.14122	0.641714	not	0.0881121	NA	not	-0.0634448	NA	not
ENSG00000002016	RAD52	7.65802	12.1633	20.1545	5.02304	12.7559	0	8.30941	15.4751	8.74085	-0.0917253	0.754324	not	-0.0174913	NA	not	0.0726772	NA	not
ENSG00000002079	MYH16	0	0	0	0	0	0	0	0	0	0	NA	not	0	NA	not	0	NA	not
ENSG00000002330	BAD	1.70178	6.08163	20.1545	8.03686	10.7935	8.92927	10.1559	4.83596	7.49216	0.0316767	0.940544	not	-0.00183923	NA	not	-0.0325965	NA	not
ENSG00000002549	LAP3	30.6321	70.9524	59.278	8.03686	26.4931	33.7328	24.005	24.1798	29.9686	-0.359862	0.231081	not	-0.317674	0.27912	not	0.050727	NA	not
ENSG00000002586	CD99	38.2901	54.7347	74.6903	23.106	55.9299	57.5442	61.859	49.3268	79.9164	-0.0748114	0.882789	not	0.099424	0.803827	not	0.172273	0.581857	not
ENSG00000002587	HS3ST1	0	0	0	0	0	0.992141	0	0	0	0.00789416	NA	not	0.000574945	NA	not	-0.0057083	NA	not
ENSG00000002726	AOC1	6.80713	2.02721	27.2679	7.03225	5.88736	9.92141	12.0025	15.4751	16.233	-0.0437826	0.914901	not	0.0749061	NA	not	0.105136	NA	not
ENSG00000002745	WNT16	0	0	0	0	0	0	0	0	0	0	NA	not	0	NA	not	0	NA	not
ENSG00000002746	HECW1	4.25446	0	4.74224	0	0	2.97642	0	0.967192	0	-0.0311245	NA	not	-0.0599375	NA	not	-0.0160666	NA	not
ENSG00000002822	MAD1L1	11.0616	26.3537	5.9278	7.03225	10.7935	35.7171	14.7723	7.73753	13.7356	0.0204034	0.963303	not	-0.0519564	NA	not	-0.0635998	NA	not
ENSG00000002834	LASP1	0	1.01361	5.9278	2.00922	4.90613	11.9057	0	6.77034	2.49739	0.0772222	NA	not	0.0394587	NA	not	-0.0376892	NA	not
ENSG00000002919	SNX11	102.107	91.2245	170.721	185.852	149.146	169.656	82.1709	158.619	152.341	0.286962	0.358963	not	0.0854756	0.83551	not	-0.215357	0.470698	not
ENSG00000002933	TMEM176A	5.95624	1.01361	1.18556	9.04147	4.90613	16.8664	3.69307	4.83596	1.24869	0.124552	NA	not	0.00989641	NA	not	-0.101146	NA	not
ENSG00000003056	M6PR	12.7634	6.08163	8.29892	3.01382	28.4556	19.8428	12.0025	9.67192	16.233	0.10342	0.741423	not	0.0554577	NA	not	-0.0550316	NA	not
ENSG00000003096	KLHL13	0	17.2313	0	18.0829	14.7184	24.8035	22.1584	3.86877	14.9843	0.149433	0.524312	not	0.116488	NA	not	-0.0399082	NA	not
ENSG00000003137	CYP26B1	3.40357	0	0	10.0461	0	1.98428	0	0	4.99477	0.0383639	NA	not	-0.00190446	NA	not	-0.0329204	NA	not
ENSG00000003147	ICA1	20.4214	28.3809	36.7524	16.0737	17.6621	14.8821	12.9258	1.93438	14.9843	-0.122816	0.715831	not	-0.344607	NA	not	-0.131601	NA	not
ENSG00000003249	DBNDD1	0	0	0	0	0	0	0	0	0	0	NA	not	0	NA	not	0	NA	not
ENSG00000003393	ALS2	15.316	8.10884	28.4535	14.0645	25.5119	37.7013	47.0867	28.0486	52.4451	0.148153	0.667381	not	0.443304	0.123682	not	0.177171	NA	not
ENSG00000003400	CASP10	22.9741	9.12245	13.0412	45.2073	21.587	31.7485	23.0817	26.1142	38.7095	0.242944	0.410483	not	0.202269	0.497333	not	-0.0570079	NA	not
ENSG00000003402	CFLAR	406.726	358.816	637.832	467.143	471.97	422.652	220.661	284.354	389.592	0.0414023	0.943766	not	-0.438205	0.0702498	down	-0.46373	0.0402022	down
ENSG00000003436	TFPI	0	1.01361	1.18556	1.00461	0	0	0.923268	5.80315	1.24869	-0.0140751	NA	not	0.0524153	NA	not	0.0477476	NA	not
ENSG00000003509	NDUFAF7	8.50892	1.01361	20.1545	4.01843	5.88736	15.8742	13.849	31.9173	31.2173	-0.00847248	0.987418	not	0.253065	NA	not	0.20343	NA	not
ENSG00000003756	RBM5	88.4927	125.687	175.463	72.3317	112.841	138.9	107.099	177.963	163.579	-0.0863814	0.86174	not	0.154639	0.655412	not	0.239913	0.398767	not
ENSG00000003987	MTMR7	2.55267	2.02721	4.74224	1.00461	2.94368	0	0	6.77034	1.24869	-0.0347034	NA	not	-0.00285694	NA	not	0.0277014	NA	not
ENSG00000003989	SLC7A2	2.55267	13.1769	9.48448	2.00922	6.86859	3.96856	0	6.77034	0	-0.0480355	NA	not	-0.109818	NA	not	-0.0379769	NA	not
ENSG00000004059	ARF5	0	0	0	0	0	0	0	0	0	0	NA	not	0	NA	not	0	NA	not
ENSG00000004139	SARM1	0	0	0	0	0	0	9.23268	0	0	0.000371414	NA	not	0.0486518	NA	not	0.0316957	NA	not
ENSG00000004142	POLDIP2	40.8428	48.653	67.5769	43.1981	65.7422	30.7564	21.2352	46.4252	73.6729	-0.0132393	0.984122	not	-0.0550102	0.899032	not	-0.0343812	0.936995	not
ENSG00000004399	PLXND1	5.10535	18.2449	28.4535	34.1567	7.84982	28.7721	32.3144	36.7533	31.2173	0.123523	0.716083	not	0.267471	0.335618	not	0.0869039	NA	not
ENSG00000004455	AK2	483.306	515.925	864.274	638.93	874.273	839.351	417.317	603.528	688.03	0.308504	0.20373	not	-0.0536233	0.883785	not	-0.375289	0.079077	down
ENSG00000004468	CD38	30.6321	57.7755	42.6802	4.01843	24.5307	56.552	14.7723	25.147	41.2069	-0.130498	0.703115	not	-0.169632	0.569784	not	-0.00939647	NA	not
ENSG00000004478	FKBP4	0.850892	2.02721	0	0	12.7559	0.992141	1.84654	0.967192	4.99477	0.0719516	NA	not	0.0441848	NA	not	-0.0293357	NA	not
ENSG00000004487	KDM1A	39.9919	36.4898	26.0823	32.1474	37.2866	56.552	36.0075	26.1142	29.9686	0.060035	0.907792	not	-0.0655615	0.871731	not	-0.122773	NA	not
ENSG00000004534	RBM6	23.825	52.7075	39.1235	62.2857	30.418	14.8821	12.9258	22.2454	22.4765	0.0119625	0.984312	not	-0.244362	0.397232	not	-0.217008	NA	not
ENSG00000004660	CAMKK1	0	5.06803	16.5978	1.00461	0	2.97642	7.38615	8.70473	2.49739	-0.102146	NA	not	0.0130834	NA	not	0.0950394	NA	not
ENSG00000004700	RECQL	1.70178	0	3.55668	2.00922	0	0	0	26.1142	3.74608	-0.0312975	NA	not	0.124351	NA	not	0.104739	NA	not
ENSG00000004766	VPS50	48.5008	40.5442	73.5048	70.3225	27.4744	38.6935	43.3936	32.8845	34.9634	-0.0286227	0.958546	not	-0.155741	0.645924	not	-0.105137	0.747739	not
ENSG00000004776	HSPB6	0	0	0	0	0	0	0.923268	0	0	0.000327152	NA	not	0.00935568	NA	not	0.00596801	NA	not
ENSG00000004777	ARHGAP33	1.70178	1.01361	1.18556	0	5.88736	0	0	12.5735	0	0.0140256	NA	not	0.0522227	NA	not	0.0253549	NA	not
ENSG00000004779	NDUFAB1	249.311	246.306	365.153	191.88	267.875	383.958	266.825	298.862	352.132	0.00817881	0.990335	not	0.0834982	0.823564	not	0.0707642	0.856044	not
ENSG00000004799	PDK4	28.0794	17.2313	17.7834	39.1797	20.6058	10.9135	27.698	15.4751	43.7043	0.0356694	0.943766	not	0.0689984	0.84828	not	0.0212416	NA	not
ENSG00000004809	SLC22A16	27.2285	3.04082	43.8657	10.0461	22.5682	20.835	27.698	34.8189	51.1964	-0.0614947	0.887681	not	0.145514	0.630914	not	0.189328	NA	not
ENSG00000004838	ZMYND10	0	0	0	0	0	0	0	0	0	0	NA	not	0	NA	not	0	NA	not
ENSG00000004846	ABCB5	0	0	0	0	0	0	0	0	0	0	NA	not	0	NA	not	0	NA	not
ENSG00000004848	ARX	19.5705	27.3673	21.3401	28.129	17.6621	15.8742	31.3911	23.2126	38.7095	-0.0155201	0.978278	not	0.112038	0.750643	not	0.113562	NA	not
ENSG00000004864	SLC25A13	38.2901	39.5306	45.0513	7.03225	57.8924	50.5992	41.5471	29.9829	46.2017	-0.0245904	0.963059	not	-0.0181769	0.969689	not	0.0104191	NA	not
ENSG00000004866	ST7	22.1232	12.1633	34.3813	32.1474	15.6996	18.8507	27.698	37.7205	56.1912	0.0225453	0.966464	not	0.237952	0.429399	not	0.176187	NA	not
ENSG00000004897	CDC27	221.232	266.578	510.977	295.355	314.974	322.446	208.659	329.812	462.017	0.0323855	0.95558	not	0.0464586	0.912761	not	0.00940451	0.986247	not
ENSG00000004939	SLC4A1	0.850892	0	0	0	0	0	1.84654	0	0	-0.0072374	NA	not	0.00878385	NA	not	0.0115479	NA	not
ENSG00000004948	CALCR	0	0	0	0	0	0	0.923268	0	0	0.000327152	NA	not	0.00935568	NA	not	0.00596801	NA	not
ENSG00000004961	HCCS	215.276	183.463	324.844	112.516	285.537	236.129	155.109	281.453	388.344	-0.0599947	0.916073	not	0.101781	0.798222	not	0.160151	0.621487	not
ENSG00000004975	DVL2	14.4652	32.4354	8.29892	68.3133	53.9675	38.6935	9.23268	12.5735	33.7147	0.397701	0.182521	not	-0.0355163	0.929471	not	-0.369505	NA	not
ENSG00000005001	PRSS22	0	0	0	0	0	0	0	0	0	0	NA	not	0	NA	not	0	NA	not
ENSG00000005007	UPF1	131.888	219.952	205.102	231.06	244.325	170.648	246.513	157.652	172.32	0.142222	0.727323	not	0.0557911	0.90029	not	-0.100544	0.787843	not
ENSG00000005020	SKAP2	101.256	101.361	195.617	253.161	261.006	268.87	150.493	87.0473	191.05	0.795479	0.00299768	up	0.0940452	0.81313	not	-0.569943	0.0168592	down
ENSG00000005022	SLC25A5	79.9838	69.9388	111.443	17.0783	54.9487	104.175	47.0867	93.8176	211.029	-0.163449	0.648662	not	0.121673	0.741473	not	0.288975	0.253441	not
ENSG00000005059	MCUB	0	0	1.18556	2.00922	0	4.9607	3.69307	5.80315	9.98955	0.0836595	NA	not	0.176479	NA	not	0.0536191	NA	not
ENSG00000005073	HOXA11	212.723	244.279	373.452	380.746	457.252	477.22	482.869	412.991	473.255	0.572147	0.00454564	up	0.619239	0.00206568	up	0.0211481	0.957758	not
ENSG00000005075	POLR2J	73.1767	49.6667	53.3502	78.3594	73.592	60.5206	40.6238	47.3924	44.953	0.0865472	0.855861	not	-0.173599	0.609554	not	-0.253495	0.346979	not
ENSG00000005100	DHX33	28.0794	18.2449	29.639	13.0599	25.5119	9.92141	24.9282	36.7533	33.7147	-0.121287	0.73775	not	0.0825251	0.825125	not	0.200146	NA	not
ENSG00000005102	MEOX1	0	0	0	0	0	0	0	0	0	0	NA	not	0	NA	not	0	NA	not
ENSG00000005108	THSD7A	439.06	534.17	799.068	897.115	739.845	668.703	640.748	466.186	453.276	0.302224	0.298157	not	-0.053889	0.899183	not	-0.371901	0.131349	not
ENSG00000005156	LIG3	17.0178	17.2313	29.639	41.1889	18.6433	11.9057	5.53961	9.67192	19.9791	0.0593491	0.890413	not	-0.170564	NA	not	-0.205867	NA	not
ENSG00000005175	RPAP3	118.274	89.1973	235.927	126.581	147.184	156.758	173.574	146.046	182.309	0.0473158	0.937847	not	0.163308	0.630845	not	0.100614	0.785498	not
ENSG00000005187	ACSM3	7.65802	6.08163	3.55668	7.03225	11.7747	6.94498	16.6188	11.6063	2.49739	0.0482111	0.893334	not	0.0960752	NA	not	0.0294426	NA	not
ENSG00000005189	REXO5	54.4571	22.2993	82.9892	52.2396	61.8173	67.4656	25.8515	29.9829	19.9791	0.0798435	0.863716	not	-0.342346	0.244884	not	-0.398324	0.101955	not
ENSG00000005194	CIAPIN1	39.141	52.7075	73.5048	23.106	44.1552	36.7092	38.7773	25.147	39.9582	-0.184019	0.606303	not	-0.231126	0.478435	not	-0.0101543	NA	not
ENSG00000005206	SPPL2B	21.2723	10.1361	22.5256	9.04147	1.96245	2.97642	4.61634	16.4423	11.2382	-0.241944	0.331525	not	-0.105434	NA	not	0.113534	NA	not
ENSG00000005238	FAM214B	5.95624	3.04082	10.67	18.0829	15.6996	6.94498	24.9282	22.2454	36.2121	0.198211	0.48549	not	0.570342	NA	not	0.154098	NA	not
ENSG00000005243	COPZ2	0.850892	0	13.0412	1.00461	0	0	0	0	0	-0.0465613	NA	not	-0.0712716	NA	not	-0.00937423	NA	not
ENSG00000005249	PRKAR2B	9.35981	30.4082	8.29892	51.235	56.9112	28.7721	40.6238	34.8189	39.9582	0.447257	0.143227	not	0.335356	0.230533	not	-0.0720093	NA	not
ENSG00000005302	MSL3	53.6062	52.7075	73.5048	72.3317	49.0613	73.4184	58.1659	61.9003	58.6886	0.0706869	0.893334	not	0.0146728	0.977661	not	-0.0631719	0.880541	not
ENSG00000005339	CREBBP	190.6	177.381	317.73	231.06	232.551	202.397	263.131	192.471	214.775	0.0420794	0.944515	not	0.0290765	0.947553	not	-0.0179551	0.970535	not
ENSG00000005379	TSPOAP1	12.7634	13.1769	7.11336	0	6.86859	6.94498	8.30941	6.77034	6.24347	-0.128119	0.608991	not	-0.0763245	NA	not	0.0554711	NA	not
ENSG00000005381	MPO	5.10535	0	4.74224	3.01382	9.81227	7.93712	1.84654	2.90158	8.74085	0.0671815	NA	not	0.023149	NA	not	-0.0432617	NA	not
ENSG00000005421	PON1	0	0	0	0	0	0	0	0	0	0	NA	not	0	NA	not	0	NA	not
ENSG00000005436	GCFC2	27.2285	40.5442	49.7935	28.129	36.3054	26.7878	60.0124	58.9987	66.1807	-0.0801396	0.86772	not	0.296081	0.336008	not	0.361404	NA	not
ENSG00000005448	WDR54	26.3776	13.1769	27.2679	49.2258	24.5307	51.5913	17.5421	35.7861	33.7147	0.236358	0.449506	not	0.0976595	0.789881	not	-0.142966	NA	not
ENSG00000005469	CROT	5.10535	14.1905	18.969	4.01843	6.86859	6.94498	0	4.83596	7.49216	-0.0848307	NA	not	-0.172195	NA	not	-0.0500331	NA	not
ENSG00000005471	ABCB4	0	5.06803	0	8.03686	0	5.95284	1.84654	0	0	0.037581	NA	not	-0.0341718	NA	not	-0.0529184	NA	not
ENSG00000005483	KMT2E	500.324	500.721	710.151	809.714	721.202	712.357	1073.76	679.936	900.308	0.295449	0.298339	not	0.470647	0.0514002	up	0.120992	0.711158	not
ENSG00000005486	RHBDD2	7.65802	11.1497	3.55668	7.03225	9.81227	9.92141	0	3.86877	12.4869	0.0148979	NA	not	-0.0672723	NA	not	-0.0669193	NA	not
ENSG00000005513	SOX8	0	0	0	0	0	0	0	0	0	0	NA	not	0	NA	not	0	NA	not
ENSG00000005700	IBTK	213.574	229.075	354.483	278.276	255.119	261.925	285.29	237.929	264.723	0.0633515	0.907792	not	0.0340981	0.936578	not	-0.035267	0.937416	not
ENSG00000005801	ZNF195	146.353	100.347	174.277	150.691	89.2916	179.577	205.889	141.21	203.537	0.0188239	0.977268	not	0.205805	0.541175	not	0.167921	0.600457	not
ENSG00000005810	MYCBP2	231.442	247.32	398.348	312.433	289.462	247.043	375.77	306.6	278.459	0.0442361	0.942512	not	0.136078	0.699431	not	0.0797819	0.84129	not
ENSG00000005812	FBXL3	154.011	167.245	343.813	323.484	231.57	365.108	347.149	299.829	300.935	0.363097	0.181506	not	0.414692	0.109305	not	0.011414	0.983831	not
ENSG00000005844	ITGAL	11.0616	10.1361	13.0412	36.1659	30.418	16.8664	42.4703	42.5564	21.2278	0.326603	0.266332	not	0.513544	0.0831339	up	0.0667923	NA	not
ENSG00000005882	PDK2	0	0	0	0	0.981227	0.992141	0	3.86877	0	0.015774	NA	not	0.0312913	NA	not	0.00818923	NA	not
ENSG00000005884	ITGA3	0	1.01361	0	0	0	0	0.923268	0	0	-0.00723735	NA	not	0.000575164	NA	not	0.00596796	NA	not
ENSG00000005889	ZFX	289.303	221.98	528.76	236.083	322.824	367.092	231.74	298.862	464.514	-0.0341567	0.95412	not	-0.0124523	0.978976	not	0.0247833	0.955106	not
ENSG00000005893	LAMP2	354.822	457.136	647.316	439.013	572.055	726.247	397.929	671.231	867.842	0.212711	0.49987	not	0.312658	0.216322	not	0.0705071	0.853705	not
ENSG00000005961	ITGA2B	0	0	0	0	0	0	0	0	0	0	NA	not	0	NA	not	0	NA	not
ENSG00000005981	ASB4	0	0	0	0	0	0	0	0	0	0	NA	not	0	NA	not	0	NA	not
ENSG00000006007	GDE1	52.7553	63.8571	126.855	84.387	103.029	112.112	94.1734	105.424	141.102	0.216519	0.534903	not	0.330064	0.255393	not	0.0695059	0.869284	not
ENSG00000006015	REX1BD	72.3258	91.2245	133.968	114.525	68.6859	72.4263	23.0817	65.769	61.186	-0.0214207	0.974563	not	-0.401134	0.170738	not	-0.321353	0.215954	not
ENSG00000006016	CRLF1	0	0	0	0	0	0	0	0	0	0	NA	not	0	NA	not	0	NA	not
ENSG00000006025	OSBPL7	2.55267	4.05442	0	10.0461	2.94368	11.9057	4.61634	0.967192	2.49739	0.109069	NA	not	0.00980422	NA	not	-0.0869599	NA	not
ENSG00000006042	TMEM98	0	0	0	0	2.94368	0	0	0	0	0.0204101	NA	not	0.000574833	NA	not	-0.0152833	NA	not
ENSG00000006047	YBX2	0	0	0	1.00461	0	0	0	0	0	0.00789416	NA	not	0.000574945	NA	not	-0.0057083	NA	not
ENSG00000006059	KRT33A	0	0	0	0	0	0	0	0	0	0	NA	not	0	NA	not	0	NA	not
ENSG00000006062	MAP3K14	0	0	0	0	0	1.98428	0	0	0	0.0135909	NA	not	0.000574892	NA	not	-0.010082	NA	not
ENSG00000006071	ABCC8	0	0	0	0	0	0	0	0	0	0	NA	not	0	NA	not	0	NA	not
ENSG00000006116	CACNG3	0	0	0	0	0	0	0	0	0	0	NA	not	0	NA	not	0	NA	not
ENSG00000006118	TMEM132A	0	0	0	0	0	0	0	0	0	0	NA	not	0	NA	not	0	NA	not
ENSG00000006125	AP2B1	31.483	64.8707	55.7213	72.3317	40.2303	71.4341	46.1634	63.8347	88.6572	0.120923	0.777076	not	0.155595	0.656903	not	0.00920754	0.986637	not
ENSG00000006128	TAC1	0	0	0	0	0	0	0	0	0	0	NA	not	0	NA	not	0	NA	not
ENSG00000006194	ZNF263	126.783	101.361	260.823	172.792	152.09	157.75	155.109	185.701	191.05	0.0707638	0.894457	not	0.13008	0.722086	not	0.0446573	0.920038	not
ENSG00000006210	CX3CL1	0	0	0	0	0	0	0	0	0	0	NA	not	0	NA	not	0	NA	not
ENSG00000006282	SPATA20	12.7634	36.4898	46.2369	31.1428	10.7935	9.92141	6.46288	33.8517	24.9739	-0.0981324	0.780951	not	-0.0827245	0.804601	not	0.0295371	NA	not
ENSG00000006283	CACNA1G	0	1.01361	0	0	0	0	0	0	0	-0.00723728	NA	not	-0.00820263	NA	not	0.000129731	NA	not
ENSG00000006327	TNFRSF12A	4.25446	4.05442	0	1.00461	9.81227	0.992141	2.7698	0	6.24347	0.013157	NA	not	-0.0103978	NA	not	-0.0192517	NA	not
ENSG00000006377	DLX6	0	4.05442	8.29892	3.01382	3.92491	3.96856	0.923268	1.93438	2.49739	0.0063917	NA	not	-0.0511499	NA	not	-0.0435803	NA	not
ENSG00000006432	MAP3K9	5.10535	3.04082	1.18556	0	2.94368	0	0.923268	0	9.98955	-0.0522692	NA	not	-0.00700194	NA	not	0.0388446	NA	not
ENSG00000006451	RALA	92.7472	68.9251	142.267	116.534	179.565	147.829	157.879	104.457	148.595	0.311353	0.307129	not	0.266805	0.392011	not	-0.0714293	0.865185	not
ENSG00000006453	BAIAP2L1	0.850892	4.05442	5.9278	2.00922	1.96245	0	0	0	2.49739	-0.0312338	NA	not	-0.0657074	NA	not	-0.0211688	NA	not
ENSG00000006459	KDM7A	1.70178	0	13.0412	0	0	7.93712	5.53961	5.80315	11.2382	-0.0285638	NA	not	0.0498716	NA	not	0.0619419	NA	not
ENSG00000006468	ETV1	11.0616	5.06803	15.4123	6.02765	20.6058	14.8821	2.7698	3.86877	4.99477	0.0528964	0.891248	not	-0.188461	NA	not	-0.199966	NA	not
ENSG00000006530	AGK	10.2107	20.2721	15.4123	5.02304	13.7372	14.8821	6.46288	23.2126	28.7199	-0.061774	0.877327	not	0.0567084	NA	not	0.11097	NA	not
ENSG00000006534	ALDH3B1	83.3874	73.9932	106.7	114.525	97.1415	91.2769	79.4011	57.0643	63.6834	0.113158	0.800875	not	-0.168112	0.630296	not	-0.281686	0.303715	not
ENSG00000006555	TTC22	2.55267	3.04082	2.37112	4.01843	0.981227	0.992141	5.53961	6.77034	4.99477	-0.0166833	NA	not	0.0791429	NA	not	0.0743183	NA	not
ENSG00000006576	PHTF2	53.6062	48.653	111.443	61.2811	84.3855	120.049	87.7105	50.294	66.1807	0.161434	0.672562	not	0.0242622	0.960786	not	-0.149966	0.648376	not
ENSG00000006606	CCL26	0	0	0	0	0	0	0	0	0	0	NA	not	0	NA	not	0	NA	not
ENSG00000006607	FARP2	49.3517	27.3673	48.608	17.0783	48.0801	63.497	29.5446	56.0971	59.9373	-0.000208653	0.999963	not	0.0550942	0.897022	not	0.0487055	NA	not
ENSG00000006611	USH1C	254.417	207.789	298.761	168.774	141.297	152.79	78.4778	105.424	79.9164	-0.333832	0.259652	not	-1.19105	5.66586e-05	down	-0.447776	0.0782648	down
ENSG00000006625	GGCT	78.282	130.755	151.752	84.387	186.433	133.939	56.3194	78.3425	162.33	0.101398	0.829211	not	-0.135182	0.717002	not	-0.236822	0.407224	not
ENSG00000006634	DBF4	71.4749	99.3333	225.256	146.673	141.297	160.727	107.099	101.555	146.097	0.188133	0.606265	not	-0.0129903	0.978976	not	-0.213278	0.474163	not
ENSG00000006638	TBXA2R	0	2.02721	17.7834	6.02765	14.7184	10.9135	13.849	17.4095	7.49216	0.0982947	0.714864	not	0.159115	NA	not	0.0297376	NA	not
ENSG00000006652	IFRD1	67.2204	91.2245	85.3604	96.4423	68.6859	129.97	78.4778	45.458	83.6625	0.120557	0.780951	not	-0.106061	0.789881	not	-0.230065	0.422912	not
ENSG00000006659	LGALS14	0	0	0	0	0	0	0	0	0	0	NA	not	0	NA	not	0	NA	not
ENSG00000006695	COX10	30.6321	49.6667	21.3401	42.1935	68.6859	55.5599	47.0867	52.2284	57.4399	0.201185	0.560041	not	0.192485	0.556869	not	-0.0372492	0.930815	not
ENSG00000006704	GTF2IRD1	41.6937	39.5306	88.917	32.1474	58.8736	53.5756	36.0075	34.8189	33.7147	-0.0350479	0.952403	not	-0.228739	0.484576	not	-0.163367	0.598368	not
ENSG00000006712	PAF1	25.5267	42.5714	13.0412	29.1336	71.6296	55.5599	10.1559	21.2782	47.4503	0.183966	0.569467	not	-0.0539014	0.889913	not	-0.23473	NA	not
ENSG00000006715	VPS41	29.7812	33.449	60.4636	22.1014	29.4368	20.835	18.4654	21.2782	19.9791	-0.168106	0.631199	not	-0.311309	0.291044	not	-0.0828968	NA	not
ENSG00000006740	ARHGAP44	0.850892	5.06803	1.18556	6.02765	2.94368	13.89	0.923268	2.90158	6.24347	0.10247	NA	not	0.0252318	NA	not	-0.0707687	NA	not
ENSG00000006744	ELAC2	14.4652	37.5034	64.0203	16.0737	20.6058	22.8192	18.4654	18.3766	21.2278	-0.182858	0.582963	not	-0.237069	0.433277	not	-0.0144932	NA	not
ENSG00000006747	SCIN	12.7634	3.04082	10.67	11.0507	10.7935	4.9607	10.1559	10.6391	8.74085	0.00756368	0.98774	not	0.0191161	NA	not	0.00805809	NA	not
ENSG00000006756	ARSD	41.6937	35.4762	82.9892	23.106	69.6671	61.5127	52.6263	56.0971	64.9321	0.0136676	0.983793	not	0.0792278	0.848342	not	0.0560278	0.890211	not
ENSG00000006757	PNPLA4	11.0616	17.2313	32.0101	7.03225	12.7559	17.8585	11.0792	10.6391	2.49739	-0.0773813	0.835535	not	-0.187081	NA	not	-0.0710966	NA	not
ENSG00000006788	MYH13	0	0	0	0	0	0	0	0	0	0	NA	not	0	NA	not	0	NA	not
ENSG00000006831	ADIPOR2	243.355	166.231	459.997	529.428	471.97	420.668	263.131	283.387	364.618	0.557987	0.0250543	up	0.0895765	0.820071	not	-0.434696	0.0773645	down
ENSG00000006837	CDKL3	3.40357	6.08163	21.3401	0	1.96245	18.8507	3.69307	13.5407	3.74608	-0.030421	NA	not	-0.0197495	NA	not	0.0130586	NA	not
ENSG00000007001	UPP2	0	0	0	0	0	0	0	0.967192	0	0.000327152	NA	not	0.00935568	NA	not	0.00596801	NA	not
ENSG00000007038	PRSS21	0	0	0	0	0	0	0	0	0	0	NA	not	0	NA	not	0	NA	not
ENSG00000007047	MARK4	27.2285	28.3809	43.8657	69.3179	28.4556	60.5206	37.854	35.7861	18.7304	0.207951	0.531055	not	0.00221507	0.995612	not	-0.209572	NA	not
ENSG00000007062	PROM1	0	0	1.18556	0	0	0	0	0	0	-0.00723728	NA	not	-0.00820263	NA	not	0.000129731	NA	not
ENSG00000007080	CCDC124	9.35981	5.06803	2.37112	0	0.981227	0.992141	8.30941	7.73753	0	-0.142117	NA	not	-0.00712658	NA	not	0.104943	NA	not
ENSG00000007129	CEACAM21	2.55267	12.1633	0	7.03225	3.92491	2.97642	0.923268	7.73753	0	-0.00411999	NA	not	-0.040839	NA	not	-0.0267877	NA	not
ENSG00000007168	PAFAH1B1	102.958	76.0204	137.525	118.544	144.24	186.522	130.181	160.554	138.605	0.280135	0.369075	not	0.274766	0.367465	not	-0.0369182	0.936714	not
ENSG00000007171	NOS2	0	0	7.11336	0	0	0	0	0	0	-0.0265199	NA	not	-0.0304744	NA	not	0.000129619	NA	not
ENSG00000007174	DNAH9	0	0	0	0	0	0	0	0	0	0	NA	not	0	NA	not	0	NA	not
ENSG00000007202	KIAA0100	53.6062	28.3809	46.2369	6.02765	18.6433	42.662	36.0075	45.458	39.9582	-0.241304	0.428323	not	-0.0277934	0.947028	not	0.207941	NA	not
ENSG00000007216	SLC13A2	0	0	0	0	0	0	0	0	0	0	NA	not	0	NA	not	0	NA	not
ENSG00000007237	GAS7	20.4214	11.1497	4.74224	25.1152	25.5119	23.8114	18.4654	22.2454	21.2278	0.15701	0.611295	not	0.118739	NA	not	-0.0536668	NA	not
ENSG00000007255	TRAPPC6A	8.50892	3.04082	32.0101	30.1382	13.7372	11.9057	6.46288	25.147	18.7304	0.0916731	0.783185	not	0.0665093	NA	not	-0.0355916	NA	not
ENSG00000007264	MATK	0	0	7.11336	0	0.981227	0	0	0.967192	1.24869	-0.0274493	NA	not	-0.0190403	NA	not	0.00860166	NA	not
ENSG00000007306	CEACAM7	0	0	0	0	0	0	0	0	0	0	NA	not	0	NA	not	0	NA	not
ENSG00000007312	CD79B	0	0	0	0	0	0	0.923268	0	0	0.000327152	NA	not	0.00935568	NA	not	0.00596801	NA	not
ENSG00000007314	SCN4A	0	0	0	0	0	0	0	0	2.49739	0.000327093	NA	not	0.0179381	NA	not	0.011653	NA	not
ENSG00000007341	ST7L	47.6499	32.4354	24.8968	18.0829	48.0801	27.7799	50.7797	27.0814	63.6834	-0.0523819	0.916854	not	0.0814941	0.8323	not	0.127574	NA	not
ENSG00000007350	TKTL1	0	0	0	0	0	0	0	0	0	0	NA	not	0	NA	not	0	NA	not
ENSG00000007372	PAX6	1.70178	11.1497	14.2267	0	0	6.94498	8.30941	0.967192	23.7252	-0.110226	NA	not	0.023758	NA	not	0.11221	NA	not
ENSG00000007376	RPUSD1	34.8866	21.2857	5.9278	17.0783	15.6996	8.92927	12.0025	16.4423	33.7147	-0.0979476	0.776044	not	-0.0470069	NA	not	0.0581397	NA	not
ENSG00000007384	RHBDF1	8.50892	23.3129	0	5.02304	2.94368	17.8585	1.84654	0.967192	12.4869	-0.0334683	0.920505	not	-0.109522	NA	not	-0.0513844	NA	not
ENSG00000007392	LUC7L	164.222	145.959	371.08	148.682	185.452	178.585	119.102	75.441	149.843	-0.125435	0.774691	not	-0.554519	0.0349902	down	-0.346333	0.181537	not
ENSG00000007402	CACNA2D2	0	0	11.8556	0	0	0	5.53961	6.77034	8.74085	-0.11351	NA	not	0.0534842	NA	not	0.119552	NA	not
ENSG00000007516	BAIAP3	0	0	0	0	0	0	0	0	0	0	NA	not	0	NA	not	0	NA	not
ENSG00000007520	TSR3	0	1.01361	0	0	0	4.9607	0	0.967192	0	0.0194303	NA	not	0.000653345	NA	not	-0.0146348	NA	not
ENSG00000007541	PIGQ	1.70178	0	1.18556	0	0	0	0	0.967192	3.74608	-0.028555	NA	not	0.00662854	NA	not	0.0269773	NA	not
ENSG00000007545	CRAMP1	88.4927	53.7211	110.257	88.4055	64.761	97.2298	84.9407	58.0315	101.144	0.020307	0.974635	not	-0.019311	0.970539	not	-0.0396768	0.930369	not
ENSG00000007866	TEAD3	0	2.02721	0	7.03225	0	4.9607	1.84654	3.86877	0	0.0681257	NA	not	0.045647	NA	not	-0.0249925	NA	not
ENSG00000007908	SELE	0	0	0	0	0	0	0	0	0	0	NA	not	0	NA	not	0	NA	not
ENSG00000007923	DNAJC11	3.40357	2.02721	8.29892	4.01843	0	0	1.84654	0	8.74085	-0.0484242	NA	not	-0.0174487	NA	not	0.0288103	NA	not
ENSG00000007933	FMO3	0	0	0	0	0	0	0.923268	0	2.49739	0.000327055	NA	not	0.0238871	NA	not	0.0155745	NA	not
ENSG00000007944	MYLIP	467.139	593.973	847.676	1896.7	1668.09	1530.87	2055.19	1354.07	1813.1	1.44805	2.23149e-10	up	1.40919	4.42426e-10	up	-0.016265	0.972915	not
ENSG00000007952	NOX1	17.0178	2.02721	11.8556	0	18.6433	13.89	6.46288	22.2454	34.9634	-0.00314097	0.994063	not	0.10233	NA	not	0.0840844	NA	not
ENSG00000007968	E2F2	71.4749	95.2789	151.752	96.4423	71.6296	73.4184	24.005	62.8675	67.4294	-0.08578	0.859525	not	-0.461251	0.110269	not	-0.292194	0.277793	not
ENSG00000008018	PSMB1	318.233	425.714	705.408	351.613	394.453	438.526	201.272	389.778	531.943	-0.0894947	0.853588	not	-0.205103	0.507834	not	-0.0966352	0.789078	not
ENSG00000008056	SYN1	0	0	0	0	0	0	0	0	0	0	NA	not	0	NA	not	0	NA	not
ENSG00000008083	JARID2	239.951	334.49	528.76	512.35	458.233	395.864	381.31	383.008	609.362	0.293535	0.297529	not	0.257887	0.355129	not	-0.0596965	0.883954	not
ENSG00000008086	CDKL5	46.799	23.3129	22.5256	59.2718	26.4931	10.9135	33.2377	25.147	6.24347	0.0130817	0.979321	not	-0.0957898	0.75929	not	-0.0933846	NA	not
ENSG00000008118	CAMK1G	0	0	0	0	0	0	0	0	0	0	NA	not	0	NA	not	0	NA	not
ENSG00000008128	CDK11A	2.55267	1.01361	2.37112	0	0	5.95284	0	0	0	-0.00325946	NA	not	-0.0634304	NA	not	-0.0399571	NA	not
ENSG00000008130	NADK	4.25446	12.1633	7.11336	0	0.981227	7.93712	15.6956	30.9501	16.233	-0.135704	0.584935	not	0.197367	NA	not	0.281094	NA	not
ENSG00000008196	TFAP2B	0	0	0	0	0	0	0	0	0	0	NA	not	0	NA	not	0	NA	not
ENSG00000008197	TFAP2D	0	0	0	0	0	0	0.923268	0.967192	0	0.000327093	NA	not	0.0179297	NA	not	0.0116475	NA	not
ENSG00000008226	DLEC1	0	0	0	0	0	0	0	0	0	0	NA	not	0	NA	not	0	NA	not
ENSG00000008256	CYTH3	64.6678	90.2109	131.597	102.47	118.728	69.4498	55.3961	93.8176	103.642	0.0684865	0.897558	not	-0.0557057	0.900657	not	-0.125665	0.712252	not
ENSG00000008277	ADAM22	4.25446	0	7.11336	16.0737	10.7935	0.992141	24.9282	8.70473	13.7356	0.13026	0.585362	not	0.241706	NA	not	0.0536863	NA	not
ENSG00000008282	SYPL1	265.478	301.041	411.389	415.908	583.83	549.646	527.186	416.86	709.258	0.546104	0.00757497	up	0.601474	0.00328404	up	0.025523	0.94996	not
ENSG00000008283	CYB561	18.7196	6.08163	72.3192	38.1751	4.90613	32.7406	7.38615	4.83596	18.7304	-0.00513069	0.99136	not	-0.246947	0.322704	not	-0.18478	NA	not
ENSG00000008294	SPAG9	91.8963	80.0748	81.8037	57.2626	59.8548	104.175	88.6337	72.5394	69.9268	-0.0827858	0.865466	not	-0.0639396	0.883003	not	0.03136	0.943902	not
ENSG00000008300	CELSR3	0	0	0	7.03225	4.90613	0	0	0.967192	3.74608	0.105302	NA	not	0.067711	NA	not	-0.0329142	NA	not
ENSG00000008311	AASS	0	0	0	0	0	0	0.923268	0.967192	0	0.000327093	NA	not	0.0179297	NA	not	0.0116475	NA	not
ENSG00000008323	PLEKHG6	0	0	0	0	0	0	0	1.93438	0	0.000327092	NA	not	0.0180792	NA	not	0.0117463	NA	not
ENSG00000008324	SS18L2	161.669	108.456	284.535	139.64	168.771	257.957	74.7847	170.226	272.215	0.0483259	0.935917	not	-0.0406467	0.930275	not	-0.0899204	0.817322	not
ENSG00000008382	MPND	0	3.04082	5.9278	0	1.96245	0.992141	4.61634	1.93438	8.74085	-0.047186	NA	not	0.0480754	NA	not	0.0734356	NA	not
ENSG00000008394	MGST1	108.063	98.3197	143.453	111.511	118.728	201.405	231.74	184.734	249.739	0.174071	0.639218	not	0.631988	0.0113284	up	0.353847	0.16673	not
ENSG00000008405	CRY1	24.6759	5.06803	9.48448	4.01843	32.3805	29.7642	12.9258	17.4095	29.9686	0.0729393	0.843988	not	0.0633482	NA	not	-0.0204979	NA	not
ENSG00000008438	PGLYRP1	0	0	0	0	0	0	0	0	0	0	NA	not	0	NA	not	0	NA	not
ENSG00000008441	NFIX	143.801	136.837	289.277	98.4515	135.409	178.585	70.1684	134.44	158.584	-0.173651	0.644182	not	-0.333224	0.250914	not	-0.114677	0.745273	not
ENSG00000008513	ST3GAL1	194.854	263.537	366.338	359.649	474.914	453.408	420.087	513.579	812.899	0.543054	0.00983977	up	0.924793	3.91135e-06	up	0.252793	0.303715	not
ENSG00000008516	MMP25	0	0	1.18556	0	21.587	0.992141	5.53961	0.967192	0	0.131264	NA	not	0.0814233	NA	not	-0.0461909	NA	not
ENSG00000008517	IL32	0	0	0	0	0	0	0	0	0	0	NA	not	0	NA	not	0	NA	not
ENSG00000008710	PKD1	5.10535	1.01361	0	3.01382	0.981227	1.98428	6.46288	1.93438	0	-0.00893879	NA	not	0.0115096	NA	not	0.0161412	NA	not
ENSG00000008735	MAPK8IP2	0	0	0	0	6.86859	0	0	0	0	0.0315665	NA	not	0.00057474	NA	not	-0.0236171	NA	not
ENSG00000008838	MED24	257.82	241.238	374.637	400.838	293.387	254.98	67.3986	221.487	189.801	0.0980093	0.836532	not	-0.432239	0.130568	not	-0.524664	0.0362174	down
ENSG00000008853	RHOBTB2	19.5705	17.2313	14.2267	70.3225	74.5732	33.7328	36.9307	48.3596	43.7043	0.912432	0.0170637	up	0.434321	0.133478	not	-0.151785	NA	not
ENSG00000008869	HEATR5B	11.0616	18.2449	55.7213	9.04147	14.7184	30.7564	20.3119	20.311	26.2226	-0.0841108	0.836	not	-0.0317442	0.937884	not	0.0600279	NA	not
ENSG00000008952	SEC62	276.54	216.911	355.668	263.207	344.411	433.565	334.223	380.106	384.598	0.201002	0.553206	not	0.270309	0.327557	not	0.0416451	0.922479	not
ENSG00000008988	RPS20	185.494	176.367	387.678	297.364	234.513	251.012	286.213	160.554	274.713	0.115053	0.796344	not	0.0253111	0.9575	not	-0.0997557	0.787858	not
ENSG00000009307	CSDE1	743.679	895.013	1223.5	958.396	989.077	1176.68	1073.76	1002.01	1090.11	0.157122	0.611431	not	0.161313	0.539399	not	-0.00762159	0.986745	not
ENSG00000009335	UBE3C	113.169	67.9115	181.391	61.2811	69.6671	141.876	120.948	145.079	204.786	-0.145402	0.716997	not	0.207133	0.538853	not	0.358879	0.17237	not
ENSG00000009413	REV3L	113.169	72.9796	113.814	104.479	116.766	77.387	128.334	145.079	64.9321	0.0155071	0.980413	not	0.0873569	0.832053	not	0.0615761	0.882526	not
ENSG00000009694	TENM1	4.25446	0	0	0	0	0	0	0	0	-0.0278902	NA	not	-0.0320458	NA	not	0.000129611	NA	not
ENSG00000009709	PAX7	0	0	0	0	0	0	0	0	0	0	NA	not	0	NA	not	0	NA	not
ENSG00000009724	MASP2	0	0	0	0	0	0	0.923268	0	0	0.000327152	NA	not	0.00935568	NA	not	0.00596801	NA	not
ENSG00000009765	IYD	0.850892	0	0	0	0	0	0	0	0	-0.00723728	NA	not	-0.00820263	NA	not	0.000129731	NA	not
ENSG00000009780	FAM76A	11.9125	8.10884	16.5978	50.2304	46.1177	15.8742	8.30941	23.2126	29.9686	0.45153	0.133863	not	0.151815	0.607255	not	-0.195659	NA	not
ENSG00000009790	TRAF3IP3	14.4652	8.10884	15.4123	41.1889	17.6621	23.8114	16.6188	14.5079	9.98955	0.231529	0.420883	not	0.0312197	NA	not	-0.187572	NA	not
ENSG00000009830	POMT2	16.1669	3.04082	27.2679	15.0691	20.6058	10.9135	22.1584	29.0158	34.9634	0.0261465	0.956597	not	0.203439	NA	not	0.138924	NA	not
ENSG00000009844	VTA1	350.567	324.354	672.213	555.548	576.961	746.09	511.491	474.891	780.433	0.427857	0.044921	up	0.337295	0.145675	not	-0.10558	0.731201	not
ENSG00000009950	MLXIPL	5.10535	1.01361	11.8556	1.00461	0	9.92141	0	0.967192	1.24869	-0.0273183	NA	not	-0.120749	NA	not	-0.0621674	NA	not
ENSG00000009954	BAZ1B	131.037	161.163	227.628	162.746	217.832	193.467	266.825	164.423	163.579	0.117321	0.790508	not	0.163325	0.633629	not	0.0251145	0.955551	not
ENSG00000010017	RANBP9	54.4571	45.6122	103.144	71.3271	51.0238	44.6463	70.1684	58.9987	94.9007	-0.0399217	0.94591	not	0.0871584	0.832439	not	0.122677	0.715553	not
ENSG00000010030	ETV7	1.70178	3.04082	3.55668	0	0	6.94498	1.84654	0	3.74608	-0.00990673	NA	not	-0.0209172	NA	not	-0.00662763	NA	not
ENSG00000010072	SPRTN	146.353	169.272	342.627	132.608	158.959	196.444	162.495	212.782	263.474	-0.170923	0.637023	not	0.0318845	0.939825	not	0.212679	0.449137	not
ENSG00000010165	METTL13	121.677	104.401	151.752	92.4239	85.3667	97.2298	103.406	121.866	116.128	-0.18683	0.609059	not	-0.0659812	0.876149	not	0.136657	0.683792	not
ENSG00000010219	DYRK4	1.70178	3.04082	2.37112	2.00922	2.94368	11.9057	0	19.3438	9.98955	0.0685308	NA	not	0.152692	NA	not	0.0498244	NA	not
ENSG00000010244	ZNF207	422.893	417.605	652.058	413.898	462.158	385.943	367.461	351.091	559.415	-0.0878984	0.851035	not	-0.14443	0.640697	not	-0.0444149	0.913922	not
ENSG00000010256	UQCRC1	28.0794	16.2177	18.969	39.1797	46.1177	33.7328	11.0792	39.6549	28.7199	0.199139	0.533074	not	0.0610757	0.872807	not	-0.142524	NA	not
ENSG00000010270	STARD3NL	47.6499	19.2585	32.0101	55.2534	69.6671	59.5284	72.9382	47.3924	67.4294	0.2703	0.387809	not	0.306569	0.308852	not	-0.00484716	0.992458	not
ENSG00000010278	CD9	0	0	1.18556	1.00461	0	4.9607	0	1.93438	4.99477	0.0439663	NA	not	0.0551999	NA	not	0.00265891	NA	not
ENSG00000010282	HHATL	0	0	0	0	0	0	0	0	0	0	NA	not	0	NA	not	0	NA	not
ENSG00000010292	NCAPD2	48.5008	22.2993	39.1235	33.152	33.3617	66.4734	39.7005	43.5236	47.4503	0.0606583	0.907792	not	0.0655059	0.872807	not	-0.0073303	NA	not
ENSG00000010295	IFFO1	47.6499	90.2109	142.267	34.1567	44.1552	56.552	36.9307	71.5722	61.186	-0.374747	0.21077	not	-0.263157	0.406817	not	0.116493	0.730941	not
ENSG00000010310	GIPR	5.10535	0	0	0	0	0	0	0	1.24869	-0.0334065	NA	not	-0.0277746	NA	not	0.0065561	NA	not
ENSG00000010318	PHF7	8.50892	24.3265	7.11336	2.00922	17.6621	6.94498	17.5421	20.311	14.9843	-0.0723026	0.836	not	0.0562878	NA	not	0.118345	NA	not
ENSG00000010319	SEMA3G	16.1669	33.449	72.3192	2.00922	13.7372	18.8507	5.53961	31.9173	19.9791	-0.317747	0.252374	not	-0.172018	0.54553	not	0.11258	NA	not
ENSG00000010322	NISCH	11.0616	10.1361	8.29892	8.03686	16.6809	14.8821	6.46288	1.93438	8.74085	0.0459511	0.91073	not	-0.12206	NA	not	-0.144692	NA	not
ENSG00000010327	STAB1	0	0	0	0	0	0	0	0	0	0	NA	not	0	NA	not	0	NA	not
ENSG00000010361	FUZ	0	0	0	0	0	0	0	0	0	0	NA	not	0	NA	not	0	NA	not
ENSG00000010379	SLC6A13	0	0	0	0	0	0	0	0	0	0	NA	not	0	NA	not	0	NA	not
ENSG00000010404	IDS	61.2642	13.1769	91.2882	28.129	64.761	33.7328	59.0892	93.8176	93.652	-0.0654872	0.891819	not	0.193728	0.549134	not	0.243543	0.337346	not
ENSG00000010438	PRSS3	0	0	0	0	0	0	0	0	0	0	NA	not	0	NA	not	0	NA	not
ENSG00000010539	ZNF200	308.874	436.864	590.409	468.147	530.844	636.954	487.486	463.285	553.171	0.285572	0.228488	not	0.185689	0.47784	not	-0.11437	0.687331	not
ENSG00000010610	CD4	19.5705	28.3809	14.2267	21.0968	19.6245	27.7799	25.8515	46.4252	33.7147	0.0234647	0.964199	not	0.196701	0.529452	not	0.1418	NA	not
ENSG00000010626	LRRC23	0	0	1.18556	0	0	0	3.69307	0	3.74608	-0.00968643	NA	not	0.0373873	NA	not	0.0334916	NA	not
ENSG00000010671	BTK	17.0178	5.06803	21.3401	4.01843	8.83104	8.92927	10.1559	3.86877	16.233	-0.112946	0.702467	not	-0.0783605	NA	not	0.0442367	NA	not
ENSG00000010704	HFE	2.55267	2.02721	0	0	0	0	0	0.967192	0	-0.032776	NA	not	-0.0263781	NA	not	0.00704588	NA	not
ENSG00000010803	SCMH1	86.7909	75.0068	87.7315	30.1382	45.1364	76.3948	28.6213	49.3268	116.128	-0.238966	0.468737	not	-0.174173	0.607065	not	0.0855475	0.816543	not
ENSG00000010810	FYN	20.4214	11.1497	67.5769	46.2119	41.2115	38.6935	36.9307	13.5407	46.2017	0.135137	0.706134	not	0.0327438	0.937884	not	-0.110826	NA	not
ENSG00000010818	HIVEP2	31.483	25.3401	68.7625	109.502	146.203	91.2769	205.889	217.618	236.003	1.34498	0.000101726	up	2.31793	9.43615e-12	up	0.448697	0.0782648	up
ENSG00000010932	FMO1	5.95624	17.2313	24.8968	17.0783	55.9299	17.8585	0.923268	18.3766	17.4817	0.157722	0.582963	not	-0.0441566	NA	not	-0.188969	NA	not
ENSG00000011007	ELOA	133.59	68.9251	104.329	125.576	74.5732	162.711	123.718	137.341	202.288	0.0802405	0.871021	not	0.231185	0.48431	not	0.119096	0.726487	not
ENSG00000011009	LYPLA2	114.87	117.578	187.319	134.617	168.771	153.782	134.797	116.063	138.605	0.11744	0.786474	not	-0.028857	0.948024	not	-0.153309	0.630962	not
ENSG00000011021	CLCN6	66.3695	64.8707	117.37	59.2718	101.066	115.088	41.5471	88.9816	163.579	0.0810804	0.868037	not	0.0997479	0.803827	not	0.00245822	0.995693	not
ENSG00000011028	MRC2	59.5624	71.966	53.3502	53.2442	62.7985	102.19	59.0892	79.3097	47.4503	0.0671239	0.896566	not	0.00358787	0.993022	not	-0.069401	0.864384	not
ENSG00000011052	NME1-NME2	0	0	0	0	0	0	0	0	0	0	NA	not	0	NA	not	0	NA	not
ENSG00000011083	SLC6A7	0	0	0	0	0.981227	0	0	0	0	0.00789416	NA	not	0.000574945	NA	not	-0.0057083	NA	not
ENSG00000011105	TSPAN9	5.10535	0	0	0	0	0	2.7698	0	0	-0.0381242	NA	not	-0.0143058	NA	not	0.0195477	NA	not
ENSG00000011114	BTBD7	367.585	422.673	854.789	355.631	601.492	509.96	416.394	447.81	584.389	-0.0145999	0.981636	not	-0.0609012	0.871731	not	-0.0428096	0.915406	not
ENSG00000011132	APBA3	5.10535	2.02721	8.29892	5.02304	2.94368	3.96856	0.923268	1.93438	26.2226	-0.0142737	NA	not	0.0612266	NA	not	0.0603821	NA	not
ENSG00000011143	MKS1	19.5705	16.2177	33.1957	35.1613	17.6621	38.6935	10.1559	10.6391	8.74085	0.107609	0.779751	not	-0.278187	0.321746	not	-0.362209	NA	not
ENSG00000011198	ABHD5	14.4652	19.2585	20.1545	5.02304	25.5119	22.8192	28.6213	28.0486	39.9582	-0.000244882	0.999963	not	0.211569	0.480333	not	0.178136	NA	not
ENSG00000011201	ANOS1	40.8428	24.3265	73.5048	66.3041	63.7797	34.7249	44.3169	64.8019	91.1546	0.125015	0.762128	not	0.209098	0.52582	not	0.0489762	0.903442	not
ENSG00000011243	AKAP8L	10.2107	4.05442	20.1545	5.02304	13.7372	4.9607	6.46288	0.967192	4.99477	-0.0337119	NA	not	-0.147652	NA	not	-0.0806874	NA	not
ENSG00000011258	MBTD1	18.7196	18.2449	50.9791	14.0645	11.7747	15.8742	30.4678	23.2126	34.9634	-0.208706	0.512889	not	0.040543	0.925445	not	0.247019	NA	not
ENSG00000011260	UTP18	136.994	145.959	190.875	158.728	149.146	167.672	112.639	79.3097	113.631	0.0409093	0.945502	not	-0.363569	0.188344	not	-0.386296	0.125943	not
ENSG00000011275	RNF216	48.5008	88.1836	150.566	71.3271	87.3292	61.5127	101.559	51.2612	87.4085	-0.0683402	0.896566	not	-0.0508677	0.909918	not	0.0277927	0.950098	not
ENSG00000011295	TTC19	68.9222	48.653	107.886	111.511	80.4606	43.6542	59.0892	52.2284	61.186	0.0719998	0.887812	not	-0.119415	0.751759	not	-0.186688	0.529487	not
ENSG00000011304	PTBP1	515.64	563.564	961.49	669.069	544.581	465.314	418.24	383.975	575.648	-0.0754228	0.879891	not	-0.349968	0.172202	not	-0.245728	0.350058	not
ENSG00000011332	DPF1	1.70178	1.01361	14.2267	5.02304	6.86859	13.89	3.69307	0.967192	6.24347	0.0656408	NA	not	-0.0302417	NA	not	-0.0838197	NA	not
ENSG00000011347	SYT7	0	0	0	0	0	0	0	0	0	0	NA	not	0	NA	not	0	NA	not
ENSG00000011376	LARS2	42.5446	31.4218	82.9892	38.1751	94.1978	71.4341	38.7773	43.5236	59.9373	0.163496	0.660149	not	-0.0257287	0.957269	not	-0.198003	0.500897	not
ENSG00000011405	PIK3C2A	59.5624	35.4762	77.0614	85.3916	90.2729	30.7564	55.3961	40.6221	68.6781	0.109791	0.79284	not	-0.0172853	0.972752	not	-0.132906	0.668871	not
ENSG00000011422	PLAUR	227.188	190.558	412.575	208.958	249.232	382.966	370.231	269.847	474.503	0.06138	0.91073	not	0.320854	0.230912	not	0.233088	0.393279	not
ENSG00000011426	ANLN	129.336	143.932	135.154	83.3824	173.677	133.939	70.1684	104.457	134.859	-0.0234146	0.972373	not	-0.22492	0.496404	not	-0.179316	0.57049	not
ENSG00000011451	WIZ	45.0973	57.7755	50.9791	46.2119	48.0801	63.497	60.0124	53.1956	83.6625	0.0214482	0.974563	not	0.142667	0.697606	not	0.105341	0.771579	not
ENSG00000011454	RABGAP1	46.799	35.4762	56.9069	53.2442	33.3617	39.6856	41.5471	49.3268	21.2278	-0.0139561	0.982306	not	-0.0725857	0.857724	not	-0.0487302	NA	not
ENSG00000011465	DCN	0	0	0	0	0	0	0	0	0	0	NA	not	0	NA	not	0	NA	not
ENSG00000011478	QPCTL	0	0	0	0	0	0	0	0	0	0	NA	not	0	NA	not	0	NA	not
ENSG00000011485	PPP5C	1.70178	7.09524	4.74224	2.00922	3.92491	4.9607	0.923268	1.93438	7.49216	-0.0144542	NA	not	-0.0323156	NA	not	-0.011437	NA	not
ENSG00000011523	CEP68	18.7196	34.4626	88.917	25.1152	33.3617	70.442	28.6213	50.294	52.4451	0.0111486	0.987418	not	0.0232857	0.960786	not	0.00851782	NA	not
ENSG00000011566	MAP4K3	14.4652	24.3265	88.917	63.2903	54.9487	64.4891	50.7797	66.7362	49.9477	0.244788	0.44852	not	0.226977	0.47992	not	-0.04578	0.910865	not
ENSG00000011590	ZBTB32	0	0	0	0	0	1.98428	0	0	0	0.0135909	NA	not	0.000574892	NA	not	-0.010082	NA	not
ENSG00000011600	TYROBP	142.95	63.8571	180.205	198.912	164.846	88.3005	109.869	163.455	124.869	0.120121	0.779364	not	0.0344578	0.938269	not	-0.0976299	0.788635	not
ENSG00000011638	LDAF1	5.10535	6.08163	14.2267	2.00922	12.7559	24.8035	4.61634	9.67192	17.4817	0.0766326	0.818232	not	0.0487565	NA	not	-0.0348788	NA	not
ENSG00000011677	GABRA3	0	1.01361	0	0	0	0	0	0	0	-0.00723728	NA	not	-0.00820263	NA	not	0.000129731	NA	not
ENSG00000012048	BRCA1	79.1329	53.7211	72.3192	109.502	71.6296	71.4341	48.0099	44.4908	16.233	0.0952127	0.829577	not	-0.292682	0.329459	not	-0.373558	0.1253	not
ENSG00000012061	ERCC1	26.3776	35.4762	30.8246	21.0968	16.6809	24.8035	6.46288	20.311	22.4765	-0.110129	0.774691	not	-0.246245	0.397232	not	-0.0871687	NA	not
ENSG00000012124	CD22	0	0	0	0	0	0	0	0	0	0	NA	not	0	NA	not	0	NA	not
ENSG00000012171	SEMA3B	0	0	0	0	0	0	0	0	0	0	NA	not	0	NA	not	0	NA	not
ENSG00000012174	MBTPS2	33.1848	38.517	53.3502	67.3087	44.1552	51.5913	39.7005	29.9829	49.9477	0.163003	0.660149	not	-0.0122922	0.979739	not	-0.184499	0.539189	not
ENSG00000012211	PRICKLE3	1.70178	0	0	0	0	0	0	0	0	-0.0159006	NA	not	-0.0182354	NA	not	0.000129679	NA	not
ENSG00000012223	LTF	0	0	0	0	0	0	0	0	0	0	NA	not	0	NA	not	0	NA	not
ENSG00000012232	EXTL3	20.4214	10.1361	20.1545	7.03225	20.6058	15.8742	32.3144	41.5892	24.9739	-0.0389245	0.93785	not	0.239928	0.40348	not	0.243984	NA	not
ENSG00000012504	NR1H4	0	0	0	0	0	0	0	0	0	0	NA	not	0	NA	not	0	NA	not
ENSG00000012660	ELOVL5	228.89	183.463	344.998	295.355	352.26	304.587	262.208	338.517	499.477	0.251517	0.408276	not	0.367398	0.159304	not	0.0750262	0.846904	not
ENSG00000012779	ALOX5	1.70178	0	2.37112	0	0	4.9607	2.7698	0	4.99477	0.00431285	NA	not	0.023597	NA	not	0.0130927	NA	not
ENSG00000012817	KDM5D	21.2723	12.1633	8.29892	38.1751	25.5119	13.89	41.5471	29.9829	13.7356	0.140341	0.654329	not	0.190566	0.49733	not	0.0164768	NA	not
ENSG00000012822	CALCOCO1	3.40357	0	11.8556	2.00922	0	0	0.923268	3.86877	0	-0.0625937	NA	not	-0.0413435	NA	not	0.0231746	NA	not
ENSG00000012963	UBR7	85.0892	42.5714	145.824	78.3594	72.6108	163.703	68.3218	82.2113	107.388	0.101975	0.826585	not	-0.00880505	0.984549	not	-0.118274	0.727094	not
ENSG00000012983	MAP4K5	29.7812	83.1156	81.8037	146.673	47.0989	59.5284	73.8615	37.7205	53.6938	0.155725	0.662145	not	-0.0391494	0.929062	not	-0.199583	0.463692	not
ENSG00000013016	EHD3	0	0	0	0	0	0	0	0	0	0	NA	not	0	NA	not	0	NA	not
ENSG00000013275	PSMC4	48.5008	30.4082	41.4946	44.2027	40.2303	50.5992	12.9258	67.7034	26.2226	0.0353505	0.946403	not	-0.0462413	0.910472	not	-0.0779142	NA	not
ENSG00000013288	MAN2B2	31.483	31.4218	18.969	45.2073	16.6809	48.6149	32.3144	12.5735	27.4713	0.0778296	0.855073	not	-0.0621392	0.87061	not	-0.136114	NA	not
ENSG00000013293	SLC7A14	0	0	0	0	0	0	0	0	0	0	NA	not	0	NA	not	0	NA	not
ENSG00000013297	CLDN11	0	0	1.18556	5.02304	0	0	0	0	0	0.0212695	NA	not	-0.00832233	NA	not	-0.0222926	NA	not
ENSG00000013306	SLC25A39	14.4652	35.4762	7.11336	37.1705	20.6058	16.8664	23.0817	25.147	4.99477	0.0548869	0.893334	not	-0.0147109	0.971524	not	-0.0679773	NA	not
ENSG00000013364	MVP	0.850892	6.08163	4.74224	21.0968	9.81227	11.9057	6.46288	2.90158	7.49216	0.24335	0.307706	not	0.0651778	NA	not	-0.14334	NA	not
ENSG00000013374	NUB1	105.511	108.456	94.8448	96.4423	120.691	81.3555	112.639	71.5722	89.9059	-0.00929286	0.988602	not	-0.0855452	0.836332	not	-0.0676351	0.872026	not
ENSG00000013375	PGM3	47.6499	37.5034	80.6181	82.3778	57.8924	72.4263	49.8565	50.294	31.2173	0.161188	0.664342	not	-0.0821649	0.839492	not	-0.249668	0.358793	not
ENSG00000013392	RWDD2A	24.6759	16.2177	39.1235	43.1981	45.1364	39.6856	36.0075	36.7533	19.9791	0.212481	0.519879	not	0.0987946	0.793449	not	-0.125275	NA	not
ENSG00000013441	CLK1	623.703	636.544	1006.54	664.046	770.263	978.251	484.716	491.333	729.237	0.122617	0.721321	not	-0.303802	0.158755	not	-0.428583	0.0242857	down
ENSG00000013503	POLR3B	52.7553	21.2857	50.9791	21.0968	48.0801	26.7878	17.5421	22.2454	29.9686	-0.0822263	0.853374	not	-0.253851	0.396254	not	-0.12357	NA	not
ENSG00000013523	ANGEL1	2.55267	12.1633	7.11336	0	4.90613	0.992141	11.0792	0	3.74608	-0.0889606	NA	not	-0.0271084	NA	not	0.0564014	NA	not
ENSG00000013561	RNF14	50.2026	26.3537	88.917	42.1935	26.4931	72.4263	37.854	98.6536	189.801	-0.0337191	0.952301	not	0.33909	0.249252	not	0.332253	0.176616	not
ENSG00000013563	DNASE1L1	0	0	0	0	0	0	0	0	0	0	NA	not	0	NA	not	0	NA	not
ENSG00000013573	DDX11	52.7553	55.7483	74.6903	20.0922	52.9863	9.92141	20.3119	24.1798	47.4503	-0.260126	0.390412	not	-0.296806	0.30679	not	0.00292051	NA	not
ENSG00000013583	HEBP1	49.3517	57.7755	33.1957	64.2949	136.391	99.2141	75.708	72.5394	72.4242	0.423132	0.161969	not	0.236876	0.464375	not	-0.163197	0.600457	not
ENSG00000013588	GPRC5A	0	0	0	0	0.981227	0	0	0	1.24869	0.0078941	NA	not	0.00935561	NA	not	0.000129877	NA	not
ENSG00000013619	MAMLD1	0	0	0	0	0	0	0	0	0	0	NA	not	0	NA	not	0	NA	not
ENSG00000013725	CD6	0.850892	0	0	0	0	0.992141	0	1.93438	3.74608	0.000462174	NA	not	0.0325112	NA	not	0.0215459	NA	not
ENSG00000013810	TACC3	223.784	205.762	330.771	219.004	285.537	245.059	72.9382	148.948	172.32	0.0330128	0.955889	not	-0.60178	0.0188785	down	-0.596906	0.0134698	down
ENSG00000014123	UFL1	51.9044	22.2993	52.1647	31.1428	62.7985	51.5913	79.4011	65.769	71.1755	0.0630881	0.905714	not	0.294616	0.335133	not	0.184112	0.533786	not
ENSG00000014138	POLA2	14.4652	21.2857	40.3091	29.1336	26.4931	27.7799	24.9282	13.5407	28.7199	0.0718691	0.873434	not	-0.0195914	0.967283	not	-0.0935777	NA	not
ENSG00000014164	ZC3H3	1.70178	6.08163	10.67	9.04147	0.981227	13.89	7.38615	2.90158	8.74085	0.0451903	NA	not	0.0188424	NA	not	-0.0279543	NA	not
ENSG00000014216	CAPN1	16.1669	21.2857	43.8657	39.1797	46.1177	40.6778	22.1584	53.1956	41.2069	0.229446	0.482998	not	0.210134	0.514605	not	-0.0463727	NA	not
ENSG00000014257	ACP3	26.3776	28.3809	55.7213	11.0507	17.6621	30.7564	34.1609	9.67192	32.466	-0.177597	0.586938	not	-0.11691	0.73518	not	0.0761429	NA	not
ENSG00000014641	MDH1	525.851	396.32	660.357	499.29	636.816	801.65	589.968	448.777	708.009	0.206103	0.526589	not	0.10078	0.772764	not	-0.119928	0.7082	not
ENSG00000014824	SLC30A9	61.2642	85.1428	81.8037	30.1382	85.3667	68.4577	66.4753	77.3753	73.6729	-0.100297	0.828179	not	-0.0191444	0.970774	not	0.0907438	0.811052	not
ENSG00000014914	MTMR11	16.1669	7.09524	17.7834	20.0922	17.6621	6.94498	12.0025	9.67192	16.233	0.0330443	0.943867	not	-0.0223765	NA	not	-0.0525294	NA	not
ENSG00000014919	COX15	11.0616	25.3401	26.0823	25.1152	37.2866	48.6149	19.3886	32.8845	51.1964	0.246423	0.431385	not	0.228871	0.459608	not	-0.0438226	NA	not
ENSG00000015133	CCDC88C	73.1767	45.6122	86.5459	49.2258	43.174	40.6778	94.1734	36.7533	53.6938	-0.162509	0.655766	not	-0.0372874	0.934918	not	0.137034	0.66278	not
ENSG00000015153	YAF2	26.3776	15.2041	75.8759	48.2212	43.174	70.442	95.0966	34.8189	78.6677	0.18023	0.604124	not	0.349333	0.230912	not	0.098888	0.77088	not
ENSG00000015171	ZMYND11	65.5186	48.653	62.8347	66.3041	58.8736	67.4656	40.6238	37.7205	44.953	0.0508008	0.929526	not	-0.22405	0.497333	not	-0.259429	0.343379	not
ENSG00000015285	WAS	68.0713	93.2517	126.855	72.3317	93.2166	93.2612	45.2401	83.1785	69.9268	-0.0226609	0.974269	not	-0.235787	0.470013	not	-0.189624	0.543047	not
ENSG00000015413	DPEP1	0	0	0	0	0	0	0	0	0	0	NA	not	0	NA	not	0	NA	not
ENSG00000015475	BID	126.783	115.551	196.803	172.792	124.616	102.19	134.797	106.391	132.361	0.000655152	0.999963	not	-0.0893581	0.828165	not	-0.0830081	0.836461	not
ENSG00000015479	MATR3	6.80713	5.06803	3.55668	6.02765	4.90613	2.97642	8.30941	3.86877	8.74085	-0.0129706	NA	not	0.0324509	NA	not	0.038132	NA	not
ENSG00000015520	NPC1L1	0	0	0	0	0	0	0	0	0	0	NA	not	0	NA	not	0	NA	not
ENSG00000015532	XYLT2	29.7812	59.8027	46.2369	42.1935	54.9487	29.7642	26.7748	58.0315	54.9425	-0.00116372	0.999688	not	0.0162025	0.973518	not	0.0155932	0.973817	not
ENSG00000015568	RGPD5	0	0	0	0	0	0	0	0	0	0	NA	not	0	NA	not	0	NA	not
ENSG00000015592	STMN4	0	0	4.74224	0	0	0	0	0	0	-0.0212795	NA	not	-0.0244466	NA	not	0.000129648	NA	not
ENSG00000015676	NUDCD3	153.16	162.177	256.081	200.922	194.283	185.53	161.572	126.702	123.621	0.0706487	0.894447	not	-0.228821	0.46906	not	-0.293575	0.27419	not
ENSG00000016082	ISL1	0.850892	5.06803	18.969	8.03686	9.81227	1.98428	7.38615	1.93438	6.24347	0.00740804	NA	not	-0.0312016	NA	not	-0.0314231	NA	not
ENSG00000016391	CHDH	1.70178	0	0	0	0.981227	0.992141	0	0	0	-0.00169589	NA	not	-0.0182356	NA	not	-0.010701	NA	not
ENSG00000016402	IL20RA	0.850892	0	0	9.04147	0	2.97642	0	0	2.49739	0.0754232	NA	not	0.0193953	NA	not	-0.0456086	NA	not
ENSG00000016490	CLCA1	0	0	0	0	0	0	0	0	0	0	NA	not	0	NA	not	0	NA	not
ENSG00000016602	CLCA4	0	0	0	0	0	0	0	0	0	0	NA	not	0	NA	not	0	NA	not
ENSG00000016864	GLT8D1	27.2285	25.3401	36.7524	24.1106	13.7372	8.92927	24.9282	28.0486	39.9582	-0.176909	0.589021	not	0.0153102	0.973518	not	0.193075	NA	not
ENSG00000017260	ATP2C1	35.7374	4.05442	36.7524	32.1474	17.6621	57.5442	32.3144	29.9829	49.9477	0.0894721	0.821597	not	0.116431	0.722086	not	0.00602059	NA	not
ENSG00000017427	IGF1	0	0	0	0	0	0	0	0	0	0	NA	not	0	NA	not	0	NA	not
ENSG00000017483	SLC38A5	5.10535	8.10884	23.7112	10.0461	2.94368	0.992141	0	5.80315	4.99477	-0.0718616	NA	not	-0.134367	NA	not	-0.034715	NA	not
ENSG00000017797	RALBP1	108.914	90.2109	156.494	118.544	109.897	106.159	174.498	138.308	126.118	0.00449574	0.99412	not	0.19662	0.555692	not	0.175997	0.581858	not
ENSG00000018189	RUFY3	2.55267	6.08163	0	4.01843	5.88736	6.94498	1.84654	7.73753	7.49216	0.0517812	NA	not	0.0593351	NA	not	-0.00198119	NA	not
ENSG00000018236	CNTN1	0	4.05442	13.0412	0	0	0	0	0	0	-0.0696213	NA	not	-0.0798079	NA	not	0.000214875	NA	not
ENSG00000018280	SLC11A1	6.80713	18.2449	10.67	5.02304	6.86859	6.94498	15.6956	7.73753	16.233	-0.110139	0.716601	not	0.0241798	NA	not	0.12756	NA	not
ENSG00000018408	WWTR1	68.9222	72.9796	126.855	77.3548	127.559	59.5284	100.636	94.7848	102.393	0.0444512	0.942133	not	0.106401	0.788926	not	0.0484755	0.910865	not
ENSG00000018510	AGPS	79.9838	91.2245	123.298	77.3548	154.053	151.798	102.483	74.4738	113.631	0.201965	0.576009	not	0.00813373	0.984808	not	-0.207207	0.488844	not
ENSG00000018607	ZNF806	0	0	0	0	0	0	0	0	0	0	NA	not	0	NA	not	0	NA	not
ENSG00000018610	STEEP1	74.0276	79.0612	74.6903	114.525	65.7422	151.798	57.2426	83.1785	73.6729	0.210844	0.553206	not	-0.0447782	0.923738	not	-0.266667	0.336674	not
ENSG00000018625	ATP1A2	3.40357	0	0	0	0	0	0	0	0	-0.0249316	NA	not	-0.0286504	NA	not	0.000129628	NA	not
ENSG00000018699	TTC27	3.40357	18.2449	2.37112	10.0461	5.88736	3.96856	4.61634	18.3766	13.7356	-0.01976	0.958974	not	0.0596095	NA	not	0.0667235	NA	not
ENSG00000018869	ZNF582	0.850892	3.04082	0	10.0461	0	0.992141	5.53961	7.73753	0	0.05306	NA	not	0.070802	NA	not	0.0058565	NA	not
ENSG00000019102	VSIG2	0.850892	8.10884	9.48448	10.0461	3.92491	12.8978	3.69307	7.73753	8.74085	0.0665183	NA	not	0.0282666	NA	not	-0.0408081	NA	not
ENSG00000019144	PHLDB1	2.55267	0	0	0	11.7747	0	0	0	0	0.0283924	NA	not	-0.0392974	NA	not	-0.0489325	NA	not
ENSG00000019169	MARCO	1.70178	2.02721	0	0	0	0	0.923268	0	0	-0.0255095	NA	not	-0.0195713	NA	not	0.00617505	NA	not
ENSG00000019186	CYP24A1	0	0	0	0	0	0.992141	0	0	0	0.00789416	NA	not	0.000574945	NA	not	-0.0057083	NA	not
ENSG00000019485	PRDM11	15.316	7.09524	13.0412	3.01382	14.7184	11.9057	2.7698	0	2.49739	-0.0285194	0.944197	not	-0.324287	NA	not	-0.179831	NA	not
ENSG00000019505	SYT13	0	0	0	0	0	0	0	0	0	0	NA	not	0	NA	not	0	NA	not
ENSG00000019549	SNAI2	1.70178	1.01361	0	9.04147	19.6245	20.835	9.23268	12.5735	9.98955	0.79867	0.0204538	up	0.46215	NA	not	-0.0728614	NA	not
ENSG00000019582	CD74	25.5267	32.4354	11.8556	10.0461	30.418	21.8271	47.0867	32.8845	26.2226	-0.0462918	0.923108	not	0.12629	0.697606	not	0.157567	NA	not
ENSG00000019991	HGF	25.5267	21.2857	32.0101	12.0553	26.4931	7.93712	31.3911	26.1142	23.7252	-0.132949	0.700049	not	0.0214747	0.960786	not	0.155204	NA	not
ENSG00000019995	ZRANB1	4.25446	0	14.2267	5.02304	6.86859	6.94498	0.923268	0	0	0.0153037	NA	not	-0.176943	NA	not	-0.12418	NA	not
ENSG00000020129	NCDN	23.825	35.4762	18.969	30.1382	23.5494	15.8742	5.53961	21.2782	21.2278	-0.023053	0.963047	not	-0.170043	0.561686	not	-0.116998	NA	not
ENSG00000020181	ADGRA2	0	0	0	0	0	0	0	0	0	0	NA	not	0	NA	not	0	NA	not
ENSG00000020219	CCT8L1P	0	0	0	0	0	0	0	0	0	0	NA	not	0	NA	not	0	NA	not
ENSG00000020256	ZFP64	52.7553	58.7891	129.226	86.3962	110.879	133.939	127.411	92.8504	119.875	0.289549	0.354208	not	0.343715	0.23597	not	0.0114875	0.984086	not
ENSG00000020426	MNAT1	17.8687	25.3401	13.0412	4.01843	18.6433	60.5206	30.4678	32.8845	84.9112	0.0659461	0.870574	not	0.2748	0.310434	not	0.146774	NA	not
ENSG00000020577	SAMD4A	0	0	0	2.00922	0	0	0	0	1.24869	0.0171751	NA	not	0.00935553	NA	not	-0.00680838	NA	not
ENSG00000020633	RUNX3	199.96	217.925	468.296	425.954	315.955	350.226	304.678	317.239	509.467	0.282718	0.337632	not	0.281811	0.320865	not	-0.0297951	0.945255	not
ENSG00000020922	MRE11	50.2026	78.0476	122.113	44.2027	37.2866	62.5049	35.0842	47.3924	77.419	-0.261636	0.419248	not	-0.265855	0.401442	not	0.0299594	0.945255	not
ENSG00000021300	PLEKHB1	0	0	0	0	0	2.97642	4.61634	0	0	0.0202472	NA	not	0.0343894	NA	not	0.00699246	NA	not
ENSG00000021355	SERPINB1	108.063	80.0748	200.36	126.581	83.4043	104.175	201.272	231.159	158.584	-0.0624057	0.911004	not	0.379093	0.187919	not	0.423567	0.0978439	up
ENSG00000021461	CYP3A43	0	0	0	0	0	0	0	0	0	0	NA	not	0	NA	not	0	NA	not
ENSG00000021488	SLC7A9	0	0	0	0	0	0	0	0	0	0	NA	not	0	NA	not	0	NA	not
ENSG00000021574	SPAST	120.827	101.361	189.69	109.502	105.973	130.963	105.253	105.424	178.563	-0.0777675	0.880013	not	-0.0360676	0.93643	not	0.0499385	0.907222	not
ENSG00000021645	NRXN3	0	0	0	0	0	0	0	0	0	0	NA	not	0	NA	not	0	NA	not
ENSG00000021762	OSBPL5	64.6678	82.102	90.1026	37.1705	45.1364	44.6463	23.0817	69.6378	42.4556	-0.284763	0.365838	not	-0.300515	0.323807	not	0.0205488	0.960989	not
ENSG00000021776	AQR	145.502	122.646	245.411	183.843	125.597	224.224	122.795	191.504	143.6	0.0736643	0.889686	not	-0.0437352	0.925066	not	-0.120541	0.725418	not
ENSG00000021826	CPS1	0	0	0	0	0	5.95284	0.923268	0	2.49739	0.0370243	NA	not	0.0319037	NA	not	-0.00713554	NA	not
ENSG00000021852	C8B	0	0	0	0	0	0	0	0	0	0	NA	not	0	NA	not	0	NA	not
ENSG00000022267	FHL1	2.55267	3.04082	4.74224	1.00461	6.86859	0.992141	19.3886	1.93438	7.49216	-0.00577659	NA	not	0.129611	NA	not	0.101671	NA	not
ENSG00000022277	RTF2	91.0454	133.796	188.504	280.286	174.658	139.892	60.0124	105.424	141.102	0.304536	0.329248	not	-0.181652	0.59783	not	-0.518456	0.0394711	down
ENSG00000022355	GABRA1	0	0	0	1.00461	0	0	0	0	0	0.00789416	NA	not	0.000574945	NA	not	-0.0057083	NA	not
ENSG00000022556	NLRP2	16.1669	14.1905	33.1957	29.1336	31.3993	10.9135	24.005	24.1798	13.7356	0.0664692	0.876419	not	0.0253093	0.949609	not	-0.0474999	NA	not
ENSG00000022567	SLC45A4	28.9303	46.6258	75.8759	24.1106	67.7047	68.4577	61.859	76.4082	93.652	0.0634592	0.907792	not	0.30097	0.32661	not	0.193157	0.520053	not
ENSG00000022840	RNF10	106.361	97.3061	123.298	153.705	103.029	181.562	124.641	149.915	161.081	0.221786	0.523016	not	0.22639	0.485758	not	-0.0250885	0.955551	not
ENSG00000022976	ZNF839	12.7634	15.2041	3.55668	15.0691	3.92491	12.8978	0	9.67192	3.74608	-0.0053212	0.990527	not	-0.131763	NA	not	-0.0954957	NA	not
ENSG00000023041	ZDHHC6	44.2464	116.565	119.742	42.1935	77.5169	84.332	57.2426	41.5892	49.9477	-0.128302	0.763642	not	-0.359867	0.224495	not	-0.169661	0.58767	not
ENSG00000023171	GRAMD1B	25.5267	20.2721	35.5668	33.152	26.4931	22.8192	35.0842	31.9173	26.2226	0.0303762	0.955059	not	0.0775918	0.842583	not	0.0351318	NA	not
ENSG00000023191	RNH1	233.144	217.925	263.194	356.636	338.523	212.318	242.82	264.043	254.733	0.207397	0.561781	not	0.0544663	0.901864	not	-0.168371	0.599088	not
ENSG00000023228	NDUFS1	191.451	164.204	243.04	206.949	207.039	174.617	222.508	177.963	144.848	0.0259066	0.966464	not	-0.0417823	0.927594	not	-0.0668796	0.87608	not
ENSG00000023287	RB1CC1	118.274	73.9932	214.586	152.7	65.7422	85.3241	263.131	122.833	141.102	-0.0735452	0.883765	not	0.198169	0.554077	not	0.262135	0.335351	not
ENSG00000023318	ERP44	53.6062	62.8435	88.917	55.2534	61.8173	119.057	64.6288	59.9659	119.875	0.0984631	0.836	not	0.118978	0.756913	not	0.0020236	0.996653	not
ENSG00000023330	ALAS1	176.985	98.3197	234.741	126.581	136.391	191.483	204.042	154.751	320.914	-0.0505137	0.932878	not	0.22396	0.493264	not	0.264703	0.341437	not
ENSG00000023445	BIRC3	4.25446	6.08163	29.639	6.02765	3.92491	11.9057	12.9258	8.70473	26.2226	-0.0686508	0.848451	not	0.0682645	NA	not	0.124435	NA	not
ENSG00000023516	AKAP11	37.4392	34.4626	24.8968	44.2027	37.2866	51.5913	32.3144	36.7533	38.7095	0.117399	0.776044	not	0.0276148	0.950455	not	-0.100016	NA	not
ENSG00000023572	GLRX2	142.95	149	263.194	218	254.138	246.051	211.428	206.012	245.993	0.307409	0.262464	not	0.224616	0.440653	not	-0.102998	0.763185	not
ENSG00000023608	SNAPC1	48.5008	42.5714	74.6903	230.055	202.133	194.46	144.03	130.571	138.605	1.84656	2.84149e-09	up	1.01746	0.000342457	up	-0.354261	0.17237	not
ENSG00000023697	DERA	4.25446	2.02721	5.9278	1.00461	8.83104	23.8114	0.923268	3.86877	4.99477	0.104398	NA	not	-0.0257207	NA	not	-0.11283	NA	not
ENSG00000023734	STRAP	104.66	138.864	231.184	52.2396	149.146	164.695	122.795	140.243	196.045	-0.128208	0.768194	not	0.0119693	0.980625	not	0.149403	0.652667	not
ENSG00000023839	ABCC2	0.850892	0	0	0	0	0	0.923268	0	0	-0.00723735	NA	not	0.000575164	NA	not	0.00596796	NA	not
ENSG00000023892	DEF6	189.749	216.911	341.441	220.009	323.805	258.949	202.196	189.57	362.121	0.121472	0.776044	not	0.0221165	0.96225	not	-0.10842	0.75081	not
ENSG00000023902	PLEKHO1	104.66	50.6803	180.205	102.47	94.1978	166.68	149.569	187.635	143.6	0.0841666	0.863716	not	0.303831	0.321746	not	0.177844	0.574196	not
ENSG00000023909	GCLM	102.107	123.66	162.422	191.88	187.414	219.263	170.805	137.341	129.864	0.405595	0.131464	not	0.145358	0.676392	not	-0.261941	0.339508	not
ENSG00000024048	UBR2	92.7472	58.7891	149.381	75.3456	100.085	84.332	126.488	94.7848	163.579	-0.0424009	0.94424	not	0.203037	0.548993	not	0.234357	0.414011	not
ENSG00000024422	EHD2	0	1.01361	0	0	4.90613	8.92927	0.923268	0	11.2382	0.0952672	NA	not	0.0981038	NA	not	-0.00869479	NA	not
ENSG00000024526	DEPDC1	285.9	252.388	404.276	219.004	457.252	439.518	157.879	279.518	322.163	0.149701	0.705899	not	-0.179713	0.587153	not	-0.33641	0.191495	not
ENSG00000024862	CCDC28A	17.0178	19.2585	21.3401	44.2027	38.2678	39.6856	42.4703	25.147	58.6886	0.373999	0.215604	not	0.392474	0.17668	not	-0.0131187	NA	not
ENSG00000025039	RRAGD	98.7034	114.537	144.638	230.055	179.565	237.122	212.352	166.357	193.547	0.607565	0.0163974	up	0.455653	0.0839366	up	-0.121084	0.719717	not
ENSG00000025156	HSF2	252.715	301.041	439.843	321.474	446.458	472.259	251.129	247.601	375.857	0.281218	0.277649	not	-0.109074	0.735756	not	-0.404469	0.0574466	down
ENSG00000025293	PHF20	108.063	80.0748	186.133	102.47	172.696	105.167	193.886	147.013	244.744	0.065721	0.907517	not	0.388884	0.170259	not	0.276081	0.318692	not
ENSG00000025423	HSD17B6	3.40357	7.09524	4.74224	14.0645	0.981227	0	6.46288	9.67192	7.49216	0.0129663	NA	not	0.0500113	NA	not	0.0264616	NA	not
ENSG00000025434	NR1H3	8.50892	0	5.9278	7.03225	42.1928	8.92927	9.23268	20.311	7.49216	0.21525	0.360455	not	0.150816	NA	not	-0.0597896	NA	not
ENSG00000025708	TYMP	13.6143	19.2585	17.7834	8.03686	11.7747	27.7799	2.7698	27.0814	14.9843	-0.0147633	0.976179	not	-0.0266154	NA	not	-0.00707245	NA	not
ENSG00000025770	NCAPH2	48.5008	12.1633	18.969	32.1474	21.587	9.92141	16.6188	17.4095	16.233	-0.0551792	0.896566	not	-0.15149	0.596326	not	-0.0673921	NA	not
ENSG00000025772	TOMM34	173.582	193.599	212.215	237.087	204.095	241.09	92.3268	176.029	178.563	0.145251	0.716726	not	-0.220409	0.496368	not	-0.372167	0.14481	not
ENSG00000025796	SEC63	342.909	346.653	550.1	383.76	320.861	392.888	353.612	296.928	447.032	-0.0463679	0.935544	not	-0.0973491	0.77828	not	-0.0437769	0.914458	not
ENSG00000025800	KPNA6	111.467	83.1156	143.453	121.558	146.203	123.025	147.723	116.063	174.817	0.134587	0.751946	not	0.215819	0.509451	not	0.0537018	0.898043	not
ENSG00000026025	VIM	57.8606	60.8163	86.5459	236.083	165.827	173.625	172.651	96.7192	171.071	1.31949	9.92954e-05	up	0.677291	0.0138822	up	-0.22398	0.443239	not
ENSG00000026036	RTEL1-TNFRSF6B	0	0	0	0	0	0	0	0	0	0	NA	not	0	NA	not	0	NA	not
ENSG00000026103	FAS	2.55267	1.01361	0	0	0	0	5.53961	0	0	-0.0376146	NA	not	0.00801107	NA	not	0.0348164	NA	not
ENSG00000026297	RNASET2	110.616	101.361	124.484	179.825	170.733	175.609	180.961	213.749	260.977	0.395113	0.145011	not	0.630137	0.0113603	up	0.141592	0.666106	not
ENSG00000026508	CD44	106.361	105.415	247.782	99.4561	152.09	113.104	157.879	142.177	144.848	-0.0806622	0.872134	not	0.0481235	0.914705	not	0.132282	0.694702	not
ENSG00000026559	KCNG1	3.40357	3.04082	2.37112	7.03225	6.86859	0.992141	7.38615	11.6063	12.4869	0.062164	NA	not	0.179774	NA	not	0.075674	NA	not
ENSG00000026652	AGPAT4	0.850892	14.1905	27.2679	9.04147	5.88736	4.9607	8.30941	7.73753	13.7356	-0.074047	0.820505	not	-0.0342179	NA	not	0.0436182	NA	not
ENSG00000026751	SLAMF7	0	1.01361	0	2.00922	0.981227	0	0.923268	0	0	0.0166459	NA	not	0.000691428	NA	not	-0.0125155	NA	not
ENSG00000026950	BTN3A1	5.10535	7.09524	0	11.0507	5.88736	3.96856	10.1559	0.967192	7.49216	0.0453341	NA	not	0.0315875	NA	not	-0.0174643	NA	not
ENSG00000027001	MIPEP	12.7634	11.1497	4.74224	2.00922	3.92491	10.9135	5.53961	3.86877	12.4869	-0.0874554	NA	not	-0.0670686	NA	not	0.0290375	NA	not
ENSG00000027075	PRKCH	12.7634	23.3129	17.7834	22.1014	22.5682	41.6699	27.698	14.5079	23.7252	0.152303	0.654972	not	0.0784714	0.833329	not	-0.0866819	NA	not
ENSG00000027644	INSRR	0	0	0	0	0	0	0	0	0	0	NA	not	0	NA	not	0	NA	not
ENSG00000027697	IFNGR1	62.1151	38.517	39.1235	42.1935	50.0426	65.4813	72.9382	79.3097	134.859	0.0359747	0.95094	not	0.388395	0.18503	not	0.293172	0.270731	not
ENSG00000027847	B4GALT7	12.7634	6.08163	26.0823	12.0553	32.3805	38.6935	29.5446	29.9829	38.7095	0.217338	0.483589	not	0.337029	0.229254	not	0.0536646	NA	not
ENSG00000027869	SH2D2A	8.50892	10.1361	7.11336	36.1659	16.6809	13.89	11.0792	16.4423	32.466	0.260687	0.347695	not	0.211552	NA	not	-0.0554087	NA	not
ENSG00000028116	VRK2	29.7812	4.05442	26.0823	14.0645	19.6245	32.7406	28.6213	18.3766	6.24347	0.0150624	0.975739	not	-0.0176424	NA	not	-0.0301297	NA	not
ENSG00000028137	TNFRSF1B	97.8525	105.415	214.586	236.083	209.983	184.538	108.022	102.522	127.367	0.435701	0.105053	not	-0.117457	0.755346	not	-0.575226	0.0168592	down
ENSG00000028203	VEZT	21.2723	36.4898	54.5358	25.1152	10.7935	19.8428	13.849	16.4423	28.7199	-0.194212	0.553206	not	-0.239463	0.422437	not	-0.00667168	NA	not
ENSG00000028277	POU2F2	96.1507	100.347	220.514	165.76	156.015	117.073	202.196	215.684	226.014	0.125402	0.774691	not	0.443818	0.100024	not	0.258035	0.351286	not
ENSG00000028310	BRD9	97.0016	106.429	145.824	85.3916	118.728	120.049	66.4753	43.5236	87.4085	-0.0174589	0.978482	not	-0.457175	0.0978667	down	-0.392352	0.126544	not
ENSG00000028528	SNX1	83.3874	82.102	125.669	79.364	81.4418	137.908	115.409	87.0473	181.061	0.0413646	0.945084	not	0.215198	0.514625	not	0.152269	0.645141	not
ENSG00000028839	TBPL1	67.2204	48.653	106.7	52.2396	128.541	121.041	73.8615	172.16	193.547	0.185524	0.608991	not	0.486952	0.0921885	up	0.201466	0.501326	not
ENSG00000029153	ARNTL2	20.4214	8.10884	17.7834	0	1.96245	9.92141	7.38615	7.73753	12.4869	-0.233842	0.321315	not	-0.0990822	NA	not	0.108763	NA	not
ENSG00000029363	BCLAF1	610.94	710.537	973.345	540.479	555.374	615.127	651.827	548.398	737.978	-0.240819	0.359965	not	-0.156295	0.563442	not	0.0983394	0.743907	not
ENSG00000029364	SLC39A9	270.584	215.898	339.07	248.138	355.204	419.675	161.572	228.257	313.422	0.19491	0.578767	not	-0.156772	0.633736	not	-0.363537	0.139232	not
ENSG00000029534	ANK1	10.2107	22.2993	13.0412	19.0875	9.81227	20.835	21.2352	28.0486	13.7356	0.0271653	0.955059	not	0.106244	NA	not	0.0608877	NA	not
ENSG00000029559	IBSP	0	0	0	0	0	0	0	0	0	0	NA	not	0	NA	not	0	NA	not
ENSG00000029639	TFB1M	20.4214	20.2721	27.2679	47.2166	22.5682	29.7642	17.5421	18.3766	51.1964	0.146318	0.67152	not	0.0758531	0.839492	not	-0.0837169	NA	not
ENSG00000029725	RABEP1	47.6499	73.9932	88.917	39.1797	68.6859	49.607	85.8639	47.3924	72.4242	-0.112727	0.797572	not	0.0152969	0.976889	not	0.135636	0.680284	not
ENSG00000029993	HMGB3	74.0276	106.429	114.999	146.673	123.635	166.68	58.1659	89.9488	102.393	0.322875	0.282704	not	-0.117702	0.757347	not	-0.461802	0.0656523	down
ENSG00000030066	NUP160	115.721	98.3197	155.308	58.2672	96.1602	118.065	98.7897	116.063	122.372	-0.188866	0.606303	not	-0.0555518	0.90029	not	0.148579	0.654642	not
ENSG00000030110	BAK1	36.5883	26.3537	27.2679	27.1244	47.0989	14.8821	34.1609	32.8845	19.9791	-8.83131e-05	0.999963	not	-0.014873	0.973984	not	-0.0127331	NA	not
ENSG00000030304	MUSK	0	0	0	0	0	0	0	0	0	0	NA	not	0	NA	not	0	NA	not
ENSG00000030419	IKZF2	19.5705	11.1497	23.7112	5.02304	6.86859	6.94498	13.849	4.83596	23.7252	-0.226891	0.393988	not	-0.0706199	NA	not	0.140224	NA	not
ENSG00000030582	GRN	129.336	152.041	194.432	244.12	198.208	188.507	117.255	260.175	264.723	0.244266	0.463952	not	0.241545	0.450466	not	-0.0334388	0.941659	not
ENSG00000031003	FAM13B	119.125	139.878	225.256	158.728	152.09	199.42	147.723	82.2113	157.335	0.0943325	0.84797	not	-0.15117	0.661452	not	-0.245616	0.381127	not
ENSG00000031081	ARHGAP31	0	0	0	18.0829	3.92491	5.95284	14.7723	3.86877	7.49216	0.763752	NA	not	0.612298	NA	not	-0.0133114	NA	not
ENSG00000031691	CENPQ	95.2999	85.1428	188.504	90.4147	91.2541	131.955	146.8	98.6536	128.615	-0.0534822	0.926711	not	0.0667141	0.874931	not	0.120116	0.726515	not
ENSG00000031698	SARS1	45.0973	60.8163	52.1647	73.3364	52.9863	71.4341	75.708	48.3596	56.1912	0.125188	0.768194	not	0.0831713	0.839001	not	-0.0588086	0.888345	not
ENSG00000031823	RANBP3	11.9125	3.04082	10.67	5.02304	19.6245	3.96856	4.61634	0.967192	4.99477	0.0159041	NA	not	-0.128974	NA	not	-0.11392	NA	not
ENSG00000032219	ARID4A	399.919	527.075	542.987	329.511	481.782	359.155	566.887	313.37	519.456	-0.144333	0.714938	not	-0.0328372	0.939451	not	0.122933	0.714962	not
ENSG00000032389	EIPR1	39.9919	45.6122	93.6593	14.0645	30.418	56.552	28.6213	45.458	49.9477	-0.22246	0.503225	not	-0.150274	0.664431	not	0.0910919	NA	not
ENSG00000032444	PNPLA6	0	0	0	0	2.94368	0	0.923268	0.967192	1.24869	0.0262914	NA	not	0.030953	NA	not	0.000244931	NA	not
ENSG00000032742	IFT88	13.6143	23.3129	35.5668	27.1244	25.5119	28.7721	12.9258	13.5407	14.9843	0.0720916	0.871384	not	-0.184474	0.554077	not	-0.239194	NA	not
ENSG00000033011	ALG1	15.316	15.2041	21.3401	7.03225	6.86859	9.92141	19.3886	8.70473	6.24347	-0.153729	0.59884	not	-0.0834399	NA	not	0.0767179	NA	not
ENSG00000033030	ZCCHC8	129.336	150.014	169.535	106.488	130.503	164.695	85.8639	105.424	162.33	-0.0617142	0.912894	not	-0.214613	0.504197	not	-0.132076	0.69338	not
ENSG00000033050	ABCF2	27.2285	20.2721	35.5668	8.03686	24.5307	7.93712	18.4654	29.0158	27.4713	-0.191122	0.539161	not	-0.0290733	0.941791	not	0.161473	NA	not
ENSG00000033100	CHPF2	1.70178	6.08163	1.18556	3.01382	11.7747	2.97642	0	5.80315	6.24347	0.0527306	NA	not	0.0182944	NA	not	-0.0335501	NA	not
ENSG00000033122	LRRC7	11.9125	4.05442	21.3401	0	2.94368	14.8821	7.38615	15.4751	8.74085	-0.0939041	0.729026	not	-0.0116474	NA	not	0.078145	NA	not
ENSG00000033170	FUT8	12.7634	26.3537	55.7213	34.1567	46.1177	32.7406	36.9307	32.8845	34.9634	0.127447	0.743657	not	0.105063	0.777219	not	-0.0416583	NA	not
ENSG00000033178	UBA6	39.9919	56.7619	28.4535	27.1244	29.4368	44.6463	68.3218	37.7205	61.186	-0.0940156	0.832113	not	0.117334	0.751221	not	0.207589	0.444625	not
ENSG00000033327	GAB2	103.809	88.1836	203.916	167.769	117.747	101.198	106.176	115.096	209.78	0.0606539	0.914954	not	0.0824418	0.84261	not	0.00984832	0.986247	not
ENSG00000033627	ATP6V0A1	23.825	24.3265	29.639	59.2718	56.9112	27.7799	26.7748	38.6877	34.9634	0.286516	0.352606	not	0.116093	0.749581	not	-0.16823	NA	not
ENSG00000033800	PIAS1	210.17	284.823	495.564	254.166	352.26	421.66	253.899	306.6	389.592	0.115258	0.777202	not	0.0195996	0.965457	not	-0.102941	0.750299	not
ENSG00000033867	SLC4A7	66.3695	105.415	129.226	131.604	132.466	84.332	95.0966	67.7034	94.9007	0.147391	0.714864	not	-0.0743222	0.861014	not	-0.229313	0.42611	not
ENSG00000034053	APBA2	13.6143	8.10884	11.8556	22.1014	52.9863	11.9057	12.9258	8.70473	13.7356	0.255421	0.360158	not	0.00616962	NA	not	-0.22263	NA	not
ENSG00000034152	MAP2K3	16.1669	10.1361	45.0513	3.01382	23.5494	26.7878	5.53961	35.7861	41.2069	-0.0392761	0.931095	not	0.0541844	0.874034	not	0.0854861	NA	not
ENSG00000034239	EFCAB1	0	0	0	0	0	0	0	0	0	0	NA	not	0	NA	not	0	NA	not
ENSG00000034510	TMSB10	131.037	94.2653	244.225	167.769	149.146	225.216	167.112	173.127	217.273	0.169999	0.650763	not	0.195073	0.551346	not	0.000631921	0.998191	not
ENSG00000034533	ASTE1	49.3517	36.4898	112.628	64.2949	59.8548	121.041	55.3961	60.9331	89.9059	0.160132	0.675206	not	0.0651839	0.879226	not	-0.110704	0.752102	not
ENSG00000034677	RNF19A	431.402	480.449	755.202	903.142	720.221	791.728	579.812	492.301	601.87	0.462441	0.0334341	up	0.0516969	0.896503	not	-0.412493	0.0628964	down
ENSG00000034693	PEX3	6.80713	13.1769	5.9278	8.03686	10.7935	7.93712	15.6956	7.73753	7.49216	0.00640283	0.989649	not	0.0370812	NA	not	0.0239228	NA	not
ENSG00000034713	GABARAPL2	93.5981	81.0884	120.927	93.4285	91.2541	143.86	99.713	153.783	222.267	0.0874955	0.859438	not	0.371059	0.191154	not	0.236931	0.407682	not
ENSG00000034971	MYOC	0	0	0	0	0	0	0	0	0	0	NA	not	0	NA	not	0	NA	not
ENSG00000035115	SH3YL1	27.2285	7.09524	32.0101	45.2073	20.6058	28.7721	22.1584	29.9829	43.7043	0.124119	0.726431	not	0.123975	0.708308	not	-0.0214512	NA	not
ENSG00000035141	FAM136A	67.2204	93.2517	126.855	81.3732	100.085	98.2219	72.0149	109.293	76.1703	0.0289351	0.962335	not	-0.0335682	0.940386	not	-0.0623506	0.885204	not
ENSG00000035403	VCL	147.204	205.762	269.122	181.834	203.114	326.414	220.661	198.274	233.506	0.156737	0.67152	not	0.0885333	0.81526	not	-0.0818479	0.829866	not
ENSG00000035499	DEPDC1B	17.0178	37.5034	62.8347	52.2396	16.6809	54.5677	21.2352	35.7861	63.6834	0.0621288	0.896566	not	0.0346665	0.936089	not	-0.035816	NA	not
ENSG00000035664	DAPK2	0	0	0	0	0	0	0	0	9.98955	0.000326962	NA	not	0.0388326	NA	not	0.0252731	NA	not
ENSG00000035681	NSMAF	457.78	430.782	810.923	328.507	295.349	647.868	377.617	469.088	696.771	-0.203134	0.55364	not	-0.06553	0.870558	not	0.151844	0.626244	not
ENSG00000035687	ADSS2	65.5186	61.8299	119.742	66.3041	89.2916	82.3477	42.4703	63.8347	72.4242	0.0247154	0.969154	not	-0.198427	0.554578	not	-0.209061	0.485181	not
ENSG00000035720	STAP1	5.95624	0	0	0	0	0	0	0	2.49739	-0.0415509	NA	not	-0.0244729	NA	not	0.0148702	NA	not
ENSG00000035862	TIMP2	112.318	136.837	263.194	129.594	205.076	140.884	115.409	131.538	179.812	0.0247341	0.969154	not	-0.102117	0.793172	not	-0.122358	0.718991	not
ENSG00000035928	RFC1	212.723	126.701	205.102	209.963	212.926	245.059	189.27	140.243	187.304	0.14921	0.710925	not	-0.0515631	0.908174	not	-0.209622	0.483795	not
ENSG00000036054	TBC1D23	43.3955	27.3673	64.0203	19.0875	38.2678	50.5992	48.0099	13.5407	68.6781	-0.0639989	0.893873	not	-0.0159566	0.973339	not	0.0541677	NA	not
ENSG00000036257	CUL3	38.2901	5.06803	69.9481	72.3317	52.9863	54.5677	22.1584	36.7533	59.9373	0.18986	0.559724	not	0.031936	0.937917	not	-0.161076	0.546162	not
ENSG00000036448	MYOM2	7.65802	3.04082	0	0	0	0	3.69307	0	0	-0.0863459	NA	not	-0.0388256	NA	not	0.038664	NA	not
ENSG00000036473	OTC	0	0	0	0	0	0	0	0	0	0	NA	not	0	NA	not	0	NA	not
ENSG00000036530	CYP46A1	16.1669	10.1361	9.48448	0	9.81227	3.96856	14.7723	14.5079	12.4869	-0.156208	0.540822	not	0.0198515	NA	not	0.157589	NA	not
ENSG00000036549	ZZZ3	209.319	209.816	480.152	178.82	236.476	385.943	244.666	277.584	388.344	-0.0298695	0.958546	not	0.0700987	0.860776	not	0.0984266	0.785143	not
ENSG00000036565	SLC18A1	0	0	0	0	0	0	0	0	0	0	NA	not	0	NA	not	0	NA	not
ENSG00000036672	USP2	23.825	7.09524	18.969	53.2442	24.5307	20.835	38.7773	44.4908	27.4713	0.211383	0.48549	not	0.275589	0.322704	not	0.0183756	NA	not
ENSG00000036828	CASR	0	0	0	0	0	0	0	0	0	0	NA	not	0	NA	not	0	NA	not
ENSG00000037042	TUBG2	3.40357	5.06803	4.74224	9.04147	5.88736	2.97642	7.38615	7.73753	0	0.0378603	NA	not	0.0273111	NA	not	-0.0140249	NA	not
ENSG00000037241	RPL26L1	18.7196	41.5578	39.1235	20.0922	19.6245	49.607	48.0099	25.147	42.4556	-0.0253494	0.962799	not	0.0838581	0.830891	not	0.10088	NA	not
ENSG00000037280	FLT4	0	0	1.18556	0	0	0	0	0	0	-0.00723728	NA	not	-0.00820263	NA	not	0.000129731	NA	not
ENSG00000037474	NSUN2	42.5446	60.8163	78.247	43.1981	44.1552	78.3791	22.1584	47.3924	188.553	-0.015103	0.97933	not	0.126672	0.72104	not	0.127356	0.672193	not
ENSG00000037637	FBXO42	65.5186	34.4626	72.3192	56.258	94.1978	52.5835	92.3268	38.6877	84.9112	0.0866484	0.853952	not	0.115	0.760056	not	0.00883297	0.986745	not
ENSG00000037749	MFAP3	4.25446	13.1769	13.0412	44.2027	18.6433	20.835	33.2377	21.2782	29.9686	0.406902	0.170932	not	0.402465	0.145221	not	-0.0166373	NA	not
ENSG00000037757	MRI1	5.10535	0	0	1.00461	0	0	3.69307	4.83596	3.74608	-0.061331	NA	not	0.0317911	NA	not	0.0695469	NA	not
ENSG00000037897	METTL1	48.5008	86.1564	119.742	36.1659	62.7985	68.4577	24.005	39.6549	64.9321	-0.176056	0.632528	not	-0.424194	0.144314	not	-0.165958	0.595687	not
ENSG00000037965	HOXC8	0	0	0	0	0	0	0	0	1.24869	0.000327152	NA	not	0.00935568	NA	not	0.00596801	NA	not
ENSG00000038002	AGA	36.5883	79.0612	77.0614	52.2396	42.1928	79.3712	20.3119	43.5236	49.9477	-0.0205181	0.974563	not	-0.28215	0.361466	not	-0.223966	0.417839	not
ENSG00000038210	PI4K2B	34.0357	47.6394	55.7213	42.1935	66.7234	51.5913	61.859	70.605	59.9373	0.108074	0.810078	not	0.236841	0.468799	not	0.0927965	0.806716	not
ENSG00000038219	BOD1L1	125.932	156.095	164.793	100.461	144.24	103.183	291.753	140.243	129.864	-0.112787	0.800875	not	0.182201	0.596326	not	0.295153	0.27714	not
ENSG00000038274	MAT2B	201.661	233.129	363.967	280.286	292.406	271.847	320.374	263.076	352.132	0.124579	0.762128	not	0.202866	0.493264	not	0.0599452	0.880541	not
ENSG00000038295	TLL1	0	0	0	0	0	0	0	0	0	0	NA	not	0	NA	not	0	NA	not
ENSG00000038358	EDC4	0	0	0	0	0	0	0	0	0	0	NA	not	0	NA	not	0	NA	not
ENSG00000038382	TRIO	12.7634	7.09524	22.5256	14.0645	2.94368	46.6306	12.0025	11.6063	34.9634	0.0798069	0.822376	not	0.0717297	NA	not	-0.0202251	NA	not
ENSG00000038427	VCAN	87.6418	63.8571	82.9892	216.995	217.832	222.239	192.04	213.749	148.595	1.21487	0.000229737	up	0.810068	0.00400701	up	-0.125265	0.715492	not
ENSG00000038532	CLEC16A	5.95624	2.02721	14.2267	11.0507	9.81227	8.92927	6.46288	8.70473	13.7356	0.0701447	0.838262	not	0.0639404	NA	not	-0.0167395	NA	not
ENSG00000038945	MSR1	0.850892	0	0	1.00461	2.94368	0	0	0	8.74085	0.0306769	NA	not	0.0517479	NA	not	0.0110862	NA	not
ENSG00000039068	CDH1	18.7196	12.1633	23.7112	27.1244	17.6621	36.7092	40.6238	30.9501	32.466	0.14577	0.679046	not	0.289446	0.322704	not	0.0864099	NA	not
ENSG00000039123	MTREX	49.3517	45.6122	100.773	79.364	73.592	88.3005	82.1709	75.441	86.1598	0.187763	0.608991	not	0.207407	0.538762	not	-0.0102828	0.986168	not
ENSG00000039139	DNAH5	0	1.01361	0	0	0	0	0	0	0	-0.00723728	NA	not	-0.00820263	NA	not	0.000129731	NA	not
ENSG00000039319	ZFYVE16	62.1151	71.966	87.7315	67.3087	66.7234	30.7564	97.8664	45.458	101.144	-0.0943774	0.836532	not	0.0571516	0.896804	not	0.153989	0.621487	not
ENSG00000039523	RIPOR1	5.10535	4.05442	4.74224	24.1106	16.6809	22.8192	9.23268	8.70473	6.24347	0.468545	0.110098	not	0.123471	NA	not	-0.205796	NA	not
ENSG00000039537	C6	0	0	0	0	0	0	0	0	0	0	NA	not	0	NA	not	0	NA	not
ENSG00000039560	RAI14	37.4392	59.8027	67.5769	52.2396	75.5545	58.5363	18.4654	23.2126	26.2226	0.0937111	0.844825	not	-0.563281	0.0573002	down	-0.632076	0.0146115	down
ENSG00000039600	SOX30	0	0	0	0	0	0	0.923268	0	0	0.000327152	NA	not	0.00935568	NA	not	0.00596801	NA	not
ENSG00000039650	PNKP	8.50892	20.2721	21.3401	25.1152	18.6433	0	9.23268	23.2126	9.98955	0.0053996	0.991114	not	-0.0140386	NA	not	-0.0167395	NA	not
ENSG00000039987	BEST2	0	0	0	0	0	0	0	0	0	0	NA	not	0	NA	not	0	NA	not
ENSG00000040199	PHLPP2	0.850892	0	11.8556	1.00461	7.84982	3.96856	1.84654	17.4095	12.4869	0.0231436	NA	not	0.124619	NA	not	0.0711635	NA	not
ENSG00000040275	SPDL1	113.169	102.374	120.927	90.4147	117.747	179.577	125.564	84.1457	158.584	0.0881602	0.85864	not	0.0503974	0.910477	not	-0.0484892	0.911837	not
ENSG00000040341	STAU2	55.3079	44.5986	117.37	132.608	88.3104	82.3477	51.703	59.9659	61.186	0.259618	0.423123	not	-0.0907901	0.825125	not	-0.363298	0.163515	not
ENSG00000040487	SLC66A1	17.0178	43.585	26.0823	26.1198	30.418	28.7721	21.2352	6.77034	23.7252	0.0069145	0.991114	not	-0.186656	0.541706	not	-0.165495	NA	not
ENSG00000040531	CTNS	4.25446	9.12245	3.55668	12.0553	1.96245	6.94498	8.30941	0	8.74085	0.0241087	NA	not	-0.00668099	NA	not	-0.0277612	NA	not
ENSG00000040608	RTN4R	61.2642	73.9932	91.2882	161.742	130.503	186.522	95.0966	113.161	116.128	0.813379	0.00375837	up	0.316977	0.280303	not	-0.326946	0.211874	not
ENSG00000040633	PHF23	100.405	65.8843	155.308	109.502	110.879	123.025	118.178	67.7034	132.361	0.0828357	0.868037	not	0.0135449	0.978842	not	-0.0770828	0.84923	not
ENSG00000040731	CDH10	0	0	0	0	0	0	0	0	0	0	NA	not	0	NA	not	0	NA	not
ENSG00000040933	INPP4A	40.8428	15.2041	26.0823	12.0553	29.4368	11.9057	14.7723	5.80315	31.2173	-0.103717	0.768484	not	-0.162491	0.565837	not	-0.0285222	NA	not
ENSG00000041353	RAB27B	1.70178	3.04082	7.11336	0	0	5.95284	5.53961	3.86877	13.7356	-0.0448181	NA	not	0.068732	NA	not	0.0900784	NA	not
ENSG00000041357	PSMA4	942.788	1256.87	1638.44	1159.32	1203.97	1469.36	1712.66	777.622	1091.36	0.0490834	0.933902	not	-0.0105387	0.982	not	-0.0626192	0.88012	not
ENSG00000041515	MYO16	0	0	0	0	0	0	0	0	0	0	NA	not	0	NA	not	0	NA	not
ENSG00000041802	LSG1	52.7553	78.0476	37.9379	36.1659	77.5169	88.3005	44.3169	56.0971	72.4242	0.0575171	0.915153	not	-0.0185765	0.970979	not	-0.0788598	0.836517	not
ENSG00000041880	PARP3	11.9125	0	8.29892	18.0829	0.981227	10.9135	12.0025	0	9.98955	0.0351718	0.911816	not	0.0015957	NA	not	-0.0310781	NA	not
ENSG00000041982	TNC	0	0	0	0	0	0	0	0	0	0	NA	not	0	NA	not	0	NA	not
ENSG00000041988	THAP3	50.2026	47.6394	123.298	77.3548	108.916	92.2691	57.2426	129.604	143.6	0.193992	0.590974	not	0.315666	0.299294	not	0.0718112	0.862648	not
ENSG00000042062	RIPOR3	3.40357	0	0	0	0	0	0	0	0	-0.0249316	NA	not	-0.0286504	NA	not	0.000129628	NA	not
ENSG00000042088	TDP1	76.5802	98.3197	126.855	108.498	76.5357	98.2219	31.3911	67.7034	78.6677	0.00644708	0.99136	not	-0.357178	0.226951	not	-0.32799	0.215236	not
ENSG00000042286	AIFM2	9.35981	12.1633	3.55668	10.0461	0.981227	20.835	5.53961	5.80315	3.74608	0.0176127	0.963332	not	-0.0808143	NA	not	-0.0805036	NA	not
ENSG00000042304	C2orf83	0	0	0	0	0	0	0	0	0	0	NA	not	0	NA	not	0	NA	not
ENSG00000042317	SPATA7	28.0794	13.1769	39.1235	30.1382	25.5119	33.7328	29.5446	6.77034	23.7252	0.0467387	0.923452	not	-0.0873872	0.806771	not	-0.124812	NA	not
ENSG00000042429	MED17	196.556	261.51	441.029	247.133	237.457	381.974	274.211	217.618	243.495	0.0380791	0.947851	not	-0.116693	0.741083	not	-0.151782	0.622555	not
ENSG00000042445	RETSAT	31.483	70.9524	60.4636	47.2166	85.3667	37.7013	36.0075	5.80315	51.1964	0.0376347	0.943867	not	-0.222647	0.459608	not	-0.232744	0.338504	not
ENSG00000042493	CAPG	70.624	75.0068	138.711	81.3732	82.4231	80.3634	146.8	148.948	199.791	-0.0415218	0.944891	not	0.552208	0.0335333	up	0.564098	0.0192258	up
ENSG00000042753	AP2S1	102.107	86.1564	160.051	156.719	86.348	105.167	135.72	107.358	97.3981	0.0523328	0.927586	not	0.0243208	0.960786	not	-0.0345539	0.940084	not
ENSG00000042781	USH2A	5.10535	2.02721	0	0	0	0	0	0.967192	0	-0.0536594	NA	not	-0.0460059	NA	not	0.00913909	NA	not
ENSG00000042813	ZPBP	0	0	0	0	0	0	0	0	0	0	NA	not	0	NA	not	0	NA	not
ENSG00000042832	TG	0	0	5.9278	2.00922	0	1.98428	0	1.93438	4.99477	-0.000844851	NA	not	0.0140511	NA	not	0.0105966	NA	not
ENSG00000042980	ADAM28	2.55267	0	0	4.01843	0	0	0.923268	0	8.74085	0.00967017	NA	not	0.0297994	NA	not	0.0129224	NA	not
ENSG00000043039	BARX2	0	0	0	0	0	0	0	0	0	0	NA	not	0	NA	not	0	NA	not
ENSG00000043093	DCUN1D1	108.063	59.8027	162.422	99.4561	83.4043	120.049	130.181	100.588	123.621	-0.0122318	0.987259	not	0.081415	0.844921	not	0.0880889	0.822391	not
ENSG00000043143	JADE2	42.5446	46.6258	21.3401	46.2119	30.418	27.7799	41.5471	62.8675	4.99477	-0.016066	0.975415	not	-0.00145105	0.996926	not	0.0154846	NA	not
ENSG00000043355	ZIC2	467.139	561.537	993.5	691.17	959.64	1138.98	937.117	873.374	1155.04	0.44715	0.0142546	up	0.524992	0.0033737	up	0.0474548	0.891335	not
ENSG00000043462	LCP2	108.914	125.687	161.236	110.507	157.978	185.53	159.725	155.718	265.972	0.136551	0.737683	not	0.354109	0.187964	not	0.177984	0.561178	not
ENSG00000043514	TRIT1	137.844	126.701	211.03	70.3225	86.348	135.923	107.099	130.571	126.118	-0.340369	0.23999	not	-0.190596	0.562447	not	0.164101	0.609486	not
ENSG00000043591	ADRB1	307.172	487.544	729.12	606.783	706.483	747.082	1067.3	568.709	839.122	0.355061	0.177284	not	0.578516	0.0117593	up	0.150934	0.624787	not
ENSG00000044012	GUCA2B	0	0	0	0	0	0	0	0	0	0	NA	not	0	NA	not	0	NA	not
ENSG00000044090	CUL7	11.9125	9.12245	7.11336	8.03686	18.6433	6.94498	5.53961	3.86877	9.98955	0.0253774	0.953649	not	-0.0886093	NA	not	-0.0969009	NA	not
ENSG00000044115	CTNNA1	51.9044	77.034	62.8347	71.3271	62.7985	58.5363	73.8615	50.294	89.9059	0.0245437	0.96873	not	0.0593087	0.893815	not	0.027009	0.952428	not
ENSG00000044446	PHKA2	12.7634	4.05442	1.18556	3.01382	1.96245	7.93712	5.53961	0.967192	4.99477	-0.0472908	NA	not	-0.0682439	NA	not	-0.00874716	NA	not
ENSG00000044459	CNTLN	79.1329	86.1564	131.597	96.4423	104.01	135.923	132.951	85.1129	114.88	0.123855	0.778	not	0.126429	0.735756	not	-0.0158194	0.977044	not
ENSG00000044524	EPHA3	0	0	0	0	0	0	0	0	0	0	NA	not	0	NA	not	0	NA	not
ENSG00000044574	HSPA5	880.673	1424.12	2292.87	1051.82	1364.89	1496.15	1218.71	1191.58	1844.32	-0.0650833	0.887681	not	-0.0182467	0.964019	not	0.0504486	0.888345	not
ENSG00000046604	DSG2	25.5267	9.12245	41.4946	33.152	29.4368	27.7799	36.0075	26.1142	22.4765	0.0820315	0.851035	not	0.0694616	0.856794	not	-0.0261055	NA	not
ENSG00000046647	GEMIN8	7.65802	4.05442	23.7112	1.00461	11.7747	7.93712	18.4654	5.80315	7.49216	-0.0557149	0.868037	not	0.0106995	NA	not	0.062496	NA	not
ENSG00000046651	OFD1	43.3955	30.4082	65.2058	61.2811	19.6245	41.6699	36.0075	46.4252	36.2121	-0.0118627	0.986128	not	-0.0471629	0.912761	not	-0.0286501	NA	not
ENSG00000046653	GPM6B	16.1669	6.08163	27.2679	12.0553	19.6245	14.8821	16.6188	5.80315	14.9843	0.00536279	0.99136	not	-0.0575644	NA	not	-0.0536573	NA	not
ENSG00000046774	MAGEC2	0	0	0	0	0	0	0	0	0	0	NA	not	0	NA	not	0	NA	not
ENSG00000046889	PREX2	0	1.01361	0	0	0	0	0	0	0	-0.00723728	NA	not	-0.00820263	NA	not	0.000129731	NA	not
ENSG00000047056	WDR37	117.423	93.2517	117.37	88.4055	102.048	113.104	114.485	100.588	104.89	-0.0415705	0.944891	not	-0.0199242	0.96939	not	0.0266335	0.954394	not
ENSG00000047188	YTHDC2	39.9919	25.3401	80.6181	50.2304	24.5307	16.8664	39.7005	28.0486	36.2121	-0.100862	0.803231	not	-0.102762	0.775345	not	0.0168344	NA	not
ENSG00000047230	CTPS2	3.40357	4.05442	0	10.0461	0.981227	2.97642	7.38615	5.80315	9.98955	0.050545	NA	not	0.104573	NA	not	0.0326579	NA	not
ENSG00000047249	ATP6V1H	253.566	187.517	412.575	265.216	326.749	490.117	206.812	265.978	410.82	0.235602	0.465059	not	0.0465729	0.914154	not	-0.203442	0.484427	not
ENSG00000047315	POLR2B	57.0097	69.9388	81.8037	82.3778	26.4931	79.3712	50.7797	51.2612	51.1964	-0.0201589	0.974563	not	-0.149187	0.67122	not	-0.110351	0.74215	not
ENSG00000047346	FAM214A	22.1232	11.1497	14.2267	8.03686	22.5682	20.835	45.2401	35.7861	36.2121	0.00787289	0.988724	not	0.335115	0.229391	not	0.260864	NA	not
ENSG00000047365	ARAP2	2.55267	14.1905	4.74224	0	2.94368	17.8585	4.61634	0	6.24347	-0.00959133	NA	not	-0.0663674	NA	not	-0.0411525	NA	not
ENSG00000047410	TPR	235.697	175.354	205.102	310.424	175.64	147.829	327.76	158.619	183.558	0.0234154	0.965511	not	0.0311378	0.940032	not	0.00208023	0.995927	not
ENSG00000047457	CP	0	0	0	0	0.981227	0	0	0	0	0.00789416	NA	not	0.000574945	NA	not	-0.0057083	NA	not
ENSG00000047578	KATNIP	11.9125	7.09524	16.5978	7.03225	8.83104	6.94498	7.38615	4.83596	8.74085	-0.0655822	0.857566	not	-0.106341	NA	not	-0.0210725	NA	not
ENSG00000047579	DTNBP1	39.9919	85.1428	99.5871	102.47	105.973	70.442	78.4778	51.2612	67.4294	0.176544	0.633089	not	-0.0368384	0.93643	not	-0.223325	0.436136	not
ENSG00000047597	XK	8.50892	26.3537	28.4535	15.0691	27.4744	27.7799	7.38615	11.6063	16.233	0.0510935	0.915153	not	-0.171597	NA	not	-0.200275	NA	not
ENSG00000047617	ANO2	0	0	0	0	0	0	0	0	0	0	NA	not	0	NA	not	0	NA	not
ENSG00000047621	C12orf4	19.5705	3.04082	23.7112	1.00461	18.6433	18.8507	3.69307	8.70473	16.233	-0.027717	0.946249	not	-0.0896984	NA	not	-0.0442863	NA	not
ENSG00000047634	SCML1	1.70178	4.05442	3.55668	0	6.86859	5.95284	3.69307	6.77034	12.4869	0.0294967	NA	not	0.100119	NA	not	0.0487408	NA	not
ENSG00000047644	WWC3	17.0178	24.3265	60.4636	18.0829	29.4368	47.6227	17.5421	42.5564	31.2173	0.0142476	0.980413	not	0.00486188	0.991032	not	-0.0109992	NA	not
ENSG00000047648	ARHGAP6	2.55267	0	2.37112	0	4.90613	0.992141	0	0	0	0.00440473	NA	not	-0.0564427	NA	not	-0.0415581	NA	not
ENSG00000047662	FAM184B	0	0	0	0	0	0	0	0	0	0	NA	not	0	NA	not	0	NA	not
ENSG00000047849	MAP4	50.2026	46.6258	98.4015	60.2765	57.8924	81.3555	32.3144	34.8189	46.2017	0.056774	0.918868	not	-0.324758	0.282956	not	-0.360817	0.166954	not
ENSG00000047932	GOPC	409.279	341.585	627.161	639.935	548.506	581.394	446.862	473.924	523.203	0.301536	0.267158	not	0.0813817	0.827787	not	-0.233604	0.371443	not
ENSG00000047936	ROS1	0	0	0	0	3.92491	2.97642	2.7698	0	3.74608	0.0651674	NA	not	0.0727421	NA	not	-0.00191343	NA	not
ENSG00000048028	USP28	3.40357	7.09524	11.8556	23.106	32.3805	8.92927	6.46288	11.6063	14.9843	0.301798	0.264863	not	0.103685	NA	not	-0.156353	NA	not
ENSG00000048052	HDAC9	262.925	291.918	599.894	428.967	339.505	571.473	277.904	420.728	435.794	0.21337	0.51691	not	0.049834	0.90477	not	-0.177039	0.552549	not
ENSG00000048140	TSPAN17	1.70178	12.1633	5.9278	9.04147	0.981227	9.92141	0.923268	3.86877	3.74608	0.00709688	NA	not	-0.0915815	NA	not	-0.076023	NA	not
ENSG00000048162	NOP16	186.345	182.449	320.101	123.567	190.358	203.389	173.574	231.159	322.163	-0.18845	0.590623	not	0.0716356	0.857166	not	0.270574	0.303715	not
ENSG00000048342	CC2D2A	11.0616	8.10884	28.4535	4.01843	0	25.7957	17.5421	7.73753	2.49739	-0.0518051	0.872409	not	-0.0516757	NA	not	0.0083964	NA	not
ENSG00000048392	RRM2B	73.1767	53.7211	74.6903	79.364	108.916	75.4027	116.332	73.5066	108.636	0.162979	0.66863	not	0.25422	0.42906	not	0.0522641	0.901598	not
ENSG00000048405	ZNF800	300.365	334.49	502.678	406.866	341.467	388.919	629.669	410.089	429.551	0.0612738	0.912128	not	0.291297	0.304263	not	0.204808	0.483115	not
ENSG00000048462	TNFRSF17	0	0	1.18556	0	0	0	1.84654	0	0	-0.0072374	NA	not	0.00878385	NA	not	0.0115479	NA	not
ENSG00000048471	SNX29	14.4652	20.2721	23.7112	11.0507	23.5494	12.8978	12.0025	22.2454	9.98955	-0.0350322	0.943766	not	-0.0627962	NA	not	-0.0166361	NA	not
ENSG00000048540	LMO3	0	0	0	0	0	0	0	0.967192	0	0.000327152	NA	not	0.00935568	NA	not	0.00596801	NA	not
ENSG00000048544	MRPS10	1043.19	1279.17	1723.8	1179.41	1126.45	1236.21	1215.02	889.816	1036.42	-0.0613611	0.905298	not	-0.221147	0.406817	not	-0.146306	0.612226	not
ENSG00000048545	GUCA1A	0	0	0	0	0	0	0	0	0	0	NA	not	0	NA	not	0	NA	not
ENSG00000048649	RSF1	245.908	286.85	375.823	345.585	371.885	382.966	478.253	334.648	448.281	0.226078	0.468737	not	0.36658	0.136789	not	0.10375	0.757593	not
ENSG00000048707	VPS13D	46.799	20.2721	72.3192	32.1474	46.1177	53.5756	36.9307	29.0158	34.9634	0.00164273	0.999037	not	-0.129411	0.720282	not	-0.115907	NA	not
ENSG00000048740	CELF2	588.817	661.884	1133.4	1031.73	935.109	1015.95	685.988	623.839	566.907	0.302933	0.248504	not	-0.170433	0.564147	not	-0.494852	0.0204859	down
ENSG00000048828	FAM120A	386.305	445.986	774.171	351.613	569.112	645.884	336.07	419.761	674.294	0.0388991	0.945477	not	-0.0871174	0.810392	not	-0.124815	0.687331	not
ENSG00000048991	R3HDM1	44.2464	72.9796	40.3091	39.1797	47.0989	14.8821	26.7748	44.4908	41.2069	-0.137838	0.705391	not	-0.151217	0.645948	not	0.0124454	NA	not
ENSG00000049089	COL9A2	94.449	92.2381	100.773	62.2857	63.7797	76.3948	84.9407	43.5236	79.9164	-0.187415	0.608679	not	-0.219362	0.511287	not	0.000869745	0.998037	not
ENSG00000049130	KITLG	28.0794	35.4762	80.6181	27.1244	42.1928	76.3948	18.4654	36.7533	86.1598	0.0353377	0.948921	not	0.00464948	0.991032	not	-0.0338965	0.935934	not
ENSG00000049167	ERCC8	5.95624	4.05442	4.74224	8.03686	0.981227	14.8821	7.38615	0.967192	18.7304	0.0472715	NA	not	0.0626301	NA	not	0.00443573	NA	not
ENSG00000049192	ADAMTS6	2.55267	0	0	0	0	0	0	10.6391	0	-0.0332521	NA	not	0.0309618	NA	not	0.0470485	NA	not
ENSG00000049239	H6PD	6.80713	12.1633	23.7112	25.1152	33.3617	37.7013	75.708	29.9829	41.2069	0.379053	0.205594	not	0.90804	0.0119103	up	0.159796	NA	not
ENSG00000049245	VAMP3	62.1151	134.809	113.814	81.3732	98.1227	63.497	72.9382	97.6864	78.6677	-0.0919113	0.851191	not	-0.114666	0.767865	not	-0.00465764	0.992458	not
ENSG00000049246	PER3	4.25446	2.02721	4.74224	0	0	1.98428	3.69307	0.967192	1.24869	-0.0787093	NA	not	-0.0349411	NA	not	0.0416795	NA	not
ENSG00000049247	UTS2	0.850892	4.05442	1.18556	7.03225	0.981227	1.98428	9.23268	0	9.98955	0.0377813	NA	not	0.0894665	NA	not	0.0326039	NA	not
ENSG00000049249	TNFRSF9	0	1.01361	0	0	0	0.992141	0	1.93438	0	0.000327218	NA	not	0.00907038	NA	not	0.005779	NA	not
ENSG00000049283	EPN3	0	0	0	0	0	0	0	0	0	0	NA	not	0	NA	not	0	NA	not
ENSG00000049323	LTBP1	0	0	0	0	0	0	0	0	0	0	NA	not	0	NA	not	0	NA	not
ENSG00000049449	RCN1	28.0794	51.6939	106.7	58.2672	61.8173	62.5049	34.1609	32.8845	54.9425	0.0615027	0.910468	not	-0.193484	0.563923	not	-0.243694	0.3796	not
ENSG00000049540	ELN	0	0	0	0	0	0	0	0	0	0	NA	not	0	NA	not	0	NA	not
ENSG00000049541	RFC2	2.55267	14.1905	17.7834	16.0737	15.6996	0.992141	9.23268	9.67192	3.74608	0.0211612	0.958372	not	-0.0393507	NA	not	-0.0520611	NA	not
ENSG00000049618	ARID1B	313.128	330.435	476.595	345.585	418.984	436.542	477.33	439.105	475.752	0.118482	0.766446	not	0.269535	0.285508	not	0.130796	0.662581	not
ENSG00000049656	CLPTM1L	108.063	132.782	143.453	93.4285	112.841	144.853	79.4011	89.9488	236.003	-0.0385054	0.948781	not	0.00321783	0.993548	not	0.0447477	0.92058	not
ENSG00000049759	NEDD4L	17.8687	35.4762	48.608	80.3686	116.766	107.151	39.7005	24.1798	53.6938	1.26895	0.00105052	up	0.111122	0.77231	not	-0.66582	0.010252	down
ENSG00000049768	FOXP3	0	0	0	0	0	0	0	0	0	0	NA	not	0	NA	not	0	NA	not
ENSG00000049769	PPP1R3F	0.850892	3.04082	1.18556	0	0	1.98428	0.923268	3.86877	1.24869	-0.0338991	NA	not	0.0092756	NA	not	0.034221	NA	not
ENSG00000049860	HEXB	19.5705	4.05442	20.1545	17.0783	35.3242	8.92927	11.0792	14.5079	19.9791	0.0797767	0.828179	not	0.00447181	NA	not	-0.0766336	NA	not
ENSG00000049883	PTCD2	18.7196	34.4626	75.8759	54.2488	35.3242	28.7721	38.7773	31.9173	49.9477	0.0372979	0.946249	not	0.0196609	0.967668	not	-0.022779	NA	not
ENSG00000050030	NEXMIF	5.10535	8.10884	16.5978	12.0553	8.83104	4.9607	10.1559	10.6391	7.49216	0.00451575	0.99136	not	0.015399	NA	not	0.00809978	NA	not
ENSG00000050130	JKAMP	5.10535	2.02721	0	2.00922	3.92491	4.9607	0	3.86877	12.4869	0.0143683	NA	not	0.0398406	NA	not	0.0169326	NA	not
ENSG00000050165	DKK3	2.55267	0	0	0	0	0	0	0	0	-0.0211526	NA	not	-0.0243003	NA	not	0.000129649	NA	not
ENSG00000050327	ARHGEF5	9.35981	31.4218	60.4636	79.364	34.3429	29.7642	16.6188	22.2454	39.9582	0.180517	0.579903	not	-0.0513779	0.897838	not	-0.229996	NA	not
ENSG00000050344	NFE2L3	9.35981	10.1361	10.67	20.0922	0.981227	3.96856	3.69307	13.5407	18.7304	-0.0091757	0.984597	not	0.0202516	NA	not	0.0251753	NA	not
ENSG00000050393	MCUR1	65.5186	44.5986	79.4326	54.2488	38.2678	70.442	46.1634	24.1798	68.6781	-0.0527859	0.923434	not	-0.179044	0.59783	not	-0.10059	0.774982	not
ENSG00000050405	LIMA1	87.6418	66.8979	109.072	68.3133	147.184	177.593	86.7872	97.6864	248.49	0.228616	0.503225	not	0.29896	0.331584	not	0.0258353	0.954854	not
ENSG00000050426	LETMD1	41.6937	62.8435	40.3091	40.1843	42.1928	50.5992	20.3119	32.8845	29.9686	-0.0336887	0.952772	not	-0.296917	0.325766	not	-0.217389	NA	not
ENSG00000050438	SLC4A8	2.55267	0	9.48448	17.0783	4.90613	0	5.53961	5.80315	1.24869	0.0675787	NA	not	0.0239686	NA	not	-0.0416476	NA	not
ENSG00000050555	LAMC3	0	0	5.9278	0	0.981227	0	0.923268	5.80315	1.24869	-0.0355867	NA	not	0.0244618	NA	not	0.0448535	NA	not
ENSG00000050628	PTGER3	4.25446	10.1361	21.3401	33.152	5.88736	4.9607	15.6956	23.2126	9.98955	0.0757704	0.823886	not	0.096892	NA	not	0.0040283	NA	not
ENSG00000050730	TNIP3	0	0	0	6.02765	0	0	0	0	0	0.0317424	NA	not	0.000574739	NA	not	-0.0237461	NA	not
ENSG00000050748	MAPK9	4.25446	16.2177	5.9278	18.0829	13.7372	35.7171	17.5421	25.147	26.2226	0.248608	0.377007	not	0.292435	NA	not	0.00393075	NA	not
ENSG00000050767	COL23A1	0	0	1.18556	0	0	0	2.7698	1.93438	0	-0.00804403	NA	not	0.0247983	NA	not	0.0232462	NA	not
ENSG00000050820	BCAR1	8.50892	1.01361	17.7834	1.00461	5.88736	22.8192	0.923268	19.3438	12.4869	0.011838	0.976334	not	0.0346752	NA	not	0.0159671	NA	not
ENSG00000051009	FHIP1B	11.0616	13.1769	22.5256	4.01843	15.6996	15.8742	13.849	9.67192	12.4869	-0.0462312	0.916854	not	-0.0499831	NA	not	0.00546431	NA	not
ENSG00000051108	HERPUD1	368.436	363.884	818.037	288.322	571.074	745.098	453.325	596.757	860.35	0.0839246	0.862985	not	0.242756	0.414056	not	0.136545	0.672826	not
ENSG00000051128	HOMER3	199.96	143.932	245.411	285.309	228.626	202.397	151.416	162.488	196.045	0.18374	0.617291	not	-0.111653	0.769084	not	-0.306237	0.250654	not
ENSG00000051180	RAD51	77.4311	202.721	220.514	146.673	205.076	165.687	97.8664	67.7034	121.123	0.0846532	0.863995	not	-0.395509	0.164292	not	-0.470255	0.0628964	down
ENSG00000051341	POLQ	39.9919	23.3129	39.1235	62.2857	61.8173	42.662	33.2377	36.7533	16.233	0.198562	0.555616	not	-0.0578554	0.8875	not	-0.258701	NA	not
ENSG00000051382	PIK3CB	216.126	192.585	355.668	311.428	236.476	284.744	216.968	195.373	292.194	0.138314	0.72843	not	-0.0476657	0.910533	not	-0.193484	0.511882	not
ENSG00000051523	CYBA	178.687	248.333	305.875	273.253	209.983	204.381	252.975	220.52	183.558	0.0159517	0.980413	not	-0.0409896	0.928768	not	-0.0555105	0.894572	not
ENSG00000051596	THOC3	8.50892	4.05442	3.55668	0	8.83104	22.8192	4.61634	12.5735	166.076	0.0324403	0.909098	not	0.199886	0.233896	not	0.102549	NA	not
ENSG00000051620	HEBP2	169.327	106.429	265.566	243.115	202.133	255.972	241.896	245.667	298.438	0.260327	0.403521	not	0.36762	0.17848	not	0.0621835	0.883954	not
ENSG00000051825	MPHOSPH9	67.2204	45.6122	90.1026	29.1336	54.9487	59.5284	56.3194	29.9829	59.9373	-0.148803	0.700917	not	-0.176482	0.60664	not	0.00114729	0.997583	not
ENSG00000052126	PLEKHA5	16.1669	31.4218	90.1026	51.235	52.9863	47.6227	18.4654	23.2126	31.2173	0.112934	0.782566	not	-0.229239	0.464696	not	-0.334041	NA	not
ENSG00000052344	PRSS8	0	0	0	0	0	0	1.84654	0	0	0.000327094	NA	not	0.0177792	NA	not	0.011548	NA	not
ENSG00000052723	SIKE1	69.7731	80.0748	60.4636	35.1613	68.6859	75.4027	119.102	74.4738	103.642	-0.0915319	0.851035	not	0.198614	0.554578	not	0.284774	0.292592	not
ENSG00000052749	RRP12	15.316	6.08163	0	1.00461	10.7935	6.94498	0	9.67192	3.74608	-0.0264575	NA	not	-0.059708	NA	not	-0.0209738	NA	not
ENSG00000052795	FNIP2	136.994	121.633	263.194	267.226	209.983	238.114	141.26	221.487	157.335	0.309493	0.304925	not	0.0578117	0.895914	not	-0.263762	0.341437	not
ENSG00000052802	MSMO1	572.65	452.068	870.201	2368.86	2278.41	3532.02	2308.17	1876.35	3666.16	2.10005	1.36506e-24	up	1.98981	5.59663e-22	up	-0.0821091	0.817322	not
ENSG00000052841	TTC17	91.0454	67.9115	130.412	58.2672	84.3855	100.206	68.3218	76.4082	101.144	-0.0835614	0.866439	not	-0.107056	0.785923	not	-0.00814446	0.987413	not
ENSG00000052850	ALX4	0.850892	4.05442	4.74224	8.03686	7.84982	4.9607	0	1.93438	6.24347	0.0810469	NA	not	-0.0165812	NA	not	-0.0841827	NA	not
ENSG00000053108	FSTL4	0	0	0	0	0	0	0	0	0	0	NA	not	0	NA	not	0	NA	not
ENSG00000053254	FOXN3	234.846	242.252	363.967	246.129	322.824	263.909	561.347	386.877	340.893	0.0405425	0.94591	not	0.439977	0.0960984	up	0.357872	0.162177	not
ENSG00000053328	METTL24	0	0	0	0	0	0	0	0	0	0	NA	not	0	NA	not	0	NA	not
ENSG00000053371	AKR7A2	59.5624	82.102	112.628	166.765	171.715	133.939	82.1709	96.7192	109.885	0.63445	0.0192924	up	0.131749	0.722086	not	-0.420569	0.0966783	down
ENSG00000053372	MRTO4	75.7293	44.5986	136.339	81.3732	97.1415	78.3791	100.636	39.6549	94.9007	0.0480876	0.934444	not	-0.0180639	0.971948	not	-0.0685165	0.867582	not
ENSG00000053438	NNAT	0	0	0	0	0	0	0	0	0	0	NA	not	0	NA	not	0	NA	not
ENSG00000053501	USE1	21.2723	11.1497	18.969	16.0737	11.7747	20.835	8.30941	16.4423	17.4817	-0.0128409	0.980773	not	-0.0675022	NA	not	-0.043574	NA	not
ENSG00000053524	MCF2L2	3.40357	0	1.18556	1.00461	4.90613	0.992141	0.923268	5.80315	4.99477	0.0170959	NA	not	0.0524248	NA	not	0.0236319	NA	not
ENSG00000053702	NRIP2	0.850892	0	7.11336	0	0	2.97642	0	0	2.49739	-0.0185631	NA	not	-0.0278451	NA	not	-0.00430262	NA	not
ENSG00000053747	LAMA3	0.850892	0	1.18556	0	0	0	0	0.967192	2.49739	-0.0164033	NA	not	0.00765096	NA	not	0.0181192	NA	not
ENSG00000053770	AP5M1	49.3517	35.4762	21.3401	35.1613	39.2491	47.6227	45.2401	29.9829	69.9268	0.025894	0.962799	not	0.0852019	0.827604	not	0.0466825	NA	not
ENSG00000053900	ANAPC4	34.8866	12.1633	66.3914	34.1567	23.5494	19.8428	5.53961	11.6063	37.4608	-0.0590951	0.893334	not	-0.231258	0.406096	not	-0.124415	NA	not
ENSG00000053918	KCNQ1	40.8428	31.4218	23.7112	11.0507	16.6809	16.8664	71.0916	37.7205	41.2069	-0.295332	0.325411	not	0.167438	0.605163	not	0.471997	NA	not
ENSG00000054116	TRAPPC3	45.9481	79.0612	155.308	174.802	70.6483	101.198	37.854	76.4082	61.186	0.18245	0.610315	not	-0.196986	0.554578	not	-0.39086	0.121591	not
ENSG00000054118	THRAP3	226.337	274.687	412.575	122.562	225.682	292.681	356.382	177.963	248.49	-0.220649	0.524312	not	-0.0735917	0.860209	not	0.163383	0.611695	not
ENSG00000054148	PHPT1	11.0616	5.06803	10.67	5.02304	6.86859	15.8742	1.84654	6.77034	21.2278	0.000745718	0.999688	not	-0.000651081	NA	not	-0.00125893	NA	not
ENSG00000054179	ENTPD2	0	0	0	7.03225	0	0	0	0	0	0.0339202	NA	not	0.000576085	NA	not	-0.0253399	NA	not
ENSG00000054219	LY75	27.2285	55.7483	30.8246	38.1751	23.5494	41.6699	36.9307	44.4908	43.7043	-0.028583	0.95847	not	0.0400104	0.928617	not	0.0661806	NA	not
ENSG00000054267	ARID4B	633.914	534.17	1211.64	844.875	901.748	863.162	1224.25	892.718	977.727	0.166655	0.641714	not	0.338255	0.186167	not	0.138008	0.662006	not
ENSG00000054277	OPN3	0	0	1.18556	0	0.981227	0	1.84654	0	0	0.00032722	NA	not	0.00878378	NA	not	0.00558851	NA	not
ENSG00000054282	SDCCAG8	39.9919	36.4898	67.5769	85.3916	115.785	63.497	91.4035	56.0971	54.9425	0.398258	0.189364	not	0.236479	0.465652	not	-0.149488	0.640579	not
ENSG00000054356	PTPRN	0	0	0	0	0	4.9607	0	0.967192	0	0.0251473	NA	not	0.00935546	NA	not	-0.0126786	NA	not
ENSG00000054392	HHAT	5.95624	7.09524	3.55668	20.0922	9.81227	12.8978	7.38615	7.73753	6.24347	0.171147	0.522502	not	0.0410568	NA	not	-0.121742	NA	not
ENSG00000054523	KIF1B	31.483	31.4218	42.6802	54.2488	76.5357	56.552	44.3169	47.3924	32.466	0.320342	0.303728	not	0.110434	0.771853	not	-0.207802	0.472023	not
ENSG00000054598	FOXC1	6.80713	8.10884	14.2267	17.0783	27.4744	8.92927	3.69307	5.80315	7.49216	0.146049	0.614706	not	-0.10472	NA	not	-0.22986	NA	not
ENSG00000054611	TBC1D22A	20.4214	33.449	11.8556	27.1244	8.83104	30.7564	26.7748	13.5407	54.9425	-0.00365614	0.99412	not	0.076575	0.82809	not	0.0686613	NA	not
ENSG00000054654	SYNE2	0	0	0	0	0	0	0.923268	2.90158	0	0.000327027	NA	not	0.0283386	NA	not	0.0184901	NA	not
ENSG00000054690	PLEKHH1	0	0	0	6.02765	0	0	0	0	0	0.0317424	NA	not	0.000574739	NA	not	-0.0237461	NA	not
ENSG00000054793	ATP9A	4.25446	2.02721	4.74224	0	0.981227	2.97642	0	0	3.74608	-0.0454464	NA	not	-0.0613371	NA	not	-0.00573447	NA	not
ENSG00000054796	SPO11	0	0	0	0	0	0	0	0	0	0	NA	not	0	NA	not	0	NA	not
ENSG00000054803	CBLN4	0	0	0	0	0	0	0	0	0	0	NA	not	0	NA	not	0	NA	not
ENSG00000054938	CHRDL2	0	0	0	0	0	0	0	0	0	0	NA	not	0	NA	not	0	NA	not
ENSG00000054965	FAM168A	14.4652	3.04082	2.37112	3.01382	8.83104	3.96856	24.9282	13.5407	24.9739	-0.0505443	0.888986	not	0.195381	NA	not	0.20242	NA	not
ENSG00000054967	RELT	39.9919	65.8843	61.6491	83.3824	153.071	82.3477	81.2476	94.7848	88.6572	0.466282	0.114811	not	0.321429	0.28866	not	-0.126818	0.709891	not
ENSG00000054983	GALC	22.9741	43.585	66.3914	81.3732	67.7047	29.7642	30.4678	46.4252	22.4765	0.167412	0.62787	not	-0.0721908	0.855139	not	-0.241814	0.339064	not
ENSG00000055044	NOP58	255.267	342.599	341.441	253.161	199.189	294.666	322.221	249.535	282.205	-0.15249	0.693138	not	-0.0675555	0.869111	not	0.09831	0.787648	not
ENSG00000055070	SZRD1	41.6937	42.5714	41.4946	35.1613	30.418	47.6227	70.1684	58.0315	71.1755	-0.0453491	0.93785	not	0.267076	0.397232	not	0.291502	0.274429	not
ENSG00000055118	KCNH2	7.65802	0	11.8556	6.02765	0	10.9135	0	3.86877	6.24347	-0.00554714	NA	not	-0.0515576	NA	not	-0.0333888	NA	not
ENSG00000055130	CUL1	97.0016	116.565	148.195	128.59	114.804	177.593	87.7105	78.3425	134.859	0.144525	0.716997	not	-0.147484	0.673263	not	-0.298028	0.26688	not
ENSG00000055147	FAM114A2	30.6321	36.4898	40.3091	38.1751	53.9675	65.4813	55.3961	37.7205	71.1755	0.203023	0.567732	not	0.248145	0.440653	not	0.00691015	0.989694	not
ENSG00000055163	CYFIP2	0	4.05442	14.2267	0	0	0	0.923268	14.5079	4.99477	-0.175385	NA	not	0.0267782	NA	not	0.1359	NA	not
ENSG00000055208	TAB2	228.89	195.626	377.008	280.286	316.936	436.542	422.857	429.433	800.412	0.2794	0.328777	not	0.829638	0.000124732	up	0.408402	0.0782648	up
ENSG00000055211	GINM1	67.2204	63.8571	101.958	46.2119	101.066	116.08	130.181	71.5722	84.9112	0.0790851	0.873001	not	0.163796	0.640638	not	0.0614814	0.885276	not
ENSG00000055332	EIF2AK2	68.0713	70.9524	161.236	62.2857	84.3855	81.3555	100.636	90.916	72.4242	-0.0991174	0.835816	not	-0.0151282	0.976928	not	0.0931062	0.80983	not
ENSG00000055483	USP36	81.6856	135.823	162.422	119.548	123.635	101.198	88.6337	94.7848	124.869	-0.00605809	0.991556	not	-0.137088	0.707356	not	-0.120575	0.725018	not
ENSG00000055609	KMT2C	165.073	127.714	167.164	207.954	202.133	166.68	262.208	186.668	187.304	0.168586	0.658058	not	0.25304	0.425064	not	0.0494821	0.908362	not
ENSG00000055732	MCOLN3	12.7634	15.2041	7.11336	24.1106	15.6996	14.8821	16.6188	6.77034	6.24347	0.0874165	0.801466	not	-0.0418535	NA	not	-0.122717	NA	not
ENSG00000055813	CCDC85A	0	0	0	0	0	0	0	0	0	0	NA	not	0	NA	not	0	NA	not
ENSG00000055917	PUM2	309.725	204.748	422.06	363.668	339.505	423.644	273.287	401.385	499.477	0.193115	0.582963	not	0.213423	0.493405	not	-0.00425695	0.993067	not
ENSG00000055950	MRPL43	31.483	37.5034	62.8347	49.2258	33.3617	57.5442	90.4803	62.8675	56.1912	0.0661033	0.89859	not	0.324758	0.282048	not	0.20763	0.476373	not
ENSG00000055955	ITIH4	1.70178	0	0	0	0	3.96856	2.7698	0	0	0.00785251	NA	not	0.00647734	NA	not	-0.00183071	NA	not
ENSG00000055957	ITIH1	0	0	0	0	0	0	0	0	0	0	NA	not	0	NA	not	0	NA	not
ENSG00000056050	HPF1	61.2642	64.8707	48.608	47.2166	43.174	82.3477	50.7797	35.7861	51.1964	-0.0184631	0.976465	not	-0.149605	0.671322	not	-0.112945	0.734913	not
ENSG00000056097	ZFR	159.117	172.313	254.896	252.156	302.218	371.061	446.862	266.945	363.37	0.463167	0.0607723	up	0.672573	0.00400701	up	0.12696	0.698071	not
ENSG00000056277	ZNF280C	11.0616	19.2585	5.9278	22.1014	27.4744	37.7013	36.0075	23.2126	28.7199	0.266001	0.365634	not	0.310267	0.266859	not	0.00285874	NA	not
ENSG00000056291	NPFFR2	1.70178	0	0	0	0	5.95284	0	0	0	0.01147	NA	not	-0.0193561	NA	not	-0.0220337	NA	not
ENSG00000056487	PHF21B	0	0	0	0	0	0	0	0	0	0	NA	not	0	NA	not	0	NA	not
ENSG00000056558	TRAF1	1.70178	0	2.37112	0	0	0.992141	0	0	1.24869	-0.019054	NA	not	-0.0219306	NA	not	0.000163828	NA	not
ENSG00000056586	RC3H2	157.415	149	272.679	230.055	237.457	175.609	159.725	197.307	254.733	0.152325	0.698449	not	0.0754132	0.853559	not	-0.0912889	0.811052	not
ENSG00000056678	KIFC1	0	0	0	0	0	0	0	0	0	0	NA	not	0	NA	not	0	NA	not
ENSG00000056736	IL17RB	58.7115	38.517	64.0203	37.1705	55.9299	58.5363	91.4035	52.2284	44.953	-0.0198247	0.974563	not	0.0998671	0.800002	not	0.11074	0.740192	not
ENSG00000056972	TRAF3IP2	42.5446	66.8979	85.3604	44.2027	77.5169	62.5049	73.8615	102.522	63.6834	0.00806824	0.990616	not	0.1782	0.60664	not	0.151848	0.639697	not
ENSG00000056998	GYG2	13.6143	6.08163	10.67	7.03225	9.81227	9.92141	0	0.967192	4.99477	-0.0183521	NA	not	-0.27367	NA	not	-0.166334	NA	not
ENSG00000057019	DCBLD2	130.186	177.381	160.051	119.548	185.452	182.554	94.1734	149.915	196.045	0.0415465	0.944891	not	-0.0655882	0.876213	not	-0.106162	0.772682	not
ENSG00000057149	SERPINB3	0	0	0	0	0	0	0	0	0	0	NA	not	0	NA	not	0	NA	not
ENSG00000057252	SOAT1	96.1507	81.0884	165.978	99.4561	86.348	107.151	113.562	89.9488	84.9112	-0.0481152	0.936728	not	-0.0763588	0.856794	not	-0.0181536	0.970535	not
ENSG00000057294	PKP2	6.80713	6.08163	18.969	15.0691	7.84982	26.7878	13.849	11.6063	13.7356	0.118016	0.714241	not	0.0786117	NA	not	-0.0509469	NA	not
ENSG00000057468	MSH4	0	0	0	0	0	0	0	0	0	0	NA	not	0	NA	not	0	NA	not
ENSG00000057593	F7	0	0	0	0	0	0	0	0	0	0	NA	not	0	NA	not	0	NA	not
ENSG00000057608	GDI2	174.433	210.83	371.08	225.032	275.725	252.996	146.8	199.242	318.417	0.0755969	0.881106	not	-0.0889274	0.8172	not	-0.165705	0.591667	not
ENSG00000057657	PRDM1	319.084	317.258	585.667	376.728	416.04	492.102	553.038	408.155	551.922	0.11911	0.766868	not	0.283184	0.261043	not	0.142279	0.628418	not
ENSG00000057663	ATG5	158.266	125.687	256.081	184.848	197.227	239.106	161.572	122.833	192.299	0.16373	0.660199	not	-0.0807339	0.838253	not	-0.253168	0.350058	not
ENSG00000057704	TMCC3	0	0	7.11336	0	0	10.9135	9.23268	0	0	0.0187268	NA	not	0.024128	NA	not	0.00146224	NA	not
ENSG00000057757	PITHD1	52.7553	53.7211	87.7315	108.498	78.4982	104.175	41.5471	55.1299	46.2017	0.295427	0.347695	not	-0.167307	0.631866	not	-0.489099	0.0546474	down
ENSG00000057935	MTA3	35.7374	36.4898	72.3192	39.1797	35.3242	102.19	9.23268	28.0486	53.6938	0.0871966	0.846012	not	-0.196917	0.537417	not	-0.271236	NA	not
ENSG00000058056	USP13	50.2026	64.8707	112.628	39.1797	87.3292	54.5677	46.1634	59.9659	31.2173	-0.0616397	0.909098	not	-0.222984	0.49733	not	-0.128564	0.692006	not
ENSG00000058063	ATP11B	52.7553	81.0884	106.7	57.2626	63.7797	70.442	67.3986	53.1956	94.9007	-0.0911617	0.853952	not	-0.0550672	0.901864	not	0.0476875	0.913922	not
ENSG00000058085	LAMC2	2.55267	0	0	5.02304	0	0	0	0	0	0.00917779	NA	not	-0.0294911	NA	not	-0.0269513	NA	not
ENSG00000058091	CDK14	21.2723	29.3945	46.2369	55.2534	49.0613	36.7092	29.5446	45.458	72.4242	0.216724	0.522609	not	0.230542	0.474612	not	-0.0199824	NA	not
ENSG00000058262	SEC61A1	103.809	117.578	183.762	103.475	127.559	112.112	129.258	94.7848	97.3981	-0.0601725	0.916031	not	-0.132354	0.720282	not	-0.0573098	0.891618	not
ENSG00000058272	PPP1R12A	342.909	326.381	372.266	420.931	460.195	427.613	565.04	330.78	423.307	0.197085	0.579903	not	0.211821	0.506514	not	-0.0112228	0.984086	not
ENSG00000058335	RASGRF1	0	0	1.18556	0	0	0	0	0	0	-0.00723728	NA	not	-0.00820263	NA	not	0.000129731	NA	not
ENSG00000058404	CAMK2B	3.40357	2.02721	11.8556	7.03225	6.86859	4.9607	11.0792	10.6391	4.99477	0.0347324	NA	not	0.0997779	NA	not	0.0450995	NA	not
ENSG00000058453	CROCC	3.40357	6.08163	16.5978	0	3.92491	0	7.38615	8.70473	9.98955	-0.168947	NA	not	0.017962	NA	not	0.148869	NA	not
ENSG00000058600	POLR3E	53.6062	28.3809	41.4946	15.0691	55.9299	31.7485	35.0842	23.2126	36.2121	-0.0678944	0.884334	not	-0.122731	0.7226	not	-0.0336918	NA	not
ENSG00000058668	ATP2B4	123.379	105.415	277.421	231.06	241.382	219.263	207.735	246.634	270.966	0.354458	0.201165	not	0.399351	0.133891	not	0.00513263	0.992458	not
ENSG00000058673	ZC3H11A	106.361	104.401	136.339	116.534	125.597	123.025	101.559	149.915	259.728	0.0623989	0.911762	not	0.283756	0.350892	not	0.19023	0.541418	not
ENSG00000058729	RIOK2	150.608	192.585	296.39	125.576	217.832	270.854	169.881	184.734	327.158	0.0122047	0.987259	not	0.077468	0.845511	not	0.0598147	0.886448	not
ENSG00000058799	YIPF1	25.5267	37.5034	52.1647	32.1474	31.3993	55.5599	34.1609	51.2612	22.4765	0.0362052	0.947851	not	0.0126336	0.978976	not	-0.0278173	NA	not
ENSG00000058804	NDC1	337.804	364.898	524.018	284.304	407.209	572.465	253.899	337.55	354.629	0.0568513	0.916073	not	-0.23488	0.399805	not	-0.286358	0.241548	not
ENSG00000058866	DGKG	33.1848	19.2585	17.7834	33.152	11.7747	32.7406	30.4678	41.5892	46.2017	0.0185081	0.974563	not	0.163017	0.605784	not	0.118933	NA	not
ENSG00000059122	FLYWCH1	3.40357	7.09524	0	8.03686	16.6809	13.89	0	8.70473	0	0.102075	NA	not	-0.019381	NA	not	-0.102695	NA	not
ENSG00000059145	UNKL	16.1669	6.08163	14.2267	10.0461	31.3993	2.97642	17.5421	18.3766	19.9791	0.0411624	0.922539	not	0.0896195	NA	not	0.0318567	NA	not
ENSG00000059377	TBXAS1	5.95624	6.08163	18.969	0	0.981227	8.92927	19.3886	24.1798	36.2121	-0.173824	0.488757	not	0.240885	NA	not	0.365731	NA	not
ENSG00000059378	PARP12	7.65802	0	4.74224	0	0	4.9607	11.0792	10.6391	4.99477	-0.0702753	NA	not	0.0673078	NA	not	0.108834	NA	not
ENSG00000059573	ALDH18A1	14.4652	4.05442	18.969	1.00461	3.92491	8.92927	2.7698	6.77034	39.9582	-0.133079	0.591194	not	0.029206	NA	not	0.144128	NA	not
ENSG00000059588	TARBP1	52.7553	34.4626	65.2058	37.1705	38.2678	63.497	26.7748	26.1142	52.4451	-0.0303132	0.958372	not	-0.208037	0.53113	not	-0.149686	NA	not
ENSG00000059691	GATB	11.0616	4.05442	28.4535	5.02304	20.6058	25.7957	10.1559	5.80315	28.7199	0.0471183	0.910468	not	0.0143578	NA	not	-0.0354992	NA	not
ENSG00000059728	MXD1	28.0794	25.3401	87.7315	73.3364	59.8548	105.167	82.1709	89.9488	156.087	0.401848	0.181457	not	0.750282	0.0120177	up	0.158519	0.621487	not
ENSG00000059758	CDK17	51.0535	85.1428	74.6903	70.3225	74.5732	86.3162	58.1659	85.1129	92.4033	0.0772952	0.880631	not	0.0809871	0.846379	not	-0.00951978	0.986637	not
ENSG00000059769	DNAJC25	23.825	57.7755	35.5668	22.1014	52.005	26.7878	66.4753	33.8517	23.7252	-0.0343901	0.947851	not	0.0428414	0.919465	not	0.0739243	NA	not
ENSG00000059804	SLC2A3	8.50892	17.2313	21.3401	46.2119	78.4982	72.4263	74.7847	77.3753	61.186	1.72735	0.000107617	up	1.88646	2.34594e-05	up	0.0433218	0.921106	not
ENSG00000059915	PSD	0	0	0	0	0	0	0	0	0	0	NA	not	0	NA	not	0	NA	not
ENSG00000060069	CTDP1	41.6937	32.4354	65.2058	30.1382	33.3617	44.6463	31.3911	32.8845	67.4294	-0.0864732	0.855073	not	-0.0303136	0.945332	not	0.0657875	NA	not
ENSG00000060138	YBX3	102.107	130.755	123.298	114.525	108.916	111.12	72.9382	74.4738	76.1703	-0.0159424	0.980413	not	-0.356284	0.218805	not	-0.305906	0.25767	not
ENSG00000060140	STYK1	0.850892	0	0	0	5.88736	0	0	0	0	0.0223043	NA	not	-0.0086206	NA	not	-0.0233634	NA	not
ENSG00000060237	WNK1	200.81	275.701	321.287	453.078	324.786	306.571	360.075	317.239	322.163	0.31047	0.292562	not	0.230837	0.459155	not	-0.10194	0.780583	not
ENSG00000060303	RPS17P5	0.850892	3.04082	5.9278	1.00461	0.981227	1.98428	0	0	3.74608	-0.0318201	NA	not	-0.0484637	NA	not	-0.00795114	NA	not
ENSG00000060339	CCAR1	285.049	202.721	386.493	233.069	337.542	290.697	266.825	233.093	267.22	0.0270133	0.963303	not	-0.092311	0.811505	not	-0.116215	0.729687	not
ENSG00000060491	OGFR	97.8525	58.7891	147.01	116.534	117.747	148.821	138.49	92.8504	79.9164	0.168828	0.656837	not	0.0619644	0.887192	not	-0.122572	0.719201	not
ENSG00000060558	GNA15	34.8866	34.4626	40.3091	120.553	95.179	123.025	88.6337	100.588	76.1703	1.31652	0.000375025	up	0.753916	0.010704	up	-0.161235	0.618025	not
ENSG00000060566	CREB3L3	0	0	0	0	0	0	0	0	0	0	NA	not	0	NA	not	0	NA	not
ENSG00000060642	PIGV	5.95624	12.1633	8.29892	11.0507	32.3805	21.8271	32.3144	13.5407	22.4765	0.247655	0.379756	not	0.30479	NA	not	0.0118239	NA	not
ENSG00000060656	PTPRU	2.55267	5.06803	1.18556	0	17.6621	9.92141	6.46288	4.83596	1.24869	0.0918568	NA	not	0.0345265	NA	not	-0.0548117	NA	not
ENSG00000060688	SNRNP40	99.5543	97.3061	103.144	66.3041	91.2541	94.2534	114.485	69.6378	61.186	-0.0882299	0.857369	not	-0.113566	0.768381	not	-0.00742873	0.988589	not
ENSG00000060709	RIMBP2	0	0	0	0	0	0	0	0	0	0	NA	not	0	NA	not	0	NA	not
ENSG00000060718	COL11A1	0	0	0	0	0	0	0	0	0	0	NA	not	0	NA	not	0	NA	not
ENSG00000060749	QSER1	139.546	114.537	196.803	108.498	147.184	175.609	112.639	142.177	151.092	-0.003681	0.995538	not	-0.0699428	0.865876	not	-0.0615421	0.885539	not
ENSG00000060762	MPC1	96.1507	115.551	179.02	156.719	172.696	225.216	150.493	179.898	177.314	0.364222	0.171273	not	0.295498	0.288844	not	-0.0905412	0.808896	not
ENSG00000060971	ACAA1	0	4.05442	0	3.01382	0	0	0	2.90158	0	-0.00331587	NA	not	-0.00655272	NA	not	-0.00182519	NA	not
ENSG00000060982	BCAT1	98.7034	66.8979	218.143	86.3962	111.86	181.562	75.708	78.3425	71.1755	0.0436751	0.943509	not	-0.305688	0.317162	not	-0.329602	0.213376	not
ENSG00000061273	HDAC7	55.3079	73.9932	120.927	91.4193	129.522	90.2848	63.7055	65.769	103.642	0.204671	0.570447	not	-0.0199089	0.969441	not	-0.237068	0.408634	not
ENSG00000061337	LZTS1	9.35981	7.09524	36.7524	2.00922	26.4931	8.92927	4.61634	10.6391	2.49739	-0.0266457	0.948512	not	-0.154739	NA	not	-0.0935913	NA	not
ENSG00000061455	PRDM6	20.4214	12.1633	48.608	23.106	30.418	46.6306	53.5496	36.7533	64.9321	0.115754	0.776044	not	0.370361	0.202186	not	0.176967	NA	not
ENSG00000061492	WNT8A	0	0	0	0	0	0	0	0	0	0	NA	not	0	NA	not	0	NA	not
ENSG00000061656	SPAG4	0	0	2.37112	0	0	0	4.61634	4.83596	6.24347	-0.0318035	NA	not	0.0907403	NA	not	0.0911809	NA	not
ENSG00000061676	NCKAP1	0	0	0	0	0.981227	5.95284	0	0	0	0.0298666	NA	not	0.000574754	NA	not	-0.0223661	NA	not
ENSG00000061794	MRPS35	167.626	227.048	317.73	157.723	212.926	286.729	259.438	188.602	347.137	-0.020532	0.974563	not	0.133767	0.689942	not	0.149033	0.630962	not
ENSG00000061918	GUCY1B1	5.10535	0	0	0	4.90613	0	0	0	1.24869	-0.00576603	NA	not	-0.0415943	NA	not	-0.0236834	NA	not
ENSG00000061936	SFSWAP	141.248	82.102	137.525	60.2765	71.6296	96.2376	120.025	88.9816	93.652	-0.274204	0.390412	not	-0.116017	0.763754	not	0.17237	0.58734	not
ENSG00000061938	TNK2	9.35981	6.08163	32.0101	25.1152	12.7559	0.992141	12.9258	20.311	34.9634	0.00957427	0.985597	not	0.0958449	NA	not	0.0682319	NA	not
ENSG00000061987	MON2	23.825	13.1769	15.4123	67.3087	35.3242	11.9057	22.1584	21.2782	27.4713	0.232013	0.420908	not	0.0704487	0.840362	not	-0.153355	NA	not
ENSG00000062038	CDH3	0	0	0	5.02304	0	4.9607	0	1.93438	0	0.0679542	NA	not	0.0314403	NA	not	-0.0293609	NA	not
ENSG00000062096	ARSF	0	0	0	0	0	0	0	0	0	0	NA	not	0	NA	not	0	NA	not
ENSG00000062194	GPBP1	219.53	208.803	473.039	287.318	352.26	382.966	305.602	266.945	370.862	0.203225	0.533074	not	0.1128	0.741473	not	-0.105293	0.749064	not
ENSG00000062282	DGAT2	99.5543	121.633	125.669	145.668	118.728	131.955	145.876	112.194	132.361	0.120371	0.783709	not	0.102994	0.794416	not	-0.0337889	0.940989	not
ENSG00000062370	ZNF112	0	0	0	0	0	0	0	0	0	0	NA	not	0	NA	not	0	NA	not
ENSG00000062485	CS	54.4571	56.7619	80.6181	28.129	21.587	37.7013	43.3936	56.0971	43.7043	-0.425142	0.160435	not	-0.144323	0.687871	not	0.246372	0.366666	not
ENSG00000062524	LTK	7.65802	7.09524	7.11336	0	0	0	0	0	0	-0.171124	NA	not	-0.189163	NA	not	0.000350501	NA	not
ENSG00000062582	MRPS24	0	0	2.37112	0	0	9.92141	0	9.67192	0	0.0414763	NA	not	0.0543293	NA	not	0.00418032	NA	not
ENSG00000062598	ELMO2	22.1232	25.3401	72.3192	66.3041	40.2303	81.3555	45.2401	65.769	74.9216	0.29647	0.343616	not	0.309457	0.309235	not	-0.0228707	0.95768	not
ENSG00000062650	WAPL	147.204	130.755	216.958	184.848	218.814	186.522	171.728	176.029	233.506	0.195087	0.57983	not	0.164065	0.616625	not	-0.0514908	0.90093	not
ENSG00000062716	VMP1	51.9044	56.7619	114.999	79.364	109.897	174.617	114.485	78.3425	158.584	0.39348	0.17601	not	0.385846	0.178392	not	-0.0373431	0.935934	not
ENSG00000062725	APPBP2	136.994	151.027	197.989	224.027	142.278	208.35	157.879	176.996	162.33	0.166294	0.66019	not	0.0452184	0.921708	not	-0.134801	0.686849	not
ENSG00000062822	POLD1	7.65802	9.12245	20.1545	9.04147	1.96245	6.94498	8.30941	3.86877	0	-0.0689982	NA	not	-0.130443	NA	not	-0.0350131	NA	not
ENSG00000063015	SEZ6	0	0	3.55668	0	0	0	3.69307	0	0	-0.0176327	NA	not	0.00697919	NA	not	0.0183278	NA	not
ENSG00000063046	EIF4B	5.10535	24.3265	40.3091	26.1198	48.0801	36.7092	27.698	14.5079	24.9739	0.196052	0.53764	not	0.035013	0.932348	not	-0.162896	NA	not
ENSG00000063127	SLC6A16	0	0	0	0	0	0	0.923268	0	2.49739	0.000327055	NA	not	0.0238871	NA	not	0.0155745	NA	not
ENSG00000063169	BICRA	28.9303	24.3265	58.0925	31.1428	33.3617	44.6463	36.0075	64.8019	69.9268	0.0281905	0.960565	not	0.267559	0.394578	not	0.202906	NA	not
ENSG00000063176	SPHK2	0	8.10884	1.18556	5.02304	0	0	3.69307	4.83596	0	-0.0176763	NA	not	0.000235302	NA	not	0.0151454	NA	not
ENSG00000063177	RPL18	189.749	209.816	326.029	226.037	232.551	238.114	228.971	231.159	285.951	0.0310309	0.956597	not	0.0654871	0.864619	not	0.0294969	0.944121	not
ENSG00000063180	CA11	0	0	0	0	0	0	7.38615	0	1.24869	0.000409446	NA	not	0.0523061	NA	not	0.0341877	NA	not
ENSG00000063241	ISOC2	5.10535	5.06803	2.37112	6.02765	24.5307	11.9057	15.6956	6.77034	17.4817	0.212512	0.393988	not	0.219163	NA	not	-0.0158495	NA	not
ENSG00000063244	U2AF2	12.7634	27.3673	30.8246	11.0507	34.3429	40.6778	9.23268	21.2782	46.2017	0.0645052	0.884482	not	0.0225163	0.95801	not	-0.0480805	NA	not
ENSG00000063245	EPN1	41.6937	28.3809	34.3813	22.1014	27.4744	42.662	21.2352	29.0158	16.233	-0.0503642	0.921534	not	-0.186117	0.554578	not	-0.104845	NA	not
ENSG00000063322	MED29	107.212	109.469	301.132	118.544	152.09	201.405	192.04	125.735	203.537	0.0156184	0.981277	not	0.0854774	0.833329	not	0.0625935	0.884544	not
ENSG00000063438	AHRR	68.9222	66.8979	119.742	65.2995	80.4606	80.3634	109.869	64.8019	56.1912	-0.0258142	0.965786	not	-0.0125125	0.979739	not	0.0166783	0.973817	not
ENSG00000063515	GSC2	0	0	0	0	0	0	0	0	0	0	NA	not	0	NA	not	0	NA	not
ENSG00000063587	ZNF275	121.677	121.633	202.731	287.318	244.325	151.798	116.332	103.49	139.854	0.385482	0.182521	not	-0.133377	0.720282	not	-0.544922	0.0277758	down
ENSG00000063601	MTMR1	211.872	326.381	399.534	242.11	283.575	390.903	284.367	303.698	313.422	0.0303071	0.957701	not	0.00867282	0.983437	not	-0.0238707	0.954854	not
ENSG00000063660	GPC1	8.50892	0	7.11336	10.0461	0	0	14.7723	11.6063	11.2382	-0.0237439	NA	not	0.0853781	NA	not	0.0854821	NA	not
ENSG00000063761	ADCK1	4.25446	3.04082	1.18556	0	2.94368	18.8507	9.23268	0.967192	0	0.0456285	NA	not	0.0125426	NA	not	-0.0307963	NA	not
ENSG00000063854	HAGH	19.5705	26.3537	21.3401	24.1106	39.2491	29.7642	47.0867	26.1142	29.9686	0.117686	0.764896	not	0.186454	0.556384	not	0.0358808	NA	not
ENSG00000063978	RNF4	166.775	170.286	342.627	185.852	257.081	227.2	280.674	235.995	237.252	0.062807	0.909767	not	0.167965	0.60664	not	0.0902645	0.811052	not
ENSG00000064012	CASP8	68.9222	43.585	60.4636	35.1613	39.2491	61.5127	47.0867	114.129	169.822	-0.112112	0.791271	not	0.331266	0.271215	not	0.438535	0.0790918	up
ENSG00000064042	LIMCH1	0	0	0	0	0	0	0	0	0	0	NA	not	0	NA	not	0	NA	not
ENSG00000064102	INTS13	62.1151	60.8163	90.1026	71.3271	76.5357	108.143	74.7847	104.457	133.61	0.144535	0.719711	not	0.30268	0.316128	not	0.11652	0.740192	not
ENSG00000064115	TM7SF3	62.966	70.9524	164.793	48.2212	117.747	259.941	89.557	251.47	467.011	0.108368	0.769843	not	0.391419	0.159892	not	0.174976	0.476341	not
ENSG00000064195	DLX3	17.0178	6.08163	28.4535	15.0691	12.7559	23.8114	8.30941	12.5735	21.2278	0.01656	0.974563	not	-0.0499751	NA	not	-0.0593208	NA	not
ENSG00000064199	SPA17	3.40357	1.01361	14.2267	11.0507	15.6996	7.93712	13.849	0.967192	17.4817	0.109848	0.67152	not	0.10325	NA	not	-0.0202911	NA	not
ENSG00000064201	TSPAN32	4.25446	15.2041	17.7834	0	27.4744	9.92141	13.849	17.4095	16.233	0.0136817	0.975415	not	0.0610661	NA	not	0.0357524	NA	not
ENSG00000064205	CCN5	1.70178	0	1.18556	0	5.88736	0	0	0	0	0.0125231	NA	not	-0.0323262	NA	not	-0.0317773	NA	not
ENSG00000064218	DMRT3	23.825	10.1361	23.7112	13.0599	26.4931	24.8035	24.9282	29.0158	19.9791	0.030888	0.952403	not	0.0904629	0.800338	not	0.0446589	NA	not
ENSG00000064225	ST3GAL6	190.6	184.476	307.06	244.12	287.499	284.744	329.607	261.142	380.851	0.222596	0.480265	not	0.395702	0.0999137	up	0.132802	0.669404	not
ENSG00000064270	ATP2C2	0.850892	0	0	0	0	0	0	0	0	-0.00723728	NA	not	-0.00820263	NA	not	0.000129731	NA	not
ENSG00000064300	NGFR	0	0	0	0	0	0	0	0	0	0	NA	not	0	NA	not	0	NA	not
ENSG00000064309	CDON	28.0794	9.12245	53.3502	43.1981	39.2491	60.5206	22.1584	27.0814	32.466	0.205536	0.533917	not	-0.0141624	0.976889	not	-0.222134	NA	not
ENSG00000064313	TAF2	68.0713	43.585	100.773	71.3271	74.5732	87.3084	50.7797	90.916	93.652	0.084243	0.863716	not	0.0820898	0.843325	not	-0.0163675	0.974982	not
ENSG00000064393	HIPK2	121.677	125.687	175.463	113.521	128.541	86.3162	117.255	77.3753	111.134	-0.115913	0.794684	not	-0.223667	0.497049	not	-0.0783095	0.846521	not
ENSG00000064419	TNPO3	206.767	206.775	347.369	171.788	284.556	306.571	281.597	282.42	328.406	0.0484908	0.932878	not	0.198756	0.506116	not	0.136463	0.663276	not
ENSG00000064489	BORCS8-MEF2B	0	0	0	0	0	0	0	0	0	0	NA	not	0	NA	not	0	NA	not
ENSG00000064490	RFXANK	0.850892	0	2.37112	0	0	0	0	0	0	-0.0188894	NA	not	-0.0216892	NA	not	0.000129661	NA	not
ENSG00000064545	TMEM161A	17.8687	44.5986	42.6802	3.01382	37.2866	43.6542	15.6956	23.2126	24.9739	-0.0517658	0.910965	not	-0.140035	0.645021	not	-0.0629682	NA	not
ENSG00000064547	LPAR2	7.65802	14.1905	5.9278	0	5.88736	6.94498	0	1.93438	1.24869	-0.075795	NA	not	-0.219729	NA	not	-0.0830927	NA	not
ENSG00000064601	CTSA	0	3.04082	0	0	0	0	0	2.90158	0	-0.0206026	NA	not	-0.000141566	NA	not	0.0157102	NA	not
ENSG00000064607	SUGP2	0	0	5.9278	2.00922	7.84982	0.992141	1.84654	1.93438	4.99477	0.0501562	NA	not	0.0387634	NA	not	-0.0150713	NA	not
ENSG00000064651	SLC12A2	160.818	162.177	113.814	210.968	184.471	211.326	196.656	134.44	194.796	0.200698	0.57983	not	0.099313	0.804282	not	-0.119842	0.727612	not
ENSG00000064652	SNX24	7.65802	13.1769	39.1235	15.0691	43.174	26.7878	14.7723	12.5735	19.9791	0.141884	0.667727	not	-0.0314242	NA	not	-0.171744	NA	not
ENSG00000064655	EYA2	0	0	0	0	0	0	0	0	0	0	NA	not	0	NA	not	0	NA	not
ENSG00000064666	CNN2	1.70178	4.05442	29.639	7.03225	16.6809	2.97642	8.30941	15.4751	1.24869	0.00301344	0.994063	not	-0.00225915	NA	not	-0.00466937	NA	not
ENSG00000064687	ABCA7	0	2.02721	0	0	0	0	0	0	2.49739	-0.0153851	NA	not	-0.000239813	NA	not	0.0116529	NA	not
ENSG00000064692	SNCAIP	0	0	5.9278	4.01843	0	0.992141	6.46288	0.967192	6.24347	0.0109049	NA	not	0.0611553	NA	not	0.0347061	NA	not
ENSG00000064703	DDX20	162.52	138.864	173.092	107.493	136.391	187.515	116.332	163.455	208.532	-0.065237	0.907792	not	0.00311365	0.993548	not	0.073288	0.859269	not
ENSG00000064726	BTBD1	20.4214	4.05442	37.9379	17.0783	17.6621	47.6227	27.698	26.1142	34.9634	0.0881781	0.823233	not	0.135928	0.661478	not	0.0231584	NA	not
ENSG00000064763	FAR2	22.1232	8.10884	30.8246	26.1198	41.2115	28.7721	31.3911	24.1798	39.9582	0.17443	0.60303	not	0.186283	0.554077	not	-0.0174412	NA	not
ENSG00000064787	BCAS1	0	4.05442	0	0	6.86859	0	0	0	1.24869	0.0111188	NA	not	-0.0299769	NA	not	-0.0289492	NA	not
ENSG00000064835	POU1F1	0	0	0	0	0	0	0	0	0	0	NA	not	0	NA	not	0	NA	not
ENSG00000064886	CHI3L2	0	0	0	0	0	0	0	0	0	0	NA	not	0	NA	not	0	NA	not
ENSG00000064932	SBNO2	122.528	129.741	193.246	200.922	108.916	233.153	146.8	138.308	141.102	0.176341	0.637068	not	-0.00110597	0.997594	not	-0.189694	0.542791	not
ENSG00000064933	PMS1	34.8866	31.4218	33.1957	24.1106	56.9112	45.6385	36.9307	51.2612	63.6834	0.0971308	0.828133	not	0.198432	0.54985	not	0.0686192	NA	not
ENSG00000064961	HMG20B	56.1588	14.1905	22.5256	25.1152	40.2303	31.7485	14.7723	39.6549	34.9634	-0.00995323	0.987418	not	-0.0507949	0.896804	not	-0.0329211	NA	not
ENSG00000064989	CALCRL	4.25446	0	0	0	0	2.97642	0	0	3.74608	-0.0140292	NA	not	-0.0131066	NA	not	0.00228027	NA	not
ENSG00000064995	TAF11	159.117	119.605	190.875	132.608	113.822	103.183	76.6313	83.1785	78.6677	-0.152779	0.701272	not	-0.536448	0.0527268	down	-0.286912	0.296212	not
ENSG00000064999	ANKS1A	38.2901	20.2721	46.2369	27.1244	32.3805	18.8507	82.1709	31.9173	48.699	-0.0758874	0.863995	not	0.203507	0.521388	not	0.263571	NA	not
ENSG00000065000	AP3D1	227.188	219.952	244.225	287.318	194.283	188.507	195.733	192.471	206.034	0.0121368	0.987418	not	-0.121354	0.749228	not	-0.125891	0.712252	not
ENSG00000065029	ZNF76	9.35981	7.09524	13.0412	4.01843	16.6809	19.8428	3.69307	19.3438	17.4817	0.056611	0.882427	not	0.0676503	NA	not	-0.00102405	NA	not
ENSG00000065054	SLC9A3R2	2.55267	0	0	1.00461	0	0	0.923268	0	0	-0.0135865	NA	not	-0.0155646	NA	not	0.000134521	NA	not
ENSG00000065057	NTHL1	0	5.06803	2.37112	0	0.981227	12.8978	4.61634	1.93438	1.24869	0.0310509	NA	not	0.0104629	NA	not	-0.0193614	NA	not
ENSG00000065060	UHRF1BP1	108.063	81.0884	183.762	105.484	150.128	105.167	64.6288	77.3753	86.1598	0.0331571	0.955694	not	-0.338575	0.251473	not	-0.348974	0.183229	not
ENSG00000065135	GNAI3	325.891	429.769	481.338	630.894	543.6	581.394	440.399	395.581	509.467	0.400455	0.0900165	up	0.102563	0.766428	not	-0.305003	0.202544	not
ENSG00000065150	IPO5	19.5705	61.8299	77.0614	56.258	52.9863	34.7249	24.005	28.0486	56.1912	0.019963	0.974563	not	-0.153701	0.649718	not	-0.157076	0.594772	not
ENSG00000065154	OAT	10.2107	17.2313	7.11336	4.01843	9.81227	8.92927	13.849	22.2454	48.699	-0.0902071	0.794025	not	0.222652	NA	not	0.280476	NA	not
ENSG00000065183	WDR3	134.441	172.313	258.452	175.806	178.583	163.703	190.193	162.488	199.791	0.00215241	0.997967	not	0.0276303	0.949609	not	0.0237868	0.955796	not
ENSG00000065243	PKN2	94.449	58.7891	75.8759	69.3179	64.761	93.2612	79.4011	77.3753	81.1651	-0.0113212	0.987418	not	0.00615462	0.989209	not	0.0178957	0.970535	not
ENSG00000065268	WDR18	28.9303	45.6122	71.1336	87.4009	71.6296	40.6778	36.9307	39.6549	26.2226	0.195949	0.573008	not	-0.119128	0.749009	not	-0.321587	0.19986	not
ENSG00000065308	TRAM2	18.7196	20.2721	33.1957	53.2442	51.0238	29.7642	26.7748	27.0814	43.7043	0.318586	0.299491	not	0.146449	0.666681	not	-0.164955	NA	not
ENSG00000065320	NTN1	0	0	4.74224	0	0	0	3.69307	0	4.99477	-0.0355641	NA	not	0.0230434	NA	not	0.0437789	NA	not
ENSG00000065325	GLP2R	0	0	0	0	0	0	0	0	0	0	NA	not	0	NA	not	0	NA	not
ENSG00000065328	MCM10	127.634	139.878	254.896	123.567	140.315	165.687	66.4753	85.1129	163.579	-0.0810246	0.871021	not	-0.420147	0.122058	not	-0.289945	0.2827	not
ENSG00000065357	DGKA	3.40357	0	2.37112	2.00922	5.88736	0	6.46288	1.93438	2.49739	0.0178052	NA	not	0.0409371	NA	not	0.0145663	NA	not
ENSG00000065361	ERBB3	0	0	0	0	0	0	0	0	0	0	NA	not	0	NA	not	0	NA	not
ENSG00000065371	ROPN1	0	0	0	0	0	0	0	0	0	0	NA	not	0	NA	not	0	NA	not
ENSG00000065413	ANKRD44	55.3079	79.0612	71.1336	88.4055	64.761	45.6385	89.557	59.9659	81.1651	0.0174532	0.978069	not	0.0723505	0.864494	not	0.0460516	0.914458	not
ENSG00000065427	KARS1	194.003	265.565	436.286	189.871	306.143	369.076	182.807	310.469	343.391	0.0312465	0.958372	not	-0.0135151	0.978076	not	-0.0462644	0.913922	not
ENSG00000065457	ADAT1	24.6759	39.5306	15.4123	13.0599	33.3617	29.7642	12.0025	9.67192	24.9739	-0.0242779	0.962335	not	-0.206895	0.478435	not	-0.145165	NA	not
ENSG00000065485	PDIA5	32.3339	26.3537	28.4535	5.02304	4.90613	26.7878	7.38615	19.3438	24.9739	-0.238203	0.390879	not	-0.164374	NA	not	0.0759821	NA	not
ENSG00000065491	TBC1D22B	25.5267	24.3265	53.3502	28.129	38.2678	21.8271	22.1584	19.3438	29.9686	-0.0155402	0.978652	not	-0.135259	0.697606	not	-0.100936	NA	not
ENSG00000065518	NDUFB4	298.663	373.007	412.575	446.046	352.26	677.632	376.693	382.041	491.985	0.304876	0.266649	not	0.146497	0.647305	not	-0.173943	0.555675	not
ENSG00000065526	SPEN	157.415	199.68	275.05	219.004	283.575	261.925	358.228	208.913	269.718	0.202979	0.565327	not	0.301942	0.28843	not	0.0634231	0.88012	not
ENSG00000065534	MYLK	15.316	1.01361	4.74224	4.01843	15.6996	30.7564	2.7698	48.3596	4.99477	0.0820535	0.771028	not	0.131602	NA	not	0.0241641	NA	not
ENSG00000065548	ZC3H15	726.661	903.122	1052.78	887.068	696.671	813.555	685.065	444.908	694.274	-0.0450114	0.93785	not	-0.371173	0.136603	not	-0.299878	0.224032	not
ENSG00000065559	MAP2K4	32.3339	40.5442	72.3192	39.1797	34.3429	55.5599	47.0867	38.6877	37.4608	-0.0140884	0.982881	not	-0.0427706	0.926404	not	-0.0230582	NA	not
ENSG00000065600	PACC1	92.7472	75.0068	216.958	71.3271	96.1602	76.3948	144.953	96.7192	88.6572	-0.189216	0.604301	not	-0.0234886	0.96225	not	0.179076	0.56769	not
ENSG00000065609	SNAP91	0	1.01361	0	0	0	0	0	8.70473	7.49216	-0.0144585	NA	not	0.0884438	NA	not	0.0730744	NA	not
ENSG00000065613	SLK	33.1848	41.5578	58.0925	62.2857	47.0989	74.4105	59.0892	48.3596	32.466	0.185235	0.605131	not	0.0700023	0.868531	not	-0.13029	0.687331	not
ENSG00000065615	CYB5R4	50.2026	20.2721	34.3813	59.2718	51.0238	84.332	56.3194	65.769	46.2017	0.254569	0.420908	not	0.218561	0.497333	not	-0.0601221	0.88012	not
ENSG00000065618	COL17A1	0	0	0	0	0	0	0	0	0	0	NA	not	0	NA	not	0	NA	not
ENSG00000065621	GSTO2	0	0	0	0	0	0	0	0	0	0	NA	not	0	NA	not	0	NA	not
ENSG00000065665	SEC61A2	5.95624	2.02721	0	10.0461	3.92491	0	0	0	2.49739	0.0228834	NA	not	-0.0720238	NA	not	-0.0677413	NA	not
ENSG00000065675	PRKCQ	4.25446	19.2585	2.37112	6.02765	16.6809	15.8742	19.3886	9.67192	26.2226	0.0583458	0.872409	not	0.144085	NA	not	0.0568979	NA	not
ENSG00000065717	TLE2	3.40357	1.01361	4.74224	2.00922	0	3.96856	3.69307	0.967192	11.2382	-0.0250565	NA	not	0.0404339	NA	not	0.0521425	NA	not
ENSG00000065802	ASB1	115.721	181.435	250.153	130.599	219.795	209.342	129.258	149.915	131.113	0.0731455	0.88946	not	-0.189817	0.557522	not	-0.259257	0.343379	not
ENSG00000065809	FAM107B	376.945	361.857	704.223	616.829	828.155	777.838	924.191	936.242	1137.56	0.578603	0.00199015	up	0.992388	2.72132e-08	up	0.291624	0.181537	not
ENSG00000065833	ME1	45.9481	32.4354	65.2058	30.1382	48.0801	105.167	54.4728	34.8189	79.9164	0.106256	0.805685	not	0.0842617	0.834302	not	-0.0384695	0.928626	not
ENSG00000065882	TBC1D1	72.3258	106.429	77.0614	56.258	75.5545	91.2769	92.3268	77.3753	84.9112	-0.0760107	0.883226	not	-0.00520256	0.991032	not	0.0775578	0.846521	not
ENSG00000065883	CDK13	49.3517	42.5714	113.814	126.581	62.7985	72.4263	77.5545	119.932	127.367	0.199418	0.577524	not	0.332137	0.271787	not	0.0766771	0.846521	not
ENSG00000065911	MTHFD2	521.597	550.388	1151.18	656.009	829.137	1186.6	486.562	542.595	790.423	0.263702	0.322309	not	-0.154871	0.592382	not	-0.433677	0.0361029	down
ENSG00000065923	SLC9A7	1.70178	6.08163	5.9278	14.0645	0	9.92141	16.6188	5.80315	8.74085	0.0750349	0.784096	not	0.123635	NA	not	0.0248328	NA	not
ENSG00000065970	FOXJ2	38.2901	28.3809	47.4224	34.1567	23.5494	52.5835	25.8515	58.0315	67.4294	-0.00356043	0.995134	not	0.129431	0.720282	not	0.117998	NA	not
ENSG00000065978	YBX1	227.188	209.816	263.194	232.064	302.218	252.004	329.607	190.537	188.553	0.0989001	0.836	not	0.0315386	0.943567	not	-0.0772536	0.848569	not
ENSG00000065989	PDE4A	19.5705	24.3265	47.4224	41.1889	59.8548	30.7564	28.6213	24.1798	28.7199	0.197333	0.565535	not	-0.0137027	0.978076	not	-0.216389	NA	not
ENSG00000066027	PPP2R5A	108.063	192.585	387.678	198.912	202.133	307.564	244.666	277.584	418.312	0.119956	0.780849	not	0.369337	0.169374	not	0.208627	0.476341	not
ENSG00000066032	CTNNA2	9.35981	14.1905	29.639	0	4.90613	13.89	3.69307	1.93438	1.24869	-0.131776	0.596829	not	-0.317026	NA	not	-0.0875311	NA	not
ENSG00000066044	ELAVL1	245.908	241.238	541.801	291.336	430.759	581.394	216.968	296.928	323.412	0.277959	0.33604	not	-0.130457	0.700338	not	-0.426542	0.0676026	down
ENSG00000066056	TIE1	0	0	0	0	0	0	0	0	0	0	NA	not	0	NA	not	0	NA	not
ENSG00000066084	DIP2B	25.5267	27.3673	55.7213	77.3548	23.5494	27.7799	48.9332	43.5236	23.7252	0.102003	0.796344	not	0.0671993	0.862505	not	-0.04821	NA	not
ENSG00000066117	SMARCD1	22.1232	39.5306	32.0101	5.02304	5.88736	19.8428	7.38615	16.4423	11.2382	-0.343419	0.226015	not	-0.308778	NA	not	0.0364377	NA	not
ENSG00000066135	KDM4A	588.817	645.666	1116.8	851.907	993.002	980.235	887.261	946.881	1432.25	0.287072	0.210115	not	0.423016	0.0300072	up	0.1054	0.710974	not
ENSG00000066136	NFYC	538.614	600.054	887.985	619.843	953.753	912.769	663.83	830.818	1157.54	0.265123	0.304925	not	0.31698	0.163827	not	0.0272996	0.944418	not
ENSG00000066185	ZMYND12	0	0	8.29892	11.0507	24.5307	14.8821	6.46288	8.70473	3.74608	0.352318	0.13012	not	0.151565	NA	not	-0.117147	NA	not
ENSG00000066230	SLC9A3	0	0	0	0	0	0	0	0	0	0	NA	not	0	NA	not	0	NA	not
ENSG00000066248	NGEF	0	0	0	0	0	0	0	0	0	0	NA	not	0	NA	not	0	NA	not
ENSG00000066279	ASPM	242.504	236.17	250.153	239.097	243.344	160.727	217.891	148.948	162.33	-0.0531753	0.927015	not	-0.238582	0.459155	not	-0.159368	0.622171	not
ENSG00000066294	CD84	51.0535	50.6803	30.8246	37.1705	39.2491	56.552	70.1684	39.6549	86.1598	-0.0162605	0.978652	not	0.159763	0.640697	not	0.159486	0.598603	not
ENSG00000066322	ELOVL1	90.1945	40.5442	100.773	132.608	141.297	163.703	167.112	129.604	113.631	0.448034	0.127789	not	0.426688	0.138197	not	-0.0396293	0.930369	not
ENSG00000066336	SPI1	16.1669	7.09524	26.0823	4.01843	11.7747	7.93712	40.6238	23.2126	12.4869	-0.138547	0.644062	not	0.145456	NA	not	0.265398	NA	not
ENSG00000066379	POLR1H	27.2285	21.2857	26.0823	13.0599	21.587	34.7249	21.2352	31.9173	28.7199	-0.0295759	0.955059	not	0.0309433	0.940386	not	0.0584934	NA	not
ENSG00000066382	MPPED2	0	0	0	0	0	0	0	0	4.99477	0.000327028	NA	not	0.0282653	NA	not	0.0184423	NA	not
ENSG00000066405	CLDN18	0	0	0	4.01843	0	0	0.923268	0	0	0.0263013	NA	not	0.00935545	NA	not	-0.013525	NA	not
ENSG00000066422	ZBTB11	148.906	164.204	303.503	260.193	243.344	285.736	301.909	225.356	232.257	0.281776	0.343885	not	0.264358	0.365495	not	-0.0449034	0.916576	not
ENSG00000066427	ATXN3	102.958	73.9932	120.927	92.4239	79.4794	84.332	93.2501	42.5564	108.636	-0.0552644	0.921534	not	-0.132655	0.722153	not	-0.0596931	0.888345	not
ENSG00000066455	GOLGA5	24.6759	22.2993	16.5978	18.0829	12.7559	26.7878	22.1584	24.1798	37.4608	-0.0382018	0.942832	not	0.074711	0.842583	not	0.105313	NA	not
ENSG00000066468	FGFR2	0	0	0	0	0	0	0	0	0	0	NA	not	0	NA	not	0	NA	not
ENSG00000066557	LRRC40	37.4392	23.3129	28.4535	25.1152	17.6621	41.6699	12.9258	15.4751	51.1964	-0.0247316	0.962482	not	-0.0805717	0.827507	not	-0.0428704	NA	not
ENSG00000066583	ISOC1	22.1232	11.1497	8.29892	3.01382	23.5494	55.5599	29.5446	44.4908	86.1598	0.115352	0.7246	not	0.394087	0.143489	not	0.159543	NA	not
ENSG00000066629	EML1	1.70178	5.06803	3.55668	2.00922	13.7372	2.97642	0	5.80315	2.49739	0.0511887	NA	not	-0.0154837	NA	not	-0.0575067	NA	not
ENSG00000066651	TRMT11	22.9741	15.2041	56.9069	20.0922	52.005	17.8585	56.3194	39.6549	32.466	0.0249857	0.962684	not	0.165011	0.6043	not	0.11401	NA	not
ENSG00000066654	THUMPD1	377.796	412.537	637.832	446.046	494.538	460.353	520.723	343.353	478.25	0.0499498	0.928606	not	-0.0171239	0.971104	not	-0.0694975	0.8581	not
ENSG00000066697	MSANTD3	14.4652	21.2857	26.0823	21.0968	20.6058	34.7249	46.1634	28.0486	37.4608	0.09142	0.832589	not	0.294012	0.321746	not	0.146462	NA	not
ENSG00000066735	KIF26A	0	0	0	2.00922	0	0	1.84654	0	0	0.0171751	NA	not	0.017779	NA	not	-0.00132982	NA	not
ENSG00000066739	ATG2B	5.10535	4.05442	5.9278	21.0968	1.96245	19.8428	4.61634	18.3766	32.466	0.178656	0.480519	not	0.248315	NA	not	0.0239587	NA	not
ENSG00000066777	ARFGEF1	44.2464	48.653	40.3091	76.3502	43.174	57.5442	51.703	71.5722	83.6625	0.143676	0.713601	not	0.22808	0.485655	not	0.0469409	0.910865	not
ENSG00000066813	ACSM2B	0	0	0	0	0	0	0	0	0	0	NA	not	0	NA	not	0	NA	not
ENSG00000066827	ZFAT	16.1669	38.517	84.1748	20.0922	60.8361	55.5599	71.0916	33.8517	71.1755	0.0436429	0.937381	not	0.168271	0.610239	not	0.0989281	0.766357	not
ENSG00000066855	MTFR1	44.2464	26.3537	48.608	43.1981	36.3054	50.5992	59.0892	61.9003	88.6572	0.0536239	0.922662	not	0.332689	0.27023	not	0.229027	0.412718	not
ENSG00000066923	STAG3	9.35981	1.01361	0	1.00461	0	0	6.46288	4.83596	3.74608	-0.117066	NA	not	0.011434	NA	not	0.0966133	NA	not
ENSG00000066926	FECH	28.9303	21.2857	46.2369	32.1474	25.5119	28.7721	13.849	13.5407	26.2226	-0.00938833	0.987965	not	-0.244103	0.418735	not	-0.197285	NA	not
ENSG00000066933	MYO9A	23.825	22.2993	26.0823	52.2396	49.0613	28.7721	46.1634	40.6221	7.49216	0.188556	0.55131	not	0.110581	0.742174	not	-0.0888506	NA	not
ENSG00000067048	DDX3Y	167.626	181.435	224.071	183.843	225.682	224.224	157.879	131.538	181.061	0.116687	0.784096	not	-0.173049	0.589786	not	-0.292165	0.258963	not
ENSG00000067057	PFKP	18.7196	19.2585	26.0823	45.2073	41.2115	48.6149	13.849	16.4423	19.9791	0.37135	0.219352	not	-0.0975632	0.795656	not	-0.457413	NA	not
ENSG00000067064	IDI1	108.063	122.646	97.216	181.834	195.264	571.473	271.441	301.764	579.394	1.04097	0.00218511	up	1.36736	6.92182e-05	up	0.116699	0.737787	not
ENSG00000067066	SP100	102.958	78.0476	117.37	110.507	106.954	102.19	138.49	96.7192	148.595	0.0689312	0.897558	not	0.186499	0.583471	not	0.0956322	0.80374	not
ENSG00000067082	KLF6	143.801	183.463	344.998	270.239	233.532	315.501	355.458	235.995	448.281	0.256864	0.396007	not	0.491722	0.0436922	up	0.173032	0.56769	not
ENSG00000067113	PLPP1	4.25446	2.02721	0	0	16.6809	2.97642	0	0.967192	3.74608	0.0515824	NA	not	-0.0334559	NA	not	-0.0671161	NA	not
ENSG00000067141	NEO1	20.4214	22.2993	37.9379	20.0922	10.7935	11.9057	19.3886	10.6391	24.9739	-0.149742	0.651051	not	-0.119709	NA	not	0.0481875	NA	not
ENSG00000067167	TRAM1	39.141	34.4626	74.6903	96.4423	74.5732	105.167	56.3194	50.294	97.3981	0.49923	0.090858	up	0.230274	0.485308	not	-0.224733	0.437347	not
ENSG00000067177	PHKA1	2.55267	1.01361	9.48448	7.03225	4.90613	26.7878	0.923268	0.967192	0	0.130093	NA	not	-0.138897	NA	not	-0.183762	NA	not
ENSG00000067182	TNFRSF1A	166.775	195.626	294.019	220.009	281.612	312.524	229.894	246.634	329.655	0.267256	0.329922	not	0.248	0.349141	not	-0.0410607	0.919662	not
ENSG00000067191	CACNB1	16.1669	12.1633	3.55668	39.1797	11.7747	27.7799	8.30941	5.80315	3.74608	0.16652	0.555616	not	-0.135065	NA	not	-0.276216	NA	not
ENSG00000067208	EVI5	57.8606	39.5306	91.2882	98.4515	101.066	61.5127	136.644	122.833	122.372	0.236872	0.485477	not	0.564541	0.0498238	up	0.202108	0.502471	not
ENSG00000067221	STOML1	13.6143	13.1769	16.5978	28.129	12.7559	15.8742	23.0817	13.5407	3.74608	0.0687412	0.858568	not	0.00201259	NA	not	-0.0678287	NA	not
ENSG00000067225	PKM	144.652	120.619	188.504	348.599	295.349	263.909	336.07	265.011	268.469	0.751444	0.00555556	up	0.634644	0.0129125	up	-0.0597776	0.888345	not
ENSG00000067248	DHX29	112.318	115.551	131.597	142.654	84.3855	106.159	111.715	58.9987	101.144	-0.0132405	0.985597	not	-0.183817	0.592382	not	-0.152076	0.642177	not
ENSG00000067334	DNTTIP2	424.595	482.476	636.646	485.225	557.337	469.283	563.194	414.925	509.467	0.037738	0.947851	not	-0.00398808	0.991764	not	-0.0439743	0.914548	not
ENSG00000067365	METTL22	27.2285	26.3537	46.2369	18.0829	17.6621	9.92141	15.6956	54.1627	36.2121	-0.21839	0.48221	not	0.0392474	0.926445	not	0.251993	NA	not
ENSG00000067369	TP53BP1	13.6143	1.01361	3.55668	20.0922	11.7747	5.95284	0	11.6063	2.49739	0.0664912	0.809188	not	-0.0409432	NA	not	-0.0927957	NA	not
ENSG00000067445	TRO	3.40357	5.06803	10.67	7.03225	16.6809	9.92141	10.1559	13.5407	8.74085	0.119563	0.680707	not	0.134683	NA	not	-0.00639129	NA	not
ENSG00000067533	RRP15	141.248	202.721	259.638	154.71	156.996	216.287	174.498	147.013	184.807	-0.059738	0.914126	not	-0.123922	0.722086	not	-0.0532193	0.896331	not
ENSG00000067560	RHOA	633.914	721.687	813.294	399.834	769.282	878.044	489.332	764.082	1027.67	-0.0408917	0.944805	not	0.0310701	0.941342	not	0.0732672	0.853705	not
ENSG00000067596	DHX8	14.4652	28.3809	61.6491	46.2119	32.3805	24.8035	32.3144	39.6549	37.4608	0.0618021	0.900322	not	0.0753342	0.849718	not	-0.000122827	NA	not
ENSG00000067601	PMS2P4	0	0	0	0	0	0	0	0	0	0	NA	not	0	NA	not	0	NA	not
ENSG00000067606	PRKCZ	0	0	0	0	0.981227	0	0	0	1.24869	0.0078941	NA	not	0.00935561	NA	not	0.000129877	NA	not
ENSG00000067646	ZFY	55.3079	51.6939	106.7	91.4193	116.766	151.798	181.884	111.227	148.595	0.443402	0.116107	not	0.721026	0.00831992	up	0.1442	0.664847	not
ENSG00000067704	IARS2	45.9481	37.5034	72.3192	50.2304	59.8548	86.3162	42.4703	118.965	136.108	0.134785	0.738408	not	0.41592	0.154582	not	0.201128	0.494324	not
ENSG00000067715	SYT1	0	0	0	0	0	0	0	0	0	0	NA	not	0	NA	not	0	NA	not
ENSG00000067798	NAV3	425.446	385.17	738.604	513.354	598.548	493.094	540.112	665.428	736.729	0.112487	0.784096	not	0.27957	0.280303	not	0.144834	0.626415	not
ENSG00000067829	IDH3G	21.2723	0	3.55668	21.0968	5.88736	10.9135	2.7698	20.311	0	0.0266123	0.93785	not	-0.018813	NA	not	-0.0391027	NA	not
ENSG00000067836	ROGDI	58.7115	52.7075	56.9069	65.2995	42.1928	56.552	14.7723	37.7205	24.9739	-9.77304e-05	0.999963	not	-0.41708	0.151726	not	-0.348677	0.158114	not
ENSG00000067840	PDZD4	0	0	0	0	2.94368	0	0	0	0	0.0204101	NA	not	0.000574833	NA	not	-0.0152833	NA	not
ENSG00000067842	ATP2B3	4.25446	2.02721	0	9.04147	7.84982	10.9135	7.38615	10.6391	11.2382	0.179038	NA	not	0.211385	NA	not	0.00242741	NA	not
ENSG00000067900	ROCK1	245.908	206.775	305.875	207.954	323.805	350.226	517.03	269.847	358.375	0.123387	0.778273	not	0.3772	0.173682	not	0.206871	0.485674	not
ENSG00000067955	CBFB	312.277	325.367	411.389	514.359	421.928	397.848	196.656	323.042	343.391	0.243051	0.448744	not	-0.171571	0.602442	not	-0.433691	0.0762468	down
ENSG00000067992	PDK3	4.25446	2.02721	16.5978	4.01843	10.7935	17.8585	7.38615	8.70473	3.74608	0.0675078	0.835939	not	0.00970194	NA	not	-0.0570362	NA	not
ENSG00000068001	HYAL2	13.6143	3.04082	4.74224	3.01382	7.84982	18.8507	12.0025	12.5735	19.9791	0.0261264	0.950163	not	0.112837	NA	not	0.0642648	NA	not
ENSG00000068024	HDAC4	107.212	124.673	197.989	253.161	180.546	162.711	203.119	149.915	221.019	0.320271	0.284192	not	0.271979	0.37472	not	-0.0744665	0.857196	not
ENSG00000068028	RASSF1	207.618	232.116	457.626	226.037	227.645	235.137	148.646	157.652	244.744	-0.136865	0.726431	not	-0.436629	0.0751513	down	-0.254681	0.336674	not
ENSG00000068078	FGFR3	0	0	0	0	3.92491	1.98428	0	1.93438	3.74608	0.0550826	NA	not	0.060459	NA	not	-0.00233907	NA	not
ENSG00000068079	IFI35	8.50892	13.1769	0	10.0461	2.94368	0.992141	1.84654	11.6063	1.24869	-0.0357654	NA	not	-0.0433011	NA	not	-0.000395063	NA	not
ENSG00000068097	HEATR6	37.4392	52.7075	52.1647	53.2442	58.8736	48.6149	48.0099	46.4252	56.1912	0.087178	0.857566	not	0.041381	0.929062	not	-0.0565881	0.891335	not
ENSG00000068120	COASY	22.1232	33.449	69.9481	36.1659	39.2491	18.8507	28.6213	45.458	56.1912	-0.045895	0.933902	not	0.0547275	0.898356	not	0.0979049	NA	not
ENSG00000068137	PLEKHH3	9.35981	21.2857	32.0101	8.03686	42.1928	6.94498	32.3144	28.0486	33.7147	0.00920938	0.987418	not	0.147195	0.619699	not	0.112944	NA	not
ENSG00000068305	MEF2A	26.3776	56.7619	110.257	131.604	92.2353	75.4027	48.9332	71.5722	68.6781	0.33681	0.274651	not	0.0536704	0.903633	not	-0.277928	0.300958	not
ENSG00000068308	OTUD5	17.0178	6.08163	23.7112	10.0461	16.6809	30.7564	12.0025	8.70473	38.7095	0.0487557	0.913628	not	0.0514968	NA	not	-0.00681757	NA	not
ENSG00000068323	TFE3	212.723	112.51	238.298	299.373	211.945	209.342	131.104	209.881	186.055	0.187198	0.608991	not	-0.044092	0.925182	not	-0.242731	0.395283	not
ENSG00000068354	TBC1D25	8.50892	10.1361	30.8246	12.0553	19.6245	20.835	14.7723	16.4423	21.2278	0.0503903	0.915153	not	0.0537283	NA	not	-0.00680167	NA	not
ENSG00000068366	ACSL4	80.8347	51.6939	109.072	218	173.677	302.603	264.055	166.357	199.791	1.32406	5.61138e-05	up	1.06045	0.000342457	up	-0.0709309	0.866669	not
ENSG00000068383	INPP5A	8.50892	5.06803	8.29892	1.00461	2.94368	1.98428	7.38615	8.70473	7.49216	-0.156202	NA	not	0.0115314	NA	not	0.142731	NA	not
ENSG00000068394	GPKOW	9.35981	4.05442	17.7834	9.04147	11.7747	0.992141	17.5421	19.3438	8.74085	-0.0298458	0.943766	not	0.0938352	NA	not	0.105279	NA	not
ENSG00000068400	GRIPAP1	46.799	50.6803	58.0925	53.2442	45.1364	33.7328	30.4678	49.3268	32.466	-0.0423073	0.942157	not	-0.152423	0.658807	not	-0.0882628	0.808714	not
ENSG00000068438	FTSJ1	30.6321	34.4626	39.1235	5.02304	8.83104	12.8978	9.23268	20.311	26.2226	-0.657324	0.0554765	down	-0.239676	NA	not	0.193444	NA	not
ENSG00000068489	PRR11	185.494	389.224	461.183	208.958	371.885	325.422	184.654	205.045	282.205	-0.0429403	0.943766	not	-0.36079	0.175376	not	-0.288452	0.271594	not
ENSG00000068615	REEP1	0.850892	8.10884	9.48448	9.04147	0	0	0	0	0	-0.0179154	NA	not	-0.15419	NA	not	-0.0827374	NA	not
ENSG00000068650	ATP11A	51.9044	33.449	55.7213	26.1198	37.2866	19.8428	57.2426	26.1142	56.1912	-0.188021	0.582534	not	-0.00939399	0.983204	not	0.185316	NA	not
ENSG00000068654	POLR1A	45.9481	34.4626	52.1647	32.1474	16.6809	44.6463	53.5496	33.8517	48.699	-0.130006	0.737832	not	0.0154285	0.975502	not	0.151924	NA	not
ENSG00000068697	LAPTM4A	571.799	680.129	1069.38	667.059	631.91	1094.33	351.765	798.9	1121.33	0.0692186	0.896566	not	-0.00736493	0.9859	not	-0.0813457	0.837621	not
ENSG00000068724	TTC7A	153.16	247.32	326.029	275.262	211.945	226.208	168.958	202.143	328.406	0.0639063	0.908377	not	-0.00966372	0.983118	not	-0.0777709	0.846521	not
ENSG00000068745	IP6K2	360.778	285.837	557.213	511.345	590.699	460.353	338.839	449.744	589.383	0.296587	0.298157	not	0.146133	0.655412	not	-0.166816	0.584314	not
ENSG00000068781	STON1-GTF2A1L	0	0	0	0	0	0	0	0	0	0	NA	not	0	NA	not	0	NA	not
ENSG00000068784	SRBD1	38.2901	38.517	119.742	40.1843	46.1177	56.552	35.0842	56.0971	83.6625	-0.084771	0.858981	not	-0.018046	0.971948	not	0.075151	0.846904	not
ENSG00000068796	KIF2A	105.511	90.2109	193.246	99.4561	123.635	117.073	108.946	175.062	188.553	-0.0343028	0.954719	not	0.196009	0.554077	not	0.220492	0.449565	not
ENSG00000068831	RASGRP2	62.1151	43.585	94.8448	55.2534	61.8173	66.4734	24.9282	57.0643	76.1703	-0.0111944	0.987418	not	-0.132885	0.720282	not	-0.106753	0.759172	not
ENSG00000068878	PSME4	140.397	150.014	216.958	175.806	148.165	151.798	83.0941	117.03	121.123	0.0065913	0.99136	not	-0.37141	0.180399	not	-0.351489	0.173821	not
ENSG00000068885	IFT80	4.25446	7.09524	18.969	12.0553	25.5119	28.7721	8.30941	12.5735	11.2382	0.231828	0.40356	not	0.0486135	NA	not	-0.168442	NA	not
ENSG00000068903	SIRT2	5.10535	1.01361	5.9278	8.03686	2.94368	4.9607	5.53961	18.3766	11.2382	0.041183	NA	not	0.173288	NA	not	0.0915185	NA	not
ENSG00000068912	ERLEC1	95.2999	96.2925	126.855	166.765	115.785	121.041	153.263	104.457	138.605	0.193906	0.595407	not	0.17639	0.607255	not	-0.0431821	0.922937	not
ENSG00000068971	PPP2R5B	0	0	0	4.01843	0	1.98428	0	0	3.74608	0.0458232	NA	not	0.0355698	NA	not	-0.0113504	NA	not
ENSG00000068976	PYGM	0	0	0	0	0.981227	0	0	2.90158	0	0.007894	NA	not	0.0240938	NA	not	0.00961285	NA	not
ENSG00000068985	PAGE1	0	0	0	0	0	0	0	0	0	0	NA	not	0	NA	not	0	NA	not
ENSG00000069011	PITX1	1.70178	17.2313	16.5978	21.0968	20.6058	4.9607	5.53961	1.93438	0	0.0600802	0.855073	not	-0.198748	NA	not	-0.204143	NA	not
ENSG00000069018	TRPC7	0	0	0	0	0	0	0	0	0	0	NA	not	0	NA	not	0	NA	not
ENSG00000069020	MAST4	21.2723	24.3265	48.608	35.1613	21.587	35.7171	22.1584	11.6063	27.4713	0.0303176	0.955059	not	-0.153925	0.638933	not	-0.166858	NA	not
ENSG00000069122	ADGRF5	0	0	0	0	0	0	0	0	0	0	NA	not	0	NA	not	0	NA	not
ENSG00000069188	SDK2	0	0	0	0	0	0	0	0	0	0	NA	not	0	NA	not	0	NA	not
ENSG00000069206	ADAM7	0	0	0	0	0	0	0	0	0	0	NA	not	0	NA	not	0	NA	not
ENSG00000069248	NUP133	131.037	143.932	228.813	117.539	171.715	207.357	176.344	151.849	199.791	0.0330001	0.955059	not	0.0818463	0.833329	not	0.0419567	0.922784	not
ENSG00000069275	NUCKS1	1652.43	1782.93	2640.24	2293.52	2141.04	2402.96	2596.23	1477.87	1773.14	0.162967	0.653396	not	0.0139278	0.976889	not	-0.159494	0.599574	not
ENSG00000069329	VPS35	171.029	160.15	251.339	246.129	313.011	373.045	193.886	251.47	315.919	0.508313	0.0238752	up	0.279407	0.301813	not	-0.220654	0.409436	not
ENSG00000069345	DNAJA2	88.4927	82.102	175.463	153.705	70.6483	140.884	127.411	54.1627	108.636	0.0821074	0.866439	not	-0.0672809	0.874839	not	-0.150914	0.641445	not
ENSG00000069399	BCL3	10.2107	0	4.74224	5.02304	21.587	14.8821	29.5446	1.93438	26.2226	0.118308	0.637071	not	0.198957	NA	not	0.038569	NA	not
ENSG00000069424	KCNAB2	99.5543	72.9796	123.298	51.235	78.4982	54.5677	91.4035	121.866	119.875	-0.26282	0.415226	not	0.0911837	0.825125	not	0.369137	0.15839	not
ENSG00000069431	ABCC9	0	0	0	0	0	0	0	0	0	0	NA	not	0	NA	not	0	NA	not
ENSG00000069482	GAL	35.7374	57.7755	97.216	28.129	29.4368	62.5049	13.849	74.4738	64.9321	-0.138729	0.708578	not	-0.0674178	0.868227	not	0.0851655	0.806023	not
ENSG00000069493	CLEC2D	12.7634	13.1769	53.3502	36.1659	25.5119	22.8192	41.5471	31.9173	36.2121	0.0840344	0.84797	not	0.191993	0.541785	not	0.0736855	NA	not
ENSG00000069509	FUNDC1	0	0	0	0	0	0	0	0	0	0	NA	not	0	NA	not	0	NA	not
ENSG00000069535	MAOB	0	0	0	0	0	0	0	0	0	0	NA	not	0	NA	not	0	NA	not
ENSG00000069667	RORA	5.10535	8.10884	10.67	4.01843	10.7935	6.94498	9.23268	9.67192	4.99477	-0.00314708	0.99412	not	0.0172948	NA	not	0.0171433	NA	not
ENSG00000069696	DRD4	0.850892	0	0	0	0	0.992141	0	3.86877	0	0.000360205	NA	not	0.0211074	NA	not	0.0137975	NA	not
ENSG00000069702	TGFBR3	57.0097	32.4354	124.484	59.2718	58.8736	102.19	63.7055	56.0971	98.6468	0.0620838	0.909767	not	0.0509522	0.90964	not	-0.0211847	0.960989	not
ENSG00000069712	NA	6.80713	10.1361	10.67	21.0968	9.81227	6.94498	31.3911	7.73753	12.4869	0.0751656	0.831915	not	0.154365	NA	not	0.0487366	NA	not
ENSG00000069764	PLA2G10	0	0	0	0	0	0	0	0	0	0	NA	not	0	NA	not	0	NA	not
ENSG00000069812	HES2	1.70178	0	0	0	0	0	0	0	0	-0.0159006	NA	not	-0.0182354	NA	not	0.000129679	NA	not
ENSG00000069849	ATP1B3	148.906	202.721	337.885	254.166	236.476	277.799	269.594	287.256	327.158	0.188544	0.577871	not	0.322178	0.20134	not	0.103063	0.757663	not
ENSG00000069869	NEDD4	28.0794	7.09524	11.8556	3.01382	8.83104	24.8035	12.0025	7.73753	18.7304	-0.0672246	0.851912	not	-0.0684228	NA	not	0.0105185	NA	not
ENSG00000069943	PIGB	11.0616	0	4.74224	7.03225	0	5.95284	0	0	9.98955	-0.0134345	NA	not	-0.0451257	NA	not	-0.0211984	NA	not
ENSG00000069956	MAPK6	190.6	180.422	311.802	201.926	405.247	242.082	373	236.962	412.069	0.211694	0.547011	not	0.377037	0.172202	not	0.115177	0.741416	not
ENSG00000069966	GNB5	30.6321	30.4082	9.48448	20.0922	67.7047	29.7642	10.1559	10.6391	28.7199	0.107695	0.765719	not	-0.149282	0.610489	not	-0.242426	NA	not
ENSG00000069974	RAB27A	208.468	173.326	284.535	371.705	416.04	361.139	262.208	258.24	333.401	0.616449	0.00698929	up	0.253245	0.37552	not	-0.316759	0.19986	not
ENSG00000069998	HDHD5	15.316	20.2721	18.969	6.02765	8.83104	49.607	17.5421	22.2454	44.953	0.0243323	0.958546	not	0.111871	0.722086	not	0.0681109	NA	not
ENSG00000070010	UFD1	43.3955	52.7075	84.1748	14.0645	45.1364	53.5756	35.0842	29.9829	28.7199	-0.17919	0.6094	not	-0.298312	0.322704	not	-0.0652661	NA	not
ENSG00000070018	LRP6	11.9125	12.1633	21.3401	7.03225	7.84982	15.8742	2.7698	12.5735	8.74085	-0.0637532	0.864057	not	-0.13315	NA	not	-0.0437221	NA	not
ENSG00000070019	GUCY2C	0	0	1.18556	0	0	0	0	0	0	-0.00723728	NA	not	-0.00820263	NA	not	0.000129731	NA	not
ENSG00000070031	SCT	0	0	0	0	0	0	0	0	0	0	NA	not	0	NA	not	0	NA	not
ENSG00000070047	PHRF1	101.256	79.0612	139.896	115.53	166.809	175.609	91.4035	97.6864	152.341	0.298435	0.327325	not	0.0536352	0.902907	not	-0.257767	0.351286	not
ENSG00000070061	ELP1	2.55267	18.2449	9.48448	5.02304	10.7935	26.7878	24.9282	7.73753	18.7304	0.0587972	0.872409	not	0.122088	NA	not	0.0398614	NA	not
ENSG00000070081	NUCB2	363.331	351.721	493.193	490.248	486.689	365.108	699.837	426.532	588.135	0.132976	0.751946	not	0.338891	0.218805	not	0.167584	0.594375	not
ENSG00000070087	PFN2	0	0	3.55668	23.106	0.981227	0.992141	2.7698	1.93438	2.49739	0.154595	NA	not	0.0612268	NA	not	-0.0793721	NA	not
ENSG00000070159	PTPN3	8.50892	7.09524	0	14.0645	10.7935	3.96856	0	0.967192	3.74608	0.0476688	NA	not	-0.136879	NA	not	-0.138534	NA	not
ENSG00000070182	SPTB	0	0	0	0	0	0	0	0	0	0	NA	not	0	NA	not	0	NA	not
ENSG00000070190	DAPP1	59.5624	78.0476	120.927	121.558	145.222	205.373	108.022	133.472	248.49	0.588839	0.0260595	up	0.592845	0.0234486	up	-0.00958833	0.986572	not
ENSG00000070193	FGF10	0	0	0	0	0	0	0	0	0	0	NA	not	0	NA	not	0	NA	not
ENSG00000070214	SLC44A1	830.47	946.707	1547.16	1084.98	1106.82	1485.23	751.54	1234.14	1429.75	0.17073	0.600031	not	0.0667491	0.850708	not	-0.114376	0.703607	not
ENSG00000070269	TMEM260	22.1232	48.653	24.8968	34.1567	63.7797	43.6542	43.3936	41.5892	36.2121	0.155926	0.662571	not	0.109112	0.767972	not	-0.0657985	NA	not
ENSG00000070366	SMG6	0	0	0	0	0	0	8.30941	0	0	0.000347598	NA	not	0.0433504	NA	not	0.0282333	NA	not
ENSG00000070367	EXOC5	47.6499	84.1292	126.855	67.3087	79.4794	59.5284	88.6337	111.227	129.864	-0.0661052	0.906791	not	0.22872	0.485758	not	0.28589	0.29811	not
ENSG00000070371	CLTCL1	19.5705	31.4218	56.9069	30.1382	25.5119	20.835	51.703	13.5407	16.233	-0.0557982	0.907792	not	-0.0474587	0.905642	not	0.0178215	NA	not
ENSG00000070388	FGF22	0	1.01361	1.18556	0	0	0.992141	0	0	0	-0.00631834	NA	not	-0.0160971	NA	not	-0.00570839	NA	not
ENSG00000070404	FSTL3	3.40357	0	1.18556	0	5.88736	2.97642	0	2.90158	2.49739	0.0213705	NA	not	-1.44529e-06	NA	not	-0.0181661	NA	not
ENSG00000070413	DGCR2	207.618	188.531	403.091	369.696	378.754	407.77	249.282	283.387	377.105	0.454671	0.0451651	up	0.178258	0.554077	not	-0.276338	0.266872	not
ENSG00000070423	RNF126	187.196	206.775	412.575	189.871	222.739	178.585	132.951	225.356	212.278	-0.152213	0.698449	not	-0.243388	0.426803	not	-0.0628163	0.882027	not
ENSG00000070444	MNT	52.7553	90.2109	98.4015	62.2857	71.6296	26.7878	77.5545	55.1299	104.89	-0.139351	0.722189	not	0.00227274	0.995672	not	0.150996	0.62983	not
ENSG00000070476	ZXDC	68.0713	92.2381	98.4015	59.2718	95.179	108.143	77.5545	71.5722	64.9321	0.0257923	0.966464	not	-0.107459	0.785717	not	-0.12684	0.711141	not
ENSG00000070495	JMJD6	79.9838	90.2109	136.339	139.64	156.015	150.805	168.035	96.7192	158.584	0.335804	0.252374	not	0.299171	0.31416	not	-0.0641634	0.88012	not
ENSG00000070501	POLB	22.1232	44.5986	94.8448	93.4285	73.592	67.4656	44.3169	39.6549	41.2069	0.276332	0.383596	not	-0.0645416	0.878729	not	-0.347959	0.175072	not
ENSG00000070526	ST6GALNAC1	0	0	0	0	0	0	0	0	0	0	NA	not	0	NA	not	0	NA	not
ENSG00000070540	WIPI1	0	2.02721	0	0	0	0	0	2.90158	0	-0.0153851	NA	not	0.0055906	NA	not	0.0157102	NA	not
ENSG00000070601	FRMPD1	0	0	0	0	0	0	0	0.967192	0	0.000327152	NA	not	0.00935568	NA	not	0.00596801	NA	not
ENSG00000070610	GBA2	5.95624	0	4.74224	7.03225	7.84982	0	19.3886	6.77034	27.4713	0.0387049	0.908278	not	0.219443	NA	not	0.118928	NA	not
ENSG00000070614	NDST1	8.50892	48.653	40.3091	68.3133	45.1364	23.8114	36.9307	20.311	29.9686	0.149117	0.657523	not	-0.00905166	0.983002	not	-0.160333	NA	not
ENSG00000070669	ASNS	37.4392	29.3945	75.8759	84.387	59.8548	88.3005	39.7005	15.4751	53.6938	0.284206	0.365838	not	-0.116373	0.755817	not	-0.411237	0.0978439	down
ENSG00000070718	AP3M2	36.5883	83.1156	77.0614	46.2119	83.4043	85.3241	47.0867	52.2284	79.9164	0.0737242	0.888144	not	-0.0449796	0.92296	not	-0.121113	0.719928	not
ENSG00000070729	CNGB1	0	0	0	0	0	0	0	0	0	0	NA	not	0	NA	not	0	NA	not
ENSG00000070731	ST6GALNAC2	4.25446	8.10884	9.48448	0	0.981227	10.9135	5.53961	0	9.98955	-0.0491197	NA	not	-0.0329466	NA	not	0.0191877	NA	not
ENSG00000070748	CHAT	0	0	0	0	0	0	0	0	0	0	NA	not	0	NA	not	0	NA	not
ENSG00000070756	PABPC1	529.255	411.524	705.408	475.179	444.496	477.22	703.53	548.398	683.035	-0.0943896	0.837583	not	0.180858	0.554578	not	0.27546	0.280853	not
ENSG00000070759	TESK2	5.95624	7.09524	1.18556	0	0	0.992141	8.30941	7.73753	3.74608	-0.17351	NA	not	0.0262133	NA	not	0.139636	NA	not
ENSG00000070761	CFAP20	213.574	227.048	368.709	189.871	215.87	330.383	217.891	234.06	295.94	-0.0378559	0.947448	not	-0.0433151	0.915831	not	-0.00112418	0.997583	not
ENSG00000070770	CSNK2A2	122.528	138.864	213.401	117.539	176.621	196.444	119.102	185.701	231.008	0.0683643	0.897558	not	0.127489	0.722086	not	0.0460148	0.914548	not
ENSG00000070778	PTPN21	2.55267	2.02721	8.29892	6.02765	0	3.96856	0.923268	0	1.24869	-0.00365238	NA	not	-0.0976439	NA	not	-0.0655544	NA	not
ENSG00000070785	EIF2B3	24.6759	15.2041	26.0823	27.1244	18.6433	12.8978	27.698	29.9829	23.7252	-0.0156172	0.977713	not	0.0794821	0.83195	not	0.0849781	NA	not
ENSG00000070808	CAMK2A	0	2.02721	0	0	0	0	0	0	0	-0.0153849	NA	not	-0.017639	NA	not	0.000129682	NA	not
ENSG00000070814	TCOF1	18.7196	25.3401	55.7213	13.0599	24.5307	9.92141	18.4654	29.9829	17.4817	-0.178811	0.579026	not	-0.101416	0.769929	not	0.0891498	NA	not
ENSG00000070831	CDC42	169.327	127.714	340.256	167.769	184.471	344.273	154.186	304.665	313.422	0.106207	0.821597	not	0.196649	0.554578	not	0.0660052	0.878594	not
ENSG00000070882	OSBPL3	2.55267	5.06803	0	10.0461	0	3.96856	4.61634	0	19.9791	0.0356547	NA	not	0.0689106	NA	not	0.0193508	NA	not
ENSG00000070886	EPHA8	0	0	0	0	0	0	0	0	0	0	NA	not	0	NA	not	0	NA	not
ENSG00000070915	SLC12A3	0.850892	1.01361	2.37112	0	0	0	0.923268	0.967192	0	-0.034163	NA	not	-0.0130168	NA	not	0.0173292	NA	not
ENSG00000070950	RAD18	34.0357	7.09524	32.0101	15.0691	29.4368	44.6463	12.0025	27.0814	21.2278	0.0435557	0.928196	not	-0.0625415	0.864631	not	-0.0990936	NA	not
ENSG00000070961	ATP2B1	68.9222	70.9524	84.1748	133.613	124.616	103.183	158.802	66.7362	117.377	0.313769	0.312297	not	0.289802	0.349668	not	-0.0529192	0.898953	not
ENSG00000070985	TRPM5	0	0	0	0	0	0	0	0	0	0	NA	not	0	NA	not	0	NA	not
ENSG00000071051	NCK2	353.971	301.041	527.574	400.838	390.528	515.913	623.206	522.284	807.905	0.146187	0.684293	not	0.576641	0.00524634	up	0.374937	0.0905223	up
ENSG00000071054	MAP4K4	424.595	424.701	650.873	574.636	410.153	376.021	193.886	358.828	364.618	-0.00572074	0.992351	not	-0.417359	0.119727	not	-0.379134	0.132403	not
ENSG00000071073	MGAT4A	102.107	134.809	155.308	91.4193	117.747	144.853	158.802	188.602	231.008	-0.0485561	0.935544	not	0.376325	0.156522	not	0.41028	0.091675	up
ENSG00000071082	RPL31	667.099	622.354	1056.33	667.059	743.77	865.147	860.486	789.229	1043.91	0.03103	0.95304	not	0.192037	0.446105	not	0.153006	0.557219	not
ENSG00000071127	WDR1	239.101	273.673	390.049	323.484	314.974	275.815	278.827	260.175	345.888	0.0797384	0.868037	not	0.00866185	0.984013	not	-0.0765958	0.84129	not
ENSG00000071189	SNX13	51.0535	24.3265	86.5459	48.2212	29.4368	85.3241	44.3169	37.7205	96.1494	0.0261118	0.962799	not	0.0504332	0.908141	not	0.0163967	0.97204	not
ENSG00000071203	MS4A12	0	0	0	0	0	0	0	0	0	0	NA	not	0	NA	not	0	NA	not
ENSG00000071205	ARHGAP10	28.9303	18.2449	33.1957	27.1244	31.3993	21.8271	18.4654	30.9501	22.4765	0.0155527	0.978312	not	-0.0365654	0.932038	not	-0.0484234	NA	not
ENSG00000071242	RPS6KA2	13.6143	23.3129	8.29892	53.2442	10.7935	16.8664	11.0792	14.5079	13.7356	0.134284	0.659537	not	-0.0453612	NA	not	-0.171312	NA	not
ENSG00000071243	ING3	111.467	78.0476	125.669	91.4193	106.954	159.735	100.636	96.7192	144.848	0.0902262	0.855073	not	0.0522422	0.907497	not	-0.0488603	0.910865	not
ENSG00000071246	VASH1	12.7634	14.1905	11.8556	44.2027	5.88736	27.7799	28.6213	24.1798	21.2278	0.180374	0.547528	not	0.182581	0.518959	not	-0.0222796	NA	not
ENSG00000071282	LMCD1	0	0	0	3.01382	7.84982	2.97642	0	7.73753	0	0.12554	NA	not	0.111603	NA	not	-0.0186042	NA	not
ENSG00000071462	BUD23	19.5705	13.1769	47.4224	42.1935	32.3805	17.8585	14.7723	27.0814	24.9739	0.0910058	0.824154	not	-0.0313912	0.938226	not	-0.122832	NA	not
ENSG00000071537	SEL1L	210.17	269.619	392.421	414.903	319.88	351.218	355.458	288.223	340.893	0.269855	0.363417	not	0.165721	0.605487	not	-0.122837	0.708655	not
ENSG00000071539	TRIP13	24.6759	25.3401	39.1235	19.0875	23.5494	36.7092	12.9258	22.2454	44.953	-0.0250649	0.962799	not	-0.051213	0.901864	not	-0.017806	NA	not
ENSG00000071553	ATP6AP1	77.4311	60.8163	128.041	97.4469	127.559	77.387	48.0099	79.3097	86.1598	0.121549	0.779912	not	-0.122162	0.750643	not	-0.246644	0.383481	not
ENSG00000071564	TCF3	152.31	186.503	278.607	224.027	164.846	198.428	146.8	163.455	234.754	0.0303486	0.958546	not	-0.0858317	0.827507	not	-0.113652	0.74022	not
ENSG00000071575	TRIB2	18.7196	43.585	41.4946	72.3317	50.0426	41.6699	38.7773	64.8019	62.4347	0.253785	0.42689	not	0.263829	0.397232	not	-0.0243061	0.954854	not
ENSG00000071626	DAZAP1	82.5365	114.537	149.381	70.3225	76.5357	63.497	58.1659	87.0473	121.123	-0.2753	0.386181	not	-0.182241	0.59351	not	0.11418	0.747198	not
ENSG00000071655	MBD3	34.0357	13.1769	37.9379	70.3225	112.841	46.6306	39.7005	40.6221	27.4713	0.57473	0.0782523	up	0.113947	0.751978	not	-0.315687	0.193269	not
ENSG00000071677	PRLH	0	0	0	0	0	0	0	0	0	0	NA	not	0	NA	not	0	NA	not
ENSG00000071794	HLTF	34.8866	38.517	42.6802	45.2073	52.9863	39.6856	22.1584	23.2126	41.2069	0.0928507	0.840343	not	-0.159532	0.640697	not	-0.246141	NA	not
ENSG00000071859	FAM50A	3.40357	1.01361	3.55668	0	24.5307	0	4.61634	9.67192	11.2382	0.0879519	NA	not	0.10201	NA	not	-0.00133017	NA	not
ENSG00000071889	FAM3A	11.0616	0	5.9278	8.03686	7.84982	11.9057	6.46288	4.83596	4.99477	0.0485675	NA	not	-0.0141301	NA	not	-0.0570949	NA	not
ENSG00000071894	CPSF1	6.80713	10.1361	2.37112	6.02765	0.981227	7.93712	9.23268	0.967192	4.99477	-0.0314421	NA	not	-0.0358027	NA	not	0.00155108	NA	not
ENSG00000071909	MYO3B	0	5.06803	3.55668	0	0	0	0.923268	1.93438	0	-0.0621558	NA	not	-0.0264131	NA	not	0.029672	NA	not
ENSG00000071967	CYBRD1	9.35981	7.09524	30.8246	24.1106	16.6809	9.92141	22.1584	26.1142	16.233	0.0613867	0.883765	not	0.133811	NA	not	0.0478242	NA	not
ENSG00000071991	CDH19	0	0	0	0	0	0	0	0	0	0	NA	not	0	NA	not	0	NA	not
ENSG00000071994	PDCD2	211.872	263.537	442.214	156.719	281.612	327.406	288.06	269.847	377.105	-0.10028	0.824154	not	0.0692345	0.857972	not	0.173351	0.556973	not
ENSG00000072041	SLC6A15	0.850892	0	0	0	0.981227	0	0	0.967192	0	0.000327278	NA	not	0.000575091	NA	not	0.000129828	NA	not
ENSG00000072042	RDH11	103.809	92.2381	162.422	134.617	174.658	229.184	149.569	121.866	244.744	0.36543	0.190357	not	0.325938	0.250914	not	-0.0655169	0.877877	not
ENSG00000072062	PRKACA	16.1669	19.2585	26.0823	37.1705	13.7372	18.8507	17.5421	28.0486	31.2173	0.0645746	0.887681	not	0.0843435	0.817588	not	0.00446918	NA	not
ENSG00000072071	ADGRL1	54.4571	72.9796	91.2882	52.2396	72.6108	44.6463	30.4678	70.605	81.1651	-0.0856272	0.85864	not	-0.0991379	0.803827	not	0.00335288	0.994555	not
ENSG00000072080	SPP2	0	0	0	0	0	0	0	0	0	0	NA	not	0	NA	not	0	NA	not
ENSG00000072110	ACTN1	400.77	474.367	542.987	551.53	634.854	607.19	484.716	708.952	643.077	0.258983	0.367076	not	0.279662	0.288236	not	-0.00538792	0.991956	not
ENSG00000072121	ZFYVE26	39.141	14.1905	58.0925	37.1705	31.3993	14.8821	14.7723	21.2782	23.7252	-0.0496479	0.918868	not	-0.209971	0.483756	not	-0.121893	NA	not
ENSG00000072133	RPS6KA6	0	0	0	0	0	0	0	0	0	0	NA	not	0	NA	not	0	NA	not
ENSG00000072134	EPN2	5.10535	0	7.11336	0	2.94368	5.95284	7.38615	0.967192	1.24869	-0.0187272	NA	not	-0.00857021	NA	not	0.0101601	NA	not
ENSG00000072135	PTPN18	59.5624	46.6258	84.1748	117.539	47.0989	55.5599	104.329	27.0814	52.4451	0.0880277	0.843988	not	0.0077735	0.984808	not	-0.0868315	0.800384	not
ENSG00000072163	LIMS2	0	1.01361	1.18556	0	14.7184	0	0	3.86877	0	0.0633262	NA	not	0.0255507	NA	not	-0.0345381	NA	not
ENSG00000072182	ASIC4	0	0	0	0	0	0	0	0	0	0	NA	not	0	NA	not	0	NA	not
ENSG00000072195	SPEG	0	0	0	0	0	2.97642	0	0.967192	1.24869	0.0185866	NA	not	0.0180086	NA	not	-0.00221602	NA	not
ENSG00000072201	LNX1	22.1232	0	2.37112	16.0737	8.83104	2.97642	12.0025	0.967192	1.24869	0.00128378	0.997665	not	-0.0658934	NA	not	-0.0510768	NA	not
ENSG00000072210	ALDH3A2	9.35981	12.1633	21.3401	32.1474	22.5682	27.7799	3.69307	25.147	32.466	0.201276	0.494737	not	0.107912	NA	not	-0.0981401	NA	not
ENSG00000072274	TFRC	241.653	277.728	347.369	225.032	157.978	169.656	242.82	194.406	298.438	-0.304629	0.303433	not	-0.134187	0.704959	not	0.186004	0.544203	not
ENSG00000072310	SREBF1	3.40357	3.04082	5.9278	1.00461	18.6433	12.8978	2.7698	7.73753	22.4765	0.12561	0.608836	not	0.137982	NA	not	-0.00738068	NA	not
ENSG00000072315	TRPC5	0	0	0	0	0	0	0	0	0	0	NA	not	0	NA	not	0	NA	not
ENSG00000072364	AFF4	96.1507	82.102	123.298	100.461	68.6859	116.08	108.022	152.816	218.521	-0.00883471	0.989751	not	0.353307	0.223427	not	0.333407	0.207416	not
ENSG00000072401	UBE2D1	20.4214	14.1905	24.8968	3.01382	6.86859	6.94498	11.0792	46.4252	46.2017	-0.366964	0.195689	not	0.168544	NA	not	0.506205	NA	not
ENSG00000072415	PALS1	80.8347	61.8299	155.308	60.2765	144.24	91.2769	150.493	109.293	152.341	0.0443448	0.942512	not	0.271937	0.38931	not	0.195654	0.522499	not
ENSG00000072422	RHOBTB1	10.2107	22.2993	53.3502	14.0645	25.5119	16.8664	25.8515	5.80315	8.74085	-0.0551393	0.897558	not	-0.155339	NA	not	-0.0706144	NA	not
ENSG00000072501	SMC1A	104.66	136.837	186.133	238.092	209.001	164.695	195.733	191.504	234.754	0.362247	0.196302	not	0.363433	0.186167	not	-0.0314615	0.943902	not
ENSG00000072506	HSD17B10	29.7812	16.2177	39.1235	43.1981	38.2678	23.8114	24.005	14.5079	21.2278	0.0953849	0.820505	not	-0.123432	0.718291	not	-0.211204	NA	not
ENSG00000072518	MARK2	96.1507	79.0612	142.267	71.3271	65.7422	102.19	96.0199	104.457	89.9059	-0.14777	0.714864	not	-0.0319196	0.943548	not	0.128674	0.707499	not
ENSG00000072571	HMMR	166.775	161.163	171.906	268.23	237.457	208.35	146.8	107.358	114.88	0.271708	0.390412	not	-0.229998	0.481317	not	-0.536231	0.0293148	down
ENSG00000072609	CHFR	28.9303	35.4762	45.0513	47.2166	14.7184	33.7328	24.005	33.8517	17.4817	-0.0162166	0.977623	not	-0.119181	0.729993	not	-0.0852958	NA	not
ENSG00000072657	TRHDE	64.6678	90.2109	111.443	90.4147	82.4231	84.332	135.72	85.1129	178.563	0.0248143	0.969154	not	0.326272	0.272445	not	0.268962	0.336674	not
ENSG00000072682	P4HA2	1.70178	0	3.55668	1.00461	0.981227	2.97642	0	5.80315	0	0.000970307	NA	not	0.0119367	NA	not	0.00769183	NA	not
ENSG00000072694	FCGR2B	0.850892	0	0	27.1244	3.92491	2.97642	11.0792	19.3438	33.7147	0.620328	0.0250543	up	1.15595	NA	not	0.0603041	NA	not
ENSG00000072736	NFATC3	0	0	1.18556	16.0737	0	2.97642	6.46288	1.93438	3.74608	0.167969	NA	not	0.14034	NA	not	-0.0313611	NA	not
ENSG00000072756	TRNT1	59.5624	32.4354	68.7625	33.152	62.7985	62.5049	41.5471	44.4908	66.1807	0.00139386	0.999298	not	-0.0361065	0.936578	not	-0.0338846	0.940017	not
ENSG00000072778	ACADVL	10.2107	17.2313	11.8556	20.0922	4.90613	6.94498	2.7698	5.80315	12.4869	-0.0200598	0.962799	not	-0.13337	NA	not	-0.0858766	NA	not
ENSG00000072786	STK10	44.2464	36.4898	46.2369	54.2488	56.9112	44.6463	40.6238	33.8517	48.699	0.109675	0.800875	not	-0.0237623	0.960786	not	-0.139536	0.663276	not
ENSG00000072803	FBXW11	45.0973	54.7347	91.2882	65.2995	67.7047	121.041	107.099	92.8504	127.367	0.225836	0.513617	not	0.474995	0.0882075	up	0.169081	0.598603	not
ENSG00000072818	ACAP1	5.95624	0	0	16.0737	1.96245	0	0	1.93438	12.4869	0.0486213	NA	not	0.0266527	NA	not	-0.0221738	NA	not
ENSG00000072832	CRMP1	0	0	0	15.0691	0	0	0	0	0	0.0761922	NA	not	0.000905772	NA	not	-0.0558554	NA	not
ENSG00000072840	EVC	1.70178	0	2.37112	0	0	0	0	0	0	-0.02321	NA	not	-0.0266703	NA	not	0.000129637	NA	not
ENSG00000072849	DERL2	43.3955	63.8571	39.1235	66.3041	68.6859	42.662	55.3961	53.1956	42.4556	0.0919373	0.842606	not	0.0134788	0.97845	not	-0.0865905	0.813192	not
ENSG00000072858	SIDT1	0	0	0	0	0	0	0	0	0	0	NA	not	0	NA	not	0	NA	not
ENSG00000072864	NDE1	14.4652	11.1497	13.0412	6.02765	23.5494	1.98428	12.9258	21.2782	33.7147	-0.030396	0.945309	not	0.114314	NA	not	0.124762	NA	not
ENSG00000072952	IRAG1	2.55267	18.2449	15.4123	12.0553	33.3617	15.8742	5.53961	6.77034	11.2382	0.126954	0.672591	not	-0.0817545	NA	not	-0.193779	NA	not
ENSG00000072954	TMEM38A	11.0616	6.08163	23.7112	1.00461	5.88736	2.97642	10.1559	13.5407	6.24347	-0.215102	0.368737	not	-0.0344622	NA	not	0.151601	NA	not
ENSG00000072958	AP1M1	39.9919	25.3401	66.3914	64.2949	46.1177	34.7249	34.1609	46.4252	33.7147	0.0818397	0.858981	not	-0.0345816	0.937884	not	-0.118793	NA	not
ENSG00000073008	PVR	18.7196	38.517	86.5459	11.0507	32.3805	21.8271	35.0842	22.2454	12.4869	-0.198823	0.529927	not	-0.194077	0.524296	not	0.0306323	NA	not
ENSG00000073050	XRCC1	8.50892	5.06803	1.18556	9.04147	9.81227	2.97642	2.7698	3.86877	4.99477	0.0342695	NA	not	-0.048647	NA	not	-0.0700665	NA	not
ENSG00000073060	SCARB1	44.2464	56.7619	30.8246	20.0922	23.5494	38.6935	32.3144	26.1142	29.9686	-0.193139	0.569467	not	-0.194884	0.547724	not	0.0273579	NA	not
ENSG00000073067	CYP2W1	0	0	0	0	0	0	0	0	0	0	NA	not	0	NA	not	0	NA	not
ENSG00000073111	MCM2	132.739	89.1973	193.246	38.1751	125.597	232.161	44.3169	138.308	221.019	-0.013862	0.97909	not	-0.0146722	0.973339	not	0.00202117	0.995585	not
ENSG00000073146	MOV10L1	0	0	0	1.00461	0	0.992141	2.7698	0	0	0.0154407	NA	not	0.0237738	NA	not	0.00370578	NA	not
ENSG00000073150	PANX2	0.850892	1.01361	0	0	1.96245	0	3.69307	0	1.24869	-0.000983947	NA	not	0.0237305	NA	not	0.0170668	NA	not
ENSG00000073169	SELENOO	15.316	10.1361	0	10.0461	2.94368	2.97642	9.23268	5.80315	6.24347	-0.0575101	0.849695	not	-0.0420557	NA	not	0.0206638	NA	not
ENSG00000073282	TP63	0	1.01361	0	0	0	2.97642	0	0	2.49739	0.0112854	NA	not	0.00943873	NA	not	-0.00240875	NA	not
ENSG00000073331	ALPK1	13.6143	25.3401	15.4123	28.129	11.7747	21.8271	14.7723	17.4095	26.2226	0.0430597	0.931095	not	0.0125888	NA	not	-0.0342912	NA	not
ENSG00000073350	LLGL2	41.6937	82.102	58.0925	48.2212	61.8173	99.2141	34.1609	54.1627	72.4242	0.0712707	0.890253	not	-0.0805888	0.84529	not	-0.150742	0.635781	not
ENSG00000073417	PDE8A	5.10535	0	7.11336	3.01382	0	3.96856	2.7698	2.90158	8.74085	-0.0321974	NA	not	0.0117853	NA	not	0.0374112	NA	not
ENSG00000073464	CLCN4	28.9303	34.4626	41.4946	72.3317	29.4368	53.5756	28.6213	51.2612	69.9268	0.192298	0.579026	not	0.167163	0.619443	not	-0.0502651	0.898043	not
ENSG00000073536	NLE1	20.4214	50.6803	35.5668	11.0507	32.3805	37.7013	36.9307	39.6549	16.233	-0.0774072	0.857566	not	-0.0249239	0.953553	not	0.0596673	NA	not
ENSG00000073578	SDHA	18.7196	18.2449	16.5978	13.0599	32.3805	21.8271	17.5421	28.0486	47.4503	0.0637092	0.889329	not	0.178042	0.56185	not	0.0826718	NA	not
ENSG00000073584	SMARCE1	119.976	133.796	196.803	143.659	117.747	172.632	135.72	86.0801	121.123	0.0179809	0.978069	not	-0.189302	0.565207	not	-0.196001	0.520053	not
ENSG00000073598	FNDC8	0	0	0	0	0	0	0	0	0	0	NA	not	0	NA	not	0	NA	not
ENSG00000073605	GSDMB	0	0	0	0	0	0.992141	0	4.83596	0	0.00789395	NA	not	0.031803	NA	not	0.0145363	NA	not
ENSG00000073614	KDM5A	152.31	127.714	207.473	214.986	162.884	163.703	210.505	217.618	224.765	0.125663	0.774016	not	0.268313	0.377381	not	0.110819	0.755333	not
ENSG00000073670	ADAM11	1.70178	0	0	0	0	0	0	0	0	-0.0159006	NA	not	-0.0182354	NA	not	0.000129679	NA	not
ENSG00000073711	PPP2R3A	5.95624	13.1769	33.1957	9.04147	1.96245	27.7799	41.5471	19.3438	8.74085	-0.0304006	0.944805	not	0.10761	NA	not	0.11873	NA	not
ENSG00000073712	FERMT2	0	0	1.18556	0	3.92491	0	0	0.967192	0	0.0172663	NA	not	0.000617968	NA	not	-0.0129415	NA	not
ENSG00000073734	ABCB11	0	0	0	0	0	0	0	0	0	0	NA	not	0	NA	not	0	NA	not
ENSG00000073737	DHRS9	383.752	418.619	585.667	433.99	674.103	598.261	570.58	513.579	739.226	0.254777	0.348254	not	0.31588	0.179565	not	0.0350261	0.931171	not
ENSG00000073754	CD5L	0	0	0	0	0	0	0	0	0	0	NA	not	0	NA	not	0	NA	not
ENSG00000073756	PTGS2	34.0357	39.5306	85.3604	68.3133	80.4606	83.3398	74.7847	40.6221	91.1546	0.280468	0.379411	not	0.209344	0.535296	not	-0.0934537	0.806702	not
ENSG00000073792	IGF2BP2	188.047	190.558	276.236	320.47	193.302	278.792	204.042	202.143	277.21	0.203238	0.565327	not	0.0504159	0.908174	not	-0.16731	0.594772	not
ENSG00000073803	MAP3K13	290.154	531.129	502.678	727.336	452.346	384.951	156.956	364.631	388.344	0.166043	0.66272	not	-0.269964	0.390557	not	-0.450129	0.0782648	down
ENSG00000073849	ST6GAL1	25.5267	52.7075	77.0614	39.1797	45.1364	84.332	40.6238	48.3596	116.128	0.0730337	0.884081	not	0.167382	0.627542	not	0.0689447	0.864333	not
ENSG00000073861	TBX21	0	2.02721	2.37112	1.00461	0.981227	0	0.923268	0	3.74608	-0.0149288	NA	not	0.00280546	NA	not	0.0141517	NA	not
ENSG00000073905	VDAC1P1	6.80713	1.01361	0	1.00461	0	2.97642	0	1.93438	1.24869	-0.0345526	NA	not	-0.0488215	NA	not	-0.00588075	NA	not
ENSG00000073910	FRY	264.627	290.905	457.626	205.945	281.612	333.359	305.602	380.106	541.933	-0.143611	0.695454	not	0.22351	0.412876	not	0.372374	0.0975039	up
ENSG00000073921	PICALM	81.6856	72.9796	113.814	124.571	173.677	162.711	148.646	132.505	176.066	0.510809	0.0482843	up	0.50118	0.054875	up	-0.0295335	0.946322	not
ENSG00000073969	NSF	152.31	145.959	257.267	156.719	260.025	211.326	241.896	234.06	324.66	0.157543	0.672591	not	0.385627	0.132915	not	0.186222	0.529487	not
ENSG00000074047	GLI2	0	0	0	0	0	0.992141	0	0	0	0.00789416	NA	not	0.000574945	NA	not	-0.0057083	NA	not
ENSG00000074054	CLASP1	62.1151	43.585	145.824	84.387	65.7422	84.332	74.7847	64.8019	74.9216	0.0302967	0.958546	not	-0.0390857	0.932735	not	-0.068523	0.869881	not
ENSG00000074071	MRPS34	47.6499	42.5714	73.5048	26.1198	49.0613	64.4891	39.7005	61.9003	106.139	-0.058134	0.915925	not	0.132149	0.722086	not	0.183372	0.54565	not
ENSG00000074181	NOTCH3	2.55267	2.02721	0	0	0	3.96856	0	0	0	-0.00777814	NA	not	-0.0453426	NA	not	-0.0240295	NA	not
ENSG00000074201	CLNS1A	60.4133	63.8571	79.4326	45.2073	82.4231	43.6542	54.4728	74.4738	77.419	-0.0618932	0.910388	not	0.0135644	0.978842	not	0.0794509	0.84129	not
ENSG00000074211	PPP2R2C	0	0	0	0	0	0	0	0.967192	0	0.000327152	NA	not	0.00935568	NA	not	0.00596801	NA	not
ENSG00000074219	TEAD2	0	0	0	0	0	0	0	0	0	0	NA	not	0	NA	not	0	NA	not
ENSG00000074266	EED	68.9222	60.8163	104.329	55.2534	73.592	178.585	37.854	70.605	163.579	0.125762	0.763584	not	0.0614888	0.885473	not	-0.0787975	0.838345	not
ENSG00000074276	CDHR2	0	0	0	0	0	0	0	0	0	0	NA	not	0	NA	not	0	NA	not
ENSG00000074317	SNCB	0	0	0	0	0	0	0	0	0	0	NA	not	0	NA	not	0	NA	not
ENSG00000074319	TSG101	107.212	91.2245	186.133	94.4331	171.715	200.412	107.099	123.801	189.801	0.174314	0.641714	not	0.0931822	0.816805	not	-0.0982082	0.793221	not
ENSG00000074356	NCBP3	34.0357	8.10884	88.917	52.2396	81.4418	33.7328	43.3936	31.9173	42.4556	0.132951	0.712441	not	0.00798953	0.984549	not	-0.130643	0.646642	not
ENSG00000074370	ATP2A3	2.55267	0	7.11336	15.0691	0	0	0	2.90158	7.49216	0.0357897	NA	not	0.00609702	NA	not	-0.0262582	NA	not
ENSG00000074410	CA12	0	0	0	0	0.981227	0	0	0	0	0.00789416	NA	not	0.000574945	NA	not	-0.0057083	NA	not
ENSG00000074416	MGLL	0	8.10884	2.37112	28.129	31.3993	8.92927	2.7698	7.73753	11.2382	0.446108	0.0960933	up	0.110635	NA	not	-0.182358	NA	not
ENSG00000074527	NTN4	0	0	0	0	0	0	0	0	0	0	NA	not	0	NA	not	0	NA	not
ENSG00000074582	BCS1L	25.5267	21.2857	69.9481	65.2995	22.5682	27.7799	16.6188	26.1142	32.466	0.054881	0.911761	not	-0.131302	0.693951	not	-0.173336	NA	not
ENSG00000074590	NUAK1	5.95624	6.08163	0	15.0691	2.94368	2.97642	12.0025	2.90158	6.24347	0.0485277	NA	not	0.0488896	NA	not	-0.00707524	NA	not
ENSG00000074603	DPP8	302.066	335.503	540.616	228.046	301.237	273.831	201.272	331.747	344.639	-0.275354	0.338383	not	-0.252262	0.370253	not	0.0474625	0.907801	not
ENSG00000074621	SLC24A1	1.70178	10.1361	20.1545	2.00922	1.96245	7.93712	11.0792	3.86877	17.4817	-0.107035	0.678923	not	0.021203	NA	not	0.11555	NA	not
ENSG00000074657	ZNF532	16.1669	44.5986	41.4946	49.2258	23.5494	77.387	12.9258	11.6063	17.4817	0.156767	0.654533	not	-0.361299	0.202014	not	-0.52863	NA	not
ENSG00000074660	SCARF1	2.55267	0	0	0	3.92491	5.95284	0	0	7.49216	0.03209	NA	not	0.0226036	NA	not	-0.0107404	NA	not
ENSG00000074695	LMAN1	106.361	93.2517	82.9892	95.4377	142.278	151.798	126.488	92.8504	192.299	0.180455	0.626806	not	0.221574	0.503595	not	0.00900043	0.986745	not
ENSG00000074696	HACD3	93.5981	117.578	156.494	111.511	120.691	147.829	120.948	134.44	119.875	0.0672791	0.902288	not	0.0578668	0.893679	not	-0.0181571	0.970141	not
ENSG00000074706	IPCEF1	323.339	304.082	419.688	336.544	526.919	527.819	520.723	511.644	549.425	0.29184	0.285033	not	0.450993	0.0509412	up	0.113125	0.722204	not
ENSG00000074755	ZZEF1	19.5705	6.08163	41.4946	24.1106	6.86859	15.8742	18.4654	16.4423	18.7304	-0.045414	0.918868	not	-0.0335862	NA	not	0.0184051	NA	not
ENSG00000074771	NOX3	0	0	0	0	0	0	0	0	0	0	NA	not	0	NA	not	0	NA	not
ENSG00000074800	ENO1	751.337	1087.6	1340.87	1570.2	1963.44	1640.01	779.238	1141.29	1480.95	0.62066	0.00193238	up	0.0906256	0.791755	not	-0.502008	0.014765	down
ENSG00000074803	SLC12A1	0	0	0	0	0	2.97642	0	0	0	0.0185868	NA	not	0.000574848	NA	not	-0.0138983	NA	not
ENSG00000074842	MYDGF	87.6418	92.2381	193.246	55.2534	97.1415	134.931	156.032	112.194	199.791	-0.124807	0.776044	not	0.222767	0.496368	not	0.350363	0.179872	not
ENSG00000074855	ANO8	0.850892	0	1.18556	0	0	0	0	0	0	-0.0143307	NA	not	-0.0164193	NA	not	0.000129688	NA	not
ENSG00000074935	TUBE1	11.0616	6.08163	4.74224	19.0875	0	16.8664	1.84654	10.6391	22.4765	0.0509791	0.871881	not	0.0400125	NA	not	-0.0166513	NA	not
ENSG00000074964	ARHGEF10L	280.794	305.095	569.069	362.663	444.496	350.226	291.753	243.732	395.836	0.0907069	0.847855	not	-0.165745	0.592313	not	-0.256569	0.319101	not
ENSG00000074966	TXK	1.70178	0	0	8.03686	2.94368	1.98428	0	0	0	0.0631002	NA	not	-0.041643	NA	not	-0.0805918	NA	not
ENSG00000075035	WSCD2	0	0	0	0	0	0	0	0	0	0	NA	not	0	NA	not	0	NA	not
ENSG00000075043	KCNQ2	0	0	0	0	0	0	0	0	0	0	NA	not	0	NA	not	0	NA	not
ENSG00000075073	TACR2	0	0	0	0	0	0	1.84654	0	0	0.000327094	NA	not	0.0177792	NA	not	0.011548	NA	not
ENSG00000075089	ACTR6	38.2901	40.5442	47.4224	69.3179	34.3429	84.332	36.9307	14.5079	53.6938	0.171898	0.625985	not	-0.0965679	0.80157	not	-0.272078	0.284573	not
ENSG00000075131	TIPIN	82.5365	71.966	152.937	88.4055	61.8173	113.104	70.1684	74.4738	77.419	-0.045569	0.941026	not	-0.188896	0.578022	not	-0.122357	0.720405	not
ENSG00000075142	SRI	17.8687	104.401	87.7315	22.1014	35.3242	76.3948	66.4753	83.1785	84.9112	-0.150442	0.679046	not	0.0867236	0.826668	not	0.239771	0.352393	not
ENSG00000075151	EIF4G3	99.5543	81.0884	113.814	87.4009	116.766	82.3477	186.5	98.6536	118.626	0.00652475	0.99136	not	0.226488	0.49556	not	0.197755	0.517169	not
ENSG00000075188	NUP37	45.9481	52.7075	73.5048	48.2212	31.3993	68.4577	53.5496	48.3596	69.9268	-0.0504934	0.930651	not	0.0127781	0.979601	not	0.066376	0.874192	not
ENSG00000075213	SEMA3A	15.316	33.449	58.0925	23.106	26.4931	21.8271	36.0075	18.3766	27.4713	-0.086324	0.844825	not	-0.0602436	0.880189	not	0.0386157	NA	not
ENSG00000075218	GTSE1	99.5543	115.551	165.978	87.4009	156.015	167.672	84.9407	98.6536	101.144	0.0867403	0.860352	not	-0.20651	0.531081	not	-0.290061	0.2827	not
ENSG00000075223	SEMA3C	0	0	11.8556	0	0	5.95284	0	0	0	-0.00908814	NA	not	-0.0586297	NA	not	-0.0318067	NA	not
ENSG00000075234	TTC38	28.9303	34.4626	50.9791	8.03686	30.418	13.89	33.2377	11.6063	29.9686	-0.227218	0.458002	not	-0.13836	0.666681	not	0.0968612	NA	not
ENSG00000075239	ACAT1	33.1848	30.4082	39.1235	12.0553	6.86859	50.5992	22.1584	34.8189	43.7043	-0.121614	0.732922	not	-0.012682	0.978076	not	0.114001	NA	not
ENSG00000075240	GRAMD4	13.6143	8.10884	2.37112	1.00461	1.96245	3.96856	9.23268	13.5407	28.7199	-0.192474	0.393858	not	0.100857	NA	not	0.243587	NA	not
ENSG00000075275	CELSR1	0.850892	2.02721	17.7834	4.01843	9.81227	1.98428	15.6956	3.86877	4.99477	0.00415172	NA	not	0.0581274	NA	not	0.0411867	NA	not
ENSG00000075290	WNT8B	0	0	5.9278	0	0	0	0	0	0	-0.02415	NA	not	-0.0277518	NA	not	0.000129632	NA	not
ENSG00000075292	ZNF638	73.1767	69.9388	120.927	106.488	112.841	112.112	151.416	73.5066	79.9164	0.169341	0.654972	not	0.1409	0.700848	not	-0.0515044	0.903167	not
ENSG00000075303	SLC25A40	73.1767	69.9388	85.3604	80.3686	82.4231	120.049	62.7822	58.9987	106.139	0.142582	0.725648	not	-0.0186526	0.971524	not	-0.170866	0.594375	not
ENSG00000075336	TIMM21	25.5267	45.6122	61.6491	50.2304	66.7234	103.183	48.9332	50.294	97.3981	0.331802	0.282704	not	0.265994	0.400996	not	-0.0852525	0.82774	not
ENSG00000075340	ADD2	25.5267	41.5578	72.3192	26.1198	52.9863	3.96856	15.6956	33.8517	38.7095	-0.0900095	0.817828	not	-0.120556	0.706106	not	-0.00883616	NA	not
ENSG00000075388	FGF4	0	0	0	0	0	0	0	0	0	0	NA	not	0	NA	not	0	NA	not
ENSG00000075391	RASAL2	214.425	276.714	362.782	300.378	306.143	203.389	263.131	217.618	290.946	0.0282237	0.962799	not	-0.0586411	0.889913	not	-0.0855857	0.826752	not
ENSG00000075399	VPS9D1	0	0	0	0	0	0	0	4.83596	0	0.000327006	NA	not	0.0318031	NA	not	0.020745	NA	not
ENSG00000075407	ZNF37A	7.65802	4.05442	2.37112	25.1152	4.90613	0	22.1584	11.6063	12.4869	0.0896926	0.730235	not	0.156044	NA	not	0.0343677	NA	not
ENSG00000075413	MARK3	80.8347	112.51	182.576	154.71	159.94	110.128	117.255	129.604	124.869	0.161407	0.67609	not	0.0487633	0.913615	not	-0.126836	0.711158	not
ENSG00000075415	SLC25A3	1247.41	1276.13	2028.49	1481.8	1341.34	1602.31	1277.8	1127.75	1398.54	0.0437071	0.933882	not	-0.160109	0.550335	not	-0.201331	0.396617	not
ENSG00000075420	FNDC3B	309.725	351.721	574.997	530.433	551.45	533.772	619.513	582.249	792.92	0.36832	0.0941092	up	0.601266	0.00159859	up	0.176509	0.497437	not
ENSG00000075426	FOSL2	405.875	494.639	821.593	1001.59	914.503	1004.05	979.588	1254.45	1533.4	0.750996	4.23279e-05	up	1.0701	2.76634e-09	up	0.221213	0.348865	not
ENSG00000075429	CACNG5	0	0	0	0	0	0	0	0	0	0	NA	not	0	NA	not	0	NA	not
ENSG00000075461	CACNG4	0	0	0	0	0	0	0	0	0	0	NA	not	0	NA	not	0	NA	not
ENSG00000075539	FRYL	154.862	175.354	205.102	272.249	174.658	236.129	167.112	181.832	183.558	0.223976	0.508529	not	0.0101859	0.982857	not	-0.227651	0.424819	not
ENSG00000075568	TMEM131	17.0178	39.5306	45.0513	10.0461	36.3054	29.7642	49.8565	19.3438	37.4608	-0.068324	0.880326	not	0.0461563	0.910551	not	0.112896	NA	not
ENSG00000075618	FSCN1	1005.75	1154.5	1541.23	989.538	1290.31	1427.69	1368.28	1198.35	1348.59	0.0500415	0.918868	not	0.101581	0.735135	not	0.0459307	0.896331	not
ENSG00000075624	ACTB	78.282	88.1836	188.504	59.2718	94.1978	171.64	96.9432	302.731	385.846	-0.0101498	0.987965	not	0.633514	0.0307214	up	0.552197	0.0285128	up
ENSG00000075643	MOCOS	11.0616	6.08163	20.1545	15.0691	2.94368	14.8821	0	10.6391	4.99477	-0.00310898	0.994063	not	-0.120957	NA	not	-0.0908509	NA	not
ENSG00000075651	PLD1	7.65802	36.4898	43.8657	53.2442	68.6859	38.6935	37.854	31.9173	56.1912	0.319854	0.295123	not	0.194346	0.547724	not	-0.12236	NA	not
ENSG00000075673	ATP12A	0	0	0	0	0	0	0	0	0	0	NA	not	0	NA	not	0	NA	not
ENSG00000075702	WDR62	0.850892	6.08163	0	3.01382	0	0	0	5.80315	4.99477	-0.0271365	NA	not	0.015459	NA	not	0.0334936	NA	not
ENSG00000075711	DLG1	53.6062	49.6667	92.4737	66.3041	29.4368	34.7249	51.703	36.7533	38.7095	-0.120301	0.771059	not	-0.18335	0.583202	not	-0.0321219	0.940084	not
ENSG00000075785	RAB7A	351.418	255.428	497.935	538.47	534.769	494.086	358.228	330.78	539.436	0.376575	0.142513	not	0.108001	0.763656	not	-0.277263	0.2827	not
ENSG00000075790	BCAP29	51.0535	66.8979	81.8037	81.3732	56.9112	78.3791	67.3986	55.1299	71.1755	0.0836652	0.865398	not	0.000334426	0.999917	not	-0.0902256	0.816543	not
ENSG00000075826	SEC31B	0	1.01361	0	0	0	0	10.1559	0	3.74608	-0.0137432	NA	not	0.079805	NA	not	0.0665527	NA	not
ENSG00000075856	SART3	168.477	185.49	373.452	279.281	209.001	233.153	168.035	117.03	162.33	0.0821572	0.868037	not	-0.360399	0.190551	not	-0.435192	0.0785733	down
ENSG00000075884	ARHGAP15	152.31	142.918	241.854	167.769	172.696	232.161	281.597	200.209	290.946	0.0986436	0.83212	not	0.384278	0.136603	not	0.248233	0.352767	not
ENSG00000075886	TUBA3D	0	0	0	0	0	0	0	0	0	0	NA	not	0	NA	not	0	NA	not
ENSG00000075891	PAX2	0	0	0	0	0	0	0	0	0	0	NA	not	0	NA	not	0	NA	not
ENSG00000075914	EXOSC7	44.2464	48.653	112.628	47.2166	26.4931	45.6385	72.9382	44.4908	33.7147	-0.176297	0.618926	not	-0.0882212	0.826208	not	0.104131	0.755855	not
ENSG00000075945	KIFAP3	5.95624	12.1633	13.0412	4.01843	20.6058	15.8742	7.38615	6.77034	29.9686	0.0541728	0.890253	not	0.0666905	NA	not	0.000561637	NA	not
ENSG00000075975	MKRN2	17.0178	8.10884	27.2679	12.0553	52.9863	58.5363	33.2377	34.8189	67.4294	0.331709	0.26644	not	0.418389	0.142069	not	0.024872	NA	not
ENSG00000076003	MCM6	211.872	221.98	283.349	182.839	228.626	303.595	135.72	208.913	245.993	0.0189552	0.976372	not	-0.179618	0.570492	not	-0.190168	0.520724	not
ENSG00000076043	REXO2	45.0973	29.3945	46.2369	23.106	26.4931	22.8192	52.6263	26.1142	46.2017	-0.187403	0.583592	not	0.0129368	0.978842	not	0.205728	NA	not
ENSG00000076053	RBM7	81.6856	70.9524	91.2882	71.3271	93.2166	142.868	162.495	82.2113	144.848	0.134534	0.750718	not	0.334015	0.264496	not	0.148874	0.652754	not
ENSG00000076067	RBMS2	0.850892	11.1497	15.4123	2.00922	3.92491	16.8664	0	8.70473	1.24869	-0.00826386	NA	not	-0.0816655	NA	not	-0.0539879	NA	not
ENSG00000076108	BAZ2A	37.4392	66.8979	64.0203	39.1797	35.3242	83.3398	36.0075	56.0971	56.1912	-0.0176027	0.977713	not	-0.0567397	0.897838	not	-0.0317245	0.942225	not
ENSG00000076201	PTPN23	23.825	29.3945	36.7524	19.0875	20.6058	1.98428	7.38615	34.8189	36.2121	-0.1447	0.632164	not	-0.0367617	0.923029	not	0.109533	NA	not
ENSG00000076242	MLH1	101.256	116.565	165.978	82.3778	113.822	156.758	50.7797	66.7362	68.6781	-0.0285902	0.962799	not	-0.612558	0.0208603	down	-0.509508	0.038846	down
ENSG00000076248	UNG	277.391	334.49	681.697	253.161	313.993	443.487	148.646	192.471	294.692	-0.134322	0.733131	not	-0.70052	0.00171866	down	-0.476194	0.0355322	down
ENSG00000076258	FMO4	6.80713	4.05442	5.9278	4.01843	6.86859	8.92927	0.923268	1.93438	3.74608	0.0158236	NA	not	-0.122121	NA	not	-0.106449	NA	not
ENSG00000076321	KLHL20	278.242	415.578	608.193	410.884	462.158	448.448	288.983	393.647	515.71	0.101415	0.814229	not	-0.041447	0.918629	not	-0.147317	0.617421	not
ENSG00000076344	RGS11	0	0	0	0	0	0	0	0	0	0	NA	not	0	NA	not	0	NA	not
ENSG00000076351	SLC46A1	5.10535	2.02721	16.5978	3.01382	3.92491	7.93712	11.0792	19.3438	12.4869	-0.0466014	0.899655	not	0.143832	NA	not	0.160035	NA	not
ENSG00000076356	PLXNA2	0	1.01361	0	1.00461	0	0	0	0	0	0.00032734	NA	not	-0.0082027	NA	not	-0.00570835	NA	not
ENSG00000076382	SPAG5	54.4571	43.585	35.5668	34.1567	13.7372	49.607	8.30941	36.7533	43.7043	-0.102887	0.786474	not	-0.178057	0.55756	not	-0.042428	NA	not
ENSG00000076513	ANKRD13A	77.4311	73.9932	77.0614	92.4239	81.4418	50.5992	74.7847	62.8675	66.1807	0.0137103	0.984179	not	-0.0682219	0.871974	not	-0.0764565	0.846521	not
ENSG00000076554	TPD52	45.0973	38.517	69.9481	31.1428	38.2678	46.6306	56.3194	29.9829	51.1964	-0.10313	0.820505	not	-0.0400379	0.930337	not	0.0746074	0.847171	not
ENSG00000076555	ACACB	51.0535	56.7619	68.7625	25.1152	51.0238	26.7878	21.2352	30.9501	31.2173	-0.216527	0.522609	not	-0.405607	0.164456	not	-0.10542	NA	not
ENSG00000076604	TRAF4	4.25446	1.01361	4.74224	0	14.7184	8.92927	13.849	4.83596	1.24869	0.0729202	NA	not	0.0791649	NA	not	-0.00557834	NA	not
ENSG00000076641	PAG1	312.277	450.041	711.336	685.142	687.84	646.876	691.528	373.336	568.155	0.373133	0.153696	not	0.165618	0.606887	not	-0.217825	0.433361	not
ENSG00000076650	GPATCH1	25.5267	31.4218	37.9379	37.1705	48.0801	25.7957	30.4678	12.5735	58.6886	0.0762386	0.863716	not	0.015221	0.974111	not	-0.0675468	NA	not
ENSG00000076662	ICAM3	0	0	0	0	0	0	0	0	0	0	NA	not	0	NA	not	0	NA	not
ENSG00000076685	NT5C2	0	2.02721	3.55668	6.02765	0	0	0	1.93438	0	0.0114478	NA	not	-0.0226924	NA	not	-0.0247155	NA	not
ENSG00000076706	MCAM	0	0	0	0	0	0	0	0	2.49739	0.000327093	NA	not	0.0179381	NA	not	0.011653	NA	not
ENSG00000076716	GPC4	17.0178	10.1361	28.4535	23.106	39.2491	15.8742	17.5421	3.86877	24.9739	0.104689	0.769632	not	-0.046879	NA	not	-0.14696	NA	not
ENSG00000076770	MBNL3	30.6321	29.3945	24.8968	82.3778	43.174	29.7642	14.7723	15.4751	21.2278	0.229967	0.463414	not	-0.206326	0.497587	not	-0.450262	NA	not
ENSG00000076826	CAMSAP3	0	1.01361	1.18556	2.00922	5.88736	0.992141	0	3.86877	2.49739	0.0642005	NA	not	0.0541117	NA	not	-0.0159803	NA	not
ENSG00000076864	RAP1GAP	0	0	11.8556	3.01382	0	5.95284	0.923268	0.967192	0	0.00194846	NA	not	-0.0535685	NA	not	-0.038839	NA	not
ENSG00000076924	XAB2	0	0	0	0	0	0	0	0	0	0	NA	not	0	NA	not	0	NA	not
ENSG00000076928	ARHGEF1	6.80713	17.2313	0	0	0	0	4.61634	5.80315	12.4869	-0.383718	NA	not	-0.0194131	NA	not	0.167102	NA	not
ENSG00000076944	STXBP2	15.316	10.1361	17.7834	10.0461	5.88736	21.8271	21.2352	13.5407	8.74085	-0.0271017	0.953889	not	0.0144878	NA	not	0.0398291	NA	not
ENSG00000076984	MAP2K7	17.0178	29.3945	66.3914	51.235	40.2303	41.6699	45.2401	46.4252	24.9739	0.12483	0.753532	not	0.0866573	0.825125	not	-0.0550022	NA	not
ENSG00000077009	NMRK2	0	0	0	0	0	0	0	0	0	0	NA	not	0	NA	not	0	NA	not
ENSG00000077044	DGKD	133.59	122.646	291.648	148.682	115.785	111.12	116.332	156.685	234.754	-0.169357	0.656647	not	-0.0205142	0.967663	not	0.161803	0.61755	not
ENSG00000077063	CTTNBP2	0.850892	4.05442	0	10.0461	0.981227	0	5.53961	0	0	0.0336229	NA	not	0.00634502	NA	not	-0.0237263	NA	not
ENSG00000077080	ACTL6B	0	0	0	0	0	0	0	0	0	0	NA	not	0	NA	not	0	NA	not
ENSG00000077092	RARB	1.70178	0	1.18556	0	4.90613	0	6.46288	0	4.99477	0.0174275	NA	not	0.0553737	NA	not	0.0248687	NA	not
ENSG00000077097	TOP2B	187.196	158.122	275.05	221.014	186.433	160.727	298.216	227.29	340.893	-0.00541969	0.993178	not	0.312571	0.277112	not	0.297255	0.264444	not
ENSG00000077147	TM9SF3	168.477	92.2381	260.823	202.931	149.146	135.923	188.347	223.421	222.267	0.0203783	0.974635	not	0.176996	0.606804	not	0.13986	0.675211	not
ENSG00000077150	NFKB2	1.70178	0	7.11336	0	0	0	0	0.967192	0	-0.0440665	NA	not	-0.0370025	NA	not	0.00824367	NA	not
ENSG00000077152	UBE2T	113.169	129.741	165.978	92.4239	119.71	180.57	120.948	97.6864	136.108	-0.00889363	0.989649	not	-0.101708	0.794036	not	-0.0853363	0.829276	not
ENSG00000077157	PPP1R12B	68.0713	53.7211	87.7315	65.2995	68.6859	126.002	79.4011	89.9488	113.631	0.140977	0.730235	not	0.218567	0.511737	not	0.0463717	0.915545	not
ENSG00000077232	DNAJC10	62.966	55.7483	91.2882	73.3364	56.9112	82.3477	61.859	68.6706	78.6677	0.0399284	0.946403	not	0.0142327	0.978076	not	-0.0302614	0.945255	not
ENSG00000077235	GTF3C1	18.7196	7.09524	34.3813	5.02304	25.5119	30.7564	16.6188	43.5236	28.7199	0.0152118	0.977165	not	0.136778	0.647967	not	0.0981912	NA	not
ENSG00000077238	IL4R	52.7553	21.2857	92.4737	17.0783	44.1552	35.7171	24.9282	37.7205	52.4451	-0.17301	0.614706	not	-0.144908	0.668049	not	0.0506417	NA	not
ENSG00000077254	USP33	111.467	112.51	216.958	150.691	112.841	209.342	146.8	102.522	133.61	0.102584	0.828179	not	-0.060119	0.889858	not	-0.167362	0.600276	not
ENSG00000077264	PAK3	0	0	0	0	0	0	0	0	0	0	NA	not	0	NA	not	0	NA	not
ENSG00000077274	CAPN6	0	4.05442	3.55668	0	0	0	0	3.86877	0	-0.0494347	NA	not	-0.0117212	NA	not	0.0302976	NA	not
ENSG00000077279	DCX	0	0	0	0	0	0	0	0	0	0	NA	not	0	NA	not	0	NA	not
ENSG00000077312	SNRPA	76.5802	149	199.174	88.4055	121.672	79.3712	42.4703	87.0473	79.9164	-0.158046	0.684482	not	-0.47329	0.0968061	down	-0.227878	0.428675	not
ENSG00000077327	SPAG6	0.850892	1.01361	0	4.01843	1.96245	0	0	0.967192	0	0.0289685	NA	not	-0.0165719	NA	not	-0.0346707	NA	not
ENSG00000077348	EXOSC5	11.0616	15.2041	5.9278	27.1244	16.6809	25.7957	6.46288	14.5079	54.9425	0.164741	0.576057	not	0.179502	NA	not	-0.0114963	NA	not
ENSG00000077380	DYNC1I2	53.6062	38.517	56.9069	97.4469	103.029	111.12	69.2451	50.294	66.1807	0.564756	0.0567824	up	0.142665	0.697606	not	-0.343283	0.191867	not
ENSG00000077420	APBB1IP	62.1151	56.7619	55.7213	115.53	118.728	180.57	144.953	100.588	127.367	0.777705	0.0103057	up	0.60754	0.0304131	up	-0.0740819	0.858363	not
ENSG00000077454	LRCH4	0	0	4.74224	0	0	0	0	0.967192	0	-0.0212796	NA	not	-0.0151577	NA	not	0.00596788	NA	not
ENSG00000077458	FAM76B	289.303	347.667	506.234	382.755	309.086	405.786	288.983	139.276	273.464	0.0268993	0.963303	not	-0.412938	0.117381	not	-0.417575	0.0882234	down
ENSG00000077463	SIRT6	16.1669	16.2177	28.4535	17.0783	32.3805	18.8507	16.6188	19.3438	23.7252	0.0584499	0.904225	not	0.00697038	NA	not	-0.0556985	NA	not
ENSG00000077498	TYR	0	0	0	0	0	0	0	0	0	0	NA	not	0	NA	not	0	NA	not
ENSG00000077514	POLD3	45.0973	50.6803	86.5459	43.1981	84.3855	85.3241	55.3961	52.2284	72.4242	0.12256	0.779364	not	0.0213076	0.967283	not	-0.112257	0.74986	not
ENSG00000077522	ACTN2	0	0	0	0	0	0	0	0	0	0	NA	not	0	NA	not	0	NA	not
ENSG00000077549	CAPZB	114.87	77.034	107.886	85.3916	131.484	126.002	86.7872	138.308	133.61	0.0799635	0.873209	not	0.110322	0.776	not	0.0144312	0.980321	not
ENSG00000077585	GPR137B	32.3339	21.2857	65.2058	14.0645	33.3617	38.6935	33.2377	33.8517	36.2121	-0.091608	0.835816	not	-0.0276779	0.949609	not	0.0729727	NA	not
ENSG00000077616	NAALAD2	5.95624	0	9.48448	0	0	0	0.923268	0	16.233	-0.13224	NA	not	0.000331225	NA	not	0.0949505	NA	not
ENSG00000077684	JADE1	232.293	338.544	426.802	417.917	542.618	358.163	373.924	306.6	405.825	0.319156	0.247981	not	0.11852	0.73886	not	-0.214549	0.439518	not
ENSG00000077713	SLC25A43	27.2285	22.2993	30.8246	55.2534	37.2866	52.5835	48.0099	54.1627	49.9477	0.30536	0.327325	not	0.362587	0.218681	not	0.00913238	NA	not
ENSG00000077721	UBE2A	57.8606	39.5306	60.4636	54.2488	41.2115	72.4263	31.3911	82.2113	99.8955	0.0321975	0.955059	not	0.139572	0.698435	not	0.0886902	0.810484	not
ENSG00000077782	FGFR1	38.2901	23.3129	36.7524	33.152	61.8173	73.4184	24.9282	23.2126	51.1964	0.223294	0.498737	not	-0.02056	0.96695	not	-0.248496	NA	not
ENSG00000077800	FKBP6	0	0	0	0	0	0	0	0	0	0	NA	not	0	NA	not	0	NA	not
ENSG00000077935	SMC1B	23.825	25.3401	18.969	11.0507	27.4744	32.7406	68.3218	25.147	24.9739	0.000926617	0.999688	not	0.198773	0.508897	not	0.166362	NA	not
ENSG00000077942	FBLN1	1.70178	1.01361	11.8556	5.02304	4.90613	0.992141	0	11.6063	2.49739	0.000805372	NA	not	0.0183527	NA	not	0.0131078	NA	not
ENSG00000077943	ITGA8	0.850892	0	0	0	0	0	0	0.967192	0	-0.00723735	NA	not	0.000575164	NA	not	0.00596796	NA	not
ENSG00000077984	CST7	0	0	5.9278	0	0.981227	0	1.84654	2.90158	3.74608	-0.0373685	NA	not	0.025615	NA	not	0.047133	NA	not
ENSG00000078018	MAP2	2.55267	3.04082	8.29892	0	0	0.992141	0.923268	0	7.49216	-0.100635	NA	not	-0.0306561	NA	not	0.0591167	NA	not
ENSG00000078043	PIAS2	45.9481	17.2313	37.9379	57.2626	27.4744	38.6935	56.3194	57.0643	19.9791	0.066456	0.883382	not	0.109675	0.75245	not	0.0238941	NA	not
ENSG00000078053	AMPH	16.1669	14.1905	10.67	12.0553	9.81227	12.8978	0	6.77034	3.74608	-0.0289589	0.945576	not	-0.277885	NA	not	-0.168424	NA	not
ENSG00000078061	ARAF	11.9125	20.2721	30.8246	17.0783	10.7935	13.89	10.1559	14.5079	9.98955	-0.0721549	0.859438	not	-0.151604	NA	not	-0.0512984	NA	not
ENSG00000078070	MCCC1	27.2285	29.3945	55.7213	13.0599	47.0989	20.835	15.6956	12.5735	37.4608	-0.0723904	0.868037	not	-0.196397	0.52253	not	-0.0882006	NA	not
ENSG00000078081	LAMP3	0	0	0	0	0	0	0	0	0	0	NA	not	0	NA	not	0	NA	not
ENSG00000078098	FAP	0	0	0	0	0	0	0.923268	0	0	0.000327152	NA	not	0.00935568	NA	not	0.00596801	NA	not
ENSG00000078114	NEBL	0	0	2.37112	5.02304	1.96245	8.92927	0	1.93438	0	0.0881701	NA	not	0.00605169	NA	not	-0.0665557	NA	not
ENSG00000078124	ACER3	45.9481	33.449	43.8657	7.03225	13.7372	18.8507	28.6213	38.6877	46.2017	-0.658871	0.052769	down	-0.0494497	0.908174	not	0.414303	NA	not
ENSG00000078140	UBE2K	125.081	90.2109	260.823	113.521	173.677	220.255	148.646	127.669	253.485	0.0984714	0.836532	not	0.120645	0.750643	not	0.00562843	0.992372	not
ENSG00000078142	PIK3C3	79.1329	82.102	111.443	79.364	94.1978	131.955	74.7847	139.276	136.108	0.0929811	0.851191	not	0.19795	0.554578	not	0.0801503	0.844934	not
ENSG00000078177	N4BP2	11.0616	7.09524	33.1957	26.1198	11.7747	47.6227	41.5471	11.6063	7.49216	0.134887	0.657565	not	0.0884148	0.776886	not	-0.0574518	NA	not
ENSG00000078237	TIGAR	20.4214	13.1769	36.7524	3.01382	18.6433	19.8428	0.923268	26.1142	28.7199	-0.0844602	0.799469	not	-0.0457968	NA	not	0.0451733	NA	not
ENSG00000078246	TULP3	17.0178	12.1633	29.639	45.2073	24.5307	31.7485	27.698	14.5079	26.2226	0.220677	0.48365	not	0.0743184	0.843373	not	-0.149696	NA	not
ENSG00000078269	SYNJ2	195.705	204.748	387.678	264.212	299.274	257.957	280.674	219.553	203.537	0.107975	0.813267	not	-0.0270909	0.951455	not	-0.141544	0.66484	not
ENSG00000078295	ADCY2	0	0	0	0	0	0	0	0	0	0	NA	not	0	NA	not	0	NA	not
ENSG00000078304	PPP2R5C	125.932	107.442	233.555	183.843	179.565	257.957	199.426	151.849	290.946	0.292106	0.327548	not	0.319659	0.254225	not	-0.00680531	0.989694	not
ENSG00000078319	PMS2P1	0	0	0	0	0	0	0	0	0	0	NA	not	0	NA	not	0	NA	not
ENSG00000078328	RBFOX1	0	0	1.18556	0	0	0	0	0	0	-0.00723728	NA	not	-0.00820263	NA	not	0.000129731	NA	not
ENSG00000078369	GNB1	315.681	317.258	456.441	397.825	556.356	429.597	362.844	404.286	511.964	0.276702	0.32009	not	0.17722	0.554077	not	-0.117132	0.711646	not
ENSG00000078399	HOXA9	643.274	731.823	1021.95	485.225	704.521	912.769	930.654	948.815	1258.68	-0.0958805	0.810473	not	0.33261	0.118687	not	0.427544	0.0272001	up
ENSG00000078401	EDN1	0	0	0	0	0	0	0	0	0	0	NA	not	0	NA	not	0	NA	not
ENSG00000078403	MLLT10	61.2642	53.7211	75.8759	46.2119	55.9299	37.7013	74.7847	69.6378	106.139	-0.137357	0.736014	not	0.172421	0.620462	not	0.313467	0.236439	not
ENSG00000078487	ZCWPW1	11.9125	7.09524	27.2679	18.0829	16.6809	14.8821	16.6188	14.5079	26.2226	0.0503025	0.914718	not	0.0861082	NA	not	0.0204778	NA	not
ENSG00000078549	ADCYAP1R1	0	0	0	0	0	0	0	0	0	0	NA	not	0	NA	not	0	NA	not
ENSG00000078579	FGF20	5.95624	0	1.18556	0	4.90613	1.98428	2.7698	11.6063	7.49216	-0.0128787	NA	not	0.0778386	NA	not	0.0685174	NA	not
ENSG00000078589	P2RY10	0	0	0	0	0	0	0	0	0	0	NA	not	0	NA	not	0	NA	not
ENSG00000078596	ITM2A	19.5705	5.06803	23.7112	21.0968	11.7747	19.8428	25.8515	13.5407	11.2382	0.0306154	0.948152	not	0.0277519	NA	not	-0.00819521	NA	not
ENSG00000078618	NRDC	124.23	130.755	132.783	194.894	119.71	106.159	197.579	88.0145	117.377	0.0691571	0.895003	not	0.0306808	0.945332	not	-0.0471	0.913496	not
ENSG00000078668	VDAC3	363.331	357.803	541.801	461.115	519.069	675.648	404.391	360.763	429.551	0.318759	0.188913	not	-0.0265927	0.945161	not	-0.35796	0.0994273	down
ENSG00000078674	PCM1	313.128	249.347	416.132	327.502	284.556	325.422	292.676	155.718	214.775	0.00872656	0.98992	not	-0.301826	0.304263	not	-0.29013	0.2827	not
ENSG00000078687	TNRC6C	146.353	153.054	174.277	191.88	214.889	195.452	247.436	246.634	297.189	0.226738	0.488755	not	0.497452	0.0449135	up	0.205028	0.480518	not
ENSG00000078699	CBFA2T2	42.5446	47.6394	62.8347	52.2396	52.9863	38.6935	93.2501	43.5236	42.4556	0.00472788	0.993638	not	0.110697	0.768381	not	0.092979	0.793221	not
ENSG00000078725	BRINP1	0	0	0	0	0	0	0	0	0	0	NA	not	0	NA	not	0	NA	not
ENSG00000078747	ITCH	30.6321	14.1905	39.1235	46.2119	36.3054	26.7878	25.8515	29.0158	48.699	0.119647	0.762128	not	0.0838771	0.82809	not	-0.051914	NA	not
ENSG00000078795	PKD2L2	0	3.04082	0	0	0	0	0	0	1.24869	-0.0206025	NA	not	-0.0144042	NA	not	0.00596788	NA	not
ENSG00000078804	TP53INP2	5.10535	0	10.67	0	0	3.96856	12.9258	6.77034	12.4869	-0.0975385	NA	not	0.084395	NA	not	0.141342	NA	not
ENSG00000078808	SDF4	53.6062	21.2857	103.144	45.2073	65.7422	47.6227	34.1609	28.0486	72.4242	-0.00170852	0.998743	not	-0.115864	0.753949	not	-0.100162	0.765466	not
ENSG00000078814	MYH7B	0	0	0	0	0	9.92141	0	8.70473	0	0.061248	NA	not	0.0731042	NA	not	0.00141718	NA	not
ENSG00000078898	BPIFB2	0	0	0	0	0	0	0	0	0	0	NA	not	0	NA	not	0	NA	not
ENSG00000078900	TP73	0	2.02721	9.48448	19.0875	3.92491	10.9135	1.84654	2.90158	1.24869	0.145132	NA	not	-0.03559	NA	not	-0.147123	NA	not
ENSG00000078902	TOLLIP	63.8169	60.8163	138.711	101.465	161.902	133.939	81.2476	107.358	163.579	0.366158	0.206499	not	0.259031	0.410649	not	-0.122252	0.721311	not
ENSG00000078967	UBE2D4	17.8687	5.06803	16.5978	0	1.96245	14.8821	4.61634	11.6063	2.49739	-0.106935	0.658854	not	-0.0940442	NA	not	0.0236471	NA	not
ENSG00000079101	CLUL1	0	7.09524	0	0	0	0	0	0	0	-0.0317994	NA	not	-0.0365154	NA	not	0.00012959	NA	not
ENSG00000079102	RUNX1T1	12.7634	22.2993	27.2679	10.0461	2.94368	15.8742	14.7723	3.86877	2.49739	-0.124489	0.66272	not	-0.204073	NA	not	-0.0384115	NA	not
ENSG00000079112	CDH17	0	0	4.74224	0	2.94368	0	4.61634	0	0	-0.00192819	NA	not	0.0096674	NA	not	0.00814548	NA	not
ENSG00000079134	THOC1	1.70178	16.2177	15.4123	0	8.83104	2.97642	11.0792	10.6391	11.2382	-0.11278	0.651097	not	0.014821	NA	not	0.11445	NA	not
ENSG00000079150	FKBP7	14.4652	26.3537	35.5668	6.02765	20.6058	23.8114	23.0817	30.9501	57.4399	-0.107297	0.780043	not	0.155208	0.629892	not	0.252802	NA	not
ENSG00000079156	OSBPL6	0.850892	2.02721	0	0	0	7.93712	0	13.5407	0	0.0252285	NA	not	0.0593601	NA	not	0.0210126	NA	not
ENSG00000079215	SLC1A3	5.95624	7.09524	9.48448	0	2.94368	16.8664	5.53961	9.67192	6.24347	-0.0193448	NA	not	-9.81598e-06	NA	not	0.0183661	NA	not
ENSG00000079246	XRCC5	589.668	698.374	925.923	657.013	707.465	919.714	592.738	853.063	896.562	0.0808577	0.854566	not	0.0878084	0.788705	not	-0.000222829	0.99914	not
ENSG00000079257	LXN	0	0	0	0	0	5.95284	0	0	0	0.0275315	NA	not	0.000574773	NA	not	-0.0206355	NA	not
ENSG00000079263	SP140	0	0	0	0	0	0	0	0.967192	0	0.000327152	NA	not	0.00935568	NA	not	0.00596801	NA	not
ENSG00000079277	MKNK1	83.3874	81.0884	98.4015	107.493	79.4794	78.3791	79.4011	76.4082	64.9321	0.0342034	0.954331	not	-0.0991397	0.805437	not	-0.127869	0.707499	not
ENSG00000079308	TNS1	11.9125	13.1769	27.2679	34.1567	44.1552	0	26.7748	23.2126	47.4503	0.106857	0.73139	not	0.150411	0.569784	not	0.0162822	NA	not
ENSG00000079313	REXO1	0	0	0	0	0	4.9607	0	1.93438	0	0.0251472	NA	not	0.0180789	NA	not	-0.00699424	NA	not
ENSG00000079332	SAR1A	68.9222	93.2517	145.824	109.502	131.484	113.104	132.951	109.293	133.61	0.16687	0.659537	not	0.21733	0.501	not	0.0226416	0.959864	not
ENSG00000079335	CDC14A	46.799	41.5578	45.0513	31.1428	50.0426	62.5049	42.4703	50.294	82.4138	0.0293156	0.958546	not	0.12788	0.732139	not	0.0822967	0.829866	not
ENSG00000079337	RAPGEF3	1.70178	0	0	0	0	0.992141	0.923268	0	0	-0.00808179	NA	not	-0.00918121	NA	not	0.000129776	NA	not
ENSG00000079385	CEACAM1	0	0	0	0	0	0	0	0.967192	0	0.000327152	NA	not	0.00935568	NA	not	0.00596801	NA	not
ENSG00000079387	SENP1	29.7812	33.449	41.4946	20.0922	21.587	39.6856	17.5421	22.2454	64.9321	-0.0780785	0.86174	not	-0.0216004	0.963143	not	0.0639423	NA	not
ENSG00000079393	DUSP13	0	0	0	0	0	0	0	0	0	0	NA	not	0	NA	not	0	NA	not
ENSG00000079432	CIC	14.4652	12.1633	22.5256	19.0875	12.7559	14.8821	24.9282	17.4095	14.9843	0.0078624	0.988602	not	0.0690161	NA	not	0.0504204	NA	not
ENSG00000079435	LIPE	0	0	0	0	0	0	0	0	2.49739	0.000327093	NA	not	0.0179381	NA	not	0.011653	NA	not
ENSG00000079459	FDFT1	996.394	960.898	1925.35	2231.23	2300.98	3012.14	2667.32	1831.86	3237.86	0.957307	4.35073e-07	up	0.909082	5.8716e-07	up	-0.00910953	0.985903	not
ENSG00000079462	PAFAH1B3	6.80713	25.3401	15.4123	8.03686	15.6996	24.8035	13.849	12.5735	38.7095	0.00886441	0.987418	not	0.0783611	NA	not	0.0565808	NA	not
ENSG00000079482	OPHN1	5.95624	1.01361	5.9278	5.02304	0.981227	7.93712	3.69307	0	7.49216	0.00600186	NA	not	-0.0200589	NA	not	-0.0206775	NA	not
ENSG00000079557	AFM	0	0	0	0	0	0	0	0	0	0	NA	not	0	NA	not	0	NA	not
ENSG00000079616	KIF22	107.212	113.524	197.989	114.525	227.645	131.955	24.9282	120.899	167.325	0.0932149	0.842606	not	-0.156382	0.652474	not	-0.245414	0.366666	not
ENSG00000079689	SCGN	0	0	0	0	0	0	0	0	0	0	NA	not	0	NA	not	0	NA	not
ENSG00000079691	CARMIL1	2.55267	1.01361	11.8556	12.0553	0	5.95284	0	5.80315	0	0.0251455	NA	not	-0.0465186	NA	not	-0.0558769	NA	not
ENSG00000079739	PGM1	2.55267	9.12245	5.9278	19.0875	19.6245	14.8821	19.3886	17.4095	34.9634	0.346102	0.214916	not	0.522416	NA	not	0.0545293	NA	not
ENSG00000079785	DDX1	85.94	102.374	155.308	159.733	115.785	174.617	158.802	74.4738	113.631	0.220143	0.530302	not	0.0492725	0.913533	not	-0.185894	0.553368	not
ENSG00000079805	DNM2	57.0097	53.7211	93.6593	88.4055	63.7797	54.5677	24.005	30.9501	13.7356	0.0474204	0.933902	not	-0.649145	0.0366921	down	-0.59763	0.0180709	down
ENSG00000079819	EPB41L2	55.3079	84.1292	101.958	73.3364	82.4231	116.08	76.6313	93.8176	131.113	0.115339	0.796793	not	0.19043	0.566898	not	0.0505558	0.907222	not
ENSG00000079841	RIMS1	0	0	0	0	0	0	0	0	0	0	NA	not	0	NA	not	0	NA	not
ENSG00000079931	MOXD1	6.80713	4.05442	21.3401	2.00922	16.6809	11.9057	5.53961	10.6391	18.7304	0.010847	0.981636	not	0.0302601	NA	not	0.0138417	NA	not
ENSG00000079950	STX7	102.958	87.17	149.381	118.544	103.029	159.735	162.495	126.702	137.356	0.112402	0.803231	not	0.216048	0.508897	not	0.0772053	0.848569	not
ENSG00000079974	RABL2B	98.7034	87.17	129.226	104.479	69.6671	154.774	57.2426	68.6706	84.9112	0.0434913	0.943766	not	-0.285881	0.354539	not	-0.311758	0.243783	not
ENSG00000079999	KEAP1	176.985	256.442	510.977	307.41	335.58	214.302	247.436	257.273	274.713	0.0378928	0.949552	not	-0.0783538	0.847361	not	-0.11449	0.742314	not
ENSG00000080007	DDX43	5.10535	0	4.74224	7.03225	8.83104	4.9607	0	0	0	0.0514078	NA	not	-0.175757	NA	not	-0.14889	NA	not
ENSG00000080031	PTPRH	0	0	0	0	1.96245	7.93712	1.84654	1.93438	4.99477	0.102104	NA	not	0.112571	NA	not	-0.00320494	NA	not
ENSG00000080166	DCT	0	0	0	0	0	0	0	0	0	0	NA	not	0	NA	not	0	NA	not
ENSG00000080189	SLC35C2	22.9741	17.2313	15.4123	5.02304	32.3805	28.7721	13.849	25.147	27.4713	0.0254501	0.95847	not	0.0322799	NA	not	0.000862617	NA	not
ENSG00000080200	CRYBG3	13.6143	3.04082	9.48448	22.1014	10.7935	2.97642	6.46288	5.80315	7.49216	0.0525668	0.882427	not	-0.0538794	NA	not	-0.0944323	NA	not
ENSG00000080224	EPHA6	0	0	0	0	0	0	0	0	0	0	NA	not	0	NA	not	0	NA	not
ENSG00000080293	SCTR	0	0	0	0	0	0	0	0	0	0	NA	not	0	NA	not	0	NA	not
ENSG00000080298	RFX3	18.7196	21.2857	45.0513	44.2027	52.005	59.5284	43.3936	51.2612	61.186	0.40301	0.184606	not	0.419991	0.149546	not	-0.0153036	NA	not
ENSG00000080345	RIF1	473.947	538.224	688.811	564.589	556.356	459.361	649.981	407.188	387.095	-0.00369007	0.995538	not	-0.0971723	0.80364	not	-0.0870384	0.823073	not
ENSG00000080371	RAB21	194.854	124.673	327.215	237.087	264.931	276.807	254.822	233.093	428.302	0.206245	0.556494	not	0.334219	0.228903	not	0.0873862	0.821575	not
ENSG00000080493	SLC4A4	3.40357	1.01361	0	4.01843	1.96245	0	0	3.86877	0	0.00708358	NA	not	-0.0096791	NA	not	-0.0127202	NA	not
ENSG00000080503	SMARCA2	616.896	908.19	1236.54	2540.65	2020.35	1560.64	892.8	1137.42	1540.89	1.15744	2.60164e-06	up	0.27816	0.319852	not	-0.602684	0.00705319	down
ENSG00000080511	RDH8	0	0	0	0	0	0	0	0	0	0	NA	not	0	NA	not	0	NA	not
ENSG00000080546	SESN1	47.6499	60.8163	107.886	57.2626	84.3855	72.4263	130.181	123.801	169.822	0.0549713	0.923452	not	0.666998	0.0113603	up	0.513507	0.0362174	up
ENSG00000080561	MID2	7.65802	14.1905	18.969	20.0922	17.6621	22.8192	28.6213	25.147	23.7252	0.145522	0.665504	not	0.275542	NA	not	0.0748352	NA	not
ENSG00000080572	DNAAF6	0	0	0	0	0	0	0	0	0	0	NA	not	0	NA	not	0	NA	not
ENSG00000080573	COL5A3	0	0	0	0	0	0	0	0	0	0	NA	not	0	NA	not	0	NA	not
ENSG00000080603	SRCAP	40.8428	28.3809	119.742	62.2857	25.5119	32.7406	82.1709	37.7205	61.186	-0.0913137	0.834238	not	0.0388296	0.929471	not	0.132017	0.660196	not
ENSG00000080608	PUM3	206.767	233.129	241.854	119.548	211.945	249.027	217.891	139.276	219.77	-0.114022	0.799031	not	-0.141335	0.68997	not	-0.00911339	0.986745	not
ENSG00000080618	CPB2	0	6.08163	4.74224	0	0	4.9607	0	0	0	-0.0196876	NA	not	-0.0782241	NA	not	-0.0361909	NA	not
ENSG00000080644	CHRNA3	0	0	0	0	0	0	0	0	0	0	NA	not	0	NA	not	0	NA	not
ENSG00000080709	KCNN2	279.943	201.707	384.122	116.534	353.242	421.66	323.144	532.923	817.894	0.0223416	0.974563	not	0.52396	0.0583128	up	0.43836	0.0850928	up
ENSG00000080802	CNOT4	101.256	128.728	182.576	112.516	182.508	193.467	175.421	147.013	176.066	0.177288	0.626806	not	0.212349	0.499015	not	0.0100144	0.986213	not
ENSG00000080815	PSEN1	108.063	132.782	173.092	81.3732	126.578	108.143	110.792	109.293	169.822	-0.157799	0.68367	not	-0.0391675	0.931213	not	0.131468	0.694651	not
ENSG00000080819	CPOX	28.9303	13.1769	23.7112	15.0691	10.7935	13.89	35.0842	24.1798	57.4399	-0.145267	0.663935	not	0.191389	0.537417	not	0.329171	NA	not
ENSG00000080822	CLDND1	23.825	18.2449	11.8556	2.00922	22.5682	42.662	21.2352	22.2454	62.4347	0.0188344	0.970041	not	0.140783	0.624571	not	0.0963133	NA	not
ENSG00000080823	MOK	0.850892	3.04082	1.18556	3.01382	13.7372	0	1.84654	0	0	0.0617414	NA	not	-0.0417335	NA	not	-0.0765233	NA	not
ENSG00000080824	HSP90AA1	1613.29	1906.59	2985.24	2944.5	3646.24	3202.63	3432.71	2551.45	3387.71	0.554384	0.00259987	up	0.480172	0.0125336	up	-0.0804597	0.806702	not
ENSG00000080839	RBL1	63.8169	126.701	112.628	71.3271	116.766	120.049	67.3986	65.769	64.9321	0.0351187	0.953904	not	-0.276977	0.375536	not	-0.293408	0.2827	not
ENSG00000080845	DLGAP4	18.7196	16.2177	21.3401	37.1705	6.86859	6.94498	18.4654	11.6063	18.7304	0.00300578	0.994962	not	-0.0347831	NA	not	-0.0320551	NA	not
ENSG00000080854	IGSF9B	0	0	0	0	0	0	0	0	0	0	NA	not	0	NA	not	0	NA	not
ENSG00000080910	CFHR2	0	0	0	0	0	0	0	0	0	0	NA	not	0	NA	not	0	NA	not
ENSG00000080947	CROCCP3	0	0	0	0	0	0	0	0.967192	0	0.000327152	NA	not	0.00935568	NA	not	0.00596801	NA	not
ENSG00000080986	NDC80	102.958	119.605	213.401	111.511	158.959	155.766	154.186	111.227	127.367	0.0443738	0.942524	not	-0.0238953	0.960786	not	-0.0702221	0.866669	not
ENSG00000081014	AP4E1	21.2723	7.09524	39.1235	16.0737	5.88736	28.7721	25.8515	27.0814	26.2226	-0.0502072	0.913736	not	0.0723263	0.837875	not	0.114075	NA	not
ENSG00000081019	RSBN1	129.336	189.544	231.184	200.922	281.612	260.933	305.602	308.534	385.846	0.341035	0.18473	not	0.69534	0.0010879	up	0.258767	0.303715	not
ENSG00000081026	MAGI3	40.8428	39.5306	61.6491	53.2442	61.8173	40.6778	64.6288	27.0814	66.1807	0.0727183	0.883765	not	0.0652135	0.876213	not	-0.0201625	0.961795	not
ENSG00000081041	CXCL2	1.70178	0	0	0	0	3.96856	0	1.93438	8.74085	0.012681	NA	not	0.0463356	NA	not	0.0221798	NA	not
ENSG00000081051	AFP	0	0	0	0	0	0	0	0	0	0	NA	not	0	NA	not	0	NA	not
ENSG00000081052	COL4A4	0	0	0	0	0	0	0	0	0	0	NA	not	0	NA	not	0	NA	not
ENSG00000081059	TCF7	0	4.05442	1.18556	0	0.981227	0.992141	3.69307	4.83596	4.99477	-0.0400754	NA	not	0.0624229	NA	not	0.0740433	NA	not
ENSG00000081087	OSTM1	46.799	47.6394	82.9892	54.2488	106.954	101.198	79.4011	58.9987	104.89	0.276746	0.38592	not	0.240112	0.459155	not	-0.0646503	0.88012	not
ENSG00000081138	CDH7	0	1.01361	0	0	0	0	1.84654	0	0	-0.0072374	NA	not	0.00878385	NA	not	0.0115479	NA	not
ENSG00000081148	IMPG2	0	0	0	0	0	0.992141	0	0	3.74608	0.007894	NA	not	0.0239434	NA	not	0.00951677	NA	not
ENSG00000081154	PCNP	63.8169	45.6122	54.5358	71.3271	54.9487	78.3791	56.3194	62.8675	86.1598	0.114031	0.794413	not	0.110273	0.775791	not	-0.022939	0.958233	not
ENSG00000081177	EXD2	4.25446	5.06803	5.9278	19.0875	6.86859	7.93712	2.7698	1.93438	4.99477	0.126403	NA	not	-0.0666125	NA	not	-0.167522	NA	not
ENSG00000081181	ARG2	3.40357	2.02721	1.18556	5.02304	2.94368	0	6.46288	7.73753	4.99477	0.0142847	NA	not	0.0945439	NA	not	0.0576329	NA	not
ENSG00000081189	MEF2C	284.198	316.245	416.132	280.286	442.533	367.092	460.711	379.139	467.011	0.104309	0.812879	not	0.279279	0.295397	not	0.151653	0.616301	not
ENSG00000081237	PTPRC	149.757	139.878	136.339	124.571	187.414	190.491	177.267	104.457	149.843	0.100475	0.833055	not	-0.00308536	0.993548	not	-0.111393	0.755855	not
ENSG00000081248	CACNA1S	0	0	0	0	0	0	0	0	0	0	NA	not	0	NA	not	0	NA	not
ENSG00000081277	PKP1	0	0	0	0	0	0	0	0	0	0	NA	not	0	NA	not	0	NA	not
ENSG00000081307	UBA5	25.5267	34.4626	82.9892	39.1797	39.2491	63.497	20.3119	32.8845	64.9321	0.0465902	0.934444	not	-0.0644802	0.876213	not	-0.107914	NA	not
ENSG00000081320	STK17B	352.269	318.272	647.316	601.76	550.468	658.781	660.137	666.395	741.724	0.410399	0.0641393	up	0.564928	0.00597111	up	0.104075	0.742135	not
ENSG00000081377	CDC14B	3.40357	12.1633	10.67	8.03686	28.4556	7.93712	7.38615	2.90158	1.24869	0.0907775	0.763642	not	-0.10828	NA	not	-0.172821	NA	not
ENSG00000081386	ZNF510	20.4214	21.2857	22.5256	36.1659	53.9675	39.6856	49.8565	47.3924	44.953	0.353817	0.246942	not	0.451872	0.120451	not	0.0331409	NA	not
ENSG00000081479	LRP2	8.50892	0	15.4123	5.02304	0	0	0	4.83596	0	-0.0563776	NA	not	-0.0717329	NA	not	-0.00379884	NA	not
ENSG00000081665	ZNF506	19.5705	16.2177	14.2267	11.0507	34.3429	14.8821	14.7723	31.9173	23.7252	0.0416644	0.932361	not	0.0919922	NA	not	0.0342142	NA	not
ENSG00000081692	JMJD4	63.8169	65.8843	124.484	106.488	100.085	84.332	79.4011	112.194	92.4033	0.145576	0.716997	not	0.126645	0.739326	not	-0.0395289	0.930971	not
ENSG00000081721	DUSP12	45.9481	96.2925	71.1336	50.2304	80.4606	86.3162	77.5545	76.4082	126.118	0.0244833	0.969209	not	0.175982	0.609562	not	0.132602	0.693049	not
ENSG00000081760	AACS	30.6321	34.4626	58.0925	91.4193	56.9112	65.4813	68.3218	26.1142	48.699	0.31896	0.303884	not	0.107462	0.776	not	-0.206348	0.467941	not
ENSG00000081791	DELE1	78.282	47.6394	66.3914	71.3271	74.5732	68.4577	51.703	82.2113	32.466	0.0484027	0.931133	not	-0.0663038	0.872807	not	-0.111781	0.73162	not
ENSG00000081800	SLC13A1	0	0	0	0	0	0	0.923268	0	0	0.000327152	NA	not	0.00935568	NA	not	0.00596801	NA	not
ENSG00000081803	CADPS2	0	0	0	0	0	0	0	0	0	0	NA	not	0	NA	not	0	NA	not
ENSG00000081818	PCDHB4	0.850892	0	0	0	0	0	0	0	0	-0.00723728	NA	not	-0.00820263	NA	not	0.000129731	NA	not
ENSG00000081842	PCDHA6	0	0	0	0	0	0	0	0	0	0	NA	not	0	NA	not	0	NA	not
ENSG00000081853	PCDHGA2	0	0	0	0	0	0	0	0	0	0	NA	not	0	NA	not	0	NA	not
ENSG00000081870	HSPB11	71.4749	35.4762	173.092	85.3916	83.4043	108.143	95.0966	90.916	123.621	0.0613588	0.911762	not	0.123521	0.748273	not	0.0449699	0.917862	not
ENSG00000081913	PHLPP1	305.47	303.068	502.678	399.834	444.496	511.945	419.164	371.402	349.634	0.242423	0.407719	not	0.0817502	0.825125	not	-0.174683	0.545897	not
ENSG00000081923	ATP8B1	0.850892	12.1633	0	3.01382	4.90613	4.9607	7.38615	0.967192	3.74608	-0.00363458	NA	not	-0.00900973	NA	not	-0.0035277	NA	not
ENSG00000081985	IL12RB2	10.2107	4.05442	39.1235	8.03686	16.6809	10.9135	5.53961	9.67192	11.2382	-0.0384954	0.929777	not	-0.120837	NA	not	-0.0589503	NA	not
ENSG00000082014	SMARCD3	2.55267	6.08163	2.37112	0	0	0	2.7698	5.80315	1.24869	-0.146755	NA	not	-0.00544354	NA	not	0.101935	NA	not
ENSG00000082068	WDR70	17.8687	22.2993	40.3091	3.01382	23.5494	10.9135	34.1609	18.3766	21.2278	-0.174582	0.570447	not	0.00219499	NA	not	0.1725	NA	not
ENSG00000082074	FYB1	86.7909	77.034	106.7	108.498	70.6483	74.4105	158.802	109.293	123.621	-0.0014618	0.999298	not	0.269666	0.394578	not	0.245775	0.385323	not
ENSG00000082126	MPP4	0	0	0	0	0	0	0	0	0	0	NA	not	0	NA	not	0	NA	not
ENSG00000082146	STRADB	16.1669	17.2313	18.969	11.0507	27.4744	27.7799	20.3119	21.2782	27.4713	0.0707026	0.870574	not	0.0976126	NA	not	0.00941263	NA	not
ENSG00000082153	BZW1	85.94	70.9524	123.298	64.2949	66.7234	102.19	156.032	55.1299	96.1494	-0.0716241	0.890253	not	0.083259	0.839001	not	0.154081	0.629702	not
ENSG00000082175	PGR	57.0097	46.6258	79.4326	71.3271	36.3054	38.6935	66.4753	57.0643	92.4033	-0.0616507	0.909098	not	0.09642	0.810793	not	0.15442	0.621617	not
ENSG00000082196	C1QTNF3	0	0	10.67	13.0599	0	0	2.7698	0	4.99477	0.0270351	NA	not	-0.00201135	NA	not	-0.0241664	NA	not
ENSG00000082212	ME2	61.2642	65.8843	97.216	59.2718	59.8548	96.2376	78.4778	80.2769	111.134	0.00336115	0.995571	not	0.15414	0.662685	not	0.138201	0.680284	not
ENSG00000082213	C5orf22	102.107	194.612	243.04	77.3548	132.466	152.79	103.406	67.7034	166.076	-0.221019	0.526589	not	-0.347679	0.229575	not	-0.07726	0.848717	not
ENSG00000082258	CCNT2	218.679	151.027	224.071	166.765	197.227	250.019	167.112	216.651	342.142	0.0286075	0.962799	not	0.13451	0.709535	not	0.094353	0.805876	not
ENSG00000082269	FAM135A	28.0794	43.585	74.6903	53.2442	37.2866	31.7485	44.3169	49.3268	52.4451	-0.0177139	0.977623	not	0.0429376	0.925445	not	0.0576115	0.888345	not
ENSG00000082293	COL19A1	0	0	1.18556	0	0	2.97642	1.84654	0.967192	1.24869	0.01785	NA	not	0.031747	NA	not	0.00739174	NA	not
ENSG00000082397	EPB41L3	5.10535	13.1769	4.74224	1.00461	27.4744	14.8821	9.23268	5.80315	19.9791	0.0849214	0.779546	not	0.0563324	NA	not	-0.0357463	NA	not
ENSG00000082438	COBLL1	0	0	1.18556	0	0	0	0.923268	0.967192	1.24869	-0.00723744	NA	not	0.0146937	NA	not	0.0156076	NA	not
ENSG00000082458	DLG3	1.70178	10.1361	3.55668	0	0	0	0	0	0	-0.099049	NA	not	-0.112833	NA	not	0.000273606	NA	not
ENSG00000082482	KCNK2	5.95624	10.1361	0	0	0	0	0	0	0	-0.0991162	NA	not	-0.112589	NA	not	0.000258649	NA	not
ENSG00000082497	SERTAD4	0.850892	0	1.18556	0	1.96245	0	0.923268	0	0	0.000617861	NA	not	-0.0084022	NA	not	-0.00610495	NA	not
ENSG00000082512	TRAF5	0	1.01361	0	0	0	0.992141	0	0	0	0.00032734	NA	not	-0.0082027	NA	not	-0.00570835	NA	not
ENSG00000082515	MRPL22	51.0535	37.5034	100.773	30.1382	73.592	52.5835	27.698	47.3924	46.2017	-0.0463019	0.935917	not	-0.203423	0.541706	not	-0.128096	0.688316	not
ENSG00000082516	GEMIN5	31.483	45.6122	122.113	55.2534	51.0238	78.3791	61.859	61.9003	56.1912	0.0343258	0.953801	not	0.0239234	0.960792	not	-0.0156573	0.976759	not
ENSG00000082556	OPRK1	0	0	0	0	0	0.992141	0	0	0	0.00789416	NA	not	0.000574945	NA	not	-0.0057083	NA	not
ENSG00000082641	NFE2L1	31.483	44.5986	98.4015	85.3916	48.0801	26.7878	69.2451	40.6221	49.9477	0.0389535	0.94424	not	0.0151812	0.975502	not	-0.0284952	0.944418	not
ENSG00000082684	SEMA5B	0	0	0	0	0	0	0	0	0	0	NA	not	0	NA	not	0	NA	not
ENSG00000082701	GSK3B	135.292	164.204	246.597	204.94	142.278	220.255	231.74	199.242	253.485	0.0927038	0.848976	not	0.249737	0.398301	not	0.133073	0.683792	not
ENSG00000082781	ITGB5	10.2107	10.1361	17.7834	9.04147	6.86859	14.8821	12.9258	15.4751	9.98955	-0.0319845	0.945084	not	0.0203462	NA	not	0.0497832	NA	not
ENSG00000082805	ERC1	31.483	12.1633	23.7112	10.0461	15.6996	42.662	35.0842	46.4252	13.7356	-0.0134962	0.97933	not	0.1069	0.743515	not	0.104407	NA	not
ENSG00000082898	XPO1	190.6	199.68	359.225	215.991	210.964	237.122	166.188	197.307	224.765	-0.0308918	0.957686	not	-0.188827	0.537417	not	-0.145885	0.637187	not
ENSG00000082929	LINC01587	0	0	0	0	0	0	0	0	0	0	NA	not	0	NA	not	0	NA	not
ENSG00000082996	RNF13	90.1945	127.714	180.205	154.71	116.766	196.444	248.359	64.8019	159.833	0.124255	0.774156	not	0.148004	0.680428	not	1.32379e-05	0.999928	not
ENSG00000083067	TRPM3	0	0	0	0	0.981227	0	0	0	0	0.00789416	NA	not	0.000574945	NA	not	-0.0057083	NA	not
ENSG00000083093	PALB2	44.2464	31.4218	53.3502	18.0829	35.3242	55.5599	61.859	67.7034	117.377	-0.0737919	0.881402	not	0.373623	0.20331	not	0.424589	0.0905223	up
ENSG00000083097	DOP1A	2.55267	15.2041	0	23.106	12.7559	2.97642	10.1559	4.83596	2.49739	0.0861136	0.735716	not	-0.00306133	NA	not	-0.0809196	NA	not
ENSG00000083099	LYRM2	184.643	261.51	391.235	275.262	407.209	368.084	322.221	251.47	257.231	0.267832	0.365914	not	0.0636653	0.872807	not	-0.218494	0.426924	not
ENSG00000083123	BCKDHB	4.25446	9.12245	36.7524	1.00461	17.6621	15.8742	12.9258	15.4751	8.74085	-0.0307035	0.943766	not	-0.0130494	NA	not	0.019791	NA	not
ENSG00000083168	KAT6A	533.509	794.666	1048.04	1154.29	1073.46	818.516	441.322	921.734	1156.29	0.278571	0.361714	not	0.0691447	0.866954	not	-0.224176	0.429269	not
ENSG00000083223	TUT7	35.7374	44.5986	62.8347	59.2718	41.2115	50.5992	62.7822	69.6378	67.4294	0.0691635	0.895003	not	0.239581	0.460885	not	0.137162	0.676527	not
ENSG00000083290	ULK2	11.0616	7.09524	4.74224	3.01382	2.94368	0	10.1559	3.86877	12.4869	-0.149473	NA	not	0.00445468	NA	not	0.130598	NA	not
ENSG00000083307	GRHL2	0	0	2.37112	0	0	0	0	0	0	-0.0126176	NA	not	-0.0144363	NA	not	0.000129698	NA	not
ENSG00000083312	TNPO1	479.903	600.054	852.418	598.746	602.473	621.08	574.273	439.105	500.726	0.0176265	0.977243	not	-0.198591	0.484576	not	-0.209124	0.422007	not
ENSG00000083444	PLOD1	8.50892	9.12245	10.67	5.02304	14.7184	9.92141	38.7773	12.5735	19.9791	0.013889	0.977792	not	0.268926	NA	not	0.195077	NA	not
ENSG00000083454	P2RX5	0	3.04082	15.4123	0	0	2.97642	0	0	0	-0.0460653	NA	not	-0.102323	NA	not	-0.0294077	NA	not
ENSG00000083457	ITGAE	29.7812	38.517	61.6491	49.2258	65.7422	40.6778	32.3144	26.1142	56.1912	0.126975	0.761475	not	-0.0518416	0.906553	not	-0.183737	NA	not
ENSG00000083520	DIS3	132.739	139.878	304.689	129.594	139.334	167.672	142.183	112.194	238.5	-0.132889	0.754296	not	-0.0945765	0.810716	not	0.0532553	0.898043	not
ENSG00000083535	PIBF1	13.6143	12.1633	18.969	23.106	17.6621	20.835	24.005	10.6391	3.74608	0.082463	0.825723	not	-0.0141362	NA	not	-0.0955588	NA	not
ENSG00000083544	TDRD3	11.9125	26.3537	14.2267	48.2212	12.7559	28.7721	7.38615	14.5079	22.4765	0.148323	0.637071	not	-0.0597747	0.866954	not	-0.201018	NA	not
ENSG00000083622		0	0	0	0	0	0	0	0	0	0	NA	not	0	NA	not	0	NA	not
ENSG00000083635	NUFIP1	24.6759	35.4762	47.4224	15.0691	35.3242	33.7328	16.6188	54.1627	49.9477	-0.0654623	0.891487	not	0.0616	0.878729	not	0.124531	NA	not
ENSG00000083642	PDS5B	95.2999	140.891	202.731	181.834	136.391	207.357	189.27	131.538	164.828	0.19785	0.581182	not	0.140551	0.692386	not	-0.0776545	0.846521	not
ENSG00000083720	OXCT1	14.4652	14.1905	28.4535	28.129	12.7559	40.6778	24.9282	24.1798	4.99477	0.102989	0.775691	not	0.0217354	0.957269	not	-0.0859863	NA	not
ENSG00000083750	RRAGB	5.10535	4.05442	0	21.0968	13.7372	2.97642	20.3119	19.3438	3.74608	0.1801	0.421205	not	0.231547	NA	not	0.0130507	NA	not
ENSG00000083782	EPYC	0	0	0	0	0	3.96856	0	0	0	0.0222589	NA	not	0.000574817	NA	not	-0.0166823	NA	not
ENSG00000083799	CYLD	79.1329	35.4762	62.8347	27.1244	111.86	40.6778	86.7872	79.3097	68.6781	0.000211915	0.999963	not	0.115537	0.751221	not	0.100938	0.75573	not
ENSG00000083807	SLC27A5	0	1.01361	0	0	0.981227	0	0	0	3.74608	0.000327181	NA	not	0.0146993	NA	not	0.00951672	NA	not
ENSG00000083812	ZNF324	31.483	26.3537	88.917	34.1567	45.1364	53.5756	24.9282	33.8517	28.7199	0.0105711	0.987418	not	-0.199493	0.547227	not	-0.187347	NA	not
ENSG00000083814	ZNF671	31.483	37.5034	92.4737	163.751	65.7422	82.3477	50.7797	60.9331	76.1703	0.500726	0.104422	not	0.128643	0.726484	not	-0.297833	0.254297	not
ENSG00000083817	ZNF416	4.25446	17.2313	43.8657	25.1152	21.587	20.835	33.2377	15.4751	48.699	0.06446	0.881106	not	0.176727	0.554077	not	0.0795011	NA	not
ENSG00000083828	ZNF586	28.0794	15.2041	28.4535	36.1659	36.3054	26.7878	36.9307	29.0158	44.953	0.131426	0.725648	not	0.184075	0.565207	not	0.0207422	NA	not
ENSG00000083838	ZNF446	0	0	1.18556	0	0	3.96856	0	0	0	0.0141944	NA	not	-0.00820283	NA	not	-0.0166823	NA	not
ENSG00000083844	ZNF264	207.618	286.85	488.451	285.309	471.97	402.809	287.136	310.469	447.032	0.23852	0.422251	not	0.116546	0.729533	not	-0.137333	0.655641	not
ENSG00000083845	RPS5	442.464	599.041	995.871	650.986	596.586	556.591	339.763	419.761	462.017	-0.00800461	0.990335	not	-0.477313	0.033457	down	-0.443825	0.0407145	down
ENSG00000083857	FAT1	41.6937	25.3401	39.1235	32.1474	42.1928	58.5363	38.7773	60.9331	98.6468	0.0912187	0.844825	not	0.312592	0.300673	not	0.16693	0.584132	not
ENSG00000083896	YTHDC1	174.433	198.667	295.205	183.843	180.546	217.279	284.367	106.391	141.102	-0.0426921	0.943867	not	-0.111954	0.77231	not	-0.0561551	0.893425	not
ENSG00000083937	CHMP2B	100.405	102.374	189.69	86.3962	144.24	176.601	141.26	139.276	168.574	0.0719137	0.891865	not	0.160845	0.633736	not	0.0723685	0.86053	not
ENSG00000084070	SMAP2	525.851	447	697.11	799.668	840.911	830.422	684.142	601.593	757.957	0.450358	0.0374918	up	0.227627	0.401542	not	-0.226222	0.372725	not
ENSG00000084072	PPIE	279.092	420.646	441.029	462.119	377.772	573.457	292.676	394.614	413.318	0.236993	0.437983	not	-0.0147459	0.975446	not	-0.264205	0.300674	not
ENSG00000084073	ZMPSTE24	972.569	1115.98	1504.48	904.147	820.306	964.361	673.986	797.933	1130.07	-0.235124	0.379411	not	-0.352861	0.100024	not	-0.0909493	0.773797	not
ENSG00000084090	STARD7	438.209	583.837	929.479	613.815	706.483	599.253	561.347	467.154	698.02	0.0805702	0.85864	not	-0.074735	0.8323	not	-0.15733	0.576486	not
ENSG00000084092	NOA1	44.2464	66.8979	117.37	52.2396	128.541	143.86	89.557	117.997	102.393	0.256041	0.436222	not	0.271223	0.390798	not	-0.0205897	0.963851	not
ENSG00000084093	REST	225.486	306.109	410.204	286.313	516.125	298.634	571.503	310.469	342.142	0.159009	0.682933	not	0.263848	0.396463	not	0.0700627	0.868052	not
ENSG00000084110	HAL	21.2723	35.4762	11.8556	18.0829	42.1928	31.7485	37.854	38.6877	21.2278	0.0698799	0.870451	not	0.115526	0.731446	not	0.0251024	NA	not
ENSG00000084112	SSH1	34.8866	57.7755	68.7625	51.235	47.0989	77.387	56.3194	77.3753	117.377	0.0786829	0.875302	not	0.311267	0.30819	not	0.188841	0.542791	not
ENSG00000084207	GSTP1	1041.49	1565.01	1896.9	1366.27	1620.01	1655.88	636.132	1237.04	1366.07	0.0886251	0.850844	not	-0.315105	0.212138	not	-0.401057	0.0782648	down
ENSG00000084234	APLP2	331.848	416.592	477.781	454.083	594.623	514.921	323.144	587.085	724.242	0.24966	0.411394	not	0.269586	0.340436	not	-0.00838464	0.986805	not
ENSG00000084444	FAM234B	2.55267	4.05442	0	1.00461	2.94368	0	6.46288	4.83596	6.24347	-0.0330743	NA	not	0.0677952	NA	not	0.0772836	NA	not
ENSG00000084453	SLCO1A2	0	0	0	0	0	0	0	0	0	0	NA	not	0	NA	not	0	NA	not
ENSG00000084463	WBP11	57.0097	91.2245	104.329	75.3456	180.546	162.711	91.4035	83.1785	101.144	0.384268	0.188913	not	0.0908992	0.825125	not	-0.290744	0.286537	not
ENSG00000084623	EIF3I	47.6499	42.5714	33.1957	34.1567	43.174	53.5756	73.8615	70.605	42.4556	0.0105533	0.987418	not	0.203511	0.537417	not	0.166888	0.576486	not
ENSG00000084628	NKAIN1	0.850892	0	0	0	0	0	0	0	0	-0.00723728	NA	not	-0.00820263	NA	not	0.000129731	NA	not
ENSG00000084636	COL16A1	0	1.01361	0	3.01382	0	0.992141	0	0	0	0.0180587	NA	not	-0.00859814	NA	not	-0.0200472	NA	not
ENSG00000084652	TXLNA	103.809	120.619	92.4737	107.493	86.348	82.3477	94.1734	68.6706	84.9112	-0.0633378	0.909098	not	-0.173029	0.618586	not	-0.0870389	0.823327	not
ENSG00000084674	APOB	0	0	0	0	0	0	0	0	1.24869	0.000327152	NA	not	0.00935568	NA	not	0.00596801	NA	not
ENSG00000084676	NCOA1	36.5883	47.6394	75.8759	22.1014	71.6296	89.2927	108.022	101.555	92.4033	0.0833798	0.862097	not	0.457286	0.115747	not	0.287643	0.2827	not
ENSG00000084693	AGBL5	11.0616	9.12245	28.4535	10.0461	26.4931	9.92141	24.9282	7.73753	19.9791	0.0185082	0.971435	not	0.0463287	NA	not	0.0197418	NA	not
ENSG00000084710	EFR3B	0.850892	3.04082	4.74224	3.01382	10.7935	4.9607	0	0	0	0.0599443	NA	not	-0.153926	NA	not	-0.144956	NA	not
ENSG00000084731	KIF3C	13.6143	7.09524	15.4123	5.02304	53.9675	13.89	24.9282	22.2454	14.9843	0.149622	0.608685	not	0.139235	NA	not	-0.0290113	NA	not
ENSG00000084733	RAB10	342.909	271.646	442.214	404.857	347.354	564.528	385.926	431.368	581.891	0.22482	0.478785	not	0.279141	0.304129	not	0.0263569	0.951709	not
ENSG00000084734	GCKR	0	0	0	0	0	0	0	0	0	0	NA	not	0	NA	not	0	NA	not
ENSG00000084754	HADHA	108.914	102.374	156.494	109.502	117.747	95.2455	123.718	82.2113	114.88	-0.0417169	0.944805	not	-0.0809739	0.844921	not	-0.0295778	0.946604	not
ENSG00000084764	MAPRE3	0	0	0	0	0	5.95284	0	5.80315	0	0.0380655	NA	not	0.0480434	NA	not	0.00251929	NA	not
ENSG00000084774	CAD	57.0097	30.4082	45.0513	36.1659	36.3054	21.8271	17.5421	29.0158	46.2017	-0.110409	0.780849	not	-0.180894	0.568715	not	-0.0385319	NA	not
ENSG00000085063	CD59	42.5446	50.6803	33.1957	37.1705	59.8548	48.6149	35.0842	23.2126	51.1964	0.0516144	0.923452	not	-0.0997065	0.796995	not	-0.144911	NA	not
ENSG00000085117	CD82	12.7634	20.2721	46.2369	28.129	35.3242	54.5677	28.6213	31.9173	18.7304	0.188611	0.576908	not	0.0606658	0.880154	not	-0.137529	NA	not
ENSG00000085185	BCORL1	25.5267	68.9251	37.9379	61.2811	50.0426	57.5442	47.0867	62.8675	47.4503	0.120423	0.771796	not	0.0970617	0.803827	not	-0.0417184	0.921545	not
ENSG00000085224	ATRX	138.695	116.565	275.05	204.94	227.645	159.735	227.124	150.882	184.807	0.151603	0.704198	not	0.107178	0.783378	not	-0.0624115	0.885143	not
ENSG00000085231	AK6	110.616	69.9388	154.123	40.1843	74.5732	125.01	98.7897	110.26	121.123	-0.181198	0.624468	not	0.00914217	0.984142	not	0.202074	0.50348	not
ENSG00000085265	FCN1	0	0	0	0	2.94368	0	0	0	0	0.0204101	NA	not	0.000574833	NA	not	-0.0152833	NA	not
ENSG00000085274	MYNN	95.2999	100.347	233.555	151.696	173.677	211.326	143.107	172.16	217.273	0.266903	0.382847	not	0.261763	0.37552	not	-0.0335949	0.940084	not
ENSG00000085276	MECOM	0	0	0	0	0	0	0	0	0	0	NA	not	0	NA	not	0	NA	not
ENSG00000085365	SCAMP1	199.96	192.585	393.606	281.29	282.593	298.634	216.968	268.879	300.935	0.165557	0.643703	not	0.056085	0.888994	not	-0.121384	0.707499	not
ENSG00000085377	PREP	240.802	243.265	316.545	258.184	259.044	312.524	405.315	258.24	325.909	0.0602608	0.914297	not	0.217312	0.483515	not	0.138585	0.668871	not
ENSG00000085382	HACE1	15.316	14.1905	37.9379	13.0599	12.7559	11.9057	15.6956	12.5735	19.9791	-0.121353	0.726576	not	-0.082994	NA	not	0.0523589	NA	not
ENSG00000085415	SEH1L	45.0973	40.5442	60.4636	37.1705	56.9112	139.892	67.3986	63.8347	112.382	0.227375	0.500506	not	0.294803	0.337509	not	0.0217274	0.960012	not
ENSG00000085433	WDR47	91.8963	90.2109	84.1748	176.811	145.222	171.64	83.0941	69.6378	118.626	0.476743	0.0923966	up	-0.0158254	0.975922	not	-0.478289	0.0582441	down
ENSG00000085449	WDFY1	192.301	210.83	184.947	157.723	193.302	214.302	149.569	152.816	283.453	-0.0273373	0.963303	not	-0.0463268	0.91844	not	-0.0137404	0.981253	not
ENSG00000085465	OVGP1	0.850892	0	0	0	0	0	1.84654	0	0	-0.0072374	NA	not	0.00878385	NA	not	0.0115479	NA	not
ENSG00000085491	SLC25A24	70.624	48.653	84.1748	51.235	66.7234	52.5835	52.6263	128.637	136.108	-0.064731	0.905791	not	0.265121	0.40212	not	0.31471	0.230389	not
ENSG00000085511	MAP3K4	51.9044	64.8707	79.4326	46.2119	108.916	69.4498	75.708	80.2769	71.1755	0.0959173	0.841352	not	0.116855	0.7617	not	0.00214667	0.996598	not
ENSG00000085514	PILRA	0.850892	0	0	1.00461	2.94368	1.98428	9.23268	0.967192	2.49739	0.0701424	NA	not	0.133092	NA	not	0.0363706	NA	not
ENSG00000085552	IGSF9	0	0	1.18556	0	0	0	0	0	0	-0.00723728	NA	not	-0.00820263	NA	not	0.000129731	NA	not
ENSG00000085563	ABCB1	0	0	0	0	0	0	0	0	0	0	NA	not	0	NA	not	0	NA	not
ENSG00000085644	ZNF213	7.65802	1.01361	5.9278	13.0599	22.5682	26.7878	14.7723	24.1798	33.7147	0.448057	0.127136	not	0.570465	NA	not	0.0284564	NA	not
ENSG00000085662	AKR1B1	24.6759	8.10884	16.5978	30.1382	22.5682	24.8035	14.7723	10.6391	2.49739	0.0945864	0.784394	not	-0.135727	NA	not	-0.211752	NA	not
ENSG00000085719	CPNE3	59.5624	84.1292	91.2882	74.341	117.747	99.2141	97.8664	94.7848	196.045	0.165576	0.664151	not	0.378518	0.186167	not	0.155771	0.632346	not
ENSG00000085721	RRN3	80.8347	98.3197	97.216	66.3041	105.973	118.065	90.4803	123.801	171.071	0.039662	0.947448	not	0.239566	0.455714	not	0.17562	0.583116	not
ENSG00000085733	CTTN	5.10535	0	1.18556	0	9.81227	0	0	0	2.49739	0.00981532	NA	not	-0.042351	NA	not	-0.0369757	NA	not
ENSG00000085741	WNT11	0	0	4.74224	0	5.88736	0	2.7698	3.86877	0	0.0163367	NA	not	0.0252584	NA	not	0.00425571	NA	not
ENSG00000085760	MTIF2	71.4749	47.6394	67.5769	49.2258	39.2491	83.3398	60.9357	56.0971	76.1703	-0.0445885	0.940589	not	0.00573076	0.990126	not	0.0535578	0.896331	not
ENSG00000085788	DDHD2	17.8687	12.1633	45.0513	13.0599	22.5682	30.7564	9.23268	19.3438	26.2226	-0.00622329	0.99136	not	-0.0820322	NA	not	-0.0634761	NA	not
ENSG00000085831	TTC39A	0	0	0	0	0	0	0	0	0	0	NA	not	0	NA	not	0	NA	not
ENSG00000085832	EPS15	72.3258	71.966	148.195	86.3962	70.6483	58.5363	108.946	90.916	112.382	-0.110354	0.808861	not	0.0936259	0.818518	not	0.207421	0.48793	not
ENSG00000085840	ORC1	92.7472	116.565	156.494	155.714	90.2729	94.2534	75.708	58.0315	106.139	0.0146815	0.982881	not	-0.282562	0.36449	not	-0.273422	0.324497	not
ENSG00000085871	MGST2	79.1329	72.9796	99.5871	70.3225	89.2916	120.049	40.6238	134.44	182.309	0.0610579	0.91073	not	0.189525	0.575524	not	0.102281	0.777068	not
ENSG00000085872	CHERP	194.003	281.782	333.142	233.069	315.955	244.067	154.186	188.602	244.744	0.040863	0.944805	not	-0.285512	0.304999	not	-0.315596	0.208142	not
ENSG00000085978	ATG16L1	45.9481	51.6939	61.6491	23.106	29.4368	30.7564	19.3886	17.4095	47.4503	-0.272618	0.384165	not	-0.354151	0.227879	not	-0.0265944	NA	not
ENSG00000085982	USP40	40.8428	11.1497	27.2679	55.2534	31.3993	76.3948	17.5421	45.458	8.74085	0.18791	0.542746	not	-0.0292736	0.939451	not	-0.211159	NA	not
ENSG00000085998	POMGNT1	3.40357	1.01361	1.18556	3.01382	1.96245	0.992141	0	0.967192	3.74608	0.00130145	NA	not	-0.022012	NA	not	-0.0170774	NA	not
ENSG00000085999	RAD54L	0	3.04082	9.48448	0	0	0	2.7698	1.93438	1.24869	-0.0996168	NA	not	-0.0207033	NA	not	0.0614317	NA	not
ENSG00000086015	MAST2	12.7634	11.1497	32.0101	35.1613	19.6245	17.8585	4.61634	7.73753	12.4869	0.104544	0.774691	not	-0.216289	NA	not	-0.295288	NA	not
ENSG00000086061	DNAJA1	316.532	386.184	611.749	549.52	702.558	674.656	538.265	448.777	822.889	0.493482	0.0136544	up	0.384842	0.0835202	up	-0.116805	0.694651	not
ENSG00000086062	B4GALT1	273.987	359.83	438.657	364.673	520.05	609.174	236.357	395.581	583.14	0.328835	0.224486	not	0.114712	0.749009	not	-0.227255	0.404769	not
ENSG00000086065	CHMP5	188.898	132.782	266.751	103.475	221.757	289.705	154.186	393.647	509.467	0.0357851	0.952431	not	0.430229	0.131388	not	0.339951	0.197535	not
ENSG00000086102	NFX1	235.697	240.224	339.07	306.405	334.598	326.414	425.627	332.714	319.666	0.188221	0.592934	not	0.304069	0.272049	not	0.0825435	0.829866	not
ENSG00000086159	AQP6	0	0	0	0	0	0	0	0	0	0	NA	not	0	NA	not	0	NA	not
ENSG00000086189	DIMT1	93.5981	133.796	152.937	111.511	116.766	194.46	70.1684	130.571	114.88	0.0949721	0.847855	not	-0.121384	0.750253	not	-0.217263	0.464815	not
ENSG00000086200	IPO11	23.825	18.2449	18.969	21.0968	9.81227	29.7642	24.9282	12.5735	44.953	-0.00650947	0.991114	not	0.071033	0.845511	not	0.0675072	NA	not
ENSG00000086205	FOLH1	0	0	0	0	0	0	0	0	0	0	NA	not	0	NA	not	0	NA	not
ENSG00000086232	EIF2AK1	57.8606	41.5578	81.8037	65.2995	31.3993	127.986	30.4678	57.0643	87.4085	0.0972453	0.827348	not	-0.0222587	0.963546	not	-0.124417	0.694651	not
ENSG00000086288	NME8	0	0	0	0	0	0	5.53961	0	0	0.000326991	NA	not	0.03424	NA	not	0.0223224	NA	not
ENSG00000086289	EPDR1	40.8428	62.8435	100.773	117.539	81.4418	101.198	72.0149	43.5236	81.1651	0.304494	0.329313	not	0.0157844	0.975922	not	-0.296226	0.276292	not
ENSG00000086300	SNX10	63.8169	53.7211	61.6491	91.4193	122.653	102.19	114.485	80.2769	67.4294	0.344182	0.261699	not	0.250188	0.438185	not	-0.107431	0.764817	not
ENSG00000086475	SEPHS1	49.3517	37.5034	66.3914	108.498	52.9863	99.2141	42.4703	35.7861	56.1912	0.322644	0.299001	not	-0.0683576	0.871731	not	-0.396671	0.118377	not
ENSG00000086504	MRPL28	5.10535	41.5578	15.4123	38.1751	0.981227	7.93712	35.0842	8.70473	17.4817	-0.0185968	0.963303	not	0.00555669	NA	not	0.0227745	NA	not
ENSG00000086506	HBQ1	0	0	0	0	0	0	0	0	0	0	NA	not	0	NA	not	0	NA	not
ENSG00000086544	ITPKC	2.55267	14.1905	13.0412	26.1198	22.5682	35.7171	46.1634	45.458	27.4713	0.455061	0.135659	not	0.922408	0.0127986	up	0.116103	NA	not
ENSG00000086548	CEACAM6	12.7634	3.04082	7.11336	4.01843	9.81227	13.89	9.23268	1.93438	6.24347	0.0133332	0.97499	not	-0.0518498	NA	not	-0.0542109	NA	not
ENSG00000086570	FAT2	0	0	0	0	0	0	0	0	0	0	NA	not	0	NA	not	0	NA	not
ENSG00000086589	RBM22	394.814	452.068	631.904	398.829	448.421	610.166	275.134	404.286	520.705	0.0314175	0.955059	not	-0.204656	0.463943	not	-0.229972	0.362304	not
ENSG00000086598	TMED2	45.9481	51.6939	82.9892	33.152	43.174	66.4734	42.4703	57.0643	134.859	-0.0865347	0.857566	not	0.14506	0.68586	not	0.227636	0.416948	not
ENSG00000086619	ERO1B	22.9741	22.2993	4.74224	53.2442	7.84982	4.9607	12.0025	7.73753	22.4765	0.0459871	0.908167	not	-0.0617568	NA	not	-0.0959961	NA	not
ENSG00000086666	ZFAND6	51.9044	67.9115	65.2058	43.1981	91.2541	111.12	89.557	95.752	96.1494	0.159752	0.679046	not	0.292817	0.343925	not	0.0878572	0.821575	not
ENSG00000086696	HSD17B2	0	0	0	0	0	0	0	0	0	0	NA	not	0	NA	not	0	NA	not
ENSG00000086712	TXLNG	23.825	45.6122	33.1957	18.0829	32.3805	50.5992	55.3961	31.9173	18.7304	-0.00548223	0.99136	not	0.0354039	0.933926	not	0.0366152	NA	not
ENSG00000086717	PPEF1	0	0	0	0	0	0	0	0	0	0	NA	not	0	NA	not	0	NA	not
ENSG00000086730	LAT2	96.1507	99.3333	155.308	82.3778	98.1227	104.175	138.49	87.0473	107.388	-0.0964752	0.843988	not	-0.00134066	0.997301	not	0.102864	0.781828	not
ENSG00000086758	HUWE1	80.8347	77.034	101.958	78.3594	118.728	59.5284	146.8	78.3425	64.9321	0.0199111	0.974563	not	0.0888354	0.827837	not	0.0579019	0.888345	not
ENSG00000086827	ZW10	41.6937	56.7619	96.0304	58.2672	52.9863	91.2769	50.7797	31.9173	46.2017	0.0643878	0.907792	not	-0.209816	0.534224	not	-0.263199	0.339696	not
ENSG00000086848	ALG9	10.2107	15.2041	27.2679	13.0599	6.86859	3.96856	2.7698	6.77034	12.4869	-0.111478	0.712747	not	-0.181933	NA	not	-0.0348723	NA	not
ENSG00000086967	MYBPC2	0	0	0	0	0	0	0	0	0	0	NA	not	0	NA	not	0	NA	not
ENSG00000086991	NOX4	0	0	0	0	0	0	0	0	0	0	NA	not	0	NA	not	0	NA	not
ENSG00000087008	ACOX3	15.316	24.3265	45.0513	19.0875	14.7184	17.8585	17.5421	8.70473	8.74085	-0.0987009	0.794684	not	-0.25632	NA	not	-0.103591	NA	not
ENSG00000087053	MTMR2	65.5186	66.8979	74.6903	69.3179	32.3805	85.3241	51.703	43.5236	72.4242	-0.0379801	0.947851	not	-0.131328	0.7226	not	-0.076084	0.846521	not
ENSG00000087074	PPP1R15A	277.391	239.211	522.832	296.359	209.983	381.974	208.659	164.423	192.299	-0.0577278	0.918204	not	-0.508985	0.0449069	down	-0.399033	0.104698	not
ENSG00000087076	HSD17B14	0	0	0	0	0	3.96856	0	0	0	0.0222589	NA	not	0.000574817	NA	not	-0.0166823	NA	not
ENSG00000087077	TRIP6	79.9838	84.1292	145.824	84.387	124.616	90.2848	84.9407	105.424	128.615	0.0317835	0.958425	not	0.0528358	0.905781	not	0.0145807	0.980321	not
ENSG00000087085	ACHE	0	0	0	0	0	0	0	0	0	0	NA	not	0	NA	not	0	NA	not
ENSG00000087086	FTL	1182.74	1077.46	1907.57	2097.62	1520.9	1572.54	1010.06	996.208	1143.8	0.286294	0.303884	not	-0.240294	0.391873	not	-0.554916	0.0101959	down
ENSG00000087087	SRRT	216.126	256.442	339.07	259.189	275.725	251.012	119.102	190.537	174.817	0.0282889	0.962482	not	-0.465336	0.0655861	down	-0.469821	0.0471445	down
ENSG00000087088	BAX	7.65802	17.2313	7.11336	5.02304	3.92491	1.98428	9.23268	0.967192	8.74085	-0.129747	NA	not	-0.0846826	NA	not	0.0496277	NA	not
ENSG00000087095	NLK	92.7472	54.7347	62.8347	89.4101	82.4231	131.955	114.485	44.4908	73.6729	0.149565	0.696815	not	0.0343772	0.938226	not	-0.127511	0.69339	not
ENSG00000087111	PIGS	143.801	146.973	123.298	111.511	119.71	196.444	144.953	115.096	169.822	0.00579655	0.992317	not	5.70764e-05	0.999917	not	-0.00622972	0.991187	not
ENSG00000087116	ADAMTS2	18.7196	14.1905	22.5256	6.02765	19.6245	2.97642	8.30941	9.67192	6.24347	-0.110609	0.716394	not	-0.175888	NA	not	-0.031447	NA	not
ENSG00000087128	TMPRSS11E	0	0	0	0	0	0	0	0	0	0	NA	not	0	NA	not	0	NA	not
ENSG00000087152	ATXN7L3	88.4927	114.537	221.7	135.622	191.339	118.065	120.948	125.735	138.605	0.115859	0.794684	not	-0.0108781	0.982	not	-0.134997	0.687331	not
ENSG00000087157	PGS1	21.2723	26.3537	55.7213	49.2258	54.9487	35.7171	36.0075	28.0486	31.2173	0.184682	0.598608	not	0.00829576	0.984808	not	-0.184876	NA	not
ENSG00000087191	PSMC5	47.6499	69.9388	61.6491	29.1336	98.1227	68.4577	48.9332	38.6877	57.4399	0.0444109	0.93874	not	-0.112858	0.767009	not	-0.149778	0.630028	not
ENSG00000087206	UIMC1	29.7812	24.3265	16.5978	25.1152	10.7935	9.92141	62.7822	22.2454	42.4556	-0.108545	0.765719	not	0.176287	0.554578	not	0.269958	NA	not
ENSG00000087237	CETP	0	0	5.9278	0	0	0.992141	0	0	12.4869	-0.0289018	NA	not	0.025883	NA	not	0.0399882	NA	not
ENSG00000087245	MMP2	0	1.01361	5.9278	4.01843	0	3.96856	3.69307	4.83596	2.49739	0.0233582	NA	not	0.049901	NA	not	0.0163156	NA	not
ENSG00000087250	MT3	1.70178	2.02721	0	0	2.94368	0	0.923268	0	0	-0.00680033	NA	not	-0.0293202	NA	not	-0.0144805	NA	not
ENSG00000087253	LPCAT2	51.0535	35.4762	41.4946	56.258	57.8924	54.5677	46.1634	69.6378	97.3981	0.130653	0.751946	not	0.260398	0.411338	not	0.0867022	0.818543	not
ENSG00000087258	GNAO1	0	0	0	0	0	0	0	0	0	0	NA	not	0	NA	not	0	NA	not
ENSG00000087263	OGFOD1	70.624	109.469	111.443	66.3041	40.2303	38.6935	22.1584	32.8845	98.6468	-0.27712	0.377094	not	-0.37155	0.203264	not	-0.0347122	0.935934	not
ENSG00000087266	SH3BP2	62.966	47.6394	84.1748	19.0875	30.418	34.7249	22.1584	28.0486	49.9477	-0.449692	0.140685	not	-0.390919	0.181359	not	0.0554828	NA	not
ENSG00000087269	NOP14	62.966	60.8163	50.9791	54.2488	30.418	59.5284	49.8565	52.2284	44.953	-0.0850653	0.857566	not	-0.100067	0.799563	not	0.0024542	0.995585	not
ENSG00000087274	ADD1	80.8347	109.469	160.051	128.59	162.884	111.12	84.0174	118.965	127.367	0.159623	0.68085	not	-0.00977368	0.983204	not	-0.180397	0.566688	not
ENSG00000087299	L2HGDH	2.55267	26.3537	47.4224	25.1152	20.6058	19.8428	30.4678	9.67192	18.7304	0.013547	0.978652	not	-0.0189372	0.962696	not	-0.0298826	NA	not
ENSG00000087301	TXNDC16	3.40357	5.06803	24.8968	12.0553	15.6996	21.8271	18.4654	5.80315	13.7356	0.114046	0.713724	not	0.0725592	NA	not	-0.0511961	NA	not
ENSG00000087302	RTRAF	80.8347	125.687	162.422	107.493	224.701	181.562	162.495	102.522	127.367	0.270741	0.392759	not	0.0938424	0.817588	not	-0.192229	0.536077	not
ENSG00000087303	NID2	10.2107	22.2993	22.5256	8.03686	11.7747	17.8585	13.849	22.2454	2.49739	-0.0631965	0.868037	not	-0.0542117	NA	not	0.0185966	NA	not
ENSG00000087338	GMCL1	155.713	129.741	174.277	173.797	210.964	199.42	168.958	159.587	257.231	0.207194	0.554916	not	0.193538	0.551346	not	-0.0377488	0.933806	not
ENSG00000087365	SF3B2	205.065	199.68	326.029	352.617	300.255	222.239	153.263	164.423	264.723	0.204173	0.566331	not	-0.180001	0.589464	not	-0.399139	0.112213	not
ENSG00000087448	KLHL42	162.52	231.102	365.153	265.216	239.419	275.815	165.265	249.535	327.158	0.106407	0.813267	not	0.0203591	0.966151	not	-0.0941529	0.796815	not
ENSG00000087460	GNAS	82.5365	28.3809	53.3502	36.1659	53.9675	57.5442	90.4803	69.6378	97.3981	-0.0615335	0.907792	not	0.202045	0.542492	not	0.249689	0.346979	not
ENSG00000087470	DNM1L	73.1767	82.102	90.1026	77.3548	41.2115	71.4341	42.4703	39.6549	44.953	-0.107908	0.810473	not	-0.422811	0.145675	not	-0.237917	0.396113	not
ENSG00000087494	PTHLH	0.850892	0	0	0	0	1.98428	0	0	2.49739	0.00590339	NA	not	0.00893555	NA	not	0.00136091	NA	not
ENSG00000087495	PHACTR3	86.7909	106.429	186.133	106.488	86.348	127.986	182.807	107.358	152.341	-0.0503836	0.933567	not	0.178505	0.600127	not	0.221655	0.449137	not
ENSG00000087502	ERGIC2	62.1151	82.102	94.8448	43.1981	45.1364	117.073	138.49	107.358	159.833	-0.0780599	0.878192	not	0.394204	0.173812	not	0.457568	0.074357	up
ENSG00000087510	TFAP2C	21.2723	7.09524	29.639	15.0691	26.4931	30.7564	48.0099	23.2126	27.4713	0.0723306	0.863716	not	0.211594	0.479011	not	0.0993264	NA	not
ENSG00000087586	AURKA	388.007	334.49	662.728	546.506	642.704	712.357	313.911	321.108	425.804	0.400402	0.0647183	up	-0.245912	0.336008	not	-0.684644	0.000444563	down
ENSG00000087589	CASS4	34.8866	6.08163	29.639	15.0691	18.6433	3.96856	2.7698	26.1142	13.7356	-0.0972951	0.756765	not	-0.106516	NA	not	0.00820118	NA	not
ENSG00000087842	PIR	7.65802	11.1497	20.1545	3.01382	17.6621	17.8585	4.61634	4.83596	14.9843	0.00938207	0.986275	not	-0.092356	NA	not	-0.0845652	NA	not
ENSG00000087884	AAMDC	8.50892	5.06803	17.7834	17.0783	19.6245	19.8428	21.2352	13.5407	4.99477	0.149356	0.613466	not	0.0924028	NA	not	-0.0665491	NA	not
ENSG00000087903	RFX2	27.2285	59.8027	66.3914	37.1705	34.3429	35.7171	80.3243	89.9488	56.1912	-0.118664	0.779364	not	0.276138	0.377385	not	0.392179	0.120712	not
ENSG00000087995	METTL2A	10.2107	3.04082	28.4535	13.0599	18.6433	9.92141	19.3886	22.2454	12.4869	0.0334395	0.943766	not	0.104373	NA	not	0.0518924	NA	not
ENSG00000088002	SULT2B1	0	0	1.18556	0	0	0	0	0	0	-0.00723728	NA	not	-0.00820263	NA	not	0.000129731	NA	not
ENSG00000088035	ALG6	18.7196	0	28.4535	22.1014	0	8.92927	12.0025	24.1798	41.2069	-0.0148627	0.958546	not	0.0355513	NA	not	0.0395249	NA	not
ENSG00000088038	CNOT3	4.25446	9.12245	0	20.0922	4.90613	11.9057	11.0792	16.4423	6.24347	0.129851	0.604217	not	0.133684	NA	not	-0.0139863	NA	not
ENSG00000088053	GP6	0	0	0	0	0	0	0	2.90158	0	0.000327054	NA	not	0.0240939	NA	not	0.0157103	NA	not
ENSG00000088179	PTPN4	11.9125	25.3401	3.55668	12.0553	13.7372	14.8821	46.1634	19.3438	28.7199	-0.0117448	0.982306	not	0.218703	NA	not	0.189765	NA	not
ENSG00000088205	DDX18	300.365	261.51	386.493	369.696	386.603	375.029	279.75	256.306	357.126	0.200007	0.55149	not	-0.053764	0.895505	not	-0.264431	0.301876	not
ENSG00000088247	KHSRP	359.927	485.517	818.037	506.322	632.891	627.033	294.523	324.976	474.503	0.156851	0.633663	not	-0.411251	0.0535856	down	-0.578796	0.00273245	down
ENSG00000088256	GNA11	9.35981	31.4218	41.4946	62.2857	40.2303	17.8585	15.6956	33.8517	42.4556	0.170018	0.601123	not	0.0622787	0.870368	not	-0.115496	NA	not
ENSG00000088280	ASAP3	0.850892	1.01361	1.18556	0	0	0	0	0.967192	0	-0.0198663	NA	not	-0.0135851	NA	not	0.00596789	NA	not
ENSG00000088298	EDEM2	11.9125	7.09524	17.7834	6.02765	13.7372	3.96856	8.30941	12.5735	8.74085	-0.0601528	0.868037	not	-0.0336915	NA	not	0.0319512	NA	not
ENSG00000088305	DNMT3B	2.55267	7.09524	5.9278	5.02304	0	14.8821	0	0	9.98955	0.016084	NA	not	-0.0426446	NA	not	-0.0458563	NA	not
ENSG00000088320	REM1	0	0	0	0	0	0	0	0	0	0	NA	not	0	NA	not	0	NA	not
ENSG00000088325	TPX2	159.968	250.36	318.916	348.599	309.086	281.768	136.644	195.373	221.019	0.289101	0.328777	not	-0.214628	0.494399	not	-0.533329	0.0223134	down
ENSG00000088340	FER1L4	0	2.02721	1.18556	0	0	0	0	0	0	-0.0196702	NA	not	-0.0225905	NA	not	0.000129657	NA	not
ENSG00000088356	PDRG1	67.2204	96.2925	186.133	141.65	116.766	95.2455	137.567	111.227	108.636	0.0931973	0.851035	not	0.0912462	0.824723	not	-0.0169094	0.973817	not
ENSG00000088367	EPB41L1	9.35981	7.09524	21.3401	23.106	12.7559	2.97642	5.53961	2.90158	9.98955	0.0338472	0.936838	not	-0.123157	NA	not	-0.131955	NA	not
ENSG00000088386	SLC15A1	0	0	0	0	0	0	0	0	0	0	NA	not	0	NA	not	0	NA	not
ENSG00000088387	DOCK9	2.55267	0	3.55668	0	0	0	0.923268	0	4.99477	-0.0535061	NA	not	-0.00343093	NA	not	0.0394341	NA	not
ENSG00000088448	ANKRD10	57.0097	39.5306	113.814	58.2672	51.0238	63.497	54.4728	61.9003	62.4347	-0.0486652	0.934444	not	-0.0536648	0.90477	not	0.00415894	0.993067	not
ENSG00000088451	TGDS	15.316	1.01361	26.0823	14.0645	21.587	33.7328	23.0817	20.311	23.7252	0.12515	0.696815	not	0.143503	NA	not	-0.0056008	NA	not
ENSG00000088538	DOCK3	2.55267	6.08163	0	6.02765	6.86859	0.992141	7.38615	2.90158	0	0.0290738	NA	not	0.0125848	NA	not	-0.0164631	NA	not
ENSG00000088543	C3orf18	2.55267	0	0	0	8.83104	0	8.30941	0	3.74608	0.0346342	NA	not	0.0535559	NA	not	0.00910441	NA	not
ENSG00000088682	COQ9	9.35981	3.04082	1.18556	7.03225	16.6809	10.9135	21.2352	12.5735	32.466	0.135751	0.622931	not	0.340272	NA	not	0.105684	NA	not
ENSG00000088726	TMEM40	0	0	0	0	0	0	0	0	0	0	NA	not	0	NA	not	0	NA	not
ENSG00000088727	KIF9	22.9741	20.2721	35.5668	12.0553	24.5307	16.8664	25.8515	43.5236	39.9582	-0.109658	0.780643	not	0.15322	0.643437	not	0.255706	NA	not
ENSG00000088756	ARHGAP28	0.850892	0	0	0	0	0	0	0.967192	0	-0.00723735	NA	not	0.000575164	NA	not	0.00596796	NA	not
ENSG00000088766	CRLS1	29.7812	15.2041	46.2369	21.0968	20.6058	55.5599	19.3886	51.2612	66.1807	0.0298309	0.955059	not	0.165679	0.60664	not	0.10991	NA	not
ENSG00000088782	DEFB127	0	0	0	0	0	0	0	0	0	0	NA	not	0	NA	not	0	NA	not
ENSG00000088808	PPP1R13B	1.70178	2.02721	0	0	11.7747	6.94498	6.46288	0.967192	0	0.0762934	NA	not	0.0377951	NA	not	-0.0373113	NA	not
ENSG00000088812	ATRN	21.2723	11.1497	33.1957	8.03686	4.90613	15.8742	31.3911	15.4751	61.186	-0.206329	0.48549	not	0.159762	0.598007	not	0.356957	NA	not
ENSG00000088826	SMOX	0	4.05442	0	0	2.94368	2.97642	0	0	1.24869	0.00711395	NA	not	-0.0332792	NA	not	-0.0282679	NA	not
ENSG00000088827	SIGLEC1	0	0	0	1.00461	0.981227	6.94498	0.923268	6.77034	0	0.0885451	NA	not	0.102273	NA	not	-9.90319e-05	NA	not
ENSG00000088832	FKBP1A	69.7731	105.415	184.947	132.608	128.541	99.2141	78.4778	67.7034	83.6625	0.0836981	0.866439	not	-0.27369	0.380217	not	-0.34999	0.181618	not
ENSG00000088833	NSFL1C	28.9303	29.3945	43.8657	11.0507	14.7184	54.5677	32.3144	34.8189	24.9739	-0.0758257	0.86174	not	-0.0183529	0.968843	not	0.0639097	NA	not
ENSG00000088836	SLC4A11	0	1.01361	0	2.00922	0	5.95284	0	2.90158	0	0.0460276	NA	not	0.0276173	NA	not	-0.0180447	NA	not
ENSG00000088854	DNAAF9	47.6499	37.5034	61.6491	35.1613	99.1039	42.662	58.1659	75.441	104.89	0.102056	0.821364	not	0.265216	0.397232	not	0.119093	0.716929	not
ENSG00000088876	ZNF343	4.25446	9.12245	4.74224	19.0875	26.4931	28.7721	7.38615	0.967192	7.49216	0.367877	0.179091	not	-0.0315725	NA	not	-0.307357	NA	not
ENSG00000088881	EBF4	0	0	0	0	0	0	0	0	0	0	NA	not	0	NA	not	0	NA	not
ENSG00000088882	CPXM1	0	0	0	0	0	0	1.84654	0	0	0.000327094	NA	not	0.0177792	NA	not	0.011548	NA	not
ENSG00000088888	MAVS	45.0973	51.6939	143.453	83.3824	38.2678	60.5206	72.9382	43.5236	67.4294	-0.0479396	0.933902	not	-0.080114	0.844921	not	-0.0196006	0.964071	not
ENSG00000088899	LZTS3	0	0	0	0	0	0	0	0	0	0	NA	not	0	NA	not	0	NA	not
ENSG00000088926	F11	0	0	0	0	0	0	0	0	0	0	NA	not	0	NA	not	0	NA	not
ENSG00000088930	XRN2	188.047	147.986	258.452	281.29	293.387	218.271	189.27	162.488	174.817	0.269705	0.386441	not	-0.0728814	0.860839	not	-0.358455	0.164907	not
ENSG00000088970	KIZ	17.0178	25.3401	18.969	6.02765	28.4556	3.96856	24.005	9.67192	8.74085	-0.0792939	0.822376	not	-0.0736275	NA	not	0.0180656	NA	not
ENSG00000088986	DYNLL1	970.867	764.258	1511.59	1146.26	1809.38	1765.02	695.221	1132.58	1539.64	0.402333	0.0984382	up	0.0467102	0.909751	not	-0.36312	0.12523	not
ENSG00000088992	TESC	9.35981	16.2177	29.639	11.0507	14.7184	26.7878	27.698	31.9173	21.2278	0.0116324	0.985143	not	0.18023	NA	not	0.139884	NA	not
ENSG00000089006	SNX5	245.057	281.782	441.029	124.571	253.157	270.854	149.569	232.126	310.925	-0.281758	0.350552	not	-0.280255	0.335133	not	0.0314703	0.943626	not
ENSG00000089009	RPL6	28.9303	42.5714	82.9892	14.0645	33.3617	45.6385	39.7005	17.4095	38.7095	-0.160068	0.651987	not	-0.176803	0.589561	not	0.0124178	NA	not
ENSG00000089012	SIRPG	0	0	1.18556	0	0	0	0	1.93438	0	-0.00723741	NA	not	0.00907046	NA	not	0.0117462	NA	not
ENSG00000089022	MAPKAPK5	121.677	70.9524	104.329	49.2258	111.86	111.12	62.7822	86.0801	151.092	-0.056199	0.918868	not	-0.0342786	0.93892	not	0.0298978	0.945255	not
ENSG00000089041	P2RX7	1.70178	6.08163	2.37112	0	0	10.9135	0.923268	3.86877	2.49739	-0.00235927	NA	not	-0.0213711	NA	not	-0.0136654	NA	not
ENSG00000089048	ESF1	174.433	160.15	320.101	140.645	135.409	192.475	227.124	134.44	168.574	-0.188637	0.604301	not	-0.116478	0.756183	not	0.0908193	0.814839	not
ENSG00000089050	RBBP9	1.70178	4.05442	8.29892	0	5.88736	12.8978	0	0.967192	0	0.0228248	NA	not	-0.140775	NA	not	-0.109615	NA	not
ENSG00000089053	ANAPC5	527.553	348.68	524.018	464.129	386.603	370.068	173.574	353.025	236.003	-0.0667183	0.905298	not	-0.505597	0.0651633	down	-0.37004	0.154881	not
ENSG00000089057	SLC23A2	20.4214	26.3537	23.7112	29.1336	55.9299	20.835	35.0842	22.2454	49.9477	0.152336	0.660149	not	0.157945	0.627542	not	-0.0205081	NA	not
ENSG00000089060	SLC8B1	21.2723	14.1905	7.11336	2.00922	1.96245	5.95284	12.0025	29.0158	14.9843	-0.332611	0.193081	not	0.0413472	NA	not	0.287526	NA	not
ENSG00000089063	TMEM230	0.850892	8.10884	11.8556	13.0599	0.981227	24.8035	12.9258	17.4095	29.9686	0.114271	0.678923	not	0.229811	NA	not	0.0625604	NA	not
ENSG00000089091	DZANK1	96.1507	106.429	132.783	155.714	144.24	153.782	160.649	171.193	248.49	0.283061	0.350205	not	0.517176	0.0418378	up	0.160958	0.610887	not
ENSG00000089094	KDM2B	413.533	440.918	700.666	559.566	579.905	670.687	453.325	404.286	588.135	0.229716	0.386536	not	-0.0465167	0.89848	not	-0.28577	0.188078	not
ENSG00000089101	CFAP61	0	5.06803	0	0	1.96245	0	0	0	0	-0.0124203	NA	not	-0.0331547	NA	not	-0.0119729	NA	not
ENSG00000089116	LHX5	0	0	0	0	0	0	1.84654	0	0	0.000327094	NA	not	0.0177792	NA	not	0.011548	NA	not
ENSG00000089123	TASP1	4.25446	9.12245	3.55668	10.0461	5.88736	6.94498	5.53961	12.5735	6.24347	0.0435405	NA	not	0.0588733	NA	not	0.00485368	NA	not
ENSG00000089127	OAS1	6.80713	27.3673	26.0823	12.0553	17.6621	25.7957	37.854	25.147	32.466	-0.0010686	0.999688	not	0.200334	0.511035	not	0.17065	NA	not
ENSG00000089154	GCN1	212.723	321.313	317.73	296.359	256.1	261.925	118.178	257.273	209.78	0.0111772	0.987418	not	-0.294263	0.323663	not	-0.285093	0.296123	not
ENSG00000089157	RPLP0	732.618	840.279	1038.55	722.313	785.963	1136.99	746.001	667.362	840.371	0.0453046	0.931788	not	-0.143662	0.607636	not	-0.186848	0.45869	not
ENSG00000089159	PXN	6.80713	2.02721	3.55668	3.01382	21.587	4.9607	10.1559	13.5407	3.74608	0.0992256	0.7034	not	0.111295	NA	not	-0.00510817	NA	not
ENSG00000089163	SIRT4	0.850892	3.04082	3.55668	1.00461	2.94368	1.98428	2.7698	9.67192	12.4869	-0.00952616	NA	not	0.141298	NA	not	0.111467	NA	not
ENSG00000089169	RPH3A	0	0	0	0	0	0	0	0.967192	0	0.000327152	NA	not	0.00935568	NA	not	0.00596801	NA	not
ENSG00000089177	KIF16B	11.0616	0	2.37112	10.0461	4.90613	14.8821	18.4654	16.4423	16.233	0.0854651	0.770761	not	0.207586	NA	not	0.0729569	NA	not
ENSG00000089195	TRMT6	33.1848	63.8571	82.9892	25.1152	35.3242	31.7485	44.3169	31.9173	109.885	-0.264533	0.401224	not	0.0202828	0.967568	not	0.287513	0.267898	not
ENSG00000089199	CHGB	0	0	2.37112	0	0	0	0.923268	2.90158	0	-0.0136467	NA	not	0.0136618	NA	not	0.0201256	NA	not
ENSG00000089220	PEBP1	602.431	642.626	879.686	654	614.248	633.978	671.216	687.673	724.242	-0.0466799	0.932718	not	0.00915761	0.982833	not	0.0581437	0.88012	not
ENSG00000089225	TBX5	0	0	0	0	0	0	0	0	0	0	NA	not	0	NA	not	0	NA	not
ENSG00000089234	BRAP	44.2464	40.5442	78.247	43.1981	45.1364	45.6385	92.3268	68.6706	86.1598	-0.0603588	0.914162	not	0.319485	0.291044	not	0.361642	0.166954	not
ENSG00000089248	ERP29	933.428	947.721	1936.02	1605.36	1465.95	1667.79	1071.91	974.929	1231.21	0.334063	0.136961	not	-0.0951673	0.763754	not	-0.444287	0.0245784	down
ENSG00000089250	NOS1	0	0	0	0	0	0	0	3.86877	0	0.000327027	NA	not	0.0284207	NA	not	0.0185437	NA	not
ENSG00000089280	FUS	374.392	477.408	544.172	348.599	417.021	344.273	247.436	206.979	343.391	-0.153812	0.673761	not	-0.587747	0.00845563	down	-0.366536	0.120712	not
ENSG00000089289	IGBP1	68.9222	52.7075	110.257	99.4561	94.1978	148.821	72.0149	104.457	139.854	0.301344	0.329606	not	0.24697	0.441763	not	-0.0799898	0.845187	not
ENSG00000089327	FXYD5	1.70178	3.04082	13.0412	10.0461	1.96245	8.92927	7.38615	1.93438	3.74608	0.0408385	NA	not	-0.0110732	NA	not	-0.0469117	NA	not
ENSG00000089335	ZNF302	66.3695	77.034	80.6181	54.2488	49.0613	66.4734	38.7773	78.3425	66.1807	-0.129284	0.762128	not	-0.122945	0.749009	not	0.0272828	0.951944	not
ENSG00000089351	GRAMD1A	52.7553	66.8979	71.1336	84.387	28.4556	56.552	39.7005	41.5892	52.4451	-0.0205488	0.974563	not	-0.180647	0.590487	not	-0.136698	0.66418	not
ENSG00000089356	FXYD3	0	0	0	0	2.94368	0	0	0	0	0.0204101	NA	not	0.000574833	NA	not	-0.0152833	NA	not
ENSG00000089472	HEPH	0	0	0	0	0	0	0	0	0	0	NA	not	0	NA	not	0	NA	not
ENSG00000089486	CDIP1	10.2107	14.1905	9.48448	10.0461	29.4368	22.8192	8.30941	4.83596	49.9477	0.115046	0.71249	not	0.110158	NA	not	-0.0219536	NA	not
ENSG00000089505	CMTM1	0	0	0	0	0	0	0	0	0	0	NA	not	0	NA	not	0	NA	not
ENSG00000089558	KCNH4	0	0	7.11336	0	0	0	0	0	1.24869	-0.0265199	NA	not	-0.0209885	NA	not	0.00596785	NA	not
ENSG00000089597	GANAB	356.524	307.122	516.904	362.663	364.035	529.803	141.26	250.503	404.577	0.0814201	0.868037	not	-0.367677	0.175611	not	-0.442153	0.0707283	down
ENSG00000089639	GMIP	17.8687	11.1497	24.8968	12.0553	15.6996	7.93712	22.1584	23.2126	37.4608	-0.0883277	0.823305	not	0.148528	NA	not	0.222555	NA	not
ENSG00000089682	RBM41	23.825	18.2449	30.8246	35.1613	31.3993	36.7092	49.8565	38.6877	29.9686	0.150572	0.677402	not	0.250197	0.41805	not	0.0549607	NA	not
ENSG00000089685	BIRC5	169.327	215.898	307.06	144.663	212.926	273.831	115.409	159.587	202.288	-0.0334025	0.954719	not	-0.327024	0.2242	not	-0.269617	0.304803	not
ENSG00000089692	LAG3	0	0	0	0	0	0	0	0	0	0	NA	not	0	NA	not	0	NA	not
ENSG00000089693	MLF2	29.7812	28.3809	74.6903	39.1797	48.0801	21.8271	25.8515	11.6063	33.7147	-0.0160467	0.978194	not	-0.233762	0.444822	not	-0.181309	NA	not
ENSG00000089723	OTUB2	5.95624	7.09524	22.5256	10.0461	0.981227	3.96856	10.1559	4.83596	1.24869	-0.0738978	NA	not	-0.0782739	NA	not	0.00776144	NA	not
ENSG00000089737	DDX24	125.932	121.633	265.566	202.931	207.039	198.428	281.597	190.537	227.262	0.209031	0.552541	not	0.344232	0.218	not	0.0917052	0.811052	not
ENSG00000089775	ZBTB25	11.0616	31.4218	24.8968	6.02765	31.3993	42.662	18.4654	25.147	41.2069	0.0478865	0.919179	not	0.0759	0.833329	not	0.0144759	NA	not
ENSG00000089818	NECAP1	17.8687	4.05442	17.7834	6.02765	15.6996	42.662	21.2352	53.1956	43.7043	0.0968145	0.783709	not	0.347699	0.190337	not	0.156854	NA	not
ENSG00000089820	ARHGAP4	39.141	39.5306	68.7625	10.0461	67.7047	25.7957	21.2352	23.2126	29.9686	-0.0913903	0.82733	not	-0.255503	0.387549	not	-0.113965	NA	not
ENSG00000089847	ANKRD24	0	0	13.0412	0	0	0	0	0	0	-0.0365967	NA	not	-0.0420191	NA	not	0.000136885	NA	not
ENSG00000089876	DHX32	0	0	0	0	0.981227	0	0	0	1.24869	0.0078941	NA	not	0.00935561	NA	not	0.000129877	NA	not
ENSG00000089902	RCOR1	144.652	137.85	348.555	177.816	156.996	199.42	311.141	274.682	265.972	-0.0364414	0.952403	not	0.361056	0.185583	not	0.379938	0.129294	not
ENSG00000089916	GPATCH2L	151.459	105.415	264.38	206.949	242.363	191.483	252.052	146.046	124.869	0.181166	0.625985	not	0.0649696	0.880154	not	-0.132281	0.694702	not
ENSG00000090006	LTBP4	10.2107	0	1.18556	0	0	3.96856	0	0	2.49739	-0.0439061	NA	not	-0.0681934	NA	not	-0.012364	NA	not
ENSG00000090013	BLVRB	5.10535	3.04082	4.74224	39.1797	8.83104	7.93712	32.3144	34.8189	21.2278	0.421796	0.13012	not	0.806688	NA	not	0.0779826	NA	not
ENSG00000090020	SLC9A1	3.40357	6.08163	14.2267	14.0645	6.86859	0	5.53961	21.2782	11.2382	0.0142027	0.974563	not	0.0897681	NA	not	0.0566547	NA	not
ENSG00000090054	SPTLC1	4.25446	7.09524	2.37112	0	2.94368	6.94498	8.30941	0	1.24869	-0.0280274	NA	not	-0.0261267	NA	not	0.00538578	NA	not
ENSG00000090060	PAPOLA	563.29	656.816	1074.12	431.981	750.639	904.832	574.273	955.586	1403.53	-0.0333769	0.954719	not	0.259064	0.356401	not	0.282578	0.270095	not
ENSG00000090061	CCNK	17.0178	13.1769	21.3401	10.0461	21.587	14.8821	7.38615	11.6063	16.233	-0.0159641	0.975739	not	-0.113392	NA	not	-0.0782486	NA	not
ENSG00000090097	PCBP4	0	0	0	0	0	0.992141	0	0	0	0.00789416	NA	not	0.000574945	NA	not	-0.0057083	NA	not
ENSG00000090104	RGS1	0.850892	0	0	1.00461	0	0	0	7.73753	1.24869	0.000582258	NA	not	0.0602483	NA	not	0.0401556	NA	not
ENSG00000090238	YPEL3	2.55267	2.02721	7.11336	3.01382	1.96245	9.92141	8.30941	8.70473	28.7199	0.0382133	NA	not	0.246084	NA	not	0.140462	NA	not
ENSG00000090263	MRPS33	119.976	128.728	260.823	111.511	176.621	189.499	112.639	135.407	139.854	0.0145918	0.982881	not	-0.175741	0.59351	not	-0.180728	0.557219	not
ENSG00000090266	NDUFB2	53.6062	64.8707	79.4326	68.3133	117.747	107.151	68.3218	107.358	57.4399	0.244416	0.465059	not	0.136838	0.712424	not	-0.126322	0.710148	not
ENSG00000090273	NUDC	10.2107	32.4354	16.5978	12.0553	30.418	20.835	4.61634	17.4095	19.9791	0.0202882	0.967361	not	-0.099649	NA	not	-0.104611	NA	not
ENSG00000090316	MAEA	102.107	142.918	160.051	171.788	143.259	168.664	145.876	122.833	154.838	0.181019	0.621711	not	0.0608937	0.885473	not	-0.134798	0.684493	not
ENSG00000090339	ICAM1	0	0	0	0	0	0.992141	0	0	0	0.00789416	NA	not	0.000574945	NA	not	-0.0057083	NA	not
ENSG00000090372	STRN4	30.6321	48.653	84.1748	34.1567	61.8173	57.5442	64.6288	42.5564	59.9373	0.0175968	0.978069	not	0.064604	0.880154	not	0.0390686	0.930369	not
ENSG00000090376	IRAK3	125.081	106.429	125.669	74.341	94.1978	62.5049	61.859	148.948	111.134	-0.220094	0.526589	not	-0.0719779	0.865876	not	0.163027	0.607276	not
ENSG00000090382	LYZ	0	6.08163	8.29892	0	0	14.8821	5.53961	9.67192	0	0.00410761	NA	not	0.0190492	NA	not	0.0104155	NA	not
ENSG00000090402	SI	0	0	0	0	0	0	0	0	0	0	NA	not	0	NA	not	0	NA	not
ENSG00000090432	MUL1	81.6856	101.361	49.7935	96.4423	74.5732	50.5992	68.3218	64.8019	116.128	-0.0184465	0.97624	not	-0.00920847	0.984013	not	0.0117715	0.982641	not
ENSG00000090447	TFAP4	32.3339	68.9251	60.4636	20.0922	28.4556	17.8585	55.3961	54.1627	37.4608	-0.400865	0.189582	not	-0.0163372	0.973518	not	0.346309	NA	not
ENSG00000090470	PDCD7	55.3079	23.3129	79.4326	72.3317	39.2491	78.3791	95.0966	97.6864	114.88	0.11747	0.781756	not	0.440235	0.130568	not	0.234971	0.398767	not
ENSG00000090487	SPG21	52.7553	61.8299	80.6181	63.2903	152.09	93.2612	43.3936	97.6864	148.595	0.267026	0.403521	not	0.225101	0.496368	not	-0.0677922	0.869881	not
ENSG00000090512	FETUB	0	0	0	0	0	0	0	0	0	0	NA	not	0	NA	not	0	NA	not
ENSG00000090520	DNAJB11	134.441	111.497	181.391	178.82	167.79	240.098	112.639	128.637	236.003	0.272245	0.380496	not	0.0793173	0.845389	not	-0.208121	0.483481	not
ENSG00000090530	P3H2	0.850892	0	0	0	5.88736	0	0	1.93438	1.24869	0.0362797	NA	not	0.0250229	NA	not	-0.0119086	NA	not
ENSG00000090534	THPO	0.850892	0	0	0	0	0	0	0	0	-0.00723728	NA	not	-0.00820263	NA	not	0.000129731	NA	not
ENSG00000090539	CHRD	0	1.01361	1.18556	0	0	0	1.84654	0.967192	0	-0.0159569	NA	not	0.00779537	NA	not	0.0178717	NA	not
ENSG00000090554	FLT3LG	0	0	0	0	0	0	0	0	0	0	NA	not	0	NA	not	0	NA	not
ENSG00000090565	RAB11FIP3	0	3.04082	8.29892	0	3.92491	0	12.0025	10.6391	0	-0.039407	NA	not	0.0668959	NA	not	0.0804145	NA	not
ENSG00000090581	GNPTG	0	0	1.18556	0	0	0	0	0	2.49739	-0.00723741	NA	not	0.00893568	NA	not	0.011653	NA	not
ENSG00000090612	ZNF268	130.186	154.068	189.69	227.041	165.827	171.64	204.966	188.602	293.443	0.185199	0.608991	not	0.330983	0.240291	not	0.104689	0.773449	not
ENSG00000090615	GOLGA3	37.4392	56.7619	81.8037	28.129	16.6809	37.7013	28.6213	70.605	73.6729	-0.321311	0.298339	not	0.0117489	0.980625	not	0.325037	0.195471	not
ENSG00000090621	PABPC4	587.966	657.83	960.304	417.917	620.135	726.247	657.367	844.358	1041.41	-0.180019	0.56567	not	0.182695	0.496368	not	0.370538	0.0777583	up
ENSG00000090659	CD209	5.95624	11.1497	0	1.00461	0	3.96856	5.53961	0	1.24869	-0.0729797	NA	not	-0.0621711	NA	not	0.0169182	NA	not
ENSG00000090661	CERS4	0	0	0	0	0	0	0	0	0	0	NA	not	0	NA	not	0	NA	not
ENSG00000090674	MCOLN1	0	0	1.18556	0	7.84982	0.992141	0	1.93438	3.74608	0.0629623	NA	not	0.0522195	NA	not	-0.01513	NA	not
ENSG00000090686	USP48	99.5543	108.456	188.504	144.663	136.391	121.041	80.3243	107.358	114.88	0.0778758	0.880013	not	-0.178652	0.596554	not	-0.253111	0.366447	not
ENSG00000090776	EFNB1	10.2107	11.1497	18.969	0	20.6058	16.8664	20.3119	23.2126	27.4713	-0.00837252	0.987418	not	0.143408	NA	not	0.125314	NA	not
ENSG00000090857	PDPR	41.6937	56.7619	144.638	17.0783	61.8173	27.7799	14.7723	37.7205	74.9216	-0.254444	0.403921	not	-0.251017	0.404793	not	0.0317195	0.938637	not
ENSG00000090861	AARS1	112.318	159.136	201.545	336.544	328.711	255.972	95.0966	102.522	208.532	0.748149	0.00555556	up	-0.123155	0.743033	not	-0.854533	0.000575969	down
ENSG00000090863	GLG1	104.66	71.966	142.267	117.539	151.109	112.112	62.7822	82.2113	131.113	0.147278	0.714864	not	-0.106636	0.787765	not	-0.26074	0.350058	not
ENSG00000090889	KIF4A	74.0276	49.6667	66.3914	64.2949	88.3104	101.198	48.0099	51.2612	44.953	0.146906	0.71249	not	-0.172561	0.618571	not	-0.324053	0.217737	not
ENSG00000090905	TNRC6A	201.661	215.898	375.823	216.995	223.72	290.697	233.587	235.995	319.666	-0.00675649	0.99136	not	0.0378745	0.926445	not	0.0434413	0.914458	not
ENSG00000090924	PLEKHG2	9.35981	3.04082	10.67	5.02304	13.7372	6.94498	24.9282	23.2126	17.4817	0.0261054	0.953904	not	0.288307	NA	not	0.191171	NA	not
ENSG00000090932	DLL3	0.850892	6.08163	1.18556	1.00461	6.86859	0.992141	1.84654	3.86877	2.49739	0.00682785	NA	not	0.000640998	NA	not	-0.0056081	NA	not
ENSG00000090971	NAT14	24.6759	25.3401	27.2679	22.1014	24.5307	23.8114	11.0792	20.311	21.2278	-0.0204091	0.973043	not	-0.153787	0.632109	not	-0.109774	NA	not
ENSG00000090975	PITPNM2	0	1.01361	3.55668	0	5.88736	0	0.923268	9.67192	0	0.0177063	NA	not	0.0481927	NA	not	0.0194614	NA	not
ENSG00000090989	EXOC1	24.6759	83.1156	87.7315	87.4009	81.4418	53.5756	48.9332	92.8504	37.4608	0.103749	0.808829	not	0.0135247	0.978076	not	-0.0986239	0.772665	not
ENSG00000091009	RBM27	172.731	190.558	359.225	158.728	292.406	286.729	268.671	346.255	481.996	0.080545	0.868037	not	0.457214	0.0629362	up	0.333828	0.176616	not
ENSG00000091010	POU4F3	0	0	0	0	0	0	0	0	0	0	NA	not	0	NA	not	0	NA	not
ENSG00000091039	OSBPL8	130.186	165.218	221.7	98.4515	159.94	194.46	235.433	212.782	243.495	-0.0704639	0.893334	not	0.311845	0.257547	not	0.374967	0.125943	not
ENSG00000091073	DTX2	57.0097	44.5986	62.8347	91.4193	138.353	111.12	67.3986	53.1956	69.9268	0.574398	0.0500137	up	0.0971742	0.811268	not	-0.400471	0.12059	not
ENSG00000091106	NLRC4	11.9125	11.1497	7.11336	13.0599	12.7559	16.8664	33.2377	5.80315	1.24869	0.045011	0.907792	not	0.0570894	NA	not	0.00194524	NA	not
ENSG00000091127	PUS7	19.5705	23.3129	36.7524	11.0507	13.7372	20.835	10.1559	16.4423	16.233	-0.148926	0.657582	not	-0.207469	NA	not	-0.0218699	NA	not
ENSG00000091128	LAMB4	0	0	0	0	0	0.992141	0.923268	0	0	0.0078941	NA	not	0.00935561	NA	not	0.000129877	NA	not
ENSG00000091129	NRCAM	0	0	0	0	0	0	0	2.90158	0	0.000327054	NA	not	0.0240939	NA	not	0.0157103	NA	not
ENSG00000091136	LAMB1	7.65802	7.09524	5.9278	0	0	8.92927	0.923268	15.4751	4.99477	-0.0749762	NA	not	0.00187155	NA	not	0.0675158	NA	not
ENSG00000091137	SLC26A4	0	0	0	0	0	0	0	0	0	0	NA	not	0	NA	not	0	NA	not
ENSG00000091138	SLC26A3	0	0	0	0	0	0	0	1.93438	0	0.000327092	NA	not	0.0180792	NA	not	0.0117463	NA	not
ENSG00000091140	DLD	72.3258	111.497	162.422	161.742	131.484	200.412	186.5	117.997	167.325	0.335297	0.251337	not	0.315847	0.279303	not	-0.0495131	0.907819	not
ENSG00000091157	WDR7	44.2464	43.585	42.6802	39.1797	45.1364	32.7406	75.708	66.7362	37.4608	-0.0328941	0.953801	not	0.170374	0.611244	not	0.187201	0.51465	not
ENSG00000091164	TXNL1	136.143	89.1973	390.049	193.889	262.969	165.687	188.347	176.029	141.102	0.0992251	0.834402	not	-0.0340262	0.93997	not	-0.138979	0.675477	not
ENSG00000091181	IL5RA	0.850892	0	0	0	0	0	0.923268	0	0	-0.00723735	NA	not	0.000575164	NA	not	0.00596796	NA	not
ENSG00000091262	ABCC6	11.9125	8.10884	7.11336	20.0922	20.6058	14.8821	15.6956	2.90158	13.7356	0.140667	0.629489	not	0.0234822	NA	not	-0.115285	NA	not
ENSG00000091317	CMTM6	58.7115	94.2653	97.216	112.516	89.2916	157.75	66.4753	119.932	211.029	0.244677	0.465059	not	0.310954	0.307608	not	0.0219667	0.960109	not
ENSG00000091409	ITGA6	1.70178	7.09524	0	3.01382	1.96245	4.9607	4.61634	2.90158	1.24869	0.00320866	NA	not	-0.00189293	NA	not	-0.00429674	NA	not
ENSG00000091428	RAPGEF4	1.70178	2.02721	0	0	0	1.98428	0.923268	0	7.49216	-0.0227454	NA	not	0.0185851	NA	not	0.03091	NA	not
ENSG00000091436	MAP3K20	236.548	373.007	526.389	421.935	385.622	429.597	240.05	213.749	265.972	0.167967	0.626806	not	-0.41187	0.0823201	down	-0.596106	0.00480563	down
ENSG00000091482	SMPX	0	0	0	0	0	0	0	0	0	0	NA	not	0	NA	not	0	NA	not
ENSG00000091483	FH	44.2464	33.449	47.4224	17.0783	25.5119	73.4184	41.5471	34.8189	107.388	-0.0388765	0.943766	not	0.137976	0.68586	not	0.163424	0.564022	not
ENSG00000091490	SEL1L3	49.3517	61.8299	71.1336	57.2626	74.5732	52.5835	32.3144	46.4252	79.9164	0.0346858	0.953566	not	-0.0928947	0.819163	not	-0.121885	0.716049	not
ENSG00000091513	TF	0	0	0	0	0.981227	0	2.7698	0	0	0.007894	NA	not	0.0237738	NA	not	0.00940845	NA	not
ENSG00000091527	CDV3	261.224	206.775	380.565	183.843	223.72	293.674	371.154	306.6	420.81	-0.126852	0.760501	not	0.280118	0.304263	not	0.410622	0.0785733	up
ENSG00000091536	MYO15A	0	1.01361	0	0	0.981227	0	0	0	1.24869	0.000327278	NA	not	0.000575091	NA	not	0.000129828	NA	not
ENSG00000091542	ALKBH5	74.0276	52.7075	71.1336	61.2811	54.9487	93.2612	109.869	112.194	152.341	0.0320771	0.957248	not	0.460969	0.102839	not	0.369619	0.157781	not
ENSG00000091583	APOH	0	0	0	0	0	0	0	0	0	0	NA	not	0	NA	not	0	NA	not
ENSG00000091592	NLRP1	0.850892	0	0	0	0.981227	4.9607	0	3.86877	2.49739	0.0434313	NA	not	0.055764	NA	not	0.00349782	NA	not
ENSG00000091622	PITPNM3	0	0	0	0	0	0	0	0	0	0	NA	not	0	NA	not	0	NA	not
ENSG00000091640	SPAG7	125.932	132.782	322.472	201.926	380.716	285.736	66.4753	152.816	253.485	0.340706	0.260357	not	-0.113076	0.770007	not	-0.474142	0.0622097	down
ENSG00000091651	ORC6	62.966	81.0884	128.041	47.2166	69.6671	109.135	109.869	90.916	123.621	-0.0814361	0.870574	not	0.173501	0.612253	not	0.251617	0.372725	not
ENSG00000091656	ZFHX4	0	0	0	3.01382	0	0	0	0	0	0.0224865	NA	not	0.000574815	NA	not	-0.0168541	NA	not
ENSG00000091664	SLC17A6	0	0	0	0	0	0	0	0	0	0	NA	not	0	NA	not	0	NA	not
ENSG00000091704	CPA1	0	0	0	0	0	0	0	0	0	0	NA	not	0	NA	not	0	NA	not
ENSG00000091732	ZC3HC1	42.5446	91.2245	64.0203	72.3317	100.085	83.3398	47.0867	62.8675	94.9007	0.159093	0.679046	not	0.0121541	0.980432	not	-0.15874	0.620735	not
ENSG00000091831	ESR1	0	0	0	0	0	0	0	0	0	0	NA	not	0	NA	not	0	NA	not
ENSG00000091844	RGS17	17.8687	21.2857	29.639	34.1567	14.7184	13.89	15.6956	0	12.4869	0.00468028	0.99136	not	-0.199196	NA	not	-0.162511	NA	not
ENSG00000091879	ANGPT2	17.0178	2.02721	7.11336	9.04147	21.587	1.98428	17.5421	0.967192	6.24347	0.0192899	0.95847	not	-0.0162296	NA	not	-0.0311301	NA	not
ENSG00000091947	TMEM101	63.8169	54.7347	114.999	69.3179	116.766	166.68	55.3961	60.9331	127.367	0.282363	0.374774	not	0.0354105	0.938029	not	-0.257299	0.357387	not
ENSG00000091972	CD200	0	0	0	0	0	0	0	0	0	0	NA	not	0	NA	not	0	NA	not
ENSG00000091986	CCDC80	2.55267	6.08163	0	0	0	6.94498	4.61634	0	0	-0.0144027	NA	not	-0.0239803	NA	not	-0.00494828	NA	not
ENSG00000092009	CMA1	0	0	0	0	0	0	0	0	0	0	NA	not	0	NA	not	0	NA	not
ENSG00000092010	PSME1	42.5446	65.8843	119.742	93.4285	36.3054	68.4577	31.3911	18.3766	41.2069	0.000849202	0.999688	not	-0.498311	0.0915295	down	-0.412931	0.0950251	down
ENSG00000092020	PPP2R3C	62.966	47.6394	78.247	64.2949	37.2866	53.5756	79.4011	35.7861	32.466	-0.0545504	0.918089	not	-0.0914046	0.816654	not	-0.0218344	0.957758	not
ENSG00000092036	HAUS4	0	0	1.18556	0	1.96245	0.992141	0	0	0	0.011858	NA	not	-0.00820281	NA	not	-0.0148389	NA	not
ENSG00000092051	JPH4	0.850892	0	1.18556	1.00461	0	0	0	0	0	-0.00658364	NA	not	-0.0164194	NA	not	-0.0057084	NA	not
ENSG00000092054	MYH7	0	0	0	0	0	0	0	0	0	0	NA	not	0	NA	not	0	NA	not
ENSG00000092067	CEBPE	19.5705	32.4354	35.5668	33.152	18.6433	28.7721	60.0124	29.9829	26.2226	-0.00135169	0.999298	not	0.146452	0.656707	not	0.12816	NA	not
ENSG00000092068	SLC7A8	7.65802	0	0	3.01382	3.92491	4.9607	0	1.93438	12.4869	0.0106498	NA	not	0.0148922	NA	not	0.0016425	NA	not
ENSG00000092094	OSGEP	12.7634	16.2177	32.0101	4.01843	11.7747	45.6385	15.6956	22.2454	37.4608	0.00644043	0.991058	not	0.0716007	NA	not	0.0535151	NA	not
ENSG00000092096	SLC22A17	0	1.01361	0	0	0	0	0	0	0	-0.00723728	NA	not	-0.00820263	NA	not	0.000129731	NA	not
ENSG00000092098	RNF31	0	0	0	0	0	0	0	0	0	0	NA	not	0	NA	not	0	NA	not
ENSG00000092108	SCFD1	27.2285	60.8163	72.3192	75.3456	48.0801	85.3241	87.7105	44.4908	101.144	0.177119	0.626806	not	0.25293	0.429566	not	0.035201	0.938637	not
ENSG00000092140	G2E3	95.2999	113.524	138.711	185.852	170.733	218.271	133.874	144.112	247.241	0.48983	0.0534793	up	0.368621	0.173796	not	-0.122229	0.715672	not
ENSG00000092148	HECTD1	204.214	154.068	296.39	243.115	191.339	211.326	239.126	214.717	199.791	0.0426673	0.943867	not	0.0370795	0.935249	not	-0.0113801	0.984086	not
ENSG00000092199	HNRNPC	196.556	170.286	265.566	241.106	272.781	319.469	230.817	229.224	284.702	0.287598	0.305725	not	0.175333	0.565499	not	-0.130133	0.680284	not
ENSG00000092200	RPGRIP1	1.70178	0	0	0	0	0	2.7698	0	0	-0.0159008	NA	not	0.0047242	NA	not	0.0155	NA	not
ENSG00000092201	SUPT16H	199.96	225.02	244.225	236.083	294.368	325.422	204.042	162.488	233.506	0.23265	0.464268	not	-0.103531	0.774763	not	-0.349729	0.153077	not
ENSG00000092203	TOX4	159.968	125.687	254.896	207.954	161.902	331.375	120.025	155.718	237.252	0.228307	0.498737	not	-0.0312188	0.943567	not	-0.273036	0.319988	not
ENSG00000092208	GEMIN2	22.9741	8.10884	14.2267	8.03686	21.587	8.92927	12.0025	11.6063	12.4869	-0.0373134	0.935856	not	-0.0676254	NA	not	-0.0180441	NA	not
ENSG00000092295	TGM1	0	0	3.55668	0	0	0	0	0	3.74608	-0.0176326	NA	not	0.00299232	NA	not	0.0156114	NA	not
ENSG00000092330	TINF2	28.0794	23.3129	60.4636	24.1106	79.4794	63.497	48.9332	53.1956	53.6938	0.209024	0.540108	not	0.209674	0.522726	not	-0.0301401	0.943626	not
ENSG00000092345	DAZL	0	0	0	0	0	0	0	0	0	0	NA	not	0	NA	not	0	NA	not
ENSG00000092377	TBL1Y	0	0	0	0	0	0	0	0	0	0	NA	not	0	NA	not	0	NA	not
ENSG00000092421	SEMA6A	10.2107	5.06803	4.74224	24.1106	20.6058	16.8664	11.0792	9.67192	16.233	0.274125	0.313971	not	0.125189	NA	not	-0.126777	NA	not
ENSG00000092439	TRPM7	28.0794	36.4898	21.3401	68.3133	34.3429	44.6463	46.1634	25.147	14.9843	0.178711	0.584935	not	0.00635449	0.986805	not	-0.174863	NA	not
ENSG00000092445	TYRO3	18.7196	10.1361	2.37112	17.0783	12.7559	12.8978	16.6188	27.0814	4.99477	0.0333665	0.93785	not	0.0699532	NA	not	0.0236103	NA	not
ENSG00000092470	WDR76	80.8347	52.7075	101.958	62.2857	95.179	70.442	69.2451	74.4738	69.9268	0.00730333	0.99136	not	-0.0459951	0.921751	not	-0.0498146	0.907222	not
ENSG00000092529	CAPN3	0	0	0	0	0	0	0	0	0	0	NA	not	0	NA	not	0	NA	not
ENSG00000092531	SNAP23	32.3339	24.3265	32.0101	42.1935	58.8736	50.5992	29.5446	48.3596	51.1964	0.255807	0.422965	not	0.182298	0.586981	not	-0.0925444	NA	not
ENSG00000092607	TBX15	1.70178	5.06803	15.4123	0	10.7935	16.8664	12.9258	7.73753	3.74608	0.0376022	0.914901	not	0.0433226	NA	not	-0.00155465	NA	not
ENSG00000092621	PHGDH	32.3339	14.1905	33.1957	100.461	33.3617	53.5756	23.0817	16.4423	28.7199	0.381811	0.203523	not	-0.0641756	0.869797	not	-0.411586	NA	not
ENSG00000092758	COL9A3	53.6062	27.3673	41.4946	18.0829	51.0238	66.4734	16.6188	50.294	109.885	0.0138474	0.980556	not	0.0953185	0.794036	not	0.0674396	0.846521	not
ENSG00000092820	EZR	136.994	243.265	284.535	321.474	302.218	282.76	203.119	215.684	323.412	0.349509	0.194646	not	0.129698	0.709381	not	-0.2315	0.398767	not
ENSG00000092841	MYL6	461.183	573.701	828.707	963.419	950.809	1029.84	475.483	530.988	759.206	0.623822	0.000424378	up	-0.0305499	0.935249	not	-0.647945	0.00040522	down
ENSG00000092847	AGO1	14.4652	20.2721	46.2369	66.3041	55.9299	35.7171	36.9307	28.0486	11.2382	0.316362	0.292189	not	0.0382327	0.927594	not	-0.252892	NA	not
ENSG00000092850	TEKT2	0	0	0	1.00461	0	0	0	0	0	0.00789416	NA	not	0.000574945	NA	not	-0.0057083	NA	not
ENSG00000092853	CLSPN	81.6856	94.2653	133.968	43.1981	81.4418	70.442	78.4778	67.7034	114.88	-0.268652	0.399564	not	-0.113861	0.76822	not	0.170893	0.594375	not
ENSG00000092871	RFFL	0	0	2.37112	0	0	0	0	0.967192	0	-0.0126177	NA	not	-0.00555362	NA	not	0.00596793	NA	not
ENSG00000092929	UNC13D	2.55267	14.1905	17.7834	2.00922	13.7372	8.92927	14.7723	10.6391	32.466	-0.03624	0.933617	not	0.12495	NA	not	0.138203	NA	not
ENSG00000092931	MFSD11	28.9303	12.1633	15.4123	9.04147	3.92491	13.89	7.38615	30.9501	19.9791	-0.166932	0.560041	not	-0.0108617	NA	not	0.148163	NA	not
ENSG00000092964	DPYSL2	119.976	144.946	228.813	236.083	290.443	348.241	225.277	285.322	400.831	0.708874	0.0011605	up	0.712023	0.00080239	up	0.00260211	0.994885	not
ENSG00000092969	TGFB2	3.40357	15.2041	13.0412	28.129	15.6996	32.7406	20.3119	9.67192	23.7252	0.278001	0.327371	not	0.166922	NA	not	-0.101374	NA	not
ENSG00000092978	GPATCH2	125.932	87.17	199.174	140.645	177.602	168.664	178.191	161.521	157.335	0.167625	0.658527	not	0.198599	0.549791	not	0.00493319	0.992458	not
ENSG00000093000	NUP50	217.828	277.728	458.812	285.309	378.754	349.233	331.453	211.815	355.878	0.13001	0.747186	not	-0.00340007	0.993022	not	-0.141436	0.651958	not
ENSG00000093009	CDC45	17.0178	27.3673	26.0823	24.1106	20.6058	20.835	10.1559	8.70473	21.2278	-0.00290624	0.995571	not	-0.205832	NA	not	-0.169585	NA	not
ENSG00000093010	COMT	87.6418	25.3401	68.7625	33.152	18.6433	144.853	164.342	161.521	510.716	-0.00242156	0.995618	not	0.388785	0.131222	not	0.273906	0.130986	not
ENSG00000093072	ADA2	3.40357	4.05442	1.18556	19.0875	4.90613	11.9057	2.7698	8.70473	6.24347	0.197028	NA	not	0.0881647	NA	not	-0.0947931	NA	not
ENSG00000093100		0	0	0	0	0	0	0	0	0	0	NA	not	0	NA	not	0	NA	not
ENSG00000093134	VNN3	0	0	0	0	0	0	0	0	0	0	NA	not	0	NA	not	0	NA	not
[truncated: 63,218 more rows]

## Sheet: Transcripts_Cluster1
ensembl_gene_id	external_gene_name
ENSG00000001167	NFYA
ENSG00000008394	MGST1
ENSG00000008513	ST3GAL1
ENSG00000021355	SERPINB1
ENSG00000028839	TBPL1
ENSG00000042493	CAPG
ENSG00000055208	TAB2
ENSG00000059728	MXD1
ENSG00000064012	CASP8
ENSG00000067064	IDI1
ENSG00000071051	NCK2
ENSG00000071073	MGAT4A
ENSG00000073910	FRY
ENSG00000075624	ACTB
ENSG00000078399	HOXA9
ENSG00000080546	SESN1
ENSG00000080709	KCNN2
ENSG00000083093	PALB2
ENSG00000087502	ERGIC2
ENSG00000090621	PABPC4
ENSG00000091009	RBM27
ENSG00000091527	CDV3
ENSG00000100647	SUSD6
ENSG00000101181	MTG2
ENSG00000101665	SMAD7
ENSG00000101843	PSMD10
ENSG00000102531	FNDC3A
ENSG00000102580	DNAJC3
ENSG00000103978	TMEM87A
ENSG00000104047	DTWD1
ENSG00000104267	CA2
ENSG00000104904	OAZ1
ENSG00000105875	WDR91
ENSG00000106560	GIMAP2
ENSG00000106635	BCL7B
ENSG00000107372	ZFAND5
ENSG00000107566	ERLIN1
ENSG00000108001	EBF3
ENSG00000108946	PRKAR1A
ENSG00000109171	SLAIN2
ENSG00000109220	CHIC2
ENSG00000110048	OSBP
ENSG00000111875	ASF1A
ENSG00000111911	HINT3
ENSG00000112110	MRPL18
ENSG00000112234	FBXL4
ENSG00000112242	E2F3
ENSG00000112977	DAP
ENSG00000115446	UNC50
ENSG00000115514	TXNDC9
ENSG00000115548	KDM3A
ENSG00000115919	KYNU
ENSG00000116350	SRSF4
ENSG00000116406	EDEM3
ENSG00000116741	RGS2
ENSG00000117525	F3
ENSG00000118263	KLF7
ENSG00000118363	SPCS2
ENSG00000118680	MYL12B
ENSG00000119669	IRF2BPL
ENSG00000119917	IFIT3
ENSG00000123106	CCDC91
ENSG00000123213	NLN
ENSG00000123689	G0S2
ENSG00000124491	F13A1
ENSG00000124496	TRERF1
ENSG00000124766	SOX4
ENSG00000125245	GPR18
ENSG00000125691	RPL23
ENSG00000126860	EVI2A
ENSG00000127804	METTL16
ENSG00000127870	RNF6
ENSG00000128016	ZFP36
ENSG00000128340	RAC2
ENSG00000128590	DNAJB9
ENSG00000130312	MRPL34
ENSG00000130449	ZSWIM6
ENSG00000130921	MTRFR
ENSG00000131023	LATS1
ENSG00000131115	ZNF227
ENSG00000131469	RPL27
ENSG00000132471	WBP2
ENSG00000134056	MRPS36
ENSG00000134109	EDEM1
ENSG00000134153	EMC7
ENSG00000134594	RAB33A
ENSG00000134644	PUM1
ENSG00000135241	PNPLA8
ENSG00000135363	LMO2
ENSG00000135535	CD164
ENSG00000135932	CAB39
ENSG00000136048	DRAM1
ENSG00000136205	TNS3
ENSG00000136450	SRSF1
ENSG00000136826	KLF4
ENSG00000136869	TLR4
ENSG00000137075	RNF38
ENSG00000138029	HADHB
ENSG00000138434	ITPRID2
ENSG00000138449	SLC40A1
ENSG00000138495	COX17
ENSG00000138764	CCNG2
ENSG00000138802	SEC24B
ENSG00000139269	INHBE
ENSG00000139318	DUSP6
ENSG00000139620	KANSL2
ENSG00000139687	RB1
ENSG00000139946	PELI2
ENSG00000140450	ARRDC4
ENSG00000140718	FTO
ENSG00000140968	IRF8
ENSG00000141232	TOB1
ENSG00000141428	C18orf21
ENSG00000141858	SAMD1
ENSG00000142444	TIMM29
ENSG00000142583	SLC2A5
ENSG00000142867	BCL10
ENSG00000143079	CTTNBP2NL
ENSG00000143179	UCK2
ENSG00000143319	ISG20L2
ENSG00000143353	LYPLAL1
ENSG00000143507	DUSP10
ENSG00000143546	S100A8
ENSG00000143742	SRP9
ENSG00000143751	SDE2
ENSG00000143756	FBXO28
ENSG00000144118	RALB
ENSG00000144746	ARL6IP5
ENSG00000145725	PPIP5K2
ENSG00000145860	RNF145
ENSG00000146083	RNF44
ENSG00000146094	DOK3
ENSG00000146278	PNRC1
ENSG00000147324	MFHAS1
ENSG00000147416	ATP6V1B2
ENSG00000147533	GOLGA7
ENSG00000147570	DNAJC5B
ENSG00000148180	GSN
ENSG00000150681	RGS18
ENSG00000151414	NEK7
ENSG00000152518	ZFP36L2
ENSG00000153037	SRP19
ENSG00000153094	BCL2L11
ENSG00000153179	RASSF3
ENSG00000155090	KLF10
ENSG00000155307	SAMSN1
ENSG00000155957	TMBIM4
ENSG00000156011	PSD3
ENSG00000156304	SCAF4
ENSG00000156508	EEF1A1
ENSG00000156639	ZFAND3
ENSG00000156875	MFSD14A
ENSG00000157514	TSC22D3
ENSG00000158158	CNNM4
ENSG00000158615	PPP1R15B
ENSG00000158769	F11R
ENSG00000158869	FCER1G
ENSG00000159216	RUNX1
ENSG00000159921	GNE
ENSG00000160213	CSTB
ENSG00000160255	ITGB2
ENSG00000162923	WDR26
ENSG00000162972	MAIP1
ENSG00000163297	ANTXR2
ENSG00000163932	PRKCD
ENSG00000164086	DUSP7
ENSG00000164104	HMGB2
ENSG00000164284	GRPEL2
ENSG00000164442	CITED2
ENSG00000164603	BMT2
ENSG00000164823	OSGIN2
ENSG00000165502	RPL36AL
ENSG00000165506	DNAAF2
ENSG00000165997	ARL5B
ENSG00000166002	SMCO4
ENSG00000166128	RAB8B
ENSG00000166189	HPS6
ENSG00000166471	TMEM41B
ENSG00000166579	NDEL1
ENSG00000166734	GOLM2
ENSG00000167208	SNX20
ENSG00000167470	MIDN
ENSG00000168264	IRF2BP2
ENSG00000168275	COA6
ENSG00000168286	THAP11
ENSG00000168769	TET2
ENSG00000168813	ZNF507
ENSG00000169926	KLF13
ENSG00000171105	INSR
ENSG00000171310	CHST11
ENSG00000171428	NAT1
ENSG00000171443	ZNF524
ENSG00000171492	LRRC8D
ENSG00000171617	ENC1
ENSG00000171700	RGS19
ENSG00000172086	KRCC1
ENSG00000172159	FRMD3
ENSG00000172432	GTPBP2
ENSG00000172932	ANKRD13D
ENSG00000173926	MARCHF3
ENSG00000174004	NRROS
ENSG00000174007	CEP19
ENSG00000174109	C16orf91
ENSG00000175155	YPEL2
ENSG00000175283	DOLK
ENSG00000175376	EIF1AD
ENSG00000175538	KCNE3
ENSG00000175857	GAPT
ENSG00000175895	PLEKHF2
ENSG00000176018	LYSMD3
ENSG00000176171	BNIP3
ENSG00000176597	B3GNT5
ENSG00000176842	IRX5
ENSG00000177606	JUN
ENSG00000177885	GRB2
ENSG00000179454	KLHL28
ENSG00000179796	LRRC3B
ENSG00000180044	C3orf80
ENSG00000180828	BHLHE22
ENSG00000181220	ZNF746
ENSG00000181467	RAP2B
ENSG00000181555	SETD2
ENSG00000181751	MACIR
ENSG00000181915	ADO
ENSG00000182118	FAM89A
ENSG00000182141	ZNF708
ENSG00000182162	P2RY8
ENSG00000183864	TOB2
ENSG00000184221	OLIG1
ENSG00000184277	TM2D3
ENSG00000184384	MAML2
ENSG00000185129	PURA
ENSG00000185432	METTL7A
ENSG00000185650	ZFP36L1
ENSG00000185905	C16orf54
ENSG00000185947	ZNF267
ENSG00000186073	CDIN1
ENSG00000188641	DPYD
ENSG00000189042	ZNF567
ENSG00000196116	TDRD7
ENSG00000196711	ALKAL1
ENSG00000196776	CD47
ENSG00000196850	PPTC7
ENSG00000196975	ANXA4
ENSG00000197063	MAFG
ENSG00000197329	PELI1
ENSG00000197956	S100A6
ENSG00000197961	ZNF121
ENSG00000198015	MRPL42
ENSG00000198431	TXNRD1
ENSG00000198815	FOXJ3
ENSG00000198829	SUCNR1
ENSG00000204103	MAFB
ENSG00000204388	HSPA1B
ENSG00000204977	TRIM13
ENSG00000205542	TMSB4X
ENSG00000205581	HMGN1
ENSG00000205927	OLIG2
ENSG00000215271	HOMEZ
ENSG00000231106	LINC01436
ENSG00000232956	SNHG15
ENSG00000237803	LINC00211
ENSG00000241685	ARPC1A
ENSG00000253293	HOXA10
ENSG00000256537	SMIM10L1
ENSG00000261542
ENSG00000265972	TXNIP
ENSG00000272886	DCP1A
ENSG00000273841	TAF9
ENSG00000274536	MIR223HG

## Sheet: Transcripts_Cluster2
ensembl_gene_id	external_gene_name
ENSG00000005073	HOXA11
ENSG00000005483	KMT2E
ENSG00000005844	ITGAL
ENSG00000007944	MYLIP
ENSG00000008282	SYPL1
ENSG00000010818	HIVEP2
ENSG00000026297	RNASET2
ENSG00000043355	ZIC2
ENSG00000043591	ADRB1
ENSG00000049239	H6PD
ENSG00000052802	MSMO1
ENSG00000053254	FOXN3
ENSG00000056097	ZFR
ENSG00000059804	SLC2A3
ENSG00000064225	ST3GAL6
ENSG00000065809	FAM107B
ENSG00000066135	KDM4A
ENSG00000067082	KLF6
ENSG00000067208	EVI5
ENSG00000067225	PKM
ENSG00000067646	ZFY
ENSG00000068366	ACSL4
ENSG00000070190	DAPP1
ENSG00000072694	FCGR2B
ENSG00000072803	FBXW11
ENSG00000073921	PICALM
ENSG00000074706	IPCEF1
ENSG00000075420	FNDC3B
ENSG00000075426	FOSL2
ENSG00000077420	APBB1IP
ENSG00000078687	TNRC6C
ENSG00000079459	FDFT1
ENSG00000080824	HSP90AA1
ENSG00000081019	RSBN1
ENSG00000081320	STK17B
ENSG00000086544	ITPKC
ENSG00000089091	DZANK1
ENSG00000092964	DPYSL2
ENSG00000093183	SEC22C
ENSG00000095970	TREM2
ENSG00000099194	SCD
ENSG00000099875	MKNK2
ENSG00000100344	PNPLA3
ENSG00000101040	ZMYND8
ENSG00000101670	LIPG
ENSG00000102471	NDFIP2
ENSG00000104549	SQLE
ENSG00000106031	HOXA13
ENSG00000106799	TGFBR1
ENSG00000107099	DOCK8
ENSG00000108389	MTMR4
ENSG00000109929	SC5D
ENSG00000110876	SELPLG
ENSG00000111490	TBC1D30
ENSG00000112039	FANCE
ENSG00000112576	CCND3
ENSG00000112624	BICRAL
ENSG00000112715	VEGFA
ENSG00000113161	HMGCR
ENSG00000113532	ST8SIA4
ENSG00000113580	NR3C1
ENSG00000113595	TRIM23
ENSG00000113742	CPEB4
ENSG00000113916	BCL6
ENSG00000114023	FAM162A
ENSG00000114125	RNF7
ENSG00000114480	GBE1
ENSG00000115163	CENPA
ENSG00000115944	COX7A2L
ENSG00000116285	ERRFI1
ENSG00000116604	MEF2D
ENSG00000116717	GADD45A
ENSG00000116954	RRAGC
ENSG00000118503	TNFAIP3
ENSG00000118508	RAB32
ENSG00000118564	FBXL5
ENSG00000118785	SPP1
ENSG00000119042	SATB2
ENSG00000119801	YPEL5
ENSG00000120063	GNA13
ENSG00000120137	PANK3
ENSG00000120784	ZFP30
ENSG00000120875	DUSP4
ENSG00000121691	CAT
ENSG00000122025	FLT3
ENSG00000122691	TWIST1
ENSG00000123091	RNF11
ENSG00000123405	NFE2
ENSG00000124575	H1-3
ENSG00000124767	GLO1
ENSG00000124831	LRRFIP1
ENSG00000125726	CD70
ENSG00000125868	DSTN
ENSG00000125945	ZNF436
ENSG00000126458	RRAS
ENSG00000127125	PPCS
ENSG00000128923	MINDY2
ENSG00000131873	CHSY1
ENSG00000131931	THAP1
ENSG00000132196	HSD17B7
ENSG00000133639	BTG1
ENSG00000133935	ERG28
ENSG00000134107	BHLHE40
ENSG00000134108	ARL8B
ENSG00000134333	LDHA
ENSG00000134824	FADS2
ENSG00000134954	ETS1
ENSG00000135046	ANXA1
ENSG00000135365	PHF21A
ENSG00000135378	PRRG4
ENSG00000135766	EGLN1
ENSG00000135821	GLUL
ENSG00000135828	RNASEL
ENSG00000136514	RTP4
ENSG00000136830	NIBAN2
ENSG00000138413	IDH1
ENSG00000138593	SECISBP2L
ENSG00000141298	SSH2
ENSG00000141664	ZCCHC2
ENSG00000142700	DMRTA2
ENSG00000143153	ATP1B1
ENSG00000143333	RGS16
ENSG00000143674	MAP3K21
ENSG00000144320	LNPK
ENSG00000144468	RHBDD1
ENSG00000145416	MARCHF1
ENSG00000145703	IQGAP2
ENSG00000146416	AIG1
ENSG00000147155	EBP
ENSG00000149657	LSM14B
ENSG00000149809	TM7SF2
ENSG00000150457	LATS2
ENSG00000150764	DIXDC1
ENSG00000151151	IPMK
ENSG00000151846	PABPC3
ENSG00000152256	PDK1
ENSG00000152270	PDE3B
ENSG00000152503	TRIM36
ENSG00000152749	GPR180
ENSG00000152784	PRDM8
ENSG00000152804	HHEX
ENSG00000153214	TMEM87B
ENSG00000153774	CFDP1
ENSG00000154102	C16orf74
ENSG00000154146	NRGN
ENSG00000154359	LONRF1
ENSG00000155368	DBI
ENSG00000156273	BACH1
ENSG00000156603	MED19
ENSG00000156735	BAG4
ENSG00000158092	NCK1
ENSG00000159128	IFNGR2
ENSG00000159256	MORC3
ENSG00000159388	BTG2
ENSG00000159399	HK2
ENSG00000160310	PRMT2
ENSG00000160570	DEDD2
ENSG00000163171	CDC42EP3
ENSG00000163219	ARHGAP25
ENSG00000163235	TGFA
ENSG00000163513	TGFBR2
ENSG00000163602	RYBP
ENSG00000163694	RBM47
ENSG00000163788	SNRK
ENSG00000163848	ZNF148
ENSG00000163947	ARHGEF3
ENSG00000164096	C4orf3
ENSG00000164162	ANAPC10
ENSG00000164808	SPIDR
ENSG00000164825	DEFB1
ENSG00000164830	OXR1
ENSG00000164967	RPP25L
ENSG00000164975	SNAPC3
ENSG00000165175	MID1IP1
ENSG00000166598	HSP90B1
ENSG00000167508	MVD
ENSG00000167552	TUBA1A
ENSG00000167851	CD300A
ENSG00000168209	DDIT4
ENSG00000168329	CX3CR1
ENSG00000169252	ADRB2
ENSG00000169508	GPR183
ENSG00000169764	UGP2
ENSG00000170677	SOCS6
ENSG00000170949	ZNF160
ENSG00000171488	LRRC8C
ENSG00000171604	CXXC5
ENSG00000172081	MOB3A
ENSG00000172164	SNTB1
ENSG00000172216	CEBPB
ENSG00000172403	SYNPO2
ENSG00000172716	SLFN11
ENSG00000172893	DHCR7
ENSG00000173281	PPP1R3B
ENSG00000173575	CHD2
ENSG00000173930	SLCO4C1
ENSG00000175105	ZNF654
ENSG00000175595	ERCC4
ENSG00000175938	ORAI3
ENSG00000176463	SLCO3A1
ENSG00000177000	MTHFR
ENSG00000177409	SAMD9L
ENSG00000177683	THAP5
ENSG00000177888	ZBTB41
ENSG00000178163	ZNF518B
ENSG00000178573	MAF
ENSG00000178695	KCTD12
ENSG00000178974	FBXO34
ENSG00000178996	SNX18
ENSG00000179456	ZBTB18
ENSG00000179862	CITED4
ENSG00000179981	TSHZ1
ENSG00000181038	METTL23
ENSG00000181458	TMEM45A
ENSG00000181577	C6orf223
ENSG00000181744	DIPK2A
ENSG00000181788	SIAH2
ENSG00000183508	TENT5C
ENSG00000185686	PRAME
ENSG00000185950	IRS2
ENSG00000186047	DLEU7
ENSG00000186480	INSIG1
ENSG00000186951	PPARA
ENSG00000187109	NAP1L1
ENSG00000187815	ZFP69
ENSG00000188994	ZNF292
ENSG00000196214	ZNF766
ENSG00000196455	PIK3R4
ENSG00000196562	SULF2
ENSG00000196867	ZFP28
ENSG00000197747	S100A10
ENSG00000197971	MBP
ENSG00000198121	LPAR1
ENSG00000198265	HELZ
ENSG00000198961	PJA2
ENSG00000205269	TMEM170B
ENSG00000205413	SAMD9
ENSG00000213079	SCAF8
ENSG00000213380	COG8
ENSG00000213639	PPP1CB
ENSG00000213672	NCKIPSD
ENSG00000213753	CENPBD1P1
ENSG00000219607	PPP1R3G
ENSG00000221869	CEBPD
ENSG00000225855	RUSC1-AS1
ENSG00000239305	RNF103
ENSG00000240849	PEDS1
ENSG00000243646	IL10RB
ENSG00000247746	USP51
ENSG00000260188
ENSG00000260630	SNAI3-AS1
ENSG00000261824	LINC00662
ENSG00000267034	NA
ENSG00000272744
ENSG00000277443	MARCKS
ENSG00000278311	GGNBP2

## Sheet: Transcripts_Cluster3
ensembl_gene_id	external_gene_name
ENSG00000003402	CFLAR
ENSG00000004455	AK2
ENSG00000008838	MED24
ENSG00000013441	CLK1
ENSG00000013810	TACC3
ENSG00000022277	RTF2
ENSG00000025156	HSF2
ENSG00000028137	TNFRSF1B
ENSG00000029993	HMGB3
ENSG00000039560	RAI14
ENSG00000048740	CELF2
ENSG00000051180	RAD51
ENSG00000057757	PITHD1
ENSG00000063587	ZNF275
ENSG00000065911	MTHFD2
ENSG00000066044	ELAVL1
ENSG00000067955	CBFB
ENSG00000070669	ASNS
ENSG00000072571	HMMR
ENSG00000073803	MAP3K13
ENSG00000075856	SART3
ENSG00000077458	FAM76B
ENSG00000079805	DNM2
ENSG00000083845	RPS5
ENSG00000084207	GSTP1
ENSG00000085433	WDR47
ENSG00000087086	FTL
ENSG00000087087	SRRT
ENSG00000087586	AURKA
ENSG00000088247	KHSRP
ENSG00000088325	TPX2
ENSG00000089248	ERP29
ENSG00000089597	GANAB
ENSG00000090861	AARS1
ENSG00000091436	MAP3K20
ENSG00000091640	SPAG7
ENSG00000092010	PSME1
ENSG00000092841	MYL6
ENSG00000095906	NUBP2
ENSG00000096384	HSP90AB1
ENSG00000099817	POLR2E
ENSG00000100138	SNU13
ENSG00000100227	POLDIP3
ENSG00000100387	RBX1
ENSG00000100417	PMM1
ENSG00000101146	RAE1
ENSG00000101150	TPD52L2
ENSG00000101161	PRPF6
ENSG00000101849	TBL1X
ENSG00000101935	AMMECR1
ENSG00000102384	CENPI
ENSG00000103876	FAH
ENSG00000103995	CEP152
ENSG00000104290	FZD3
ENSG00000105173	CCNE1
ENSG00000105221	AKT2
ENSG00000105355	PLIN3
ENSG00000105401	CDC37
ENSG00000105514	RAB3D
ENSG00000105676	ARMC6
ENSG00000105887	MTPN
ENSG00000106070	GRB10
ENSG00000106153	CHCHD2
ENSG00000106638	TBL2
ENSG00000110619	CARS1
ENSG00000111142	METAP2
ENSG00000111665	CDCA3
ENSG00000112245	PTP4A1
ENSG00000112312	GMNN
ENSG00000112695	COX7A2
ENSG00000113369	ARRDC3
ENSG00000113643	RARS1
ENSG00000114302	PRKAR2A
ENSG00000115392	FANCL
ENSG00000115649	CNPPD1
ENSG00000115685	PPP1R7
ENSG00000115750	TAF1B
ENSG00000115902	SLC1A4
ENSG00000116260	QSOX1
ENSG00000116478	HDAC1
ENSG00000116830	TTF2
ENSG00000117399	CDC20
ENSG00000117632	STMN1
ENSG00000117751	PPP1R8
ENSG00000118058	KMT2A
ENSG00000118873	RAB3GAP2
ENSG00000119203	CPSF3
ENSG00000119242	CCDC92
ENSG00000119522	DENND1A
ENSG00000120265	PCMT1
ENSG00000120509	PDZD11
ENSG00000120656	TAF12
ENSG00000120899	PTK2B
ENSG00000121274	TENT4B
ENSG00000122359	ANXA11
ENSG00000122705	CLTA
ENSG00000123144	TRIR
ENSG00000123485	HJURP
ENSG00000124191	TOX2
ENSG00000125144	MT1G
ENSG00000125148	MT2A
ENSG00000125657	TNFSF9
ENSG00000125779	PANK2
ENSG00000125826	RBCK1
ENSG00000126261	UBA2
ENSG00000126457	PRMT1
ENSG00000127337	YEATS4
ENSG00000128059	PPAT
ENSG00000128272	ATF4
ENSG00000128311	TST
ENSG00000128965	CHAC1
ENSG00000129084	PSMA1
ENSG00000129460	NGDN
ENSG00000129472	RAB2B
ENSG00000129559	NEDD8
ENSG00000130638	ATXN10
ENSG00000130749	ZC3H4
ENSG00000132823	OSER1
ENSG00000132963	POMP
ENSG00000133612	AGAP3
ENSG00000133997	MED6
ENSG00000134057	CCNB1
ENSG00000134138	MEIS2
ENSG00000134690	CDCA8
ENSG00000134748	PRPF38A
ENSG00000135111	TBX3
ENSG00000135457	TFCP2
ENSG00000136026	CKAP4
ENSG00000136381	IREB2
ENSG00000136689	IL1RN
ENSG00000136699	SMPD4
ENSG00000137409	MTCH1
ENSG00000137713	PPP2R1B
ENSG00000137770	CTDSPL2
ENSG00000138061	CYP1B1
ENSG00000138073	PREB
ENSG00000138376	BARD1
ENSG00000139132	FGD4
ENSG00000140319	SRP14
ENSG00000141753	IGFBP4
ENSG00000142230	SAE1
ENSG00000142864	SERBP1
ENSG00000142945	KIF2C
ENSG00000143476	DTL
ENSG00000143549	TPM3
ENSG00000143554	SLC27A3
ENSG00000143947	RPS27A
ENSG00000144580	CNOT9
ENSG00000145386	CCNA2
ENSG00000146072	TNFRSF21
ENSG00000146112	PPP1R18
ENSG00000147130	ZMYM3
ENSG00000147164	SNX12
ENSG00000148444	COMMD3
ENSG00000148516	ZEB1
ENSG00000149357	LAMTOR1
ENSG00000151353	TMEM18
ENSG00000151552	QDPR
ENSG00000151689	INPP1
ENSG00000152117	SMPD4BP
ENSG00000152193	OBI1
ENSG00000153815	CMIP
ENSG00000154370	TRIM11
ENSG00000154473	BUB3
ENSG00000154839	SKA1
ENSG00000156504	PABIR2
ENSG00000156531	PHF6
ENSG00000157778	PSMG3
ENSG00000158402	CDC25C
ENSG00000158435	CNOT11
ENSG00000158864	NDUFS2
ENSG00000159199	ATP5MC1
ENSG00000159348	CYB5R1
ENSG00000160087	UBE2J2
ENSG00000160563	MED27
ENSG00000160679	CHTOP
ENSG00000160767	FAM189B
ENSG00000161217	PCYT1A
ENSG00000162378	ZYG11B
ENSG00000162613	FUBP1
ENSG00000162734	PEA15
ENSG00000162783	IER5
ENSG00000163002	NUP35
ENSG00000163468	CCT3
ENSG00000163539	CLASP2
ENSG00000163781	TOPBP1
ENSG00000164024	METAP1
ENSG00000164032	H2AZ1
ENSG00000164091	WDR82
ENSG00000164465	DCBLD1
ENSG00000164587	RPS14
ENSG00000164611	PTTG1
ENSG00000164754	RAD21
ENSG00000165300	SLITRK5
ENSG00000165731	RET
ENSG00000166135	HIF1AN
ENSG00000166801	FAM111A
ENSG00000167088	SNRPD1
ENSG00000167283	ATP5MG
ENSG00000168439	STIP1
ENSG00000168710	AHCYL1
ENSG00000169375	SIN3A
ENSG00000169679	BUB1
ENSG00000169715	MT1E
ENSG00000169976	SF3B5
ENSG00000171135	JAGN1
ENSG00000171302	CANT1
ENSG00000171456	ASXL1
ENSG00000171848	RRM2
ENSG00000172336	POP7
ENSG00000172965	MIR4435-2HG
ENSG00000173039	RELA
ENSG00000173320	STOX2
ENSG00000174099	MSRB3
ENSG00000175063	UBE2C
ENSG00000176014	TUBB6
ENSG00000176749	CDK5R1
ENSG00000176890	TYMS
ENSG00000176915	ANKLE2
ENSG00000177352	CCDC71
ENSG00000177873	ZNF619
ENSG00000178177	LCORL
ENSG00000178718	RPP25
ENSG00000178999	AURKB
ENSG00000179115	FARSA
ENSG00000179361	ARID3B
ENSG00000179950	PUF60
ENSG00000180353	HCLS1
ENSG00000181163	NPM1
ENSG00000181222	POLR2A
ENSG00000181649	PHLDA2
ENSG00000181938	GINS3
ENSG00000182551	ADI1
ENSG00000182628	SKA2
ENSG00000183891	TTC32
ENSG00000184661	CDCA2
ENSG00000184900	SUMO3
ENSG00000185201	IFITM2
ENSG00000186395	KRT10
ENSG00000186767	SPIN4
ENSG00000187147	RNF220
ENSG00000187193	MT1X
ENSG00000187792	ZNF70
ENSG00000188064	WNT7B
ENSG00000188070	ZFTA
ENSG00000188677	PARVB
ENSG00000188706	ZDHHC9
ENSG00000189091	SF3B3
ENSG00000189159	JPT1
ENSG00000196141	SPATS2L
ENSG00000196235	SUPT5H
ENSG00000196655	TRAPPC4
ENSG00000197157	SND1
ENSG00000197299	BLM
ENSG00000198133	TMEM229B
ENSG00000198355	PIM3
ENSG00000198417	MT1F
ENSG00000198791	CNOT7
ENSG00000198795	ZNF521
ENSG00000198863	RUNDC1
ENSG00000204356	NELFE
ENSG00000204516	MICB
ENSG00000204568	MRPS18B
ENSG00000204569	PPP1R10
ENSG00000204682	MIR1915HG
ENSG00000205208	C4orf46
ENSG00000205659	LIN52
ENSG00000211460	TSN
ENSG00000212907	MT-ND4L
ENSG00000213516	RBMXL1
ENSG00000222041	CYTOR
ENSG00000233927	RPS28
ENSG00000234127	TRIM26
ENSG00000240065	PSMB9
ENSG00000241468	ATP5MF
ENSG00000241553	ARPC4
ENSG00000241837	ATP5PO
ENSG00000247315	ZCCHC3
ENSG00000265241	RBM8A
ENSG00000274922
ENSG00000276533
ENSG00000277462	ZNF670

## Sheet: Transcripts_Cluster4
ensembl_gene_id	external_gene_name
ENSG00000005020	SKAP2
ENSG00000006831	ADIPOR2
ENSG00000008853	RHOBTB2
ENSG00000009844	VTA1
ENSG00000019549	SNAI2
ENSG00000023608	SNAPC1
ENSG00000025039	RRAGD
ENSG00000026025	VIM
ENSG00000034677	RNF19A
ENSG00000038427	VCAN
ENSG00000040608	RTN4R
ENSG00000049759	NEDD4L
ENSG00000053371	AKR7A2
ENSG00000060558	GNA15
ENSG00000065135	GNAI3
ENSG00000067167	TRAM1
ENSG00000069329	VPS35
ENSG00000069974	RAB27A
ENSG00000070413	DGCR2
ENSG00000071655	MBD3
ENSG00000074416	MGLL
ENSG00000074800	ENO1
ENSG00000077380	DYNC1I2
ENSG00000078668	VDAC3
ENSG00000080503	SMARCA2
ENSG00000084070	SMAP2
ENSG00000086061	DNAJA1
ENSG00000088986	DYNLL1
ENSG00000091073	DTX2
ENSG00000092140	G2E3
ENSG00000095015	MAP3K1
ENSG00000100097	LGALS1
ENSG00000100211	CBY1
ENSG00000100292	HMOX1
ENSG00000100422	CERK
ENSG00000101236	RNF24
ENSG00000101265	RASSF2
ENSG00000101335	MYL9
ENSG00000101457	DNTTIP1
ENSG00000102144	PGK1
ENSG00000102897	LYRM1
ENSG00000103150	MLYCD
ENSG00000103187	COTL1
ENSG00000103257	SLC7A5
ENSG00000104332	SFRP1
ENSG00000104419	NDRG1
ENSG00000104695	PPP2CB
ENSG00000104765	BNIP3L
ENSG00000105053	VRK3
ENSG00000105258	POLR2I
ENSG00000105327	BBC3
ENSG00000105968	H2AZ2
ENSG00000106211	HSPB1
ENSG00000108379	WNT3
ENSG00000109046	WSB1
ENSG00000109084	TMEM97
ENSG00000110921	MVK
ENSG00000110934	BIN2
ENSG00000111859	NEDD9
ENSG00000111912	NCOA7
ENSG00000111962	UST
ENSG00000112079	STK38
ENSG00000112773	TENT5A
ENSG00000112972	HMGCS1
ENSG00000113407	TARS1
ENSG00000113552	GNPDA1
ENSG00000113739	STC2
ENSG00000114988	LMAN2L
ENSG00000115310	RTN4
ENSG00000115738	ID2
ENSG00000115756	HPCAL1
ENSG00000115758	ODC1
ENSG00000115866	DARS1
ENSG00000115977	AAK1
ENSG00000116212	LRRC42
ENSG00000116574	RHOU
ENSG00000116857	TMEM9
ENSG00000117000	RLF
ENSG00000117139	KDM5B
ENSG00000117394	SLC2A1
ENSG00000117697	NSL1
ENSG00000118200	CAMSAP2
ENSG00000118260	CREB1
ENSG00000119401	TRIM32
ENSG00000119866	BCL11A
ENSG00000119950	MXI1
ENSG00000120694	HSPH1
ENSG00000121067	SPOP
ENSG00000121297	TSHZ3
ENSG00000121486	TRMT1L
ENSG00000121542	SEC22A
ENSG00000121931	LRIF1
ENSG00000121966	CXCR4
ENSG00000122378	PRXL2A
ENSG00000122741	DCAF10
ENSG00000122884	P4HA1
ENSG00000123080	CDKN2C
ENSG00000123562	MORF4L2
ENSG00000123684	LPGAT1
ENSG00000123975	CKS2
ENSG00000123983	ACSL3
ENSG00000124762	CDKN1A
ENSG00000125534	PPDPF
ENSG00000125735	TNFSF14
ENSG00000125962	ARMCX5
ENSG00000126778	SIX1
ENSG00000128165	ADM2
ENSG00000128585	MKLN1
ENSG00000129521	EGLN3
ENSG00000130164	LDLR
ENSG00000130489	NA
ENSG00000130590	SAMD10
ENSG00000130766	SESN2
ENSG00000130772	MED18
ENSG00000130821	SLC6A8
ENSG00000130822	PNCK
ENSG00000131013	PPIL4
ENSG00000131236	CAP1
ENSG00000131473	ACLY
ENSG00000131504	DIAPH1
ENSG00000132002	DNAJB1
ENSG00000133789	SWAP70
ENSG00000134294	SLC38A2
ENSG00000134982	APC
ENSG00000135045	C9orf40
ENSG00000135069	PSAT1
ENSG00000135211	TMEM60
ENSG00000135269	TES
ENSG00000135631	RAB11FIP5
ENSG00000136630	HLX
ENSG00000136840	ST6GALNAC4
ENSG00000136888	ATP6V1G1
ENSG00000138078	PREPL
ENSG00000138336	TET1
ENSG00000138448	ITGAV
ENSG00000138767	CNOT6L
ENSG00000138835	RGS3
ENSG00000139428	MMAB
ENSG00000139517	LNX2
ENSG00000139832	RAB20
ENSG00000140044	JDP2
ENSG00000141179	PCTP
ENSG00000141526	SLC16A3
ENSG00000141564	RPTOR
ENSG00000141582	CBX4
ENSG00000142599	RERE
ENSG00000143013	LMO4
ENSG00000143226	FCGR2A
ENSG00000143570	SLC39A1
ENSG00000144485	HES6
ENSG00000145495	MARCHF6
ENSG00000145779	TNFAIP8
ENSG00000145817	YIPF5
ENSG00000146540	C7orf50
ENSG00000146733	PSPH
ENSG00000147383	NSDHL
ENSG00000147655	RSPO2
ENSG00000147872	PLIN2
ENSG00000148926	ADM
ENSG00000149257	SERPINH1
ENSG00000149485	FADS1
ENSG00000149925	ALDOA
ENSG00000150991	UBC
ENSG00000151233	GXYLT1
ENSG00000153140	CETN3
ENSG00000153487	ING1
ENSG00000153767	GTF2E1
ENSG00000154079	SDHAF4
ENSG00000155111	CDK19
ENSG00000155868	MED7
ENSG00000155975	VPS37A
ENSG00000157833	GAREM2
ENSG00000159167	STC1
ENSG00000159352	PSMD4
ENSG00000160285	LSS
ENSG00000160685	ZBTB7B
ENSG00000162433	AK4
ENSG00000162496	DHRS3
ENSG00000162704	ARPC5
ENSG00000162757	C1orf74
ENSG00000162777	DENND2D
ENSG00000163349	HIPK1
ENSG00000163535	SGO2
ENSG00000163823	CCR1
ENSG00000163872	YEATS2
ENSG00000164008	C1orf50
ENSG00000164187	LMBRD2
ENSG00000164211	STARD4
ENSG00000164366	CCDC127
ENSG00000164951	PDP1
ENSG00000165030	NFIL3
ENSG00000165152	PGAP4
ENSG00000165416	SUGT1
ENSG00000165898	ISCA2
ENSG00000166123	GPT2
ENSG00000166165	CKB
ENSG00000166272	WBP1L
ENSG00000166845	C18orf54
ENSG00000166848	TERF2IP
ENSG00000167315	ACAA2
ENSG00000168061	SAC3D1
ENSG00000168461	RAB31
ENSG00000168556	ING2
ENSG00000168779	SHOX2
ENSG00000168802	CHTF8
ENSG00000168918	INPP5D
ENSG00000169136	ATF5
ENSG00000169490	TM2D2
ENSG00000169499	PLEKHA2
ENSG00000169504	CLIC4
ENSG00000169710	FASN
ENSG00000169925	BRD3
ENSG00000170142	UBE2E1
ENSG00000170340	B3GNT2
ENSG00000170412	GPRC5C
ENSG00000170633	RNF34
ENSG00000170881	RNF139
ENSG00000170955	CAVIN3
ENSG00000171161	ZNF672
ENSG00000171388	APLN
ENSG00000171509	RXFP1
ENSG00000171729	TMEM51
ENSG00000171766	GATM
ENSG00000172493	AFF1
ENSG00000173451	THAP2
ENSG00000173660	UQCRH
ENSG00000174579	MSL2
ENSG00000175387	SMAD2
ENSG00000176095	IP6K1
ENSG00000176142	TMEM39A
ENSG00000176472	ZNF575
ENSG00000177105	RHOG
ENSG00000177150	FAM210A
ENSG00000177181	RIMKLA
ENSG00000177508	IRX3
ENSG00000178104	PDE4DIP
ENSG00000179029	TMEM107
ENSG00000179820	MYADM
ENSG00000180530	NRIP1
ENSG00000181195	PENK
ENSG00000181588	MEX3D
ENSG00000181896	ZNF101
ENSG00000182287	AP1S2
ENSG00000182580	EPHB3
ENSG00000183255	PTTG1IP
ENSG00000184009	ACTG1
ENSG00000185112	FAM43A
ENSG00000185811	IKZF1
ENSG00000186310	NAP1L3
ENSG00000186918	ZNF395
ENSG00000187079	TEAD1
ENSG00000188042	ARL4C
ENSG00000196544	BORCS6
ENSG00000196652	ZKSCAN5
ENSG00000196968	FUT11
ENSG00000197043	ANXA6
ENSG00000197061	H4C3
ENSG00000197930	ERO1A
ENSG00000198331	HYLS1
ENSG00000198551	ZNF627
ENSG00000198668	CALM1
ENSG00000198743	SLC5A3
ENSG00000198771	RCSD1
ENSG00000198794	SCAMP5
ENSG00000203326	ZNF525
ENSG00000204070	SYS1
ENSG00000204386	NEU1
ENSG00000204389	HSPA1A
ENSG00000206503	HLA-A
ENSG00000212978
ENSG00000217128	FNIP1
ENSG00000218902	PTMAP3
ENSG00000221963	APOL6
ENSG00000230989	HSBP1
ENSG00000232533
ENSG00000236404	VLDLR-AS1
ENSG00000241839	PLEKHO2
ENSG00000247095	MIR210HG
ENSG00000247134
ENSG00000248092	NNT-AS1
ENSG00000249307	LINC01088
ENSG00000250400	NA
ENSG00000254615	NA
ENSG00000254682
ENSG00000254827	SLC22A18AS
ENSG00000267366
ENSG00000272325	NUDT3
ENSG00000275342	PRAG1
ENSG00000276855
ENSG00000278982

## Sheet: Transcripts_Cluster5
ensembl_gene_id	external_gene_name
ENSG00000006611	USH1C
ENSG00000007392	LUC7L
ENSG00000028310	BRD9
ENSG00000064995	TAF11
ENSG00000068028	RASSF1
ENSG00000068438	FTSJ1
ENSG00000076242	MLH1
ENSG00000076248	UNG
ENSG00000077312	SNRPA
ENSG00000078124	ACER3
ENSG00000087074	PPP1R15A
ENSG00000089053	ANAPC5
ENSG00000089280	FUS
ENSG00000094804	CDC6
ENSG00000099622	CIRBP
ENSG00000100483	VCPKMT
ENSG00000100941	PNN
ENSG00000101057	MYBL2
ENSG00000101266	CSNK2A1
ENSG00000102900	NUP93
ENSG00000103326	CAPN15
ENSG00000105193	RPS16
ENSG00000105576	TNPO2
ENSG00000106263	EIF3B
ENSG00000106397	PLOD3
ENSG00000106462	EZH2
ENSG00000106785	TRIM14
ENSG00000108344	PSMD3
ENSG00000108639	SYNGR2
ENSG00000110077	MS4A6A
ENSG00000111275	ALDH2
ENSG00000112159	MDN1
ENSG00000112200	ZNF451
ENSG00000114767	RRP9
ENSG00000116016	EPAS1
ENSG00000116729	WLS
ENSG00000117594	HSD11B1
ENSG00000119139	TJP2
ENSG00000119547	ONECUT2
ENSG00000119969	HELLS
ENSG00000122565	CBX3
ENSG00000122966	CIT
ENSG00000123737	EXOSC9
ENSG00000124193	SRSF6
ENSG00000125835	SNRPB
ENSG00000130305	NSUN5
ENSG00000131143	COX4I1
ENSG00000131467	PSME3
ENSG00000131747	TOP2A
ENSG00000132603	NIP7
ENSG00000132780	NASP
ENSG00000133169	BEX1
ENSG00000135829	DHX9
ENSG00000137814	HAUS2
ENSG00000138074	SLC5A6
ENSG00000138381	ASNSD1
ENSG00000140853	NLRC5
ENSG00000143228	NUF2
ENSG00000143621	ILF2
ENSG00000146410	MTFR2
ENSG00000147274	RBMX
ENSG00000149658	YTHDF1
ENSG00000151012	SLC7A11
ENSG00000152700	SAR1B
ENSG00000152795	HNRNPDL
ENSG00000155666	KDM8
ENSG00000155846	PPARGC1B
ENSG00000156471	PTDSS1
ENSG00000156482	RPL30
ENSG00000161547	SRSF2
ENSG00000162385	MAGOH
ENSG00000163382	NAXE
ENSG00000163660	CCNL1
ENSG00000163728	TTC14
ENSG00000164920	OSR2
ENSG00000165271	NOL6
ENSG00000165304	MELK
ENSG00000165732	DDX21
ENSG00000165792	METTL17
ENSG00000166012	TAF1D
ENSG00000166508	MCM7
ENSG00000166888	STAT6
ENSG00000168066	SF1
ENSG00000168101	NUDT16L1
ENSG00000168488	ATXN2L
ENSG00000169045	HNRNPH1
ENSG00000169689	CENPX
ENSG00000169851	PCDH7
ENSG00000170515	PA2G4
ENSG00000170684	ZNF296
ENSG00000170855	TRIAP1
ENSG00000171793	CTPS1
ENSG00000171960	PPIH
ENSG00000173473	SMARCC1
ENSG00000177239	MAN1B1
ENSG00000178188	SH2B1
ENSG00000181026	AEN
ENSG00000182944	EWSR1
ENSG00000183527	PSMG1
ENSG00000184786	DYNLT2
ENSG00000185015	CA13
ENSG00000186166	CENATAC
ENSG00000187522	HSPA14
ENSG00000196756	SNHG17
ENSG00000196812	ZSCAN16
ENSG00000197989	SNHG12
ENSG00000198466	ZNF587
ENSG00000209082	MT-TL1
ENSG00000215156
ENSG00000221978	CCNL2
ENSG00000223959	AFG3L1P
ENSG00000238311	SNORD13E
ENSG00000242125	SNHG3
ENSG00000245532	NEAT1
ENSG00000247137	ANKRD42-DT
ENSG00000248334	WHAMMP2
ENSG00000252759	Y_RNA
ENSG00000255717	SNHG1
ENSG00000260101	AFTPH-DT
ENSG00000260317
ENSG00000262265
ENSG00000263001	GTF2I
ENSG00000266402	SNHG25
ENSG00000269343	ZNF587B
ENSG00000269893	SNHG8
ENSG00000273151
ENSG00000279838
