# Supplementary material for: Functional RNA Dynamics Are Progressively Governed by RNA Destabilization during the Adaptation to Chronic Hypoxia
Source: Int J Mol Sci. 2022 May 22;23(10):5824. doi: 10.3390/ijms23105824 (PMC9144826; doi:10.3390/ijms23105824)
Supplement: Supplementary file 1 [file ijms-23-05824-s001.zip › Bauer et al - Table S4.xlsx]

## Sheet: DDNS_AH_N_up
NAME	SIZE	NES	FDR q-val
HALLMARK_HYPOXIA	127	2.36365	0
HALLMARK_CHOLESTEROL_HOMEOSTASIS	55	2.32815	0
HALLMARK_MTORC1_SIGNALING	179	2.02065	0
HALLMARK_GLYCOLYSIS	127	1.99207	0.000244565
HALLMARK_FATTY_ACID_METABOLISM	101	1.78298	0.00333415
HALLMARK_ANGIOGENESIS	19	1.67119	0.0107206
HALLMARK_ESTROGEN_RESPONSE_EARLY	101	1.59246	0.0241091
HALLMARK_EPITHELIAL_MESENCHYMAL_TRANSITION	75	1.55465	0.0356294
HALLMARK_KRAS_SIGNALING_DN	37	1.53917	0.0379243
HALLMARK_ANDROGEN_RESPONSE	75	1.51353	0.0459635
HALLMARK_IL2_STAT5_SIGNALING	121	1.47279	0.0677583
HALLMARK_ESTROGEN_RESPONSE_LATE	102	1.44626	0.081132
HALLMARK_INFLAMMATORY_RESPONSE	95	1.42022	0.0947063
HALLMARK_HEME_METABOLISM	132	1.39106	0.116646
HALLMARK_HEDGEHOG_SIGNALING	19	1.38548	0.114497
HALLMARK_UV_RESPONSE_DN	97	1.36969	0.124682
HALLMARK_PI3K_AKT_MTOR_SIGNALING	81	1.32721	0.172031
HALLMARK_APICAL_SURFACE	17	1.32644	0.163496
HALLMARK_ADIPOGENESIS	147	1.31774	0.166877
HALLMARK_TNFA_SIGNALING_VIA_NFKB	140	1.28046	0.212393
HALLMARK_UV_RESPONSE_UP	111	1.27567	0.21038
HALLMARK_KRAS_SIGNALING_UP	98	1.26995	0.211303
HALLMARK_MITOTIC_SPINDLE	163	1.2609	0.216004
HALLMARK_WNT_BETA_CATENIN_SIGNALING	27	1.24131	0.241164

## Sheet: Transcripts_Top3_AH_N_up
HALLMARK_HYPOXIA				HALLMARK_CHOLESTEROL_HOMEOSTASIS				HALLMARK_MTORC1_SIGNALING
SYMBOL	RANK IN GENE LIST	RUNNING ES		SYMBOL	RANK IN GENE LIST	RUNNING ES		SYMBOL	RANK IN GENE LIST	RUNNING ES
ADM	1	0.0476816		ATF5	16	0.0548662		P4HA1	4	0.0293602
P4HA1	4	0.0811938		MVK	19	0.110148		HK2	5	0.0585286
HK2	5	0.114229		HMGCS1	31	0.157963		SLC2A1	23	0.0782561
TMEM45A	10	0.145156		SQLE	41	0.202619		INSIG1	30	0.0981144
BNIP3L	11	0.175643		NSDHL	54	0.244728		HMGCS1	31	0.118382
SLC2A1	23	0.198835		DHCR7	55	0.287972		SQLE	41	0.136337
ANKZF1	36	0.219845		JAG1	66	0.327843		SLC2A3	49	0.15398
SLC2A3	49	0.239417		HSD17B7	73	0.367301		ALDOA	53	0.171634
ALDOA	53	0.259453		TMEM97	78	0.40641		DHCR7	55	0.189446
LDHA	71	0.276573		SC5D	106	0.439697		LDHA	71	0.204554
NEDD4L	75	0.294883		MVD	170	0.465436		TMEM97	78	0.220309
HMOX1	76	0.313483		ERRFI1	179	0.496317		PGM1	96	0.233795
MXI1	80	0.331627		SCD	213	0.523131		SC5D	106	0.247793
PFKP	89	0.348382		LSS	224	0.551777		PLOD2	135	0.25905
PGM1	96	0.365014		HMGCR	329	0.567178		BHLHE40	174	0.268399
VEGFA	101	0.381681		FDFT1	393	0.585244		ITGB2	192	0.27956
NDRG1	122	0.395998		FADS2	443	0.603499		CXCR4	201	0.291427
ZNF292	171	0.406176		NFIL3	447	0.62634		SCD	213	0.302791
BHLHE40	174	0.420959		LDLR	498	0.643672		AK4	240	0.312183
ERRFI1	179	0.435419		EBP	504	0.66545		SLC7A5	285	0.319024
CXCR4	201	0.447651		STARD4	521	0.685774		GOT1	295	0.329347
RRAGD	210	0.461008		TM7SF2	654	0.69252		HMGCR	329	0.336702
AK4	240	0.471706		IDI1	843	0.691428		PSPH	349	0.345298
CAVIN3	332	0.474564		FASN	1011	0.691114		SKAP2	358	0.354947
AMPD3	353	0.484441		CHKA	1045	0.704099		PSAT1	364	0.364867
UGP2	357	0.495992		ACTG1	1112	0.713209		ACSL3	390	0.372456
TNFAIP3	399	0.503169						GBE1	406	0.380887
GBE1	406	0.513844						FADS2	443	0.386818
NFIL3	447	0.520635						NFIL3	447	0.396099
ENO1	533	0.522219						LDLR	498	0.400259
CCNG2	542	0.531551						EBP	504	0.408978
PLIN2	607	0.534799						STARD4	521	0.416431
PDK1	617	0.543538						ENO1	533	0.424335
KDM3A	622	0.552764						PDK1	617	0.424376
IRS2	633	0.561334						FADS1	650	0.429445
FOSL2	645	0.569732						TM7SF2	654	0.437452
MT2A	677	0.575852						DAPP1	658	0.445442
PFKL	694	0.58342						ADD3	686	0.450835
ERO1A	712	0.590785						NUPR1	693	0.458342
DUSP1	720	0.599122						PFKL	694	0.46646
FAM162A	761	0.603844						ERO1A	712	0.472752
NR3C1	780	0.610722						SLC1A4	754	0.476356
PGK1	794	0.618021						ATP6V1D	779	0.481593
SIAH2	820	0.623943						ACLY	791	0.488093
ATP7A	842	0.630206						PGK1	794	0.495501
HK1	911	0.631382						CYB5B	815	0.500954
BTG1	928	0.637782						IDI1	843	0.505602
GYS1	1012	0.6371						IDH1	858	0.511489
SLC2A5	1023	0.643792						SERPINH1	866	0.518057
JMJD6	1030	0.650871						SRD5A1	892	0.522702
SLC25A1	1093	0.652036						USO1	947	0.524224
ADORA2B	1147	0.653916						DHFR	957	0.530321
								PHGDH	991	0.533865
								SLC9A3R1	1071	0.532435
								ADIPOR2	1127	0.533299
								ASNS	1134	0.539145
								RDH11	1241	0.534447
								NIBAN1	1278	0.536801
								PIK3R3	1315	0.539071
								TES	1349	0.541561

## Sheet: DDNS_AH_N_down
no enriched Hallmarks (FDR < 0.25)

## Sheet: DDNS_CH_N_up
NAME	SIZE	NES	FDR q-val
HALLMARK_CHOLESTEROL_HOMEOSTASIS	55	2.3923	0
HALLMARK_HYPOXIA	127	2.2297	0
HALLMARK_INFLAMMATORY_RESPONSE	95	1.81706	0.00429773
HALLMARK_GLYCOLYSIS	127	1.73904	0.0104632
HALLMARK_TNFA_SIGNALING_VIA_NFKB	140	1.73445	0.0085754
HALLMARK_COAGULATION	46	1.71138	0.00937271
HALLMARK_FATTY_ACID_METABOLISM	101	1.66256	0.0135699
HALLMARK_ALLOGRAFT_REJECTION	101	1.62484	0.0194091
HALLMARK_BILE_ACID_METABOLISM	52	1.61779	0.0190425
HALLMARK_MTORC1_SIGNALING	179	1.58987	0.023158
HALLMARK_ANDROGEN_RESPONSE	75	1.57965	0.0233609
HALLMARK_HEDGEHOG_SIGNALING	19	1.55329	0.0279324
HALLMARK_IL2_STAT5_SIGNALING	121	1.54143	0.0296635
HALLMARK_UV_RESPONSE_DN	97	1.51684	0.0349734
HALLMARK_EPITHELIAL_MESENCHYMAL_TRANSITION	75	1.50373	0.0374056
HALLMARK_HEME_METABOLISM	132	1.48941	0.0405847
HALLMARK_ESTROGEN_RESPONSE_EARLY	101	1.48583	0.0395542
HALLMARK_ANGIOGENESIS	19	1.42909	0.064091
HALLMARK_PI3K_AKT_MTOR_SIGNALING	81	1.38704	0.088141
HALLMARK_NOTCH_SIGNALING	27	1.38116	0.0881431
HALLMARK_COMPLEMENT	119	1.37895	0.0854966
HALLMARK_PEROXISOME	69	1.32592	0.128031
HALLMARK_KRAS_SIGNALING_UP	98	1.31328	0.136866
HALLMARK_APOPTOSIS	114	1.30506	0.140827
HALLMARK_INTERFERON_GAMMA_RESPONSE	130	1.29672	0.143506
HALLMARK_KRAS_SIGNALING_DN	37	1.26614	0.172599
HALLMARK_P53_PATHWAY	139	1.26526	0.167265

## Sheet: Transcripts_Top3_CH_N_up
HALLMARK_CHOLESTEROL_HOMEOSTASIS				HALLMARK_HYPOXIA				HALLMARK_INFLAMMATORY_RESPONSE
SYMBOL	RANK IN GENE LIST	RUNNING ES		SYMBOL	RANK IN GENE LIST	RUNNING ES		SYMBOL	RANK IN GENE LIST	RUNNING ES
TM7SF2	5	0.059954		HK2	1	0.0395365		RGS16	30	0.0365705
SC5D	23	0.104838		TMEM45A	2	0.0736929		GNA15	44	0.0717558
ACSS2	59	0.141079		VEGFA	6	0.104634		IFNGR2	46	0.108064
ERRFI1	64	0.179205		SLC2A3	10	0.132255		ADM	65	0.13975
DHCR7	88	0.213367		GBE1	25	0.154889		ABI1	163	0.15726
ANTXR2	113	0.245179		BNIP3L	39	0.17634		GPR183	174	0.183046
SCD	124	0.277622		P4HA1	45	0.197519		CD55	248	0.200238
MVD	144	0.307825		SLC2A1	51	0.218152		IL1R1	306	0.217683
LSS	159	0.337795		ERRFI1	64	0.237003		CXCL8	323	0.238859
HSD17B7	164	0.368571		ADM	65	0.256955		LPAR1	357	0.257768
SQLE	183	0.397025		CCNG2	76	0.275406		CD40	402	0.274649
IDI1	229	0.421318		LDHA	83	0.29411		IRF7	438	0.291856
PMVK	231	0.449985		BHLHE40	95	0.311562		RTP4	510	0.304371
PCYT2	259	0.475138		SDC3	240	0.311759		RIPK2	522	0.322836
FADS2	381	0.487757		PGM1	247	0.325799		MYC	706	0.321788
HMGCR	382	0.512537		NDRG1	264	0.338623		AHR	710	0.338957
NSDHL	404	0.534809		FOSL2	267	0.352814		GPR132	733	0.354004
ATF5	415	0.558054		KLF7	274	0.366505		BST2	765	0.367808
ECH1	490	0.573412		ZNF292	285	0.379615		TLR1	785	0.382611
EBP	545	0.589939		ALDOA	295	0.392634		ADORA2B	806	0.397086
ACAT2	574	0.608608		FAM162A	319	0.403907		CD70	837	0.410271
ABCA2	640	0.622873		SLC2A5	342	0.415036		PTAFR	956	0.413557
FDFT1	657	0.641848		KLHL24	389	0.423209		BTG2	985	0.425825
JAG1	705	0.657106		AK4	417	0.433059		MXD1	1083	0.430443
HMGCS1	712	0.676449		RRAGD	466	0.440243		ACVR2A	1229	0.429313
MVK	804	0.686154		NR3C1	515	0.447055		F3	1466	0.41767
TMEM97	858	0.699168		ETS1	552	0.454797		LCP2	1480	0.428539
PNRC1	1023	0.699571		JUN	594	0.461712		SELENOS	1508	0.437895
				CXCR4	602	0.472035		CYBB	1540	0.446701
				GLRX	646	0.478461		FZD5	1584	0.45412
				MXI1	673	0.486437		ATP2B1	1671	0.456817
				TNFAIP3	680	0.496379		TLR2	1715	0.463679
				IRS2	728	0.501907		PTGER2	1736	0.472757
				PDK1	759	0.508971		P2RY2	1743	0.483229
				ADORA2B	806	0.51412		PTGER4	1977	0.469826
				PRDX5	816	0.522987		IL10RA	1996	0.478122
				CITED2	843	0.529961		KLF6	2001	0.487828
				KDM3A	884	0.535335
				BTG1	951	0.53776
				UGP2	1021	0.539582
				PNRC1	1023	0.548312
				SLC25A1	1103	0.548785
				ATP7A	1191	0.548131
				SIAH2	1363	0.538396
				PLIN2	1433	0.538779
				F3	1466	0.542834
				GAA	1546	0.541906
				ANKZF1	1556	0.548071
				RBPJ	1579	0.552865
				ZFP36	1586	0.559261
				NFIL3	1688	0.555744
				GYS1	1720	0.559254
				CDKN1C	1875	0.549913
				CAVIN3	1920	0.55167
				KLF6	2001	0.549557
				ERO1A	2005	0.555259
				PFKL	2015	0.560338
				FOXO3	2047	0.563124
				JMJD6	2053	0.568544

## Sheet: DDNS_CH_N_down
NAME	SIZE	NES	FDR q-val
HALLMARK_E2F_TARGETS	188	-2.61621	0
HALLMARK_MYC_TARGETS_V1	190	-2.17137	0
HALLMARK_G2M_CHECKPOINT	183	-1.85374	0.00285294
HALLMARK_MYC_TARGETS_V2	47	-1.5832	0.0202879
HALLMARK_DNA_REPAIR	126	-1.49806	0.0277821
HALLMARK_SPERMATOGENESIS	61	-1.39827	0.0447182

## Sheet: Transcripts_Top3_CH_N_down
HALLMARK_E2F_TARGETS				HALLMARK_MYC_TARGETS_V1				HALLMARK_G2M_CHECKPOINT
SYMBOL	RANK IN GENE LIST	RUNNING ES		SYMBOL	RANK IN GENE LIST	RUNNING ES		SYMBOL	RANK IN GENE LIST	RUNNING ES
ASF1B	7920	-0.504188		TUFM	7315	-0.40259		PLK1	7926	-0.357623
PLK1	7926	-0.501186		EIF3D	7335	-0.401447		RAD21	7939	-0.355135
RAD21	7939	-0.498867		SERBP1	7359	-0.400669		HIF1A	7965	-0.353929
HMGB3	7985	-0.49985		PPIA	7385	-0.400051		SMAD3	7971	-0.350671
PHF5A	8019	-0.49951		TRA2B	7404	-0.398672		HMGB3	7985	-0.348207
RFC2	8040	-0.497784		EIF4G2	7418	-0.396766		KIF20B	8000	-0.345799
UBE2T	8054	-0.495308		HNRNPA1	7425	-0.394117		CCNF	8010	-0.34284
POLE4	8063	-0.492297		KPNA2	7428	-0.391046		CUL1	8080	-0.345832
CDC25A	8112	-0.493262		RFC4	7453	-0.390156		SRSF10	8100	-0.343659
DEPDC1	8124	-0.49042		TOMM70	7463	-0.387702		CDC25A	8112	-0.340651
HNRNPD	8208	-0.494775		PSMA7	7508	-0.38873		TTK	8144	-0.339614
PNN	8233	-0.493053		RPS3	7534	-0.387761		HNRNPD	8208	-0.341722
STMN1	8244	-0.489869		RSL1D1	7557	-0.386427		STMN1	8244	-0.340895
RANBP1	8258	-0.486958		RPS2	7574	-0.384438		XPO1	8282	-0.34017
TFRC	8270	-0.483813		DUT	7623	-0.385588		KIF15	8296	-0.336975
XPO1	8282	-0.480635		TFDP1	7632	-0.382631		MCM6	8309	-0.333637
MCM6	8309	-0.478938		SET	7644	-0.379952		H2AX	8349	-0.332978
RBBP7	8315	-0.475081		EXOSC7	7838	-0.395418		CUL4A	8377	-0.331029
H2AX	8349	-0.474022		EPRS1	7869	-0.394109		AURKA	8465	-0.334999
IPO7	8415	-0.476113		CCNA2	7870	-0.389729		BUB3	8480	-0.331459
EXOSC8	8424	-0.472332		IFRD1	7922	-0.390434		E2F1	8536	-0.331937
AURKA	8465	-0.471722		SF3B3	7924	-0.386017		WRN	8546	-0.327682
PPP1R8	8474	-0.467808		PSMA2	7945	-0.383476		NUP98	8598	-0.327554
MCM4	8511	-0.466645		CCT3	7963	-0.380591		TPX2	8609	-0.323206
PRDX4	8519	-0.462501		SLC25A3	8070	-0.386487		KIF2C	8693	-0.326073
XRCC6	8571	-0.462697		CUL1	8080	-0.38241		MCM3	8695	-0.320538
TIPIN	8629	-0.463335		RPLP0	8113	-0.3806		SNRPD1	8733	-0.318565
TBRG4	8643	-0.459431		HNRNPD	8208	-0.384889		KPNB1	8754	-0.314795
NOP56	8667	-0.45649		ERH	8239	-0.382554		H2AZ1	8791	-0.312563
KIF2C	8693	-0.453682		RANBP1	8258	-0.378931		CENPE	8829	-0.310328
MCM3	8695	-0.448403		XPO1	8282	-0.37574		BARD1	8840	-0.305318
GINS3	8712	-0.4446		PWP1	8293	-0.371202		UBE2C	8841	-0.299283
MRE11	8766	-0.444445		MCM6	8309	-0.367122		KIF23	8858	-0.294854
H2AZ1	8791	-0.441255		PRPS2	8335	-0.363987		CDC7	8919	-0.294729
SPAG5	8803	-0.436699		ABCE1	8417	-0.366383		DKC1	8928	-0.289234
CENPE	8829	-0.433511		HSP90AB1	8463	-0.364935		NUSAP1	8985	-0.288435
BARD1	8840	-0.428776		PSMD8	8477	-0.360155		NSD2	9001	-0.28336
PRKDC	8934	-0.432237		BUB3	8480	-0.354246		RACGAP1	9046	-0.281049
ZW10	8980	-0.430648		MCM4	8511	-0.351072		SRSF2	9102	-0.279647
DONSON	8995	-0.425808		PRDX4	8519	-0.345526		GSPT1	9110	-0.273311
ATAD2	9033	-0.423128		RRM1	8559	-0.343107		BIRC5	9123	-0.267438
RACGAP1	9046	-0.417854		XRCC6	8571	-0.337762		DDX39A	9135	-0.261401
MSH2	9079	-0.414502		CAD	8607	-0.334747		SMARCC1	9161	-0.256659
SRSF2	9102	-0.410047		RPL6	8617	-0.329024		LIG3	9172	-0.250346
GSPT1	9110	-0.404031		CCT5	8649	-0.325439		HMGA1	9227	-0.248292
BIRC5	9123	-0.398481		NOP56	8667	-0.320357		KIF4A	9251	-0.242932
DDX39A	9135	-0.39277		SNRPD1	8733	-0.319929		JPT1	9263	-0.236307
CDCA8	9143	-0.386625		PSMB3	8740	-0.313443		MCM5	9289	-0.230983
RFC3	9185	-0.383755		KPNB1	8754	-0.307622		TOP2A	9333	-0.227304
HMGA1	9227	-0.380718		UBA2	8770	-0.301945		MAP3K20	9334	-0.219221
KIF4A	9251	-0.375709		H2AZ1	8791	-0.296719		HMMR	9403	-0.217711
PCNA	9255	-0.368646		IMPDH2	8881	-0.298258		RBL1	9413	-0.210111
JPT1	9263	-0.361965		COX5A	8890	-0.291477		MEIS2	9435	-0.203619
POP7	9270	-0.355157		PSMB2	8929	-0.287598		CDC6	9456	-0.196876
MCM5	9289	-0.349476		GOT2	9029	-0.289421		BUB1	9478	-0.190112
SSRP1	9297	-0.342636		PSMD1	9060	-0.284052		ILF3	9482	-0.18141
PA2G4	9304	-0.335676		PHB2	9096	-0.279024		CDC45	9497	-0.173726
TOP2A	9333	-0.330831		NPM1	9101	-0.270794		E2F2	9538	-0.168362
GINS1	9360	-0.325606		SRSF2	9102	-0.262153		TNPO2	9542	-0.159174
TIMELESS	9367	-0.318299		GSPT1	9110	-0.254195		PTTG1	9550	-0.150327
LIG1	9373	-0.310865		SMARCC1	9161	-0.250334		EXO1	9597	-0.144927
CCNE1	9382	-0.303709		PRPF31	9197	-0.24472		ODF2	9644	-0.138911
UNG	9393	-0.296721		TRIM28	9229	-0.238564		AURKB	9690	-0.132152
HMMR	9403	-0.289562		CSTF2	9247	-0.230867		HMGN2	9693	-0.120948
CNOT9	9429	-0.283895		PCNA	9255	-0.222088		TACC3	9699	-0.10998
ILF3	9482	-0.280615		MCM5	9289	-0.215772		EWSR1	9738	-0.101926
CIT	9496	-0.273253		PSMA1	9291	-0.206174		CDC20	9836	-0.0978796
SPC25	9537	-0.268324		CBX3	9298	-0.197053		KIF11	9838	-0.0838999
PTTG1	9550	-0.260423		PA2G4	9304	-0.187806		MT2A	9863	-0.0713955
MMS22L	9552	-0.251359		DDX21	9319	-0.179391		EZH2	9891	-0.0577685
SNRPB	9605	-0.246911		ETF1	9362	-0.173523		NASP	9898	-0.0410152
CENPM	9611	-0.237616		TYMS	9365	-0.163538		MYBL2	9941	-0.0235694
CDCA3	9623	-0.228759		RPS5	9375	-0.154203		POLE	9955	0.000715457
AURKB	9690	-0.224667		EIF4A1	9380	-0.144341
TCF19	9691	-0.213816		SRM	9395	-0.135431
TACC3	9699	-0.203574		ILF2	9461	-0.131235
BRCA1	9712	-0.193707		CDC45	9497	-0.123606
MCM7	9721	-0.183321		LSM7	9510	-0.113485
MELK	9761	-0.175556		SNRPA	9535	-0.104342
RPA1	9828	-0.169187		PSMD3	9596	-0.098064
NME1	9835	-0.156495		FBL	9700	-0.0944785
CDC20	9836	-0.143165		MCM7	9721	-0.0820886
WDR90	9850	-0.130629		U2AF1	9723	-0.0676957
MLH1	9886	-0.11892		RRP9	9790	-0.0587091
EZH2	9891	-0.103686		NME1	9835	-0.0460677
NASP	9898	-0.0877212		CDC20	9836	-0.0288917
CTPS1	9915	-0.0717093		EIF3B	9875	-0.0139397
MYBL2	9941	-0.0535139		CTPS1	9915	0.00480944
POLE	9955	-0.030393
HELLS	9962	-3.50246e-08
