# Supplementary material for: Functional RNA Dynamics Are Progressively Governed by RNA Destabilization during the Adaptation to Chronic Hypoxia
Source: Int J Mol Sci. 2022 May 22;23(10):5824. doi: 10.3390/ijms23105824 (PMC9144826; doi:10.3390/ijms23105824)
Supplement: Supplementary file 1 [file ijms-23-05824-s001.zip › Bauer et al - Table S5.xlsx]

## Sheet: DSR_halfLives_log2FC
ensembl_gene_id	external_gene_name	N_n1_half_life	N_n2_half_life	N_n3_half_life	AH_n1_half_life	AH_n2_half_life	AH_n3_half_life	CH_n1_half_life	CH_n2_half_life	CH_n3_half_life	log2FC_AH_N	padj_AH_N	regulation_AH_N	log2FoldChange_CH_N	padj_CH_N	regulation_CH_N	log2FoldChange_CH_AH	padj_CH_AH	regulation_CH_AH																Row.names.y	Row.names.1	Row.names.2	N_n1_total	N_n2_total	N_n3_total	AH_n1_total	AH_n2_total	AH_n3_total	CH_n1_total	CH_n2_total	CH_n3_total	ensembleID	ensembl_gene_id.x.1
ENSG00000000003	TSPAN6	23.3485	46.683	14.6116	13.9764	11.5259	8.4923	10.4658	14.782	38.9805	-1.31609	0.829001	not	-0.398183	1	not	0.917904	1	not																ENSG00000000003	ENSG00000000003	ENSG00000000003	182.942	247.32	481.338	245.124	351.279	462.338	304.678	312.403	526.949	ENSG00000000003	ENSG00000000003
ENSG00000000419	DPM1	4.29168	3.43151	2.86855	2.70256	3.01144	1.52097	1.60663	1.82614	3.30941	-0.549882	0.774177	not	-0.651653	0.684268	not	-0.101771	1	not																ENSG00000000419	ENSG00000000419	ENSG00000000419	605.835	636.544	962.675	415.908	602.473	1101.28	895.57	728.295	1166.28	ENSG00000000419	ENSG00000000419
ENSG00000000457	SCYL3	0	3.09206	0	1.10447	2.33149	4.43113	1.67228	1.86089	10.8837	1.34726	1	not	2.22112	0.965086	not	0.873858	1	not																ENSG00000000457	ENSG00000000457	ENSG00000000457	65.5186	96.2925	92.4737	56.258	55.9299	50.5992	89.557	72.5394	84.9112	ENSG00000000457	ENSG00000000457
ENSG00000000460	C1orf112	6.03199	2.08299	3.17103	2.34205	3.45934	0	5.18511	0	2.52257	-0.960065	1	not	-0.550166	1	not	0.409898	1	not																ENSG00000000460	ENSG00000000460	ENSG00000000460	44.2464	31.4218	27.2679	7.03225	23.5494	35.7171	19.3886	36.7533	22.4765	ENSG00000000460	ENSG00000000460
ENSG00000000938	FGR	5.18511	2.86548	9.38347	3.50556	3.12837	5.11771	4.69569	2.17587	2.25269	-0.569046	1	not	-0.93413	0.871646	not	-0.365084	1	not																ENSG00000000938	ENSG00000000938	ENSG00000000938	339.506	411.524	795.511	507.327	567.149	505.992	445.015	459.416	601.87	ENSG00000000938	ENSG00000000938
ENSG00000001036	FUCA2	18.6247	31.4602	26.1314	10.7046	18.1387	4.8029	8.83628	21.4719	11.6352	-1.17966	0.386786	not	-0.861656	0.592969	not	0.318002	1	not																ENSG00000001036	ENSG00000001036	ENSG00000001036	2680.31	3224.28	5091.98	1958.98	3142.87	3792.95	1438.45	4003.21	5410.59	ENSG00000001036	ENSG00000001036
ENSG00000001084	GCLC	2.55252	1.74659	4.60956	2.47907	1.88774	2.8378	0	3.24735	4.18144	-0.306289	1	not	-0.262083	1	not	0.0442064	1	not																ENSG00000001084	ENSG00000001084	ENSG00000001084	673.906	915.285	1238.91	699.207	672.14	771.885	563.194	566.774	606.865	ENSG00000001084	ENSG00000001084
ENSG00000001460	STPG1	12.1179	0	0	0	4.48084	0	4.23033	1.77914	10.2282	-1.4353	1	not	0.422203	1	not	1.8575	1	not																ENSG00000001460	ENSG00000001460	ENSG00000001460	40.8428	29.3945	65.2058	30.1382	34.3429	51.5913	37.854	41.5892	74.9216	ENSG00000001460	ENSG00000001460
ENSG00000001461	NIPAL3	4.83201	2.96509	3.32842	3.77976	2.95583	3.78759	4.66856	2.69333	1.8299	-0.080302	1	not	-0.275456	1	not	-0.195154	1	not																ENSG00000001461	ENSG00000001461	ENSG00000001461	661.994	762.231	1276.85	580.663	957.677	1062.58	1042.37	1337.63	1625.8	ENSG00000001461	ENSG00000001461
ENSG00000001497	LAS1L	20.7915	24.9621	28.2545	5.64435	10.7115	5.48253	6.60667	8.53492	7.10113	-1.76081	0.0231026	down	-1.73435	0.0263682	down	0.0264651	1	not																ENSG00000001497	ENSG00000001497	ENSG00000001497	612.642	934.544	1094.27	460.11	694.709	770.893	586.275	761.18	1000.2	ENSG00000001497	ENSG00000001497
ENSG00000001561	ENPP4	1.37647	0	0	0	1.8841	2.04918	0	2.8419	2.28477	1.51476	1	not	1.89705	1	not	0.382289	1	not																ENSG00000001561	ENSG00000001561	ENSG00000001561	308.874	267.592	348.555	218	293.387	447.455	380.386	324.976	625.595	ENSG00000001561	ENSG00000001561
ENSG00000001617	SEMA3F	1.33691	1.14847	0	3.43685	6.29128	14.7363	6.69666	4.4398	0	3.29914	0.513626	not	2.16375	1	not	-1.13539	1	not																ENSG00000001617	ENSG00000001617	ENSG00000001617	62.1151	50.6803	109.072	85.3916	105.973	102.19	26.7748	68.6706	47.4503	ENSG00000001617	ENSG00000001617
ENSG00000001629	ANKIB1	2.36103	2.39254	2.88496	1.88532	2.2741	2.88291	3.68652	6.49481	2.45205	-0.117242	1	not	0.725875	0.831763	not	0.843116	1	not																ENSG00000001629	ENSG00000001629	ENSG00000001629	846.637	904.136	1513.96	843.87	902.729	1120.13	1188.25	794.064	1110.09	ENSG00000001629	ENSG00000001629
ENSG00000001630	CYP51A1	3.145	3.02279	2.99804	1.89983	2.55664	2.56489	1.85719	2.49773	1.78814	-0.384513	0.355845	not	-0.577307	0.160286	not	-0.192794	1	not																ENSG00000001630	ENSG00000001630	ENSG00000001630	0	0	0	0	0	0	0	0	0	ENSG00000001630	ENSG00000001630
ENSG00000001631	KRIT1	1.72538	3.42937	2.06726	4.21598	2.82243	4.1601	3.40696	3.65021	2.62766	0.632834	0.570453	not	0.423326	0.987786	not	-0.209508	1	not																ENSG00000001631	ENSG00000001631	ENSG00000001631	479.052	701.415	916.438	780.58	736.901	917.73	776.469	634.478	807.905	ENSG00000001631	ENSG00000001631
ENSG00000002016	RAD52	5.63821	0	0	0	14.3893	0	2.3262	3.33265	0	1.35169	1	not	0.00527086	1	not	-1.34642	1	not																ENSG00000002016	ENSG00000002016	ENSG00000002016	29.7812	71.966	69.9481	48.2212	34.3429	38.6935	45.2401	41.5892	29.9686	ENSG00000002016	ENSG00000002016
ENSG00000002330	BAD	11.0092	8.34902	6.83341	10.0774	5.15272	5.8126	5.96981	7.0734	8.80996	-0.315788	1	not	-0.261264	1	not	0.0545233	1	not																ENSG00000002330	ENSG00000002330	ENSG00000002330	224.635	361.857	410.204	369.696	315.955	373.045	213.275	241.798	259.728	ENSG00000002330	ENSG00000002330
ENSG00000002549	LAP3	12.4164	12.097	7.83153	6.05672	6.83151	7.7601	8.17561	4.25071	6.00409	-0.647517	0.438878	not	-0.811455	0.318635	not	-0.163938	1	not																ENSG00000002549	ENSG00000002549	ENSG00000002549	810.9	1100.78	1351.54	1065.89	949.828	1037.78	1075.61	573.545	766.698	ENSG00000002549	ENSG00000002549
ENSG00000002586	CD99	22.6683	17.5511	18.0824	11.5259	12.8907	17.3474	18.7093	19.8338	16.9087	-0.48128	0.380305	not	-0.0723075	1	not	0.408972	1	not																ENSG00000002586	ENSG00000002586	ENSG00000002586	1430.35	1540.68	2353.34	1035.75	1305.03	2036.86	1688.66	2012.73	2517.37	ENSG00000002586	ENSG00000002586
ENSG00000002822	MAD1L1	9.21643	3.78759	5.56361	6.31546	9.05078	7.4847	3.49694	5.99591	3.52391	0.299465	1	not	-0.512419	1	not	-0.811884	1	not																ENSG00000002822	ENSG00000002822	ENSG00000002822	319.084	383.143	445.771	313.438	272.781	409.754	302.832	309.501	335.899	ENSG00000002822	ENSG00000002822
ENSG00000002834	LASP1	7.43826	7.25402	7.62191	4.64411	5.15412	5.81102	4.24591	4.49709	4.35244	-0.51556	0.0231026	down	-0.768896	0.0127141	down	-0.253337	1	not																ENSG00000002834	ENSG00000002834	ENSG00000002834	95.2999	106.429	179.02	201.926	93.2166	143.86	116.332	121.866	127.367	ENSG00000002834	ENSG00000002834
ENSG00000002919	SNX11	1.52893	2.34311	1.79708	3.0931	2.02069	2.69846	1.35303	2.3209	2.77735	0.462613	0.856081	not	0.186461	1	not	-0.276152	1	not																ENSG00000002919	ENSG00000002919	ENSG00000002919	724.109	1027.8	1575.61	863.962	1055.8	1198.51	637.055	774.721	1025.18	ENSG00000002919	ENSG00000002919
ENSG00000003056	M6PR	14.6907	11.2109	8.12358	7.65452	6.26721	6.05177	7.42566	7.33818	11.1886	-0.768516	0.446786	not	-0.390732	0.948286	not	0.377784	1	not																ENSG00000003056	ENSG00000003056	ENSG00000003056	353.971	396.32	642.574	478.193	591.68	779.823	245.589	581.282	834.127	ENSG00000003056	ENSG00000003056
ENSG00000003147	ICA1	10.2153	14.4278	9.53425	5.24048	9.51668	5.57269	7.18513	6.31546	5.44688	-0.749439	0.376602	not	-0.851034	0.321589	not	-0.101595	1	not																ENSG00000003147	ENSG00000003147	ENSG00000003147	655.186	640.598	1043.29	678.11	820.306	776.846	462.557	586.118	669.3	ENSG00000003147	ENSG00000003147
ENSG00000003393	ALS2	2.45309	1.86702	1.6154	3.33794	3.88445	5.10656	1.1271	3.45398	0	1.0546	0.532151	not	-0.373688	1	not	-1.42829	1	not																ENSG00000003393	ENSG00000003393	ENSG00000003393	262.925	305.095	431.544	253.161	282.593	450.432	499.488	385.91	681.787	ENSG00000003393	ENSG00000003393
ENSG00000003400	CASP10	0	0	0.747471	0	0	2.68103	0	2.26662	3.36443	1.8427	1	not	2.91331	0.920241	not	1.07062	1	not																ENSG00000003400	ENSG00000003400	ENSG00000003400	185.494	182.449	260.823	222.018	226.663	314.509	304.678	223.421	273.464	ENSG00000003400	ENSG00000003400
ENSG00000003402	CFLAR	2.24302	2.44685	2.721	1.88532	2.17259	2.17369	2.09753	2.35682	2.5174	-0.250042	0.500485	not	-0.0881239	1	not	0.161918	1	not																ENSG00000003402	ENSG00000003402	ENSG00000003402	3019.81	3682.43	6705.53	3749.2	3862.11	4274.14	1808.68	2492.45	3363.98	ENSG00000003402	ENSG00000003402
ENSG00000003509	NDUFAF7	0	0	3.69314	3.48403	2.55149	3.32102	0	2.76813	4.01965	1.34113	0.947662	not	0.878092	1	not	-0.463036	1	not																ENSG00000003509	ENSG00000003509	ENSG00000003509	156.564	195.626	316.545	190.875	144.24	172.632	174.498	167.324	229.76	ENSG00000003509	ENSG00000003509
ENSG00000003756	RBM5	0	0	1.60956	2.21499	0.970483	6.74126	2.50809	2.50809	5.25334	2.62465	0.787668	not	2.67363	0.785891	not	0.0489773	1	not																ENSG00000003756	ENSG00000003756	ENSG00000003756	760.697	846.36	1591.02	846.884	990.058	1818.59	747.847	1370.51	2040.36	ENSG00000003756	ENSG00000003756
ENSG00000003989	SLC7A2	2.83267	2.71691	0	11.1002	4.29531	0	1.74132	0	0	1.47206	1	not	-1.6722	1	not	-3.14426	1	not																ENSG00000003989	ENSG00000003989	ENSG00000003989	21.2723	39.5306	68.7625	32.1474	36.3054	51.5913	11.0792	48.3596	56.1912	ENSG00000003989	ENSG00000003989
ENSG00000004059	ARF5	19.5466	22.8591	24.1579	13.1244	14.7534	14.6454	16.0651	16.7243	12.6501	-0.646482	0.0717744	down	-0.550786	0.110468	not	0.0956955	1	not																ENSG00000004059	ENSG00000004059	ENSG00000004059	0	0	0	0	0	3.96856	3.69307	8.70473	3.74608	ENSG00000004059	ENSG00000004059
ENSG00000004142	POLDIP2	9.23603	13.453	9.63471	5.95519	5.25048	8.69284	5.36019	5.14149	4.23152	-0.699935	0.312477	not	-1.13352	0.13395	not	-0.433589	1	not																ENSG00000004142	ENSG00000004142	ENSG00000004142	1084.04	1785.97	2173.13	1273.84	1989.93	1576.51	659.213	1149.99	1468.46	ENSG00000004142	ENSG00000004142
ENSG00000004399	PLXND1	13.1102	12.9323	12.5833	10.0236	8.95069	30.7922	7.12501	7.02225	8.4998	0.36561	1	not	-0.77024	1	not	-1.13585	1	not																ENSG00000004399	ENSG00000004399	ENSG00000004399	368.436	353.748	553.657	350.608	389.547	390.903	756.157	765.049	1051.4	ENSG00000004399	ENSG00000004399
ENSG00000004455	AK2	21.2797	21.1741	18.5659	8.00924	8.02313	9.6825	8.3588	7.79571	8.83628	-1.24667	0.00659871	down	-1.28788	0.00749707	down	-0.0412063	1	not																ENSG00000004455	ENSG00000004455	ENSG00000004455	15296.5	20359.3	32768.9	20615.6	25454	25046.6	15656.8	20423.2	23170.8	ENSG00000004455	ENSG00000004455
ENSG00000004468	CD38	16.1642	12.3343	13.2485	11.4105	10.1636	13.5672	12.8082	10.5129	8.4898	-0.248503	0.931055	not	-0.39215	0.620669	not	-0.143646	1	not																ENSG00000004468	ENSG00000004468	ENSG00000004468	1480.55	1663.33	2337.93	853.916	1300.13	1562.62	962.969	1271.86	2030.38	ENSG00000004468	ENSG00000004468
ENSG00000004478	FKBP4	7.13898	7.42146	4.87061	4.23991	3.14916	3.38142	2.5236	3.22115	3.10139	-0.851281	0.141453	not	-1.13524	0.0882663	down	-0.283963	1	not																ENSG00000004478	ENSG00000004478	ENSG00000004478	30.6321	46.6258	56.9069	63.2903	156.996	113.104	19.3886	78.3425	69.9268	ENSG00000004478	ENSG00000004478
ENSG00000004487	KDM1A	6.53965	7.67637	5.63974	2.03098	4.00115	5.01674	2.55767	6.32066	3.55529	-0.845658	0.493855	not	-0.675311	0.669996	not	0.170348	1	not																ENSG00000004487	ENSG00000004487	ENSG00000004487	483.306	547.347	809.738	383.76	374.829	661.758	874.335	598.692	809.153	ENSG00000004487	ENSG00000004487
ENSG00000004534	RBM6	5.33691	7.01247	6.34322	3.63814	3.64801	3.0424	4.75166	4.47211	2.96406	-0.855828	0.100972	not	-0.617025	0.213645	not	0.238803	1	not																ENSG00000004534	ENSG00000004534	ENSG00000004534	705.389	990.292	1370.51	692.175	784	919.714	658.29	546.463	922.784	ENSG00000004534	ENSG00000004534
ENSG00000004700	RECQL	4.68275	6.68741	7.34646	2.8337	4.96353	0	5.51992	3.91742	3.93911	-1.26329	0.404851	not	-0.484624	1	not	0.778662	1	not																ENSG00000004700	ENSG00000004700	ENSG00000004700	149.757	182.449	283.349	222.018	214.889	188.507	246.513	141.21	166.076	ENSG00000004700	ENSG00000004700
ENSG00000004766	VPS50	3.86067	3.92312	3.14396	0	3.73965	0	6.25008	2.99907	3.71304	-1.54702	0.71168	not	0.246312	1	not	1.79333	1	not																ENSG00000004766	ENSG00000004766	ENSG00000004766	424.595	592.959	1057.52	595.732	601.492	664.734	740.461	572.578	942.764	ENSG00000004766	ENSG00000004766
ENSG00000004777	ARHGAP33	14.9149	11.5182	0	22.7872	4.4398	0	0	4.98803	0	0.0426952	1	not	-2.4058	1	not	-2.4485	1	not																ENSG00000004777	ENSG00000004777	ENSG00000004777	21.2723	56.7619	43.8657	38.1751	48.0801	13.89	16.6188	37.7205	12.4869	ENSG00000004777	ENSG00000004777
ENSG00000004779	NDUFAB1	9.28669	9.32922	6.91551	5.60307	6.72078	3.83022	5.23478	4.85594	4.61594	-0.660377	0.239997	not	-0.795804	0.172356	not	-0.135427	1	not																ENSG00000004779	ENSG00000004779	ENSG00000004779	6592.71	7545.28	12414	5105.42	8786.89	12107.1	6462.88	9223.14	11863.8	ENSG00000004779	ENSG00000004779
ENSG00000004799	PDK4	0	7.86756	0	0	2.83575	0	10.9695	1.78942	0	-1.47219	1	not	0.697522	1	not	2.16971	1	not																ENSG00000004799	ENSG00000004799	ENSG00000004799	66.3695	66.8979	123.298	47.2166	54.9487	68.4577	88.6337	44.4908	108.636	ENSG00000004799	ENSG00000004799
ENSG00000004809	SLC22A16	2.89215	2.8583	0	0	2.341	5.05525	2.12199	3.52283	2.54633	0.363121	1	not	0.510392	1	not	0.147271	1	not																ENSG00000004809	ENSG00000004809	ENSG00000004809	131.888	112.51	193.246	110.507	98.1227	311.532	196.656	333.681	705.512	ENSG00000004809	ENSG00000004809
ENSG00000004848	ARX	1.94751	0	0	1.52097	0	3.40483	4.41877	1.36289	0	1.33872	1	not	1.56985	1	not	0.231126	1	not																ENSG00000004848	ENSG00000004848	ENSG00000004848	148.055	163.19	232.37	94.4331	106.954	110.128	137.567	71.5722	221.019	ENSG00000004848	ENSG00000004848
ENSG00000004864	SLC25A13	8.05798	8.20418	3.32314	4.63385	3.02588	4.97985	4.66985	2.50291	5.30362	-0.631821	0.874755	not	-0.650572	0.896092	not	-0.0187503	1	not																ENSG00000004864	ENSG00000004864	ENSG00000004864	591.37	868.66	1197.42	501.299	613.267	812.563	633.362	705.083	881.578	ENSG00000004864	ENSG00000004864
ENSG00000004866	ST7	6.95023	5.89065	9.85862	5.26336	6.28095	3.82909	6.52167	9.22202	5.70917	-0.562224	0.758018	not	-0.08149	1	not	0.480734	1	not																ENSG00000004866	ENSG00000004866	ENSG00000004866	280.794	328.408	656.801	327.502	402.303	470.275	457.018	630.609	771.693	ENSG00000004866	ENSG00000004866
ENSG00000004897	CDC27	2.00231	1.11107	1.85226	1.11756	1.59926	3.12629	1.67228	1.49008	0	0.234758	1	not	-0.650979	1	not	-0.885738	1	not																ENSG00000004897	ENSG00000004897	ENSG00000004897	2131.48	2869.52	4329.67	2448.23	2818.08	3208.58	1973.02	2429.59	3299.05	ENSG00000004897	ENSG00000004897
ENSG00000004961	HCCS	2.07064	2.18351	2.24947	0.91925	1.42826	4.67113	0	1.70791	0	0.109951	1	not	-1.92901	0.905196	not	-2.03896	1	not																ENSG00000004961	ENSG00000004961	ENSG00000004961	1256.77	1401.82	2096.07	626.875	1390.4	1937.65	768.159	1649.06	2208.94	ENSG00000004961	ENSG00000004961
ENSG00000004975	DVL2	2.44685	4.2112	1.22459	3.02588	3.25679	0	0	4.65954	1.83364	-0.327299	1	not	-0.279752	1	not	0.0475467	1	not																ENSG00000004975	ENSG00000004975	ENSG00000004975	450.122	642.626	846.49	839.852	822.268	861.178	692.451	589.987	770.444	ENSG00000004975	ENSG00000004975
ENSG00000005007	UPF1	2.21931	2.36313	1.9238	1.82865	2.61327	2.13526	1.98263	1.68884	0	0.0156418	1	not	-0.825467	0.785891	not	-0.841109	1	not																ENSG00000005007	ENSG00000005007	ENSG00000005007	1271.23	1920.78	2437.51	1460.7	1554.26	1396.93	1534.47	1306.68	1669.5	ENSG00000005007	ENSG00000005007
ENSG00000005020	SKAP2	9.38921	9.10553	7.80018	4.70347	6.24324	5.80944	5.05387	5.40116	4.13412	-0.650094	0.0717776	down	-0.849888	0.0424161	down	-0.199794	1	not																ENSG00000005020	ENSG00000005020	ENSG00000005020	3249.55	4316.94	6412.7	5631.83	6690.99	7120.59	6172.05	4595.13	6218.49	ENSG00000005020	ENSG00000005020
ENSG00000005022	SLC25A5	20.2445	16.3113	9.92974	12.4469	16.5709	5.38649	8.70833	13.2149	7.40053	-0.434194	1	not	-0.664711	0.920852	not	-0.230517	1	not																ENSG00000005022	ENSG00000005022	ENSG00000005022	2999.39	1781.92	3215.24	458.101	1773.08	4270.17	2214	4203.42	9150.43	ENSG00000005022	ENSG00000005022
ENSG00000005059	MCUB	28.9529	32.9018	40.317	22.0221	13.5223	5.30795	5.47062	10.5298	3.64033	-1.3225	0.133305	not	-2.37907	0.063691	down	-1.05657	1	not																ENSG00000005059	ENSG00000005059	ENSG00000005059	109.765	137.85	170.721	167.769	134.428	249.027	145.876	186.668	164.828	ENSG00000005059	ENSG00000005059
ENSG00000005075	POLR2J	11.9934	14.9732	8.83892	6.59939	7.52938	6.51629	6.19729	9.11379	7.62191	-0.794386	0.268175	not	-0.642758	0.404752	not	0.151628	1	not																ENSG00000005075	ENSG00000005075	ENSG00000005075	1943.44	2397.18	3144.11	2621.02	2458.95	2725.41	1309.19	2152	2171.48	ENSG00000005075	ENSG00000005075
ENSG00000005100	DHX33	1.59778	2.82038	0	2.91986	2.04123	3.80999	5.55907	1.01762	5.26336	0.989311	1	not	1.42216	0.785321	not	0.432848	1	not																ENSG00000005100	ENSG00000005100	ENSG00000005100	290.154	328.408	514.533	176.811	251.194	347.249	254.822	341.419	409.571	ENSG00000005100	ENSG00000005100
ENSG00000005108	THSD7A	3.76191	3.2421	4.02544	2.32514	3.15957	2.37049	3.58898	2.92089	3.72412	-0.489641	0.294404	not	-0.107993	1	not	0.381648	1	not																ENSG00000005108	ENSG00000005108	ENSG00000005108	3479.3	4049.35	6019.09	4606.13	3787.54	4482.49	3767.86	3161.75	3547.54	ENSG00000005108	ENSG00000005108
ENSG00000005156	LIG3	5.95357	8.94801	6.72636	3.89012	4.89739	8.30036	3.914	4.56887	3.16999	-0.339923	1	not	-0.892211	0.461064	not	-0.552289	1	not																ENSG00000005156	ENSG00000005156	ENSG00000005156	446.718	499.707	962.675	343.576	614.248	796.689	260.362	668.33	859.101	ENSG00000005156	ENSG00000005156
ENSG00000005175	RPAP3	7.53792	6.39389	6.65241	5.77948	5.82368	6.30854	8.27135	7.46144	8.33438	-0.200636	0.509391	not	0.225528	0.309906	not	0.426164	0.895255	not																ENSG00000005175	ENSG00000005175	ENSG00000005175	3734.56	4404.11	7400.27	3427.72	4177.08	5430.98	4686.51	3795.26	5697.79	ENSG00000005175	ENSG00000005175
ENSG00000005187	ACSM3	7.84502	13.8155	12.722	5.60002	29.2113	16.2509	6.62492	9.50207	13.1386	0.57058	1	not	-0.232469	1	not	-0.80305	1	not																ENSG00000005187	ENSG00000005187	ENSG00000005187	166.775	161.163	265.566	169.779	218.814	123.025	214.198	208.913	233.506	ENSG00000005187	ENSG00000005187
ENSG00000005189	REXO5	22.9797	18.3666	16.9949	10.0774	8.90522	10.715	12.5656	7.56149	12.6055	-0.974169	0.090471	down	-0.83379	0.132685	not	0.140379	1	not																ENSG00000005189	ENSG00000005189	ENSG00000005189	570.097	704.456	1214.01	652.995	569.112	800.657	329.607	333.681	424.556	ENSG00000005189	ENSG00000005189
ENSG00000005194	CIAPIN1	4.63514	5.10377	4.04168	2.35576	2.54013	4.59681	2.73228	0.906179	2.7333	-0.537746	0.73699	not	-1.11288	0.292523	not	-0.57513	1	not																ENSG00000005194	ENSG00000005194	ENSG00000005194	818.558	1061.24	1366.95	701.216	909.597	1028.85	479.176	675.1	779.185	ENSG00000005194	ENSG00000005194
ENSG00000005206	SPPL2B	13.0442	11.6195	15.98	8.82047	11.0966	10.6769	9.80348	11.1002	15.417	-0.409787	0.706931	not	-0.162241	1	not	0.247546	1	not																ENSG00000005206	ENSG00000005206	ENSG00000005206	616.045	936.571	1269.74	957.391	719.239	747.082	520.723	561.938	822.889	ENSG00000005206	ENSG00000005206
ENSG00000005249	PRKAR2B	13.5572	12.8173	11.6905	6.4397	6.03857	6.10652	7.2418	4.49834	6.78433	-1.03434	0.0210899	down	-1.03903	0.0241495	down	-0.00468996	1	not																ENSG00000005249	ENSG00000005249	ENSG00000005249	611.791	977.115	1345.61	799.668	1123.5	1291.77	1231.64	1184.81	1681.99	ENSG00000005249	ENSG00000005249
ENSG00000005302	MSL3	9.13032	9.19688	10.4023	5.84751	5.51992	7.59162	6.12322	4.56507	5.56361	-0.599647	0.0996055	down	-0.821926	0.0540301	down	-0.222278	1	not																ENSG00000005302	ENSG00000005302	ENSG00000005302	1320.58	1586.29	2496.79	1665.64	2066.46	2169.81	1782.83	1814.45	2161.49	ENSG00000005302	ENSG00000005302
ENSG00000005339	CREBBP	0	0.91925	1.08389	0	0	1.38977	0	1.73071	0	-0.527413	1	not	-0.210898	1	not	0.316515	1	not																ENSG00000005339	ENSG00000005339	ENSG00000005339	1406.52	1516.35	2238.34	1633.49	1668.09	1522.94	2055.19	1195.45	1394.79	ENSG00000005339	ENSG00000005339
ENSG00000005379	TSPOAP1	0	1.83863	0	3.5618	1.386	5.74812	0	2.52154	18.9757	2.54036	1	not	3.54745	0.996198	not	1.00709	1	not																ENSG00000005379	ENSG00000005379	ENSG00000005379	51.0535	49.6667	45.0513	53.2442	30.418	35.7171	36.9307	37.7205	79.9164	ENSG00000005379	ENSG00000005379
ENSG00000005381	MPO	31.5242	14.4886	26.9452	30.7922	8.99919	76.4107	36.6249	45.3899	33.9481	0.671497	1	not	0.668525	1	not	-0.00297182	1	not																ENSG00000005381	ENSG00000005381	ENSG00000005381	185.494	225.02	444.585	241.106	284.556	170.648	107.099	256.306	263.474	ENSG00000005381	ENSG00000005381
ENSG00000005436	GCFC2	5.58938	4.67371	4.78972	4.05797	3.79766	7.10312	10.8518	4.42371	1.80471	-0.00904319	1	not	0.182292	1	not	0.191336	1	not																ENSG00000005436	ENSG00000005436	ENSG00000005436	564.141	586.877	814.48	419.926	548.506	708.388	530.879	460.383	559.415	ENSG00000005436	ENSG00000005436
ENSG00000005448	WDR54	49.9874	57.6538	41.4208	15.6785	13.1339	22.2263	23.8827	15.1985	37.9032	-1.54625	0.0891712	down	-0.953275	0.218054	not	0.592974	1	not																ENSG00000005448	ENSG00000005448	ENSG00000005448	1145.3	1661.3	2253.75	2394.98	2619.88	2162.87	863.256	1634.55	2019.14	ENSG00000005448	ENSG00000005448
ENSG00000005469	CROT	1.3841	3.75745	1.1271	4.87462	3.48403	3.95629	0	3.34006	1.64133	0.974183	0.702303	not	-0.331607	1	not	-1.30579	1	not																ENSG00000005469	ENSG00000005469	ENSG00000005469	57.8606	70.9524	126.855	105.484	46.1177	91.2769	75.708	82.2113	107.388	ENSG00000005469	ENSG00000005469
ENSG00000005471	ABCB4	2.11756	10.5672	0	17.8761	34.3438	9.58134	0	0	12.4688	2.28454	0.53186	not	-0.0247743	1	not	-2.30932	1	not																ENSG00000005471	ENSG00000005471	ENSG00000005471	33.1848	35.4762	42.6802	42.1935	52.9863	63.497	35.0842	24.1798	16.233	ENSG00000005471	ENSG00000005471
ENSG00000005483	KMT2E	1.44592	1.16878	1.69159	2.20633	1.83614	1.2746	2.52671	2.65846	3.94026	0.304188	1	not	1.08345	0.193813	not	0.779261	1	not																ENSG00000005483	ENSG00000005483	ENSG00000005483	2668.4	3594.24	5367.03	4134.96	3744.36	4017.18	5182.3	3021.51	4586.45	ENSG00000005483	ENSG00000005483
ENSG00000005486	RHBDD2	8.93728	10.9265	7.37135	5.0456	18.179	11.883	10.3427	10.1316	8.17086	0.366313	1	not	0.0728212	1	not	-0.293492	1	not																ENSG00000005486	ENSG00000005486	ENSG00000005486	142.95	217.925	339.07	167.769	291.424	241.09	89.557	149.915	223.516	ENSG00000005486	ENSG00000005486
ENSG00000005700	IBTK	3.06101	2.49048	3.75745	3.0548	3.0817	1.60074	3.19398	3.68542	1.96396	-0.266797	1	not	-0.0740222	1	not	0.192775	1	not																ENSG00000005700	ENSG00000005700	ENSG00000005700	3342.3	4627.11	7233.1	3935.05	4373.33	4641.23	3778.01	3379.37	4522.77	ENSG00000005700	ENSG00000005700
ENSG00000005801	ZNF195	1.66671	1.82739	0	1.90945	2.03098	1.2015	0	1.26544	2.75174	0.557388	1	not	0.201259	1	not	-0.356129	1	not																ENSG00000005801	ENSG00000005801	ENSG00000005801	900.243	1040.97	1592.21	810.718	708.446	1221.33	1003.59	810.507	1111.34	ENSG00000005801	ENSG00000005801
ENSG00000005810	MYCBP2	4.1012	5.10377	4.29289	3.5977	3.97581	2.22363	3.50341	3.18667	3.98156	-0.462298	0.504474	not	-0.33895	0.7684	not	0.123349	1	not																ENSG00000005810	ENSG00000005810	ENSG00000005810	3281.04	3771.62	5161.93	3986.28	3777.72	3445.7	4955.18	3859.1	3588.74	ENSG00000005810	ENSG00000005810
ENSG00000005812	FBXL3	0	0	0.802747	0	0.708735	0	1.80725	0	0	-0.179698	1	not	1.17078	1	not	1.35047	1	not																ENSG00000005812	ENSG00000005812	ENSG00000005812	710.494	634.517	1208.09	641.944	718.258	1054.65	966.662	770.852	1117.58	ENSG00000005812	ENSG00000005812
ENSG00000005844	ITGAL	13.8309	16.1642	10.7185	6.56673	9.05351	5.78892	11.0346	7.71589	10.0615	-0.927282	0.162928	not	-0.498841	0.520852	not	0.428442	1	not																ENSG00000005844	ENSG00000005844	ENSG00000005844	578.606	945.694	1093.09	998.58	968.471	939.557	884.491	679.936	965.24	ENSG00000005844	ENSG00000005844
ENSG00000005882	PDK2	2.69641	6.87718	5.2562	2.64819	3.94369	3.74743	3.54662	1.74659	3.17833	-0.520357	0.955258	not	-0.807802	0.718739	not	-0.287445	1	not																ENSG00000005882	ENSG00000005882	ENSG00000005882	20.4214	20.2721	47.4224	26.1198	24.5307	25.7957	24.005	34.8189	56.1912	ENSG00000005882	ENSG00000005882
ENSG00000005889	ZFX	0	1.75577	0	0	0.861353	3.80775	1.91544	1.13022	1.75577	1.41104	1	not	1.45136	1	not	0.0403223	1	not																ENSG00000005889	ENSG00000005889	ENSG00000005889	992.99	1011.58	2009.53	705.234	980.246	1448.53	535.496	932.373	1368.57	ENSG00000005889	ENSG00000005889
ENSG00000005893	LAMP2	45.0564	33.2047	29.4739	20.0708	25.7557	17.3848	25.3606	32.1996	25.1599	-0.769233	0.263982	not	-0.381179	0.766308	not	0.388054	1	not																ENSG00000005893	ENSG00000005893	ENSG00000005893	10988.4	12623.4	21596.2	11987	13762.7	19091.8	15387.2	22222.2	30099.8	ENSG00000005893	ENSG00000005893
ENSG00000006007	GDE1	13.8258	14.0079	11.8183	6.63773	7.71589	5.86185	7.70268	7.62407	6.56673	-0.971931	0.017104	down	-0.85689	0.0258279	down	0.115042	1	not																ENSG00000006007	ENSG00000006007	ENSG00000006007	1251.66	2130.6	2973.39	2147.85	2440.31	2112.27	2168.76	1759.32	2263.88	ENSG00000006007	ENSG00000006007
ENSG00000006015	REX1BD	31.8477	14.3346	18.9496	20.7104	14.606	20.6599	22.2836	17.9867	17.6199	-0.218548	1	not	-0.170045	1	not	0.0485031	1	not																ENSG00000006015	ENSG00000006015	ENSG00000006015	719.854	1089.63	1273.29	769.529	1019.49	818.516	463.481	764.082	881.578	ENSG00000006015	ENSG00000006015
ENSG00000006025	OSBPL7	0	0	5.90832	2.50395	0	2.27624	3.83134	0	1.55241	-0.305683	1	not	-0.134137	1	not	0.171546	1	not																ENSG00000006025	ENSG00000006025	ENSG00000006025	76.5802	118.592	104.329	109.502	119.71	122.033	36.0075	58.9987	64.9321	ENSG00000006025	ENSG00000006025
ENSG00000006125	AP2B1	17.5435	19.8997	18.1709	9.1941	11.6313	8.50981	13.8155	16.8232	13.0301	-0.922819	0.0350478	down	-0.348849	0.317657	not	0.573969	1	not																ENSG00000006125	ENSG00000006125	ENSG00000006125	1623.5	2302.91	3429.83	2489.42	2711.13	2614.29	2189.99	2136.53	2482.4	ENSG00000006125	ENSG00000006125
ENSG00000006194	ZNF263	0	1.53839	0	1.51455	2.28264	1.57231	1.57231	0	1.23204	1.80337	0.586082	not	0.86625	1	not	-0.937121	1	not																ENSG00000006194	ENSG00000006194	ENSG00000006194	683.266	703.442	1338.5	663.041	627.985	778.83	597.355	668.33	871.588	ENSG00000006194	ENSG00000006194
ENSG00000006282	SPATA20	19.1953	23.9999	24.1977	17.7124	23.6639	9.6795	32.4907	10.3131	28.6268	-0.400522	1	not	0.0839456	1	not	0.484468	1	not																ENSG00000006282	ENSG00000006282	ENSG00000006282	423.744	624.381	717.264	414.903	339.505	363.123	162.495	451.679	390.841	ENSG00000006282	ENSG00000006282
ENSG00000006451	RALA	4.56634	3.25049	4.58918	2.17696	1.5462	2.64614	0	2.62457	2.63998	-0.961831	0.471865	not	-1.23666	0.348771	not	-0.274825	1	not																ENSG00000006451	ENSG00000006451	ENSG00000006451	1609.89	2200.54	3503.33	1705.82	2231.31	2528.97	2113.36	1968.24	2583.55	ENSG00000006451	ENSG00000006451
ENSG00000006468	ETV1	0	0	12.2743	3.93683	0	3.47543	52.0266	0	0	-0.727657	1	not	2.08361	1	not	2.81126	1	not																ENSG00000006468	ENSG00000006468	ENSG00000006468	61.2642	40.5442	80.6181	92.4239	141.297	141.876	48.9332	51.2612	86.1598	ENSG00000006468	ENSG00000006468
ENSG00000006530	AGK	1.9238	3.1752	2.39463	6.31892	2.34416	1.2746	4.93104	1.52575	6.73194	0.407245	1	not	0.815568	1	not	0.408324	1	not																ENSG00000006530	ENSG00000006530	ENSG00000006530	261.224	257.456	509.791	224.027	304.18	349.233	219.738	276.617	437.043	ENSG00000006530	ENSG00000006530
ENSG00000006534	ALDH3B1	8.65427	10.1412	6.63224	6.99879	4.4771	4.39781	6.8486	5.54549	5.745	-0.679762	0.340006	not	-0.487299	0.585258	not	0.192463	1	not																ENSG00000006534	ENSG00000006534	ENSG00000006534	1409.08	1821.45	2520.5	1850.49	1872.18	1746.17	1254.72	1229.3	1550.88	ENSG00000006534	ENSG00000006534
ENSG00000006576	PHTF2	2.30712	1.36093	3.1045	1.99191	2.69743	2.48529	2.08299	0	0	0.0832069	1	not	-1.70104	0.576962	not	-1.78425	1	not																ENSG00000006576	ENSG00000006576	ENSG00000006576	616.045	740.945	1153.55	495.272	494.538	615.127	717.379	412.024	631.839	ENSG00000006576	ENSG00000006576
ENSG00000006607	FARP2	1.67644	1.87192	0	1.44417	1.5555	1.34502	0	2.56283	0	0.2921	1	not	-0.469414	1	not	-0.761514	1	not																ENSG00000006607	ENSG00000006607	ENSG00000006607	517.342	546.333	834.635	298.368	415.059	565.52	563.194	589.02	769.195	ENSG00000006607	ENSG00000006607
ENSG00000006611	USH1C	23.8697	19.9375	33.1813	21.3009	17.7978	15.6156	19.4555	12.6501	9.78824	-0.492724	0.735655	not	-0.877905	0.357537	not	-0.38518	1	not																ENSG00000006611	ENSG00000006611	ENSG00000006611	1245.71	1468.71	1695.35	1064.88	1181.4	946.502	230.817	652.854	757.957	ENSG00000006611	ENSG00000006611
ENSG00000006625	GGCT	8.77852	10.106	9.51083	4.73468	7.14898	4.9189	4.59427	6.46986	4.83997	-0.756974	0.0970484	down	-0.836257	0.0844455	down	-0.0792828	1	not																ENSG00000006625	ENSG00000006625	ENSG00000006625	1993.64	3324.62	4686.52	1645.55	3032.97	3203.62	1747.75	2132.66	4178.13	ENSG00000006625	ENSG00000006625
ENSG00000006638	TBXA2R	1.80344	2.32408	2.98568	1.08034	5.99427	3.60752	2.04123	5.16678	2.16932	0.586629	1	not	0.398677	1	not	-0.187951	1	not																ENSG00000006638	ENSG00000006638	ENSG00000006638	121.677	117.578	326.029	140.645	217.832	267.878	165.265	163.455	312.173	ENSG00000006638	ENSG00000006638
ENSG00000006652	IFRD1	1.35103	2.065	2.16603	1.75316	1.59482	2.05597	0	1.50971	2.27944	-0.046788	1	not	-0.558926	1	not	-0.512138	1	not																ENSG00000006652	ENSG00000006652	ENSG00000006652	744.53	1019.69	1509.22	859.944	882.123	1114.17	775.545	531.956	821.64	ENSG00000006652	ENSG00000006652
ENSG00000006704	GTF2IRD1	3.75188	2.47907	0	4.14591	3.18563	6.58122	0	2.77837	2.02069	1.15888	0.70558	not	-0.376699	1	not	-1.53558	1	not																ENSG00000006704	ENSG00000006704	ENSG00000006704	404.173	374.02	974.531	233.069	358.148	563.536	324.99	314.337	415.815	ENSG00000006704	ENSG00000006704
ENSG00000006712	PAF1	2.47907	3.91628	2.04009	2.62766	2.18351	3.75522	3.20651	0	0	0.0222228	1	not	-1.39546	0.829295	not	-1.41768	1	not																ENSG00000006712	ENSG00000006712	ENSG00000006712	444.165	764.258	891.541	588.7	812.456	755.019	483.793	494.235	732.983	ENSG00000006712	ENSG00000006712
ENSG00000006715	VPS41	14.828	21.966	19.7777	7.41099	8.03008	5.94222	6.47698	6.18206	5.11353	-1.4036	0.0363645	down	-1.67043	0.0300662	down	-0.266832	1	not																ENSG00000006715	ENSG00000006715	ENSG00000006715	948.744	1237.61	1996.48	1558.15	1532.68	1549.72	1185.48	1194.48	1734.44	ENSG00000006715	ENSG00000006715
ENSG00000006744	ELAC2	9.77607	7.03991	6.72636	3.84712	3.05377	4.66211	3.68762	2.35997	6.36239	-1.02574	0.276889	not	-0.923756	0.341881	not	0.101985	1	not																ENSG00000006744	ENSG00000006744	ENSG00000006744	669.652	941.639	1259.07	625.87	570.093	673.663	601.971	647.051	695.522	ENSG00000006744	ENSG00000006744
ENSG00000006747	SCIN	12.517	29.4739	20.2445	12.3818	13.191	16.6403	23.8697	11.8667	21.711	-0.560046	0.962308	not	-0.115493	1	not	0.444553	1	not																ENSG00000006747	ENSG00000006747	ENSG00000006747	207.618	302.054	495.564	172.792	321.842	414.715	384.08	376.238	463.265	ENSG00000006747	ENSG00000006747
ENSG00000006756	ARSD	21.8545	23.5242	22.3066	14.5723	11.7421	17.0965	15.4724	14.1777	13.5872	-0.640783	0.0498573	down	-0.646563	0.0515645	down	-0.00577988	1	not																ENSG00000006756	ENSG00000006756	ENSG00000006756	1746.88	2572.53	3672.87	2564.76	3267.49	2590.48	2599.92	2556.29	3279.07	ENSG00000006756	ENSG00000006756
ENSG00000006757	PNPLA4	20.4702	13.4039	18.4991	8.87596	12.1894	3.52607	6.80316	12.9184	2.20091	-1.09067	0.427184	not	-1.25642	0.369568	not	-0.165744	1	not																ENSG00000006757	ENSG00000006757	ENSG00000006757	338.655	371.993	591.595	212.977	393.472	644.891	317.604	494.235	688.03	ENSG00000006757	ENSG00000006757
ENSG00000006831	ADIPOR2	2.10756	1.8768	1.48343	2.09976	2.51223	3.55313	2.80296	1.7636	0.802747	0.578515	0.876902	not	-0.0262226	1	not	-0.604737	1	not																ENSG00000006831	ENSG00000006831	ENSG00000006831	2913.45	3742.23	6154.24	4163.09	4134.89	4303.91	2716.25	3823.31	4740.04	ENSG00000006831	ENSG00000006831
ENSG00000006837	CDKL3	2.53084	0	2.98671	0	6.04187	3.43578	4.15892	1.92499	3.16999	0.780503	1	not	0.746034	1	not	-0.0344686	1	not																ENSG00000006837	ENSG00000006837	ENSG00000006837	48.5008	59.8027	88.917	99.4561	52.005	112.112	73.8615	54.1627	93.652	ENSG00000006837	ENSG00000006837
ENSG00000007047	MARK4	4.05331	3.37929	2.89112	4.24231	5.17523	3.15436	3.39631	3.05377	2.6369	0.28424	0.963954	not	-0.184091	1	not	-0.468331	1	not																ENSG00000007047	ENSG00000007047	ENSG00000007047	892.585	1033.88	1315.97	1069.91	786.944	851.257	343.456	777.622	822.889	ENSG00000007047	ENSG00000007047
ENSG00000007080	CCDC124	19.6569	21.515	8.8919	17.5969	14.0026	8.36369	16.0126	8.85212	3.74076	-0.325096	1	not	-0.807477	0.918446	not	-0.482381	1	not																ENSG00000007080	ENSG00000007080	ENSG00000007080	103.809	134.809	167.164	69.3179	105.973	135.923	180.037	65.769	83.6625	ENSG00000007080	ENSG00000007080
ENSG00000007129	CEACAM21	4.4996	7.157	2.39673	5.41587	1.22957	0	3.36549	0	7.60026	-1.08048	1	not	-0.357907	1	not	0.722568	1	not																ENSG00000007129	ENSG00000007129	ENSG00000007129	58.7115	84.1292	86.5459	104.479	95.179	86.3162	53.5496	74.4738	83.6625	ENSG00000007129	ENSG00000007129
ENSG00000007168	PAFAH1B1	1.94397	1.8123	1.68059	1.37068	2.07963	2.46141	1.90345	2.0953	3.89466	0.120804	1	not	0.537873	0.951238	not	0.417069	1	not																ENSG00000007168	ENSG00000007168	ENSG00000007168	1282.29	1703.87	2637.87	1378.32	1766.21	1938.64	1292.58	1609.41	2060.34	ENSG00000007168	ENSG00000007168
ENSG00000007202	KIAA0100	18.9844	16.5157	19.2932	10.2217	11.3383	9.07536	10.8624	11.8627	9.47877	-0.838797	0.0226572	down	-0.766765	0.0294501	down	0.0720317	1	not																ENSG00000007202	ENSG00000007202	ENSG00000007202	781.969	760.204	1312.42	482.212	763.395	1201.48	765.389	1572.65	2228.92	ENSG00000007202	ENSG00000007202
ENSG00000007237	GAS7	4.46464	5.23193	4.45718	1.69295	3.5088	2.58549	2.56798	5.74344	4.30985	-0.862	0.470459	not	-0.165328	1	not	0.696672	1	not																ENSG00000007237	ENSG00000007237	ENSG00000007237	168.477	248.333	386.493	224.027	380.716	384.951	252.052	317.239	372.111	ENSG00000007237	ENSG00000007237
ENSG00000007255	TRAPPC6A	63.836	51.8642	40.4858	32.2886	40.3507	46.5947	49.1939	31.5242	36.5127	-0.38947	0.821308	not	-0.413915	0.81614	not	-0.0244444	1	not																ENSG00000007255	ENSG00000007255	ENSG00000007255	2079.58	2941.48	4876.21	4501.65	3327.34	3089.53	2012.72	2923.82	3666.16	ENSG00000007255	ENSG00000007255
ENSG00000007341	ST7L	4.38797	3.58354	4.68146	6.05342	3.80775	5.46914	3.51311	2.84497	5.00442	0.27691	1	not	-0.155196	1	not	-0.432106	1	not																ENSG00000007341	ENSG00000007341	ENSG00000007341	232.293	229.075	420.874	269.235	346.373	273.831	390.542	224.389	424.556	ENSG00000007341	ENSG00000007341
ENSG00000007376	RPUSD1	2.82345	3.47329	4.11646	4.00462	5.27483	1.7662	4.10824	2.41347	3.08584	0.0850657	1	not	-0.116173	1	not	-0.201238	1	not																ENSG00000007376	ENSG00000007376	ENSG00000007376	576.904	696.347	601.079	447.05	518.088	409.754	229.894	308.534	457.022	ENSG00000007376	ENSG00000007376
ENSG00000007384	RHBDF1	6.55227	4.51715	3.16061	1.50321	0	5.84433	5.00989	5.11492	4.3892	-0.953606	0.920813	not	0.0285069	1	not	0.982113	1	not																ENSG00000007384	ENSG00000007384	ENSG00000007384	217.828	365.911	441.029	359.649	230.588	283.752	218.815	223.421	302.184	ENSG00000007384	ENSG00000007384
ENSG00000007392	LUC7L	1.92499	1.92738	2.29436	2.28371	1.87192	2.76915	1.46829	1.58587	2.01955	0.171949	1	not	-0.276777	0.993743	not	-0.448726	1	not																ENSG00000007392	ENSG00000007392	ENSG00000007392	1373.34	1820.43	2851.27	1572.21	1731.87	1897.96	1047.91	1389.85	1794.37	ENSG00000007392	ENSG00000007392
ENSG00000007520	TSR3	6.52886	6.76182	5.8126	5.14991	5.24334	5.96981	3.145	3.37611	4.44352	-0.223378	0.627644	not	-0.800964	0.0470449	down	-0.577586	1	not																ENSG00000007520	ENSG00000007520	ENSG00000007520	0	3.04082	20.1545	0	9.81227	6.94498	0.923268	14.5079	13.7356	ENSG00000007520	ENSG00000007520
ENSG00000007541	PIGQ	4.94726	9.1552	11.7381	9.31501	3.35382	2.75379	4.0266	3.21906	0	-0.744592	0.935879	not	-1.83445	0.474154	not	-1.08986	1	not																ENSG00000007541	ENSG00000007541	ENSG00000007541	82.5365	109.469	201.545	64.2949	75.5545	159.735	53.5496	55.1299	97.3981	ENSG00000007541	ENSG00000007541
ENSG00000007545	CRAMP1	0	1.32037	0	3.65021	0	2.46661	1.49503	2.05031	0	2.21184	0.870771	not	1.42498	1	not	-0.786859	1	not																ENSG00000007545	ENSG00000007545	ENSG00000007545	445.867	416.592	901.026	317.456	317.918	438.526	465.327	324.009	459.519	ENSG00000007545	ENSG00000007545
ENSG00000007866	TEAD3	3.72079	11.7701	2.35049	0	2.08859	29.1001	3.55204	0	0	0.805795	1	not	-2.32851	1	not	-3.1343	1	not																ENSG00000007866	ENSG00000007866	ENSG00000007866	43.3955	40.5442	34.3813	44.2027	18.6433	59.5284	45.2401	71.5722	92.4033	ENSG00000007866	ENSG00000007866
ENSG00000007923	DNAJC11	5.31952	3.99539	4.28081	3.71968	4.39043	3.04447	3.82347	6.20747	6.35541	-0.285516	1	not	0.269343	1	not	0.554859	1	not																ENSG00000007923	ENSG00000007923	ENSG00000007923	19.5705	36.4898	67.5769	32.1474	0.981227	25.7957	30.4678	23.2126	33.7147	ENSG00000007923	ENSG00000007923
ENSG00000008018	PSMB1	10.0806	13.5273	12.3601	5.86824	8.29068	4.78708	4.69181	6.59575	5.02223	-0.924821	0.10171	not	-1.14098	0.0726259	down	-0.216156	1	not																ENSG00000008018	ENSG00000008018	ENSG00000008018	11483.6	19392.3	29835.8	10143.5	19707.9	19916.2	8345.42	13709	20504.8	ENSG00000008018	ENSG00000008018
ENSG00000008083	JARID2	1.26774	1.11107	1.86947	1.09088	1.6555	0	1.31405	1.45976	2.43226	-0.62935	1	not	0.293314	1	not	0.922664	1	not																ENSG00000008083	ENSG00000008083	ENSG00000008083	1207.42	1778.88	2573.85	2002.18	2095.9	2028.93	1135.62	1241.87	2049.11	ENSG00000008083	ENSG00000008083
ENSG00000008086	CDKL5	3.46256	0	0	3.96661	2.19765	0	3.48511	3.31786	0	0.832091	1	not	0.974326	1	not	0.142235	1	not																ENSG00000008086	ENSG00000008086	ENSG00000008086	135.292	99.3333	130.412	186.857	100.085	126.002	109.869	125.735	93.652	ENSG00000008086	ENSG00000008086
ENSG00000008128	CDK11A	5.98774	0	3.14292	5.58938	2.28157	10.8695	2.4333	1.45804	11.1185	1.03736	1	not	0.717122	1	not	-0.320243	1	not																ENSG00000008128	ENSG00000008128	ENSG00000008128	5.10535	9.12245	20.1545	1.00461	15.6996	11.9057	0	0.967192	2.49739	ENSG00000008128	ENSG00000008128
ENSG00000008130	NADK	13.5422	16.0782	9.77911	4.45718	7.51871	3.37504	7.68075	6.65608	3.59988	-1.35985	0.146292	not	-1.13526	0.214087	not	0.224589	1	not																ENSG00000008130	ENSG00000008130	ENSG00000008130	205.065	303.068	305.875	253.161	244.325	260.933	174.498	167.324	248.49	ENSG00000008130	ENSG00000008130
ENSG00000008256	CYTH3	2.54426	2.68	2.35682	3.46041	3.52823	3.54337	3.14188	1.48676	1.40098	0.474306	0.590555	not	-0.330335	1	not	-0.804641	1	not																ENSG00000008256	ENSG00000008256	ENSG00000008256	1202.31	1379.52	2052.21	1629.47	1413.95	1748.15	1219.64	1230.27	1417.27	ENSG00000008256	ENSG00000008256
ENSG00000008282	SYPL1	6.27751	5.58482	4.73859	2.95172	3.40803	3.57266	3.34111	3.36761	3.49479	-0.741048	0.0542542	down	-0.702198	0.0645431	down	0.0388501	1	not																ENSG00000008282	ENSG00000008282	ENSG00000008282	4207.66	5414.68	8460.16	4387.12	6724.35	7352.75	7286.43	7281.02	11070.9	ENSG00000008282	ENSG00000008282
ENSG00000008283	CYB561	3.68983	1.90345	4.5676	0	2.86035	3.80663	3.35276	3.27991	5.3094	-0.607921	1	not	0.233028	1	not	0.840949	1	not																ENSG00000008283	ENSG00000008283	ENSG00000008283	186.345	267.592	476.595	204.94	210.964	252.004	130.181	128.637	177.314	ENSG00000008283	ENSG00000008283
ENSG00000008294	SPAG9	5.64588	6.39213	6.19391	5.28345	4.12352	6.86573	3.77864	4.45718	2.3768	-0.164013	1	not	-0.780685	0.299141	not	-0.616673	1	not																ENSG00000008294	ENSG00000008294	ENSG00000008294	1731.56	1979.57	2944.93	2046.39	2118.47	2272.99	2759.65	1854.11	2441.2	ENSG00000008294	ENSG00000008294
ENSG00000008324	SS18L2	1.8841	2.57417	1.6861	1.01762	1.4336	2.47076	1.91784	1.41202	2.14077	-0.320023	1	not	-0.167559	1	not	0.152464	1	not																ENSG00000008324	ENSG00000008324	ENSG00000008324	1531.6	1283.22	2387.72	807.704	1283.44	1936.66	948.196	1527.2	3059.3	ENSG00000008324	ENSG00000008324
ENSG00000008394	MGST1	8.32951	7.82256	5.58178	4.63898	5.56058	3.52391	5.25763	6.93284	4.63514	-0.663299	0.384636	not	-0.369285	0.842608	not	0.294013	1	not																ENSG00000008394	ENSG00000008394	ENSG00000008394	2933.87	2365.75	3465.39	1755.05	2284.3	3763.19	5063.2	3640.51	4889.88	ENSG00000008394	ENSG00000008394
ENSG00000008405	CRY1	2.11645	2.29329	4.19333	2.30924	2.24947	2.78657	2.22795	5.13169	0	-0.228035	1	not	-0.225217	1	not	0.00281774	1	not																ENSG00000008405	ENSG00000008405	ENSG00000008405	439.911	571.673	909.325	345.585	666.253	729.223	356.382	600.626	940.266	ENSG00000008405	ENSG00000008405
ENSG00000008441	NFIX	5.46022	5.98774	4.72816	2.7753	2.63793	4.12117	2.55045	3.47114	2.91678	-0.762653	0.123359	not	-0.855782	0.10633	not	-0.0931282	1	not																ENSG00000008441	ENSG00000008441	ENSG00000008441	872.164	810.884	1317.16	548.516	585.792	915.746	469.02	642.215	772.941	ENSG00000008441	ENSG00000008441
ENSG00000008513	ST3GAL1	2.03896	1.18544	3.12525	3.51527	2.68513	3.60752	3.04447	2.62252	2.50912	0.62727	0.563802	not	0.364738	1	not	-0.262532	1	not																ENSG00000008513	ENSG00000008513	ENSG00000008513	751.337	1004.48	1289.89	1095.02	1250.08	1398.92	1058.07	1246.71	2101.55	ENSG00000008513	ENSG00000008513
ENSG00000008710	PKD1	4.56507	2.68103	4.74512	8.72127	0	14.8916	1.49667	7.73353	0	0.977596	1	not	-0.377544	1	not	-1.35514	1	not																ENSG00000008710	ENSG00000008710	ENSG00000008710	81.6856	46.6258	107.886	82.3778	94.1978	51.5913	76.6313	76.4082	87.4085	ENSG00000008710	ENSG00000008710
ENSG00000008838	MED24	9.7246	11.445	9.44106	5.52142	5.55001	5.23763	5.76692	5.19218	5.82844	-0.908358	0.0156429	down	-0.866641	0.0199318	down	0.0417169	1	not																ENSG00000008838	ENSG00000008838	ENSG00000008838	9091.78	13281.3	20952.4	17845.8	13299.5	12644.8	4410.45	10097.5	10491.5	ENSG00000008838	ENSG00000008838
ENSG00000008853	RHOBTB2	0.708735	1.33076	1.1271	1.72404	0	2.44789	1.13945	0	1.64276	0.397784	1	not	-0.186701	1	not	-0.584485	1	not																ENSG00000008853	ENSG00000008853	ENSG00000008853	365.883	561.537	675.769	505.318	749.657	679.616	439.476	541.627	606.865	ENSG00000008853	ENSG00000008853
ENSG00000008869	HEATR5B	2.83575	0	0	6.74686	0	4.45966	0	3.68652	3.35382	1.98254	0.929472	not	1.31192	1	not	-0.670622	1	not																ENSG00000008869	ENSG00000008869	ENSG00000008869	206.767	285.837	457.626	210.968	222.739	365.108	348.072	445.875	575.648	ENSG00000008869	ENSG00000008869
ENSG00000008952	SEC62	2.81525	3.52931	3.58245	2.74354	2.13747	1.79453	2.02641	2.86548	2.35576	-0.572475	0.295556	not	-0.453846	0.459876	not	0.118628	1	not																ENSG00000008952	ENSG00000008952	ENSG00000008952	3635.01	3936.84	6169.66	3372.47	4363.52	5457.77	5854.44	5246.05	7284.88	ENSG00000008952	ENSG00000008952
ENSG00000008988	RPS20	60.6311	50.2403	34.7481	36.4568	36.7378	33.5367	50.4957	41.5983	37.6055	-0.44822	0.689339	not	-0.167031	1	not	0.28119	1	not																ENSG00000008988	ENSG00000008988	ENSG00000008988	9131.77	11662.5	18660.7	12758.5	14218	16899.1	16787.8	14872.5	19453.4	ENSG00000008988	ENSG00000008988
ENSG00000009307	CSDE1	19.7032	22.3989	20.863	12.8723	14.21	9.40357	13.4088	14.6567	14.0184	-0.787216	0.0352539	down	-0.581284	0.0741119	down	0.205932	1	not																ENSG00000009307	ENSG00000009307	ENSG00000009307	29455.3	38529.2	59912.3	33442.4	40859.3	44950.9	32875.7	40788.4	55019.9	ENSG00000009307	ENSG00000009307
ENSG00000009335	UBE3C	2.79476	1.59035	1.48676	2.30287	1.99654	1.73735	1.68197	1.63705	2.94452	0.0399497	1	not	0.0931569	1	not	0.0532072	1	not																ENSG00000009335	ENSG00000009335	ENSG00000009335	1100.2	1102.8	1703.65	647.972	984.171	1266.96	912.189	1441.12	2216.43	ENSG00000009335	ENSG00000009335
ENSG00000009413	REV3L	1.73735	1.89863	0	2.39044	2.08635	1.33895	1.24422	0	3.19189	0.677621	1	not	0.286952	1	not	-0.390669	1	not																ENSG00000009413	ENSG00000009413	ENSG00000009413	1128.28	1392.69	1614.73	1224.62	1161.77	1004.05	1359.05	1137.42	1043.91	ENSG00000009413	ENSG00000009413
ENSG00000009780	FAM76A	2.05257	2.44893	2.26769	2.25912	4.11059	5.09265	4.87061	2.13084	5.00168	0.759848	0.853977	not	0.826356	0.79969	not	0.0665078	1	not																ENSG00000009780	ENSG00000009780	ENSG00000009780	127.634	173.326	229.999	194.894	185.452	202.397	161.572	144.112	214.775	ENSG00000009780	ENSG00000009780
ENSG00000009790	TRAF3IP3	2.41451	2.59064	2.10422	1.9534	1.57685	2.1933	2.52671	1.8009	2.10422	-0.31281	0.712762	not	-0.144494	1	not	0.168316	1	not																ENSG00000009790	ENSG00000009790	ENSG00000009790	96.1507	107.442	219.329	209.963	163.865	201.405	187.423	128.637	123.621	ENSG00000009790	ENSG00000009790
ENSG00000009830	POMT2	6.96572	8.5753	7.39218	6.03034	4.24951	8.10711	4.92294	7.36304	4.35367	-0.318755	0.997815	not	-0.462813	0.80975	not	-0.144058	1	not																ENSG00000009830	ENSG00000009830	ENSG00000009830	494.368	517.952	911.696	858.939	784.982	733.192	302.832	567.742	693.025	ENSG00000009830	ENSG00000009830
ENSG00000009844	VTA1	1.77656	2.40406	2.28797	1.64276	2.03782	2.8378	1.01325	2.25054	2.10199	0.0110609	1	not	-0.269662	1	not	-0.280723	1	not																ENSG00000009844	ENSG00000009844	ENSG00000009844	4225.53	5377.18	9540.21	4383.1	5991.37	7729.77	4797.3	5685.15	8518.59	ENSG00000009844	ENSG00000009844
ENSG00000009950	MLXIPL	5.58938	6.44501	8.33195	2.45205	8.4948	4.24471	14.9032	7.50168	7.65016	-0.422916	1	not	0.561423	1	not	0.984339	1	not																ENSG00000009950	ENSG00000009950	ENSG00000009950	130.186	152.041	276.236	144.663	132.466	149.813	72.9382	79.3097	119.875	ENSG00000009950	ENSG00000009950
ENSG00000009954	BAZ1B	2.91473	2.87265	2.72408	2.58858	2.37155	3.83585	2.71793	3.26519	3.11176	0.0474366	1	not	0.0956481	1	not	0.0482116	1	not																ENSG00000009954	ENSG00000009954	ENSG00000009954	2554.38	3440.18	4920.08	3064.05	3075.17	3107.38	4213.8	2296.11	2624.75	ENSG00000009954	ENSG00000009954
ENSG00000010017	RANBP9	0	1.22207	0	0	0	4.6185	0	0	1.9581	1.91809	1	not	0.680124	1	not	-1.23797	1	not																ENSG00000010017	ENSG00000010017	ENSG00000010017	446.718	412.537	661.543	279.281	366.979	571.473	514.26	527.12	885.324	ENSG00000010017	ENSG00000010017
ENSG00000010219	DYRK4	1.48009	3.60424	3.19815	3.14084	4.87863	3.10346	21.4075	7.09122	3.95858	0.425401	1	not	1.97041	0.742152	not	1.545	1	not																ENSG00000010219	ENSG00000010219	ENSG00000010219	48.5008	68.9251	90.1026	43.1981	40.2303	110.128	48.9332	111.227	146.097	ENSG00000010219	ENSG00000010219
ENSG00000010244	ZNF207	1.46999	2.14738	2.27837	1.48676	1.80471	0	1.24662	1.85473	1.52734	-0.84094	0.777105	not	-0.349069	1	not	0.491871	1	not																ENSG00000010244	ENSG00000010244	ENSG00000010244	5364.02	6510.39	10762.5	4072.68	5771.58	6830.89	5523.91	5449.16	7604.54	ENSG00000010244	ENSG00000010244
ENSG00000010256	UQCRC1	31.826	39.8512	20.5397	23.077	25.4184	12.3861	9.0046	10.3098	22.0785	-0.599026	0.821308	not	-1.15565	0.425283	not	-0.556621	1	not																ENSG00000010256	ENSG00000010256	ENSG00000010256	1472.89	1945.11	2365.19	1746.01	2335.32	1815.62	872.488	1504.95	1574.6	ENSG00000010256	ENSG00000010256
ENSG00000010278	CD9	0	0	11.9196	9.81875	2.48011	4.43113	0	3.08377	0	0.489101	1	not	-1.95057	1	not	-2.43967	1	not																ENSG00000010278	ENSG00000010278	ENSG00000010278	9.35981	9.12245	11.8556	31.1428	26.4931	50.5992	22.1584	54.1627	141.102	ENSG00000010278	ENSG00000010278
ENSG00000010292	NCAPD2	14.3783	11.9359	6.61944	8.33926	8.31492	1.97215	4.96217	8.58797	4.38551	-0.822221	0.754059	not	-0.876734	0.745167	not	-0.0545125	1	not																ENSG00000010292	ENSG00000010292	ENSG00000010292	1050	783.517	1307.67	618.838	893.898	1508.05	1187.32	1216.73	1839.33	ENSG00000010292	ENSG00000010292
ENSG00000010295	IFFO1	1.98843	2.52464	2.44477	2.5999	2.79579	0	0	2.85112	0	-0.366832	1	not	-1.28711	1	not	-0.920277	1	not																ENSG00000010295	ENSG00000010295	ENSG00000010295	570.948	745	1006.54	422.94	460.195	458.369	353.612	391.713	580.642	ENSG00000010295	ENSG00000010295
ENSG00000010318	PHF7	8.28342	5.57875	5.11632	3.99193	4.94726	4.07546	13.5672	5.08709	5.64742	-0.544229	1	not	0.35669	1	not	0.900919	1	not																ENSG00000010318	ENSG00000010318	ENSG00000010318	166.775	271.646	425.616	303.391	310.068	315.501	181.884	210.848	320.914	ENSG00000010318	ENSG00000010318
ENSG00000010319	SEMA3G	7.77121	4.93644	4.1353	2.09976	4.75951	3.28517	5.43948	4.86394	2.73842	-0.731454	0.750951	not	-0.368997	1	not	0.362457	1	not																ENSG00000010319	ENSG00000010319	ENSG00000010319	159.968	254.415	379.379	70.3225	111.86	196.444	161.572	194.406	232.257	ENSG00000010319	ENSG00000010319
ENSG00000010322	NISCH	5.88424	6.55588	7.20329	3.61735	5.54097	3.82572	18.4409	8.6083	5.79838	-0.597307	1	not	0.741742	0.963236	not	1.33905	1	not																ENSG00000010322	ENSG00000010322	ENSG00000010322	173.582	235.156	438.657	289.327	268.856	282.76	291.753	245.667	335.899	ENSG00000010322	ENSG00000010322
ENSG00000010404	IDS	8.42767	9.35486	7.01834	6.90974	8.4948	5.64742	7.73353	9.61094	4.23152	-0.236436	1	not	-0.200963	1	not	0.0354726	1	not																ENSG00000010404	ENSG00000010404	ENSG00000010404	706.24	891.973	1168.96	705.234	825.212	1136.99	1239.03	1909.24	2275.12	ENSG00000010404	ENSG00000010404
ENSG00000010539	ZNF200	0	1.33691	0	2.01726	0	2.39254	1.09774	1.1364	0	1.7218	0.947923	not	0.740811	1	not	-0.980993	1	not																ENSG00000010539	ENSG00000010539	ENSG00000010539	875.567	1350.12	2170.76	1020.68	1123.5	1458.45	914.035	921.734	1460.97	ENSG00000010539	ENSG00000010539
ENSG00000010626	LRRC23	6.88674	0	16.5986	2.59887	7.67418	2.44477	2.02298	4.15537	6.63407	-0.884909	1	not	-0.874217	1	not	0.0106922	1	not																ENSG00000010626	ENSG00000010626	ENSG00000010626	30.6321	33.449	67.5769	58.2672	74.5732	47.6227	55.3961	68.6706	101.144	ENSG00000010626	ENSG00000010626
ENSG00000010671	BTK	4.1012	4.94185	9.93907	3.5358	5.16256	4.39289	0	3.15332	5.65356	-0.536039	1	not	-1.10794	0.819214	not	-0.571898	1	not																ENSG00000010671	ENSG00000010671	ENSG00000010671	313.979	401.388	667.471	358.645	387.585	419.675	398.852	247.601	390.841	ENSG00000010671	ENSG00000010671
ENSG00000010803	SCMH1	6.39213	7.77788	7.00856	5.26193	5.82527	4.07312	5.69522	7.38801	4.07546	-0.482305	0.58004	not	-0.303666	0.944807	not	0.178639	1	not																ENSG00000010803	ENSG00000010803	ENSG00000010803	1045.75	1206.19	1877.93	486.23	1042.06	1236.21	577.043	1233.17	2246.4	ENSG00000010803	ENSG00000010803
ENSG00000010810	FYN	3.25049	2.55045	1.44417	2.9795	1.32037	4.78577	4.36712	3.82684	2.49359	0.326579	1	not	0.56085	1	not	0.234271	1	not																ENSG00000010810	ENSG00000010810	ENSG00000010810	209.319	233.129	441.029	474.175	463.139	529.803	347.149	308.534	460.768	ENSG00000010810	ENSG00000010810
ENSG00000011007	ELOA	2.67282	2.87676	2.50809	1.43537	2.98671	2.04009	2.6071	2.14408	2.34416	-0.318343	0.940064	not	-0.18349	1	not	0.134853	1	not																ENSG00000011007	ENSG00000011007	ENSG00000011007	816.005	752.095	1168.96	563.585	728.07	1168.74	542.882	873.374	1259.93	ENSG00000011007	ENSG00000011007
ENSG00000011009	LYPLA2	4.38306	4.74251	3.49264	2.27624	1.9803	0	2.45621	2.39568	2.44893	-1.56775	0.116314	not	-0.789376	0.387394	not	0.778378	1	not																ENSG00000011009	ENSG00000011009	ENSG00000011009	1906.85	2100.19	3045.7	1802.27	2125.34	2268.03	1624.03	1833.8	1815.6	ENSG00000011009	ENSG00000011009
ENSG00000011021	CLCN6	0	1.68884	0	0	2.48115	1.26774	0	3.782	0	1.15043	1	not	1.16311	1	not	0.0126856	1	not																ENSG00000011021	ENSG00000011021	ENSG00000011021	235.697	230.088	553.657	151.696	290.443	607.19	291.753	496.169	1087.61	ENSG00000011021	ENSG00000011021
ENSG00000011052	NME1-NME2	55.3677	58.8655	59.0031	43.2244	51.5956	35.6906	42.5079	52.2447	41.9216	-0.408574	0.291106	not	-0.342001	0.427228	not	0.0665736	1	not																ENSG00000011052	ENSG00000011052	ENSG00000011052	0	0	0	0	0	0	0	0	0	ENSG00000011052	ENSG00000011052
ENSG00000011105	TSPAN9	7.24587	6.01228	14.3783	4.4634	0	0	0	35.8793	0	-2.63036	1	not	0.37658	1	not	3.00694	1	not																ENSG00000011105	ENSG00000011105	ENSG00000011105	30.6321	34.4626	23.7112	10.0461	11.7747	16.8664	14.7723	15.4751	26.2226	ENSG00000011105	ENSG00000011105
ENSG00000011114	BTBD7	0	0	1.93569	2.70256	1.83738	2.43643	1.7623	1.67228	1.8768	1.84963	0.30294	not	1.45624	0.662711	not	-0.393389	1	not																ENSG00000011114	ENSG00000011114	ENSG00000011114	1914.51	3160.42	5631.41	2037.34	2770.98	2337.48	1795.76	2020.46	2834.53	ENSG00000011114	ENSG00000011114
ENSG00000011132	APBA3	3.6766	17.955	12.097	7.52938	4.20524	11.8425	7.05762	9.02901	1.86702	-0.516589	1	not	-0.909697	1	not	-0.393108	1	not																ENSG00000011132	ENSG00000011132	ENSG00000011132	138.695	270.633	221.7	185.852	392.491	271.847	104.329	234.06	295.94	ENSG00000011132	ENSG00000011132
ENSG00000011143	MKS1	5.29641	5.37333	2.30712	1.16307	0	0	2.19439	4.08598	0	-3.47993	0.28888	not	-1.04702	0.796606	not	2.43291	1	not																ENSG00000011143	ENSG00000011143	ENSG00000011143	205.916	279.755	429.173	285.309	400.341	514.921	179.114	253.404	399.582	ENSG00000011143	ENSG00000011143
ENSG00000011198	ABHD5	0	2.78042	2.75789	1.91305	2.70973	4.22434	0	2.92089	3.7341	0.675763	1	not	0.264991	1	not	-0.410772	1	not																ENSG00000011198	ENSG00000011198	ENSG00000011198	245.057	303.068	373.452	159.733	279.65	345.265	145.876	405.253	605.616	ENSG00000011198	ENSG00000011198
ENSG00000011201	ANOS1	4.39412	3.22953	3.37929	3.74188	1.86947	3.06825	2.86035	2.77223	2.20958	-0.34219	0.927795	not	-0.488567	0.713682	not	-0.146377	1	not																ENSG00000011201	ENSG00000011201	ENSG00000011201	336.102	361.857	474.224	628.884	431.74	591.316	628.746	525.185	545.679	ENSG00000011201	ENSG00000011201
ENSG00000011243	AKAP8L	2.26341	2.20308	5.48403	0	0	6.72822	3.54337	4.17788	0	-0.564546	1	not	-0.365935	1	not	0.198611	1	not																ENSG00000011243	ENSG00000011243	ENSG00000011243	47.6499	40.5442	73.5048	53.2442	79.4794	70.442	59.0892	41.5892	48.699	ENSG00000011243	ENSG00000011243
ENSG00000011258	MBTD1	4.15419	4.33902	4.35855	2.09865	2.13967	14.606	3.13772	2.98568	0	0.552162	1	not	-1.06956	1	not	-1.62172	1	not																ENSG00000011258	ENSG00000011258	ENSG00000011258	260.373	250.36	446.956	211.972	174.658	372.053	285.29	316.272	449.53	ENSG00000011258	ENSG00000011258
ENSG00000011260	UTP18	4.22434	3.60643	4.04401	3.4059	3.37292	3.57592	2.62149	3.91628	3.08067	-0.197609	0.887903	not	-0.304026	0.57799	not	-0.106417	1	not																ENSG00000011260	ENSG00000011260	ENSG00000011260	2254.86	3221.24	4914.15	2178.99	2800.42	3226.44	2418.04	2225.51	2478.66	ENSG00000011260	ENSG00000011260
ENSG00000011275	RNF216	1.8707	0	3.14916	2.95378	2.29542	4.55874	1.6695	2.21823	3.47329	0.966305	0.835965	not	0.552259	1	not	-0.414045	1	not																ENSG00000011275	ENSG00000011275	ENSG00000011275	794.733	1158.55	1601.69	1016.66	1062.67	1157.83	896.493	919.799	1166.28	ENSG00000011275	ENSG00000011275
ENSG00000011295	TTC19	11.0382	10.6013	7.77343	4.78051	6.70037	5.72784	5.74187	5.33111	6.76931	-0.773312	0.133899	not	-0.721149	0.167137	not	0.0521624	1	not																ENSG00000011295	ENSG00000011295	ENSG00000011295	1324.84	1596.43	2682.92	1731.94	1761.3	1642.98	1412.6	1379.22	1470.96	ENSG00000011295	ENSG00000011295
ENSG00000011304	PTBP1	6.62127	6.68003	5.23763	3.91172	4.12705	5.26049	3.69204	2.69128	3.5694	-0.479211	0.28443	not	-0.897395	0.079362	down	-0.418184	1	not																ENSG00000011304	ENSG00000011304	ENSG00000011304	7811.18	11785.2	16473.4	10308.3	10182.2	10207.1	6144.35	6483.09	8683.41	ENSG00000011304	ENSG00000011304
ENSG00000011332	DPF1	1.4851	0	2.54942	2.50395	1.95928	0	4.58537	2.62868	0	0.145688	1	not	0.838412	1	not	0.692723	1	not																ENSG00000011332	ENSG00000011332	ENSG00000011332	56.1588	69.9388	87.7315	46.2119	62.7985	126.994	29.5446	33.8517	43.7043	ENSG00000011332	ENSG00000011332
ENSG00000011376	LARS2	5.27771	5.49596	3.33054	4.19928	2.80706	3.17207	1.71061	2.28051	2.33149	-0.470613	0.659672	not	-1.15753	0.164833	not	-0.686921	1	not																ENSG00000011376	ENSG00000011376	ENSG00000011376	719.854	1018.67	1700.09	994.561	1065.61	1182.63	628.746	807.605	1188.76	ENSG00000011376	ENSG00000011376
ENSG00000011405	PIK3C2A	2.75481	2.14738	1.63562	0	1.73071	3.17833	5.05111	2.99701	4.10941	-0.413368	1	not	0.894971	0.645334	not	1.30834	1	not																ENSG00000011405	ENSG00000011405	ENSG00000011405	568.396	692.292	1112.06	835.833	905.672	822.485	900.186	589.02	782.931	ENSG00000011405	ENSG00000011405
ENSG00000011451	WIZ	2.19548	2.57314	1.96631	2.54013	2.70256	3.36867	1.43714	3.1211	1.12394	0.354581	1	not	-0.245214	1	not	-0.599796	1	not																ENSG00000011451	ENSG00000011451	ENSG00000011451	515.64	708.51	972.16	478.193	500.426	688.546	465.327	750.541	1060.14	ENSG00000011451	ENSG00000011451
ENSG00000011454	RABGAP1	2.34311	3.49587	4.64411	2.10978	1.65831	1.86825	2.3103	3.43151	2.43435	-0.895233	0.401056	not	-0.35857	1	not	0.536663	1	not																ENSG00000011454	ENSG00000011454	ENSG00000011454	431.402	667.966	838.191	766.516	634.854	841.335	656.444	650.92	815.397	ENSG00000011454	ENSG00000011454
ENSG00000011485	PPP5C	4.06496	7.49743	5.5485	3.6777	2.61738	2.6071	3.53904	1.61249	0	-0.942685	0.512005	not	-1.73184	0.23768	not	-0.789158	1	not																ENSG00000011485	ENSG00000011485	ENSG00000011485	81.6856	121.633	136.339	61.2811	101.066	124.018	30.4678	65.769	81.1651	ENSG00000011485	ENSG00000011485
ENSG00000011523	CEP68	2.01037	3.95973	1.33282	3.45184	2.55458	0	2.75789	2.36944	4.68017	-0.281968	1	not	0.425413	1	not	0.707381	1	not																ENSG00000011523	ENSG00000011523	ENSG00000011523	219.53	410.51	537.059	272.249	331.655	304.587	313.911	205.045	285.951	ENSG00000011523	ENSG00000011523
ENSG00000011566	MAP4K3	3.87651	3.25679	2.67795	2.75481	3.1045	2.46557	1.68335	5.09265	0	-0.237008	1	not	-0.534005	1	not	-0.296998	1	not																ENSG00000011566	ENSG00000011566	ENSG00000011566	239.101	247.32	535.873	170.783	210.964	307.564	269.594	218.585	304.681	ENSG00000011566	ENSG00000011566
ENSG00000011600	TYROBP	64.4019	62.5006	61.515	38.9805	37.3705	29.0263	69.019	55.8607	73.258	-0.838368	0.056429	down	0.0725701	1	not	0.910939	0.772891	not																ENSG00000011600	ENSG00000011600	ENSG00000011600	10404.7	11360.5	17042.4	16923.6	13494.8	13042.7	10486.5	19995.7	17840.1	ENSG00000011600	ENSG00000011600
ENSG00000011638	LDAF1	2.22363	3.07238	4.97169	1.7688	2.7835	3.68762	7.897	3.62719	3.93683	-0.317412	1	not	0.590522	1	not	0.907934	1	not																ENSG00000011638	ENSG00000011638	ENSG00000011638	38.2901	69.9388	148.195	85.3916	56.9112	137.908	120.948	148.948	167.325	ENSG00000011638	ENSG00000011638
ENSG00000012048	BRCA1	6.15677	6.09486	5.45874	4.75428	4.70347	4.35733	3.33265	3.05584	4.51339	-0.358351	0.27292	not	-0.700019	0.064264	down	-0.341668	1	not																ENSG00000012048	ENSG00000012048	ENSG00000012048	2332.29	3954.07	5749.97	4108.84	4200.63	3603.45	2787.35	2343.51	3232.87	ENSG00000012048	ENSG00000012048
ENSG00000012061	ERCC1	18.1306	23.3485	11.8992	17.666	11.7501	8.94532	9.90492	10.7463	9.43239	-0.476596	0.888361	not	-0.827275	0.537976	not	-0.350678	1	not																ENSG00000012061	ENSG00000012061	ENSG00000012061	153.16	184.476	206.288	97.4469	152.09	170.648	137.567	155.718	226.014	ENSG00000012061	ENSG00000012061
ENSG00000012174	MBTPS2	3.34959	3.61844	2.46453	0	1.84484	1.39913	2.90549	2.97127	2.16822	-1.53989	0.184633	not	-0.229561	1	not	1.31033	1	not																ENSG00000012174	ENSG00000012174	ENSG00000012174	476.499	602.081	815.666	508.331	518.088	635.962	503.181	481.662	681.787	ENSG00000012174	ENSG00000012174
ENSG00000012232	EXTL3	1.42289	1.93332	3.1752	2.13636	1.81861	2.11312	4.22674	0	2.98774	-0.10615	1	not	0.143502	1	not	0.249652	1	not																ENSG00000012232	ENSG00000012232	ENSG00000012232	228.89	183.463	278.607	136.627	190.358	180.57	135.72	197.307	202.288	ENSG00000012232	ENSG00000012232
ENSG00000012660	ELOVL5	2.8255	3.28096	3.09828	2.93014	3.17728	3.39312	2.62149	2.24625	2.09642	0.0456317	1	not	-0.402429	0.175245	not	-0.448061	1	not																ENSG00000012660	ENSG00000012660	ENSG00000012660	3960.05	4755.84	7691.92	3579.42	5847.13	6756.48	4779.76	5895.03	8511.09	ENSG00000012660	ENSG00000012660
ENSG00000012779	ALOX5	4.18025	11.8022	2.64819	4.1012	3.47007	0	3.91059	3.98847	7.36512	-1.29907	0.932184	not	-0.287527	1	not	1.01154	1	not																ENSG00000012779	ENSG00000012779	ENSG00000012779	27.2285	66.8979	80.6181	48.2212	78.4982	56.552	278.827	173.127	209.78	ENSG00000012779	ENSG00000012779
ENSG00000012817	KDM5D	5.2362	3.8336	4.86661	3.09206	3.0486	4	2.02527	2.90549	4.61211	-0.458707	0.774177	not	-0.546363	0.675122	not	-0.0876563	1	not																ENSG00000012817	ENSG00000012817	ENSG00000012817	261.224	207.789	362.782	278.276	294.368	217.279	300.062	309.501	332.152	ENSG00000012817	ENSG00000012817
ENSG00000012963	UBR7	3.70087	3.0424	3.4991	3.62391	2.69948	4.05331	3.4219	1.65409	2.6718	0.0187981	1	not	-0.402695	0.903758	not	-0.421493	1	not																ENSG00000012963	ENSG00000012963	ENSG00000012963	1105.31	1185.92	2030.87	710.258	1138.22	1720.37	979.588	1344.4	2114.04	ENSG00000012963	ENSG00000012963
ENSG00000012983	MAP4K5	2.11978	0	1.93213	2.58446	2.60196	5.98937	0	3.37823	1.03451	1.4637	0.742273	not	0.123074	1	not	-1.34063	1	not																ENSG00000012983	ENSG00000012983	ENSG00000012983	575.203	868.66	1313.6	908.165	714.333	721.286	736.768	483.596	731.734	ENSG00000012983	ENSG00000012983
ENSG00000013275	PSMC4	12.6591	10.3957	13.1958	5.24619	7.40471	6.11487	5.11771	6.45032	5.86824	-0.949898	0.037874	down	-1.05591	0.0333761	down	-0.106012	1	not																ENSG00000013275	ENSG00000013275	ENSG00000013275	1489.91	2223.85	2973.39	2040.36	2214.63	2404.95	610.28	1931.48	1789.38	ENSG00000013275	ENSG00000013275
ENSG00000013288	MAN2B2	62.2705	50.5471	43.6887	35.3977	42.5451	26.881	73.8895	43.6107	37.6647	-0.578256	0.820678	not	-0.0124181	1	not	0.565838	1	not																ENSG00000013288	ENSG00000013288	ENSG00000013288	1775.81	2216.75	3253.18	1630.48	2075.29	2104.33	3186.2	2386.06	3068.04	ENSG00000013288	ENSG00000013288
ENSG00000013306	SLC25A39	63.1223	53.2478	61.1437	41.6698	41.634	57.0656	31.567	30.9981	31.4815	-0.338703	0.416846	not	-0.916483	0.0541008	down	-0.57778	1	not																ENSG00000013306	ENSG00000013306	ENSG00000013306	1637.97	2257.3	3005.4	2354.8	2238.18	2303.75	1507.7	1580.39	1527.15	ENSG00000013306	ENSG00000013306
ENSG00000013364	MVP	11.8586	15.0261	18.5074	6.01884	6.67449	8.15901	3.41869	11.7103	13.3356	-1.12223	0.361602	not	-0.673274	0.710456	not	0.448958	1	not																ENSG00000013364	ENSG00000013364	ENSG00000013364	161.669	232.116	343.813	184.848	186.433	216.287	198.503	161.521	174.817	ENSG00000013364	ENSG00000013364
ENSG00000013374	NUB1	5.07738	4.86661	5.50344	2.37155	3.22534	2.58137	2.79579	3.6799	3.49802	-0.9175	0.0274832	down	-0.631164	0.0650891	down	0.286336	1	not																ENSG00000013374	ENSG00000013374	ENSG00000013374	1746.88	1888.35	2886.84	1693.77	2195.99	2181.72	1942.56	1459.49	1718.2	ENSG00000013374	ENSG00000013374
ENSG00000013375	PGM3	0	1.75577	2.46557	1.22207	2.30287	3.68542	1.8707	2.84087	1.13022	0.772368	1	not	0.468707	1	not	-0.303661	1	not																ENSG00000013375	ENSG00000013375	ENSG00000013375	419.49	506.803	986.386	607.788	497.482	655.805	566.887	431.368	640.58	ENSG00000013375	ENSG00000013375
ENSG00000013392	RWDD2A	0	0	1.34904	0	2.29117	2.68103	0.892281	0	0	1.88195	0.8735	not	-0.596359	1	not	-2.47831	1	not																ENSG00000013392	ENSG00000013392	ENSG00000013392	117.423	63.8571	240.669	89.4101	132.466	179.577	120.025	129.604	129.864	ENSG00000013392	ENSG00000013392
ENSG00000013503	POLR3B	1.83489	1.71061	2.55664	2.68718	0	0	1.65409	0	3.54771	-1.18322	1	not	-0.230307	1	not	0.952917	1	not																ENSG00000013503	ENSG00000013503	ENSG00000013503	306.321	394.292	614.12	248.138	270.819	336.336	331.453	274.682	255.982	ENSG00000013503	ENSG00000013503
ENSG00000013523	ANGEL1	5.35436	9.63173	4.17432	2.93014	5.04147	6.1132	0	3.20547	0	-0.443989	1	not	-2.57952	0.309116	not	-2.13553	1	not																ENSG00000013523	ENSG00000013523	ENSG00000013523	86.7909	84.1292	117.37	21.0968	67.7047	78.3791	82.1709	88.0145	136.108	ENSG00000013523	ENSG00000013523
ENSG00000013561	RNF14	2.25698	2.09865	0	2.68	2.52877	2.25912	0	2.39463	0	0.777821	1	not	-0.863077	1	not	-1.6409	1	not																ENSG00000013561	ENSG00000013561	ENSG00000013561	576.054	399.36	752.831	238.092	418.984	859.194	492.102	973.962	2654.72	ENSG00000013561	ENSG00000013561
ENSG00000013563	DNASE1L1	8.69542	8.03704	14.782	5.91477	4.73077	6.82394	11.647	6.9696	17.8134	-0.851179	0.872282	not	0.209115	1	not	1.06029	1	not																ENSG00000013563	ENSG00000013563	ENSG00000013563	0	10.1361	7.11336	6.02765	17.6621	14.8821	5.53961	0.967192	3.74608	ENSG00000013563	ENSG00000013563
ENSG00000013573	DDX11	0	2.28584	2.61944	4.96625	9.22762	3.96202	0	1.66671	4.38797	1.88803	0.452266	not	0.303717	1	not	-1.58431	1	not																ENSG00000013573	ENSG00000013573	ENSG00000013573	96.1507	143.932	177.834	69.3179	92.2353	57.5442	53.5496	67.7034	103.642	ENSG00000013573	ENSG00000013573
ENSG00000013583	HEBP1	11.9728	9.65259	10.615	5.30218	7.14698	5.96981	5.59546	6.35018	5.98611	-0.807676	0.0373182	down	-0.846353	0.0367746	down	-0.0386766	1	not																ENSG00000013583	ENSG00000013583	ENSG00000013583	1211.67	1466.69	2601.12	1276.86	1742.66	1985.27	1272.26	1952.76	2121.53	ENSG00000013583	ENSG00000013583
ENSG00000013725	CD6	12.6501	8.42767	1.68747	0	2.14738	0	1.19886	16.8445	7.23977	-3.40618	0.866506	not	0.15134	1	not	3.55752	1	not																ENSG00000013725	ENSG00000013725	ENSG00000013725	43.3955	70.9524	167.164	99.4561	82.4231	60.5206	39.7005	36.7533	42.4556	ENSG00000013725	ENSG00000013725
ENSG00000013810	TACC3	2.92192	2.60196	3.11176	2.17478	1.73999	2.79067	2.09976	2.98465	2.16384	-0.36497	0.732771	not	-0.252668	1	not	0.112302	1	not																ENSG00000013810	ENSG00000013810	ENSG00000013810	3390.8	4072.67	6751.77	2577.82	4202.59	4576.74	2467.9	3460.61	4555.23	ENSG00000013810	ENSG00000013810
ENSG00000014123	UFL1	2.49048	0	2.5422	2.35787	3.08377	1.73867	2.61327	4.65825	0	0.512721	1	not	0.530931	1	not	0.0182104	1	not																ENSG00000014123	ENSG00000014123	ENSG00000014123	700.284	940.626	1453.5	762.497	900.766	1286.81	1214.1	880.145	1046.41	ENSG00000014123	ENSG00000014123
ENSG00000014138	POLA2	0	1.03038	2.34733	1.50484	1.19354	2.67385	0	1.79198	0	0.669478	1	not	-0.914492	1	not	-1.58397	1	not																ENSG00000014138	ENSG00000014138	ENSG00000014138	462.885	741.959	1157.11	509.336	595.605	711.365	505.028	521.316	634.336	ENSG00000014138	ENSG00000014138
ENSG00000014216	CAPN1	25.995	23.2121	27.9767	12.7537	16.9661	12.0679	13.0771	13.2053	11.3877	-0.885222	0.0318675	down	-1.03488	0.0263623	down	-0.149655	1	not																ENSG00000014216	ENSG00000014216	ENSG00000014216	1659.24	2243.11	4212.3	1671.67	2699.36	2920.86	1438.45	2325.13	3127.98	ENSG00000014216	ENSG00000014216
ENSG00000014257	ACP3	7.63928	10.9552	6.86001	4.10472	4.97033	8.78898	11.1553	6.28095	2.89625	-0.510861	1	not	-0.324128	1	not	0.186734	1	not																ENSG00000014257	ENSG00000014257	ENSG00000014257	361.629	410.51	717.264	270.239	448.421	658.781	205.889	240.831	491.985	ENSG00000014257	ENSG00000014257
ENSG00000014641	MDH1	25.8002	20.1573	12.9138	9.84633	10.6115	2.88291	7.75123	8.09069	7.85628	-1.33471	0.242413	not	-1.31279	0.256639	not	0.0219249	1	not																ENSG00000014641	ENSG00000014641	ENSG00000014641	20160.2	16063.6	26394.1	13222.6	16989.9	28834.6	21410.6	19095.3	28563.9	ENSG00000014641	ENSG00000014641
ENSG00000014824	SLC30A9	20.8528	26.9774	28.3953	10.5706	9.83099	13.1862	7.17708	11.4873	10.9301	-1.18234	0.0426587	down	-1.36495	0.0357561	down	-0.182612	1	not																ENSG00000014824	ENSG00000014824	ENSG00000014824	2904.09	3782.77	6183.88	3029.9	3865.05	3894.15	3542.58	2859.02	3908.41	ENSG00000014824	ENSG00000014824
ENSG00000014914	MTMR11	3.89239	3.58027	1.4336	2.11978	2.32302	3.83697	3.78423	3.54771	0	-0.10523	1	not	-0.280626	1	not	-0.175396	1	not																ENSG00000014914	ENSG00000014914	ENSG00000014914	152.31	189.544	292.833	113.521	220.776	210.334	358.228	293.059	339.645	ENSG00000014914	ENSG00000014914
ENSG00000014919	COX15	7.3901	7.22961	7.63493	3.81224	4.94862	3.23267	6.09986	5.75751	7.60891	-0.89185	0.0585451	down	-0.193129	0.915132	not	0.698721	1	not																ENSG00000014919	ENSG00000014919	ENSG00000014919	478.201	792.639	1166.59	804.691	1054.82	1029.84	545.651	735.066	872.837	ENSG00000014919	ENSG00000014919
ENSG00000015133	CCDC88C	1.71331	2.79169	3.29465	0	2.48841	3.3995	0	2.0435	1.73204	-0.405654	1	not	-1.04673	1	not	-0.641071	1	not																ENSG00000015133	ENSG00000015133	ENSG00000015133	407.577	455.109	584.481	476.184	365.998	340.304	457.018	331.747	501.975	ENSG00000015133	ENSG00000015133
ENSG00000015153	YAF2	1.58886	2.77735	1.98379	1.72271	2.06275	5.1471	0	2.31984	0	0.492316	1	not	-1.45273	1	not	-1.94505	1	not																ENSG00000015153	ENSG00000015153	ENSG00000015153	457.78	563.564	1046.85	327.502	439.59	707.396	523.493	490.366	777.936	ENSG00000015153	ENSG00000015153
ENSG00000015171	ZMYND11	5.87144	5.51242	4.22195	5.29065	4.68663	3.89126	3.7075	2.19439	3.9049	-0.170268	1	not	-0.67023	0.350391	not	-0.499963	1	not																ENSG00000015171	ENSG00000015171	ENSG00000015171	1162.32	1570.07	2375.86	1361.24	1546.41	1835.46	1516.93	1149.99	1645.78	ENSG00000015171	ENSG00000015171
ENSG00000015285	WAS	7.66325	10.6424	8.41038	5.22766	6.15172	4.37692	4.03124	6.47342	5.17241	-0.761778	0.184919	not	-0.769052	0.192012	not	-0.00727351	1	not																ENSG00000015285	ENSG00000015285	ENSG00000015285	3535.45	3877.04	6336.82	2334.71	3869.96	5217.67	1624.03	4762.45	5893.83	ENSG00000015285	ENSG00000015285
ENSG00000015475	BID	3.13356	3.66339	1.90104	2.55664	3.00938	2.38415	2.67898	1.85226	0.884977	-0.129697	1	not	-0.683398	0.765753	not	-0.553701	1	not																ENSG00000015475	ENSG00000015475	ENSG00000015475	1519.69	1804.22	2877.36	1404.44	1613.14	1840.42	1797.6	1442.08	1992.91	ENSG00000015475	ENSG00000015475
ENSG00000015479	MATR3	6.62675	7.53792	7.04777	4.85194	5.41292	4.26634	5.03184	5.29065	5.17947	-0.545756	0.0373182	down	-0.452461	0.0634428	down	0.0932951	1	not																ENSG00000015479	ENSG00000015479	ENSG00000015479	17.0178	14.1905	43.8657	35.1613	15.6996	9.92141	17.5421	7.73753	32.466	ENSG00000015479	ENSG00000015479
ENSG00000015532	XYLT2	1.69295	2.08747	2.51326	2.47284	1.96279	0	1.83614	0	1.62556	-0.504765	1	not	-0.862428	1	not	-0.357663	1	not																ENSG00000015532	ENSG00000015532	ENSG00000015532	351.418	358.816	559.585	364.673	349.317	396.856	344.379	396.549	432.048	ENSG00000015532	ENSG00000015532
ENSG00000015676	NUDCD3	3.36443	2.49877	2.42704	1.62844	0	3.53688	3.62391	2.74662	5.16678	-0.682556	1	not	0.47682	1	not	1.15938	1	not																ENSG00000015676	ENSG00000015676	ENSG00000015676	565.843	852.442	1362.21	808.709	879.179	953.447	596.431	661.559	676.792	ENSG00000015676	ENSG00000015676
ENSG00000016864	GLT8D1	5.69677	6.96766	5.98937	4.43237	2.31242	3.69204	4.16128	2.4333	3.41443	-0.837787	0.157709	not	-0.89817	0.146611	not	-0.0603833	1	not																ENSG00000016864	ENSG00000016864	ENSG00000016864	567.545	602.081	1048.04	341.567	595.605	782.799	497.642	685.739	1017.69	ENSG00000016864	ENSG00000016864
ENSG00000017260	ATP2C1	9.97965	11.422	9.60501	7.19319	5.78578	3.31047	6.27751	7.86531	8.17324	-0.928641	0.110925	not	-0.474495	0.434605	not	0.454146	1	not																ENSG00000017260	ENSG00000017260	ENSG00000017260	623.703	669.993	1062.26	537.465	892.916	1251.09	704.454	1286.37	2065.34	ENSG00000017260	ENSG00000017260
ENSG00000017483	SLC38A5	44.2824	40.2163	22.9434	19.9186	25.491	26.9452	16.0323	14.5723	20.5099	-0.570399	0.627644	not	-1.07176	0.253305	not	-0.501358	1	not																ENSG00000017483	ENSG00000017483	ENSG00000017483	483.306	695.333	1020.77	433.99	522.994	657.789	415.471	393.647	382.1	ENSG00000017483	ENSG00000017483
ENSG00000017797	RALBP1	4.04168	4.65311	5.27771	3.70529	3.62938	4.21956	2.67385	3.12214	3.50233	-0.274168	0.584808	not	-0.587549	0.13803	not	-0.31338	1	not																ENSG00000017797	ENSG00000017797	ENSG00000017797	2073.62	2439.75	3842.4	1986.11	2375.55	2871.25	3164.04	2458.6	3512.57	ENSG00000017797	ENSG00000017797
ENSG00000018189	RUFY3	6.36762	5.72784	11.557	5.28202	4.35489	6.4663	0	7.82256	0	-0.554642	1	not	-1.59628	0.658204	not	-1.04164	1	not																ENSG00000018189	ENSG00000018189	ENSG00000018189	103.809	115.551	227.628	104.479	117.747	119.057	183.73	110.26	124.869	ENSG00000018189	ENSG00000018189
ENSG00000018280	SLC11A1	5.1457	0	8.32708	3.40376	2.79476	4.06962	8.43757	3.51095	2.77018	-0.391871	1	not	0.127603	1	not	0.519474	1	not																ENSG00000018280	ENSG00000018280	ENSG00000018280	86.7909	137.85	139.896	184.848	197.227	138.9	196.656	165.39	211.029	ENSG00000018280	ENSG00000018280
ENSG00000018408	WWTR1	0	1.72271	1.98727	0	1.2746	0	2.52877	1.99654	0	-1.54137	1	not	0.286605	1	not	1.82797	1	not																ENSG00000018408	ENSG00000018408	ENSG00000018408	450.973	606.136	775.357	434.995	523.975	534.764	779.238	623.839	695.522	ENSG00000018408	ENSG00000018408
ENSG00000018510	AGPS	5.29641	3.58463	4.32928	2.18133	2.99598	3.07549	3.84486	2.92295	3.38036	-0.67871	0.250153	not	-0.380447	0.660693	not	0.298264	1	not																ENSG00000018510	ENSG00000018510	ENSG00000018510	1249.96	1855.91	2819.26	1502.89	2002.68	2302.76	1190.09	1611.34	2333.81	ENSG00000018510	ENSG00000018510
ENSG00000018610	STEEP1	6.0287	5.68593	4.26153	2.93014	3.38673	2.61327	3.27571	3.55204	2.8983	-0.839166	0.0893068	down	-0.715995	0.132685	not	0.123171	1	not																ENSG00000018610	ENSG00000018610	ENSG00000018610	1511.18	2249.19	3407.3	2338.73	2242.1	2282.92	1468	1307.64	1587.09	ENSG00000018610	ENSG00000018610
ENSG00000018699	TTC27	2.09642	2.60504	7.23367	4.20285	1.11107	0	1.5647	2.96509	0	-1.16736	0.999811	not	-1.3977	0.976427	not	-0.230332	1	not																ENSG00000018699	ENSG00000018699	ENSG00000018699	190.6	234.143	244.225	145.668	147.184	229.184	228.047	204.077	259.728	ENSG00000018699	ENSG00000018699
ENSG00000018869	ZNF582	4.96761	1.92857	3.97121	10.3824	2.46765	0	3.60533	3.84261	1.68197	0.241769	1	not	-0.251332	1	not	-0.4931	1	not																ENSG00000018869	ENSG00000018869	ENSG00000018869	44.2464	52.7075	72.3192	48.2212	56.9112	37.7013	60.9357	28.0486	52.4451	ENSG00000018869	ENSG00000018869
ENSG00000019144	PHLDB1	2.96201	2.65333	2.92911	1.3822	1.62411	0	1.47842	0	4.22913	-1.50699	0.772856	not	-0.582116	1	not	0.924875	1	not																ENSG00000019144	ENSG00000019144	ENSG00000019144	11.9125	14.1905	54.5358	8.03686	18.6433	6.94498	15.6956	10.6391	23.7252	ENSG00000019144	ENSG00000019144
ENSG00000019485	PRDM11	4.78972	6.70222	6.97543	2.21499	0	0	0	11.0783	2.94041	-3.05961	0.668	not	-0.397627	1	not	2.66198	1	not																ENSG00000019485	ENSG00000019485	ENSG00000019485	64.6678	82.102	73.5048	46.2119	112.841	71.4341	45.2401	39.6549	34.9634	ENSG00000019485	ENSG00000019485
ENSG00000019582	CD74	51.1187	78.2645	57.9856	46.5947	53.0781	33.6327	91.0263	87.8057	80.4565	-0.491145	0.581982	not	0.468677	0.350947	not	0.959822	0.895255	not																ENSG00000019582	ENSG00000019582	ENSG00000019582	1546.92	2140.73	2771.84	2120.73	2124.36	2231.32	3283.14	2320.29	2827.04	ENSG00000019582	ENSG00000019582
ENSG00000019991	HGF	3.75411	8.9346	11.3082	9.26413	2.8583	4.48334	4.59172	3.36018	3.34959	-0.531162	1	not	-1.08633	0.777228	not	-0.555171	1	not																ENSG00000019991	ENSG00000019991	ENSG00000019991	87.6418	83.1156	131.597	45.2073	52.005	51.5913	50.7797	88.0145	63.6834	ENSG00000019991	ENSG00000019991
ENSG00000019995	ZRANB1	0	2.43017	0	0	1.63562	2.2484	0	0	3.66889	0.67649	1	not	0.594284	1	not	-0.0822056	1	not																ENSG00000019995	ENSG00000019995	ENSG00000019995	40.8428	39.5306	61.6491	53.2442	67.7047	58.5363	47.0867	20.311	41.2069	ENSG00000019995	ENSG00000019995
ENSG00000020129	NCDN	4.14591	2.5824	1.40098	3.93454	3.24315	3.77976	2.79476	2.81423	2.02641	0.43071	0.944213	not	-0.0904265	1	not	-0.521136	1	not																ENSG00000020129	ENSG00000020129	ENSG00000020129	281.645	440.918	470.668	573.631	363.054	265.894	224.354	279.518	319.666	ENSG00000020129	ENSG00000020129
ENSG00000020181	ADGRA2	12.043	13.7847	11.1997	6.90974	10.2023	2.39254	6.36937	10.3328	5.23193	-0.924779	0.425857	not	-0.755417	0.577477	not	0.169363	1	not																ENSG00000020181	ENSG00000020181	ENSG00000020181	0	0	21.3401	12.0553	8.83104	0	3.69307	2.90158	1.24869	ENSG00000020181	ENSG00000020181
ENSG00000020256	ZFP64	1.9238	0	0	0	1.84979	0	0	1.71466	1.46489	-0.0566002	1	not	0.724859	1	not	0.781459	1	not																ENSG00000020256	ENSG00000020256	ENSG00000020256	551.378	723.714	1325.46	763.502	884.085	848.28	628.746	559.037	780.433	ENSG00000020256	ENSG00000020256
ENSG00000020426	MNAT1	5.82051	1.67783	5.14009	5.3704	3.27991	3.41443	10.827	3.14812	13.7234	-0.06702	1	not	1.132	0.762399	not	1.19902	1	not																ENSG00000020426	ENSG00000020426	ENSG00000020426	386.305	457.136	695.924	448.055	497.482	645.884	651.827	377.205	841.619	ENSG00000020426	ENSG00000020426
ENSG00000020633	RUNX3	5.0236	4.9041	4.33172	3.07549	3.61407	3.28517	3.14812	3.16061	2.48737	-0.515565	0.0717776	down	-0.696979	0.0382697	down	-0.181414	1	not																ENSG00000020633	ENSG00000020633	ENSG00000020633	1672	2371.84	3578.02	2227.21	2564.93	3057.78	1492	1739.01	2842.03	ENSG00000020633	ENSG00000020633
ENSG00000020922	MRE11	5.46319	5.18794	6.13997	4.47585	3.79094	3.51959	4.12587	4.0603	5.63668	-0.510576	0.265647	not	-0.280642	0.720606	not	0.229934	1	not																ENSG00000020922	ENSG00000020922	ENSG00000020922	1408.23	2258.31	3867.3	1551.11	1996.8	2302.76	1792.06	1898.6	2582.3	ENSG00000020922	ENSG00000020922
ENSG00000021355	SERPINB1	8.48231	8.50981	6.76931	5.22339	6.4397	4.46091	5.74187	6.32066	7.44457	-0.559413	0.239997	not	-0.284623	0.739953	not	0.27479	1	not																ENSG00000021355	ENSG00000021355	ENSG00000021355	1479.7	1826.52	2652.1	1507.92	1909.47	1914.83	2474.36	2490.52	2886.98	ENSG00000021355	ENSG00000021355
ENSG00000021574	SPAST	2.99701	2.33783	1.72671	1.61249	2.57417	4.50085	2.18242	2.10645	2.46245	0.298956	1	not	-0.0648166	1	not	-0.363772	1	not																ENSG00000021574	ENSG00000021574	ENSG00000021574	1018.52	1120.03	1690.61	744.414	1036.18	1227.28	854.946	1196.42	1620.8	ENSG00000021574	ENSG00000021574
ENSG00000021762	OSBPL5	3.41656	2.81525	4.85327	2.77632	2.61018	4.63257	4.79235	3.05067	3.7999	-0.14587	1	not	0.0708329	1	not	0.216702	1	not																ENSG00000021762	ENSG00000021762	ENSG00000021762	1523.95	2096.14	2835.86	1328.09	1386.47	1271.92	874.335	1637.46	1985.42	ENSG00000021762	ENSG00000021762
ENSG00000021776	AQR	3.59661	3.03724	3.03621	2.6256	3.60533	3.57919	3.30836	2.84395	2.39149	0.0207474	1	not	-0.178647	1	not	-0.199395	1	not																ENSG00000021776	ENSG00000021776	ENSG00000021776	1783.47	1956.26	3288.74	1770.12	2135.15	2758.15	1865	2512.76	3356.49	ENSG00000021776	ENSG00000021776
ENSG00000022267	FHL1	32.6495	13.6374	15.0852	19.0105	35.3712	6.04847	31.7609	22.1806	25.7705	-0.0223108	1	not	0.377216	1	not	0.399527	1	not																ENSG00000022267	ENSG00000022267	ENSG00000022267	99.5543	204.748	228.813	201.926	160.921	212.318	343.456	145.079	258.48	ENSG00000022267	ENSG00000022267
ENSG00000022277	RTF2	16.5019	13.2245	12.8769	6.96378	6.8486	6.37287	7.09518	6.05177	7.63059	-1.07767	0.0256378	down	-1.03594	0.0299639	down	0.0417233	1	not																ENSG00000022277	ENSG00000022277	ENSG00000022277	3908.14	6024.87	9267.53	7420.03	7363.13	6487.61	3098.49	4465.52	5479.27	ENSG00000022277	ENSG00000022277
ENSG00000022556	NLRP2	5.37625	5.27196	3.41869	0	1.50647	0	4.17907	2.08299	4.21001	-3.22306	0.0842689	down	-0.425759	0.968179	not	2.7973	1	not																ENSG00000022556	ENSG00000022556	ENSG00000022556	188.047	332.462	329.586	343.576	322.824	331.375	373	254.371	368.365	ENSG00000022556	ENSG00000022556
ENSG00000022567	SLC45A4	1.96045	2.85317	0	1.6861	1.44066	2.19982	1.08034	0	4.08598	0.146087	1	not	0.102014	1	not	-0.0440734	1	not																ENSG00000022567	ENSG00000022567	ENSG00000022567	273.987	295.973	448.142	223.023	341.467	323.438	258.515	326.911	444.535	ENSG00000022567	ENSG00000022567
ENSG00000022840	RNF10	7.47623	7.37759	8.12122	4.73729	4.57775	5.58938	4.54106	5.82051	3.85276	-0.624328	0.0864751	down	-0.692721	0.0726396	down	-0.0683925	1	not																ENSG00000022840	ENSG00000022840	ENSG00000022840	1780.07	2135.67	3464.21	2302.56	2874.01	2782.95	2370.95	2864.82	3400.19	ENSG00000022840	ENSG00000022840
ENSG00000022976	ZNF839	2.12974	0	3.27255	1.11433	2.29649	2.49462	2.2484	0	1.24662	0.128475	1	not	-0.628271	1	not	-0.756746	1	not																ENSG00000022976	ENSG00000022976	ENSG00000022976	69.7731	140.891	137.525	62.2857	122.653	111.12	49.8565	69.6378	38.7095	ENSG00000022976	ENSG00000022976
ENSG00000023041	ZDHHC6	2.68513	3.47866	0	2.02184	1.82112	2.45309	1.83489	1.59926	0	0.0306312	1	not	-0.843863	1	not	-0.874494	1	not																ENSG00000023041	ENSG00000023041	ENSG00000023041	668.801	1049.08	1208.09	878.027	1038.14	1230.25	1166.09	841.457	1072.63	ENSG00000023041	ENSG00000023041
ENSG00000023171	GRAMD1B	0	0	2.69026	1.40468	0	6.62492	4.19333	0	3.14708	1.57759	1	not	1.44812	1	not	-0.129468	1	not																ENSG00000023171	ENSG00000023171	ENSG00000023171	168.477	341.585	322.472	165.76	247.269	297.642	237.28	217.618	273.464	ENSG00000023171	ENSG00000023171
ENSG00000023191	RNH1	12.0929	14.8338	10.2673	6.09154	8.25449	4.75297	5.89065	7.52724	6.0287	-0.96157	0.118447	not	-0.935549	0.133631	not	0.0260208	1	not																ENSG00000023191	ENSG00000023191	ENSG00000023191	6136.63	7384.11	10361.8	7914.3	8957.62	8151.43	5778.74	6804.19	7734.41	ENSG00000023191	ENSG00000023191
ENSG00000023228	NDUFS1	3.35912	3.74299	3.94254	2.94144	2.8296	2.93425	1.97215	2.11423	2.52981	-0.343385	0.140619	not	-0.739278	0.0264737	down	-0.395893	1	not																ENSG00000023228	ENSG00000023228	ENSG00000023228	3057.25	3715.88	6091.41	2927.43	3760.06	4166	3556.43	2934.46	3629.95	ENSG00000023228	ENSG00000023228
ENSG00000023287	RB1CC1	1.98727	1.7052	1.47506	2.32302	2.08523	1.71196	3.10346	1.48676	1.75316	0.244107	1	not	0.295776	1	not	0.0516691	1	not																ENSG00000023287	ENSG00000023287	ENSG00000023287	1620.1	1634.95	2822.82	1649.57	1717.15	1944.6	3335.77	2024.33	2482.4	ENSG00000023287	ENSG00000023287
ENSG00000023318	ERP44	16.3994	18.3502	13.0489	7.63493	11.1112	10.4759	6.95797	12.0223	9.11929	-0.709908	0.255957	not	-0.766417	0.229511	not	-0.0565086	1	not																ENSG00000023318	ENSG00000023318	ENSG00000023318	1186.99	1348.09	2125.71	809.714	1558.19	2024.96	1468.92	1991.45	2900.71	ENSG00000023318	ENSG00000023318
ENSG00000023516	AKAP11	1.41384	1.68747	1.01762	1.44242	0	3.58136	2.50498	2.25591	3.10242	0.286502	1	not	0.932866	0.950424	not	0.646364	1	not																ENSG00000023516	ENSG00000023516	ENSG00000023516	405.875	493.626	750.46	429.972	537.712	511.945	653.674	577.414	693.025	ENSG00000023516	ENSG00000023516
ENSG00000023572	GLRX2	3.20965	2.42287	2.52154	2.3789	2.33254	3.01557	2.00346	1.71061	1.12394	-0.0776074	1	not	-0.753102	0.255712	not	-0.675494	1	not																ENSG00000023572	ENSG00000023572	ENSG00000023572	2075.32	3121.9	5116.88	2717.46	4255.58	3830.65	2297.09	2359.95	2750.87	ENSG00000023572	ENSG00000023572
ENSG00000023608	SNAPC1	0	0	2.17369	0	3.22953	2.37049	0	1.67228	0	1.36529	1	not	-0.378328	1	not	-1.74362	1	not																ENSG00000023608	ENSG00000023608	ENSG00000023608	222.083	278.741	417.317	774.552	727.089	828.437	558.577	342.386	541.933	ENSG00000023608	ENSG00000023608
ENSG00000023697	DERA	6.99879	16.0848	4.9405	3.2086	4.81347	3.03827	9.56659	4.82008	3.01453	-1.34127	0.749473	not	-0.68748	1	not	0.653791	1	not																ENSG00000023697	ENSG00000023697	ENSG00000023697	79.9838	41.5578	69.9481	7.03225	44.1552	118.065	77.5545	113.161	335.899	ENSG00000023697	ENSG00000023697
ENSG00000023734	STRAP	7.38593	7.23367	6.0172	3.59661	4.26755	3.6568	4.153	3.73632	3.58898	-0.840959	0.0256378	down	-0.846309	0.0277134	down	-0.00535018	1	not																ENSG00000023734	ENSG00000023734	ENSG00000023734	2682.01	3634.79	5951.51	2327.68	3283.19	3956.66	2113.36	3863.93	4399.15	ENSG00000023734	ENSG00000023734
ENSG00000023892	DEF6	5.45429	4.78314	2.24732	1.85966	3.15541	8.31006	0	4.07779	4.63129	0.0939825	1	not	-0.519573	1	not	-0.613556	1	not																ENSG00000023892	ENSG00000023892	ENSG00000023892	521.597	665.939	925.923	502.304	740.826	765.933	748.77	582.249	859.101	ENSG00000023892	ENSG00000023892
ENSG00000023902	PLEKHO1	2.52981	2.68513	2.37155	2.71998	0	1.44242	3.51419	2.84497	4.47211	-0.866016	0.856812	not	0.513701	0.936533	not	1.37972	1	not																ENSG00000023902	ENSG00000023902	ENSG00000023902	728.363	644.653	1310.04	947.345	824.231	1021.9	1091.3	1167.4	1324.86	ENSG00000023902	ENSG00000023902
ENSG00000023909	GCLM	1.343	2.04237	0	2.58343	2.33888	2.52464	1.88896	1.50809	2.17587	1.13734	0.391803	not	0.719119	0.949222	not	-0.418218	1	not																ENSG00000023909	ENSG00000023909	ENSG00000023909	1455.02	2036.33	2348.6	1520.98	2215.61	2264.06	1753.29	1705.16	2296.35	ENSG00000023909	ENSG00000023909
ENSG00000024048	UBR2	2.80911	3.5088	2.64306	3.16165	3.03621	5.30795	2.78042	2.04464	3.11487	0.360637	0.993926	not	-0.174527	1	not	-0.535164	1	not																ENSG00000024048	ENSG00000024048	ENSG00000024048	999.798	1226.46	2072.36	1490.84	1231.44	1638.02	1901.93	1365.67	1668.25	ENSG00000024048	ENSG00000024048
ENSG00000024422	EHD2	2.22687	23.1505	24.1977	3.5088	4.09886	0	8.16612	2.29542	3.35912	-2.70409	0.509391	not	-1.84279	0.674664	not	0.861304	1	not																ENSG00000024422	ENSG00000024422	ENSG00000024422	61.2642	94.2653	113.814	177.816	77.5169	92.2691	91.4035	109.293	122.372	ENSG00000024422	ENSG00000024422
ENSG00000024862	CCDC28A	2.74969	2.8378	3.00526	2.75276	2.62355	3.10035	3.35064	3.48941	3.6097	-0.0196226	1	not	0.282278	0.122238	not	0.301901	1	not																ENSG00000024862	ENSG00000024862	ENSG00000024862	374.392	338.544	470.668	392.802	470.008	731.208	540.112	567.742	1216.23	ENSG00000024862	ENSG00000024862
ENSG00000025039	RRAGD	6.97543	5.65664	6.40091	4.68922	4.45097	4.95268	6.35715	4.74382	5.41734	-0.433536	0.242276	not	-0.204435	0.826233	not	0.229101	1	not																ENSG00000025039	ENSG00000025039	ENSG00000025039	1930.67	2428.6	3306.53	3733.12	3614.84	3921.93	5237.7	3556.36	4490.3	ENSG00000025039	ENSG00000025039
ENSG00000025156	HSF2	1.60221	1.46489	1.89863	1.07675	1.54464	1.97681	1.60074	0	0	-0.110933	1	not	-1.63327	0.537237	not	-1.52233	1	not																ENSG00000025156	ENSG00000025156	ENSG00000025156	1786.02	2614.09	4132.86	1502.89	2358.87	2377.17	1060.84	1772.86	2511.12	ENSG00000025156	ENSG00000025156
ENSG00000025293	PHF20	0.91281	0	0	0	2.17259	2.14518	2.13195	2.52154	1.57685	2.2419	0.775228	not	2.77092	0.410718	not	0.529023	1	not																ENSG00000025293	ENSG00000025293	ENSG00000025293	1041.49	1358.23	2254.94	970.451	1432.59	1440.59	1817.92	1429.51	2036.62	ENSG00000025293	ENSG00000025293
ENSG00000025423	HSD17B6	7.05171	9.45554	18.1145	1.50158	2.61841	0	2.53394	0	3.68101	-3.07097	0.205596	not	-2.47787	0.257024	not	0.5931	1	not																ENSG00000025423	ENSG00000025423	ENSG00000025423	75.7293	68.9251	130.412	65.2995	65.7422	148.821	128.334	158.619	247.241	ENSG00000025423	ENSG00000025423
ENSG00000025434	NR1H3	7.34646	3.36549	3.45184	5.28345	0	7.70268	5.71539	3.86745	4.28685	-0.125234	1	not	-0.0302711	1	not	0.0949629	1	not																ENSG00000025434	ENSG00000025434	ENSG00000025434	221.232	278.741	547.729	547.511	436.646	445.471	385.926	359.795	343.391	ENSG00000025434	ENSG00000025434
ENSG00000025708	TYMP	11.7621	8.07899	21.0695	9.85862	12.1725	2.88702	5.55454	9.38634	11.3421	-0.715278	0.966513	not	-0.638345	1	not	0.0769324	1	not																ENSG00000025708	ENSG00000025708	ENSG00000025708	191.451	268.605	301.132	182.839	171.715	203.389	144.03	155.718	142.351	ENSG00000025708	ENSG00000025708
ENSG00000025770	NCAPH2	16.557	16.6543	13.7082	8.41531	10.6665	11.4105	10.7883	10.9588	10.7568	-0.621739	0.0714285	down	-0.529574	0.110468	not	0.0921652	1	not																ENSG00000025770	ENSG00000025770	ENSG00000025770	1143.6	1171.73	1862.52	1306.99	1236.35	1598.34	436.706	929.471	825.386	ENSG00000025770	ENSG00000025770
ENSG00000025772	TOMM34	18.2602	15.8185	15.5843	7.04187	8.25449	7.6939	7.48894	6.64874	8.06498	-1.11115	0.0108278	down	-1.16144	0.0108178	down	-0.0502905	1	not																ENSG00000025772	ENSG00000025772	ENSG00000025772	3104.9	3962.18	5953.88	3896.87	4056.39	4666.04	1912.09	2942.2	3195.41	ENSG00000025772	ENSG00000025772
ENSG00000025796	SEC63	12.2487	12.014	9.72158	6.23641	6.21937	5.41587	6.4663	6.70037	5.57723	-0.927197	0.0267772	down	-0.858449	0.0333915	down	0.0687487	1	not																ENSG00000025796	ENSG00000025796	ENSG00000025796	8470.63	11017.9	15419.4	9763.78	9791.66	10678.4	13497.3	9215.4	12866.5	ENSG00000025796	ENSG00000025796
ENSG00000026025	VIM	5.09126	4.01386	7.4089	2.50084	2.83472	2.56695	4.71385	4.84795	5.51542	-1.06331	0.215718	not	-0.13132	1	not	0.931987	1	not																ENSG00000026025	ENSG00000026025	ENSG00000026025	894.287	1035.9	1023.14	1821.35	1761.3	2080.52	2443.89	2156.84	2479.91	ENSG00000026025	ENSG00000026025
ENSG00000026297	RNASET2	65.0605	56.616	68.8333	21.2057	27.8055	24.698	73.9958	70.7347	61.7398	-1.36995	0.0158819	down	0.116069	1	not	1.48602	0.314182	not																ENSG00000026297	ENSG00000026297	ENSG00000026297	9222.81	9594.79	15808.3	10807.6	13184.7	14029.9	16016.9	22781.2	23898.7	ENSG00000026297	ENSG00000026297
ENSG00000026508	CD44	7.88566	8.09538	8.88924	6.42203	6.69481	5.9747	5.79838	7.02617	4.96625	-0.381489	0.222392	not	-0.483291	0.136011	not	-0.101802	1	not																ENSG00000026508	ENSG00000026508	ENSG00000026508	2010.66	2524.89	3959.77	1726.92	2592.4	2703.58	2793.81	3303.93	3342.75	ENSG00000026508	ENSG00000026508
ENSG00000026652	AGPAT4	0	3.4647	0	4.51841	4.73338	35.3185	9.38347	0	2.74867	3.68528	0.828772	not	1.80803	1	not	-1.87725	1	not																ENSG00000026652	ENSG00000026652	ENSG00000026652	85.0892	111.497	267.937	69.3179	89.2916	137.908	92.3268	101.555	163.579	ENSG00000026652	ENSG00000026652
ENSG00000026950	BTN3A1	0	3.93226	5.99264	2.3747	0	3.27045	2.87676	0	2.25376	-0.814041	1	not	-0.951947	1	not	-0.137906	1	not																ENSG00000026950	ENSG00000026950	ENSG00000026950	76.5802	78.0476	109.072	103.475	60.8361	104.175	97.8664	160.554	152.341	ENSG00000026950	ENSG00000026950
ENSG00000027001	MIPEP	20.7306	27.3693	13.5572	11.5337	8.84948	0	9.46134	4.18144	8.41531	-1.59689	0.282482	not	-1.48296	0.325082	not	0.113931	1	not																ENSG00000027001	ENSG00000027001	ENSG00000027001	171.88	133.796	200.36	52.2396	151.109	207.357	157.879	210.848	400.831	ENSG00000027001	ENSG00000027001
ENSG00000027697	IFNGR1	0	0	0.937556	1.70249	2.78042	3.00113	1.98147	0	0	2.99684	0.250309	not	1.07959	1	not	-1.91725	1	not																ENSG00000027697	ENSG00000027697	ENSG00000027697	233.144	174.34	263.194	88.4055	153.071	334.351	255.745	387.844	610.611	ENSG00000027697	ENSG00000027697
ENSG00000027847	B4GALT7	5.11353	3.26099	4.74643	3.21383	3.59007	1.81483	3.82459	2.50291	5.10795	-0.606324	0.76944	not	-0.198358	1	not	0.407966	1	not																ENSG00000027847	ENSG00000027847	ENSG00000027847	472.245	784.53	1157.11	578.654	797.737	841.335	436.706	796.966	859.101	ENSG00000027847	ENSG00000027847
ENSG00000027869	SH2D2A	4.33659	3.98501	3.10242	6.07991	0	0.959979	3.1502	1.88653	2.50188	-0.698447	1	not	-0.599701	1	not	0.0987464	1	not																ENSG00000027869	ENSG00000027869	ENSG00000027869	161.669	300.027	369.895	355.631	240.401	248.035	289.906	373.336	435.794	ENSG00000027869	ENSG00000027869
ENSG00000028116	VRK2	6.04187	6.68557	5.64588	5.25048	2.73023	7.8248	2.47388	2.52774	6.36937	-0.217185	1	not	-0.692254	0.933377	not	-0.47507	1	not																ENSG00000028116	ENSG00000028116	ENSG00000028116	471.394	559.51	726.749	531.437	519.069	640.923	556.731	312.403	367.116	ENSG00000028116	ENSG00000028116
ENSG00000028137	TNFRSF1B	3.38142	3.15228	4.58664	3.90717	3.66999	4.31591	4.49459	3.95858	4.18976	0.0969211	1	not	0.18513	1	not	0.0882091	1	not																ENSG00000028137	ENSG00000028137	ENSG00000028137	1248.26	1710.97	2950.86	3383.52	2687.58	2645.05	1853	1599.74	2270.12	ENSG00000028137	ENSG00000028137
ENSG00000028203	VEZT	2.16713	3.06101	2.67077	2.61738	1.73337	0	3.75968	2.45517	2.65538	-0.860388	0.818493	not	0.16732	1	not	1.02771	1	not																ENSG00000028203	ENSG00000028203	ENSG00000028203	267.18	390.238	705.408	334.534	322.824	470.275	324.067	310.469	388.344	ENSG00000028203	ENSG00000028203
ENSG00000028277	POU2F2	0	2.51947	0	2.44581	2.16165	1.28361	2.35155	0.995052	2.47907	1.22541	0.943282	not	1.2093	0.995826	not	-0.0161056	1	not																ENSG00000028277	ENSG00000028277	ENSG00000028277	1008.31	1032.86	1719.06	1092.01	1309.94	1271.92	1398.75	1252.51	2095.31	ENSG00000028277	ENSG00000028277
ENSG00000028310	BRD9	3.56832	2.83985	2.50705	3.98962	2.45517	3.51527	3.87991	3.28833	3.13356	0.159885	1	not	0.208556	1	not	0.048671	1	not																ENSG00000028310	ENSG00000028310	ENSG00000028310	1651.58	2168.1	3458.28	1735.96	1991.89	1963.45	1140.24	1439.18	1768.15	ENSG00000028310	ENSG00000028310
ENSG00000028528	SNX1	4.39904	4.11059	5.51692	2.55871	2.39149	2.26341	3.02279	2.92808	2.61532	-0.959368	0.0412831	down	-0.711434	0.0818404	down	0.247935	1	not																ENSG00000028528	ENSG00000028528	ENSG00000028528	2200.41	2209.66	4065.29	1959.99	2612.03	4126.31	3468.72	3576.68	6536.91	ENSG00000028528	ENSG00000028528
ENSG00000029153	ARNTL2	15.4972	7.06156	13.1102	4.15773	9.01273	13.0489	7.98156	8.00693	8.30521	-0.444035	1	not	-0.554085	1	not	-0.11005	1	not																ENSG00000029153	ENSG00000029153	ENSG00000029153	143.801	183.463	250.153	135.622	141.297	190.491	121.871	171.193	273.464	ENSG00000029153	ENSG00000029153
ENSG00000029363	BCLAF1	3.01763	3.18667	2.52671	2.75481	2.2398	3.06825	2.36839	1.74396	2.22255	-0.114857	1	not	-0.462825	0.391326	not	-0.347969	1	not																ENSG00000029363	ENSG00000029363	ENSG00000029363	7120.26	8363.26	12409.3	6777.08	6279.85	7866.68	9401.64	6799.36	8313.8	ENSG00000029363	ENSG00000029363
ENSG00000029364	SLC39A9	4.6185	6.00572	4.97033	2.846	4	1.72805	2.76301	3.28939	3.07445	-0.862994	0.17992	not	-0.772853	0.236021	not	0.0901408	1	not																ENSG00000029364	ENSG00000029364	ENSG00000029364	4848.38	5433.94	8702.01	3644.72	4927.72	6962.84	3171.43	5689.02	6442.01	ENSG00000029364	ENSG00000029364
ENSG00000029534	ANK1	1.83987	1.05823	1.56928	0	3.29149	1.96045	0	3.51311	1.21446	0.233422	1	not	0.0816717	1	not	-0.151751	1	not																ENSG00000029534	ENSG00000029534	ENSG00000029534	41.6937	59.8027	107.886	63.2903	67.7047	126.002	84.0174	122.833	118.626	ENSG00000029534	ENSG00000029534
ENSG00000029639	TFB1M	1.3012	2.86343	1.88774	0	2.15507	1.20932	1.41019	1.34098	0	-0.847155	0.997119	not	-1.13746	0.904233	not	-0.290301	1	not																ENSG00000029639	ENSG00000029639	ENSG00000029639	284.198	398.347	599.894	251.152	368.941	411.738	385.003	303.698	468.26	ENSG00000029639	ENSG00000029639
ENSG00000029725	RABEP1	2.46349	2.73125	0	2.94247	0	3.48081	3.73077	2.89625	2.04009	0.306257	1	not	0.738499	1	not	0.432243	1	not																ENSG00000029725	ENSG00000029725	ENSG00000029725	700.284	933.53	1349.17	898.119	1063.65	954.439	1332.28	788.261	970.235	ENSG00000029725	ENSG00000029725
ENSG00000029993	HMGB3	9.97339	10.4524	6.60121	4.87061	4.26032	3.91172	4.14591	3.41443	5.89868	-1.05116	0.14056	not	-1.00583	0.164833	not	0.0453349	1	not																ENSG00000029993	ENSG00000029993	ENSG00000029993	2430.15	3324.62	5307.75	3156.48	3000.59	3380.22	2201.07	2350.28	3076.78	ENSG00000029993	ENSG00000029993
ENSG00000030066	NUP160	0	1.89138	1.72003	1.90224	1.37068	4.2941	0	1.78685	0.6836	1.06717	0.942151	not	-0.547784	1	not	-1.61495	1	not																ENSG00000030066	ENSG00000030066	ENSG00000030066	1099.35	745	1262.62	348.599	692.746	1234.22	839.251	1358.9	2162.74	ENSG00000030066	ENSG00000030066
ENSG00000030110	BAK1	1.5462	0	0	2.7835	5.29065	0	3.35594	3.94483	0	2.38458	0.955258	not	2.23932	1	not	-0.145259	1	not																ENSG00000030110	ENSG00000030110	ENSG00000030110	240.802	338.544	550.1	346.59	368.941	301.611	255.745	187.635	272.215	ENSG00000030110	ENSG00000030110
ENSG00000031003	FAM13B	2.60504	1.99769	2.12199	1.98611	1.69159	2.64922	2.20308	2.96201	2.49255	-0.0879722	1	not	0.187423	1	not	0.275395	1	not																ENSG00000031003	ENSG00000031003	ENSG00000031003	1631.16	1676.5	3064.67	1705.82	1690.65	2101.35	1677.58	1595.87	1896.77	ENSG00000031003	ENSG00000031003
ENSG00000031081	ARHGAP31	2.92603	2.66872	3.39631	4.42742	2.1846	42.0667	4.71645	2.18786	6.9367	2.43673	0.988593	not	0.622388	1	not	-1.81434	1	not																ENSG00000031081	ENSG00000031081	ENSG00000031081	139.546	125.687	215.772	139.64	156.015	193.467	100.636	125.735	131.113	ENSG00000031081	ENSG00000031081
ENSG00000031691	CENPQ	0	2.00576	0	1.85966	0.906179	2.44268	0	0	2.95789	1.37672	1	not	0.560417	1	not	-0.816304	1	not																ENSG00000031691	ENSG00000031691	ENSG00000031691	660.292	850.415	1352.72	636.921	786.944	1154.85	943.58	636.412	925.282	ENSG00000031691	ENSG00000031691
ENSG00000031698	SARS1	6.08821	6.29646	4.99758	5.04285	3.8505	5.34418	4.20166	3.9414	4.20285	-0.287916	0.593249	not	-0.493581	0.234016	not	-0.205664	1	not																ENSG00000031698	ENSG00000031698	ENSG00000031698	1459.28	2082.96	2944.93	2630.06	2328.45	2384.11	2458.66	1562.01	1879.28	ENSG00000031698	ENSG00000031698
ENSG00000031823	RANBP3	2.59784	2.11978	2.64306	4.34878	3.05067	2.70051	1.3668	2.45725	2.42496	0.456438	0.743829	not	-0.236211	1	not	-0.692649	1	not																ENSG00000031823	ENSG00000031823	ENSG00000031823	131.888	176.367	321.287	162.746	164.846	164.695	171.728	139.276	194.796	ENSG00000031823	ENSG00000031823
ENSG00000032219	ARID4A	1.02619	1.75839	3.19085	2.66974	1.12394	5.40998	2.42078	2.66667	3.14292	0.623169	1	not	0.461917	1	not	-0.161252	1	not																ENSG00000032219	ENSG00000032219	ENSG00000032219	2231.04	2978.99	4263.28	2163.92	2129.26	2417.85	3240.67	1949.86	3058.05	ENSG00000032219	ENSG00000032219
ENSG00000032389	EIPR1	10.6942	6.881	9.08632	5.03872	5.97633	11.1259	6.35367	4.85727	5.46616	-0.268043	1	not	-0.676891	0.736332	not	-0.408847	1	not																ENSG00000032389	ENSG00000032389	ENSG00000032389	969.165	1070.37	2086.59	589.705	1226.53	1522.94	630.592	1412.1	1397.29	ENSG00000032389	ENSG00000032389
ENSG00000032444	PNPLA6	19.063	29.6068	17.7278	16.9517	17.6506	14.7021	44.4432	12.5479	14.6229	-0.429415	1	not	0.109109	1	not	0.538524	1	not																ENSG00000032444	ENSG00000032444	ENSG00000032444	163.371	151.027	189.69	179.825	246.288	239.106	189.27	122.833	142.351	ENSG00000032444	ENSG00000032444
ENSG00000032742	IFT88	3.72633	2.68615	0	0.813978	0	3.61407	6.65976	6.8944	2.6071	-0.534213	1	not	1.33358	0.697148	not	1.8678	1	not																ENSG00000032742	ENSG00000032742	ENSG00000032742	191.451	227.048	399.534	197.908	290.443	318.477	268.671	232.126	264.723	ENSG00000032742	ENSG00000032742
ENSG00000033011	ALG1	6.52347	6.76744	5.56663	4.23751	4.50837	3.70529	4.28685	4.53602	3.55746	-0.59886	0.0753138	down	-0.607092	0.0771996	down	-0.00823169	1	not																ENSG00000033011	ENSG00000033011	ENSG00000033011	108.914	150.014	177.834	128.59	61.8173	117.073	59.0892	46.4252	93.652	ENSG00000033011	ENSG00000033011
ENSG00000033030	ZCCHC8	0	0.91281	1.343	2.21283	2.66564	0	0	2.45725	0	1.11278	1	not	0.123399	1	not	-0.989381	1	not																ENSG00000033030	ENSG00000033030	ENSG00000033030	667.95	817.979	1182	695.188	853.667	1323.52	740.461	827.916	1178.77	ENSG00000033030	ENSG00000033030
ENSG00000033050	ABCF2	5.24619	5.98774	3.77753	4.14946	4.21598	3.89807	4.16721	3.6777	3.23686	-0.291693	0.824706	not	-0.437876	0.53796	not	-0.146184	1	not																ENSG00000033050	ENSG00000033050	ENSG00000033050	423.744	520.993	878.5	285.309	521.031	545.677	463.481	460.383	729.237	ENSG00000033050	ENSG00000033050
ENSG00000033100	CHPF2	3.88445	4.35122	2.25698	2.925	1.85103	0	3.21488	4.8095	4.14237	-1.1355	0.62815	not	0.213565	1	not	1.34906	1	not																ENSG00000033100	ENSG00000033100	ENSG00000033100	120.827	177.381	238.298	115.53	187.414	189.499	197.579	214.717	318.417	ENSG00000033100	ENSG00000033100
ENSG00000033170	FUT8	3.69314	1.09433	0	3.84261	0	3.51959	2.14958	1.36289	0	0.620874	1	not	-0.446775	1	not	-1.06765	1	not																ENSG00000033170	ENSG00000033170	ENSG00000033170	171.88	217.925	379.379	270.239	381.697	376.021	354.535	278.551	404.577	ENSG00000033170	ENSG00000033170
ENSG00000033178	UBA6	4.66727	5.70917	6.19052	2.88907	3.13564	3.95285	2.93938	3.87425	4.99076	-0.73155	0.228432	not	-0.488986	0.484358	not	0.242564	1	not																ENSG00000033178	ENSG00000033178	ENSG00000033178	1027.88	1464.66	2253.75	1324.07	1778.96	1847.37	1569.56	1337.63	1750.67	ENSG00000033178	ENSG00000033178
ENSG00000033327	GAB2	4.09066	3.33582	1.9345	2.60607	3.47007	3.22011	3.66119	3.35064	4.82538	-0.0100121	1	not	0.338598	1	not	0.34861	1	not																ENSG00000033327	ENSG00000033327	ENSG00000033327	678.161	877.782	1918.24	1334.12	1198.08	1170.73	786.624	930.439	1524.65	ENSG00000033327	ENSG00000033327
ENSG00000033627	ATP6V0A1	6.76369	7.01247	7.43616	4.73207	4.83334	8.50731	4.28443	4.9405	6.52347	-0.231089	1	not	-0.429697	0.870033	not	-0.198609	1	not																ENSG00000033627	ENSG00000033627	ENSG00000033627	827.917	1099.76	2023.75	1994.15	1640.61	1589.41	1098.69	949.782	1283.66	ENSG00000033627	ENSG00000033627
ENSG00000033800	PIAS1	2.22579	1.81609	1.92857	2.5174	2.08971	3.12006	1.77269	2.69743	3.10657	0.372102	0.914099	not	0.343729	1	not	-0.028373	1	not																ENSG00000033800	ENSG00000033800	ENSG00000033800	1916.21	2754.98	4353.38	2018.26	2380.46	2660.92	1646.19	2028.2	2594.78	ENSG00000033800	ENSG00000033800
ENSG00000033867	SLC4A7	6.4521	5.95844	7.88113	6.1956	4.87997	9.29518	5.85866	6.89056	8.02081	0.00561149	1	not	0.0336165	1	not	0.028005	1	not																ENSG00000033867	ENSG00000033867	ENSG00000033867	1436.3	2356.63	3323.13	1423.53	2093.94	2027.94	1714.51	1655.83	2348.79	ENSG00000033867	ENSG00000033867
ENSG00000034053	APBA2	8.20179	12.7401	8.30764	8.05099	7.64363	7.97696	5.22908	6.25692	6.92128	-0.305256	0.896781	not	-0.668136	0.353871	not	-0.36288	1	not																ENSG00000034053	ENSG00000034053	ENSG00000034053	562.439	694.32	1125.1	669.069	812.456	840.343	688.758	615.134	867.842	ENSG00000034053	ENSG00000034053
ENSG00000034152	MAP2K3	0	2.33043	0	0	1.96631	5.13589	3.79542	2.14408	0	1.60767	1	not	1.34975	1	not	-0.257923	1	not																ENSG00000034152	ENSG00000034152	ENSG00000034152	279.092	285.837	379.379	55.2534	188.396	326.414	72.9382	474.891	827.884	ENSG00000034152	ENSG00000034152
ENSG00000034510	TMSB10	28.3247	27.8226	22.2377	15.3132	19.6385	10.2705	21.2268	31.6099	21.2903	-0.793547	0.336964	not	-0.08058	1	not	0.712967	1	not																ENSG00000034510	ENSG00000034510	ENSG00000034510	4436.55	4054.42	7501.04	3022.86	4548.97	6589.8	5145.37	7723.99	9050.53	ENSG00000034510	ENSG00000034510
ENSG00000034677	RNF19A	0	1.11433	2.55149	1.58438	1.8009	3.11695	1.85473	1.64133	2.23657	0.826798	0.966426	not	0.645063	1	not	-0.181735	1	not																ENSG00000034677	ENSG00000034677	ENSG00000034677	1681.36	2033.29	2988.8	2136.8	1793.68	2252.16	1789.29	1447.89	2025.38	ENSG00000034677	ENSG00000034677
ENSG00000034693	PEX3	2.82345	2.42809	3.57375	0	3.32102	4.12823	1.79325	1.88167	4.9216	-0.244548	1	not	-0.0378904	1	not	0.206658	1	not																ENSG00000034693	ENSG00000034693	ENSG00000034693	246.759	242.252	437.472	93.4285	198.208	449.44	218.815	298.862	442.037	ENSG00000034693	ENSG00000034693
ENSG00000034713	GABARAPL2	4.63129	5.04974	4.29652	2.22687	4.02428	3.72855	3.1398	2.54839	2.57004	-0.486042	0.397446	not	-0.759206	0.178621	not	-0.273163	1	not																ENSG00000034713	ENSG00000034713	ENSG00000034713	1499.27	1519.39	2656.84	1011.64	1712.24	2760.14	1961.94	3211.08	4776.25	ENSG00000034713	ENSG00000034713
ENSG00000035115	SH3YL1	5.38357	6.6359	5.84751	3.84486	6.08821	2.79681	4.44724	4.92564	2.86445	-0.489076	0.751271	not	-0.546006	0.699482	not	-0.0569304	1	not																ENSG00000035115	ENSG00000035115	ENSG00000035115	364.182	385.17	566.698	318.461	356.185	446.463	469.944	375.27	599.373	ENSG00000035115	ENSG00000035115
ENSG00000035141	FAM136A	4.14001	4.15537	4.76213	3.01866	3.06721	4.12705	3.17833	2.81935	3.45398	-0.354485	0.412761	not	-0.466241	0.252327	not	-0.111756	1	not																ENSG00000035141	ENSG00000035141	ENSG00000035141	747.934	1140.31	1634.89	845.88	1006.74	1110.21	925.115	935.274	1137.56	ENSG00000035141	ENSG00000035141
ENSG00000035403	VCL	9.97965	8.89989	9.72158	4.01502	5.13169	3.7441	4.29168	4.72296	3.30414	-1.14973	0.0134258	down	-1.21521	0.0146427	down	-0.0654837	1	not																ENSG00000035403	ENSG00000035403	ENSG00000035403	2137.44	2429.61	3495.03	2661.21	2973.12	3860.42	2791.04	3240.09	4268.03	ENSG00000035403	ENSG00000035403
ENSG00000035499	DEPDC1B	2.71691	4.10237	2.20958	0	2.39987	0	3.01041	2.70973	3.753	-1.91159	0.387497	not	0.0692992	1	not	1.98089	1	not																ENSG00000035499	ENSG00000035499	ENSG00000035499	557.334	418.619	794.326	266.221	324.786	831.414	284.367	719.591	1519.66	ENSG00000035499	ENSG00000035499
ENSG00000035681	NSMAF	12.0264	10.6115	6.82772	5.11771	7.78011	4.51339	5.19218	6.63224	7.65016	-0.759019	0.436491	not	-0.597443	0.620944	not	0.161576	1	not																ENSG00000035681	ENSG00000035681	ENSG00000035681	4536.1	3809.13	7224.81	2240.27	3157.59	6428.08	4109.47	6427.96	10374.1	ENSG00000035681	ENSG00000035681
ENSG00000035687	ADSS2	2.62149	2.02413	2.19873	0	0	4.49209	2.55664	1.25611	1.77139	-0.607528	1	not	-0.293577	1	not	0.313951	1	not																ENSG00000035687	ENSG00000035687	ENSG00000035687	1181.89	1611.63	2220.55	980.497	1230.46	1605.28	1163.32	1513.66	2160.24	ENSG00000035687	ENSG00000035687
ENSG00000035862	TIMP2	11.5066	8.9239	11.4029	7.48894	6.97155	8.4873	9.6975	7.98617	7.85177	-0.472184	0.246236	not	-0.318038	0.527491	not	0.154146	1	not																ENSG00000035862	ENSG00000035862	ENSG00000035862	3606.93	5532.26	8815.83	5082.31	5993.33	5793.11	5017.96	5045.84	8165.21	ENSG00000035862	ENSG00000035862
ENSG00000035928	RFC1	1.88532	2.87265	2.29117	1.47842	1.84731	2.86343	3.16478	0	0	-0.187704	1	not	-1.15534	0.975038	not	-0.967639	1	not																ENSG00000035928	ENSG00000035928	ENSG00000035928	2539.06	3015.48	4709.05	2413.07	3224.31	3838.59	3410.55	2909.31	3773.55	ENSG00000035928	ENSG00000035928
ENSG00000036054	TBC1D23	2.17259	1.98843	1.53209	2.01037	1.92857	3.58789	3.7441	2.6143	1.92619	0.402823	1	not	0.54121	0.975321	not	0.138387	1	not																ENSG00000036054	ENSG00000036054	ENSG00000036054	447.569	472.34	631.904	295.355	453.327	533.772	631.515	577.414	890.318	ENSG00000036054	ENSG00000036054
ENSG00000036257	CUL3	2.00692	1.80725	0.852804	1.61977	1.62988	1.93687	0	1.2119	0	0.152283	1	not	-1.94522	0.426839	not	-2.0975	1	not																ENSG00000036257	ENSG00000036257	ENSG00000036257	435.656	597.013	610.564	436	459.214	631.001	464.404	425.564	604.368	ENSG00000036257	ENSG00000036257
ENSG00000036530	CYP46A1	7.48682	11.6156	6.33106	5.77006	4.09534	12.9369	2.76915	6.93091	8.37349	-0.157547	1	not	-0.492848	1	not	-0.335301	1	not																ENSG00000036530	ENSG00000036530	ENSG00000036530	234.846	190.558	341.441	207.954	142.278	179.577	175.421	157.652	217.273	ENSG00000036530	ENSG00000036530
ENSG00000036549	ZZZ3	0	1.20412	0	0	1.45287	1.73602	2.70768	1.41566	0	1.40508	1	not	1.77583	1	not	0.370758	1	not																ENSG00000036549	ENSG00000036549	ENSG00000036549	1533.31	2052.55	3217.61	1459.69	1872.18	2521.03	1870.54	1701.29	3021.84	ENSG00000036549	ENSG00000036549
ENSG00000037042	TUBG2	11.9769	21.1322	14.0924	6.48946	10.2477	3.43365	9.8494	4.61594	5.84592	-1.22656	0.305557	not	-1.21655	0.323077	not	0.0100095	1	not																ENSG00000037042	ENSG00000037042	ENSG00000037042	78.282	169.272	296.39	189.871	112.841	80.3634	48.9332	75.441	131.113	ENSG00000037042	ENSG00000037042
ENSG00000037241	RPL26L1	4.81479	6.20238	3.94483	5.18653	4.19571	5.11771	2.00692	3.43365	2.28157	-0.0452559	1	not	-0.954232	0.213645	not	-0.908976	1	not																ENSG00000037241	ENSG00000037241	ENSG00000037241	482.455	467.272	810.923	388.783	516.125	838.359	479.176	411.057	503.223	ENSG00000037241	ENSG00000037241
ENSG00000037474	NSUN2	2.82447	2.60607	2.30074	3.0579	1.42109	4.12352	0	2.74764	4.03472	0.154049	1	not	-0.188921	1	not	-0.34297	1	not																ENSG00000037474	ENSG00000037474	ENSG00000037474	798.136	676.075	1126.28	417.917	527.9	1094.33	467.174	967.192	3289.06	ENSG00000037474	ENSG00000037474
ENSG00000037757	MRI1	4.33172	4.06146	3.1398	2.96406	4.07429	6.01228	4.64668	3.04034	2.80193	0.178355	1	not	-0.136894	1	not	-0.315249	1	not																ENSG00000037757	ENSG00000037757	ENSG00000037757	27.2285	11.1497	20.1545	6.02765	34.3429	22.8192	41.5471	19.3438	31.2173	ENSG00000037757	ENSG00000037757
ENSG00000037897	METTL1	3.03414	2.82652	2.97435	2.76813	3.27781	2.68513	1.93569	0	1.3668	-0.0170752	1	not	-1.41968	0.177813	not	-1.4026	1	not																ENSG00000037897	ENSG00000037897	ENSG00000037897	731.767	1334.92	2260.86	1123.15	1125.47	1088.38	425.627	732.164	809.153	ENSG00000037897	ENSG00000037897
ENSG00000038210	PI4K2B	3.05584	3.32736	3.22011	2.05484	2.18677	3.07963	2.69538	2.53394	0	-0.391443	1	not	-0.876909	0.693263	not	-0.485466	1	not																ENSG00000038210	ENSG00000038210	ENSG00000038210	386.305	390.238	641.388	234.074	295.349	519.882	488.409	609.331	1185.01	ENSG00000038210	ENSG00000038210
ENSG00000038219	BOD1L1	2.30818	2.50291	2.23334	0	2.74662	2.40406	2.14518	3.50556	2.47076	-0.451722	1	not	0.205265	1	not	0.656986	1	not																ENSG00000038219	ENSG00000038219	ENSG00000038219	2746.68	2811.74	4185.03	2912.36	2649.31	2496.23	4593.26	2253.56	2531.1	ENSG00000038219	ENSG00000038219
ENSG00000038274	MAT2B	2.31348	2.56901	2.341	1.80217	1.74527	1.16878	1.75447	0	1.70249	-0.615066	0.78483	not	-1.06319	0.449117	not	-0.448129	1	not																ENSG00000038274	ENSG00000038274	ENSG00000038274	1937.48	2373.86	3734.52	2381.92	2560.02	3188.74	2710.72	2452.8	3061.8	ENSG00000038274	ENSG00000038274
ENSG00000038358	EDC4	7.32785	6.95023	7.50806	3.13668	3.71193	1.2119	3.74966	5.18794	4.3305	-1.43447	0.0370385	down	-0.715449	0.150491	not	0.719018	1	not																ENSG00000038358	ENSG00000038358	ENSG00000038358	2.55267	0	13.0412	0	0	1.98428	1.84654	0.967192	0	ENSG00000038358	ENSG00000038358
ENSG00000038382	TRIO	0	2.86137	2.92705	0	2.65538	0	1.2345	8.3588	2.47699	-1.12425	1	not	1.06022	1	not	2.18447	1	not																ENSG00000038382	ENSG00000038382	ENSG00000038382	52.7553	53.7211	92.4737	66.3041	80.4606	109.135	77.5545	80.2769	96.1494	ENSG00000038382	ENSG00000038382
ENSG00000038427	VCAN	5.42029	5.58027	5.33546	2.82038	3.20756	3.55529	8.11651	6.90206	6.04847	-0.769473	0.11158	not	0.366932	0.30073	not	1.1364	0.594712	not																ENSG00000038427	ENSG00000038427	ENSG00000038427	871.313	1091.65	1657.41	2751.62	2723.89	3007.18	4003.29	3987.73	4575.21	ENSG00000038427	ENSG00000038427
ENSG00000038532	CLEC16A	3.37292	2.26876	3.31786	2.25269	0	6.57578	8.6594	5.49895	3.69535	-0.0212595	1	not	0.994728	0.90997	not	1.01599	1	not																ENSG00000038532	ENSG00000038532	ENSG00000038532	159.117	121.633	239.483	118.544	119.71	190.491	120.025	154.751	202.288	ENSG00000038532	ENSG00000038532
ENSG00000039123	MTREX	6.26721	4.25672	3.87425	3.04137	3.12941	4.58029	4.00231	3.09724	3.42083	-0.421406	0.818685	not	-0.452699	0.800798	not	-0.0312931	1	not																ENSG00000039123	ENSG00000039123	ENSG00000039123	1312.07	1688.67	2795.55	1559.15	1857.46	1969.4	2465.13	1423.71	2046.61	ENSG00000039123	ENSG00000039123
ENSG00000039319	ZFYVE16	3.02898	1.1716	4.74382	6.65057	1.70113	2.7251	3.96088	3.58463	2.41242	0.308487	1	not	0.154862	1	not	-0.153625	1	not																ENSG00000039319	ENSG00000039319	ENSG00000039319	569.246	739.932	905.768	786.608	562.243	937.573	821.709	617.068	951.504	ENSG00000039319	ENSG00000039319
ENSG00000039523	RIPOR1	3.84599	4.35367	3.85163	4.92699	3.99654	9.73063	5.35582	2.86137	0	0.63031	1	not	-0.55247	1	not	-1.18278	1	not																ENSG00000039523	ENSG00000039523	ENSG00000039523	210.17	324.354	423.245	220.009	278.668	293.674	141.26	274.682	463.265	ENSG00000039523	ENSG00000039523
ENSG00000039560	RAI14	7.36304	4.5841	9.33491	3.1679	4.55874	3.54662	12.5744	10.8024	2.90857	-0.916731	0.991303	not	0.304624	1	not	1.22135	1	not																ENSG00000039560	ENSG00000039560	ENSG00000039560	905.349	1365.33	1932.46	1074.93	1077.39	1359.23	672.139	578.381	769.195	ENSG00000039560	ENSG00000039560
ENSG00000039650	PNKP	31.8477	28.7709	21.6781	14.9149	22.8231	18.7689	13.2006	24.7808	51.1187	-0.542411	1	not	0.114591	1	not	0.657003	1	not																ENSG00000039650	ENSG00000039650	ENSG00000039650	547.974	519.979	1055.15	638.93	709.427	580.402	437.629	429.433	553.171	ENSG00000039650	ENSG00000039650
ENSG00000040275	SPDL1	1.57685	2.05823	0	1.67921	2.05257	4.00346	1.39913	0	1.97331	1.08946	0.867962	not	-0.108196	1	not	-1.19765	1	not																ENSG00000040275	ENSG00000040275	ENSG00000040275	1186.14	1524.46	2487.31	1135.21	1558.19	1905.9	1349.82	1517.52	2281.36	ENSG00000040275	ENSG00000040275
ENSG00000040341	STAU2	13.698	12.2658	12.9184	9.27822	7.29082	11.9074	12.1138	5.78105	11.2856	-0.449344	0.744799	not	-0.414112	0.837344	not	0.0352326	1	not																ENSG00000040341	ENSG00000040341	ENSG00000040341	1015.11	1734.28	2649.73	1794.23	1844.71	1876.14	1370.13	1555.24	1997.91	ENSG00000040341	ENSG00000040341
ENSG00000040487	SLC66A1	3.65131	3.08481	5.73251	6.32239	5.53194	0	3.96432	1.39727	4.28322	-0.0728886	1	not	-0.370478	1	not	-0.297589	1	not																ENSG00000040487	ENSG00000040487	ENSG00000040487	325.891	285.837	497.935	422.94	432.721	395.864	282.52	273.715	328.406	ENSG00000040487	ENSG00000040487
ENSG00000040531	CTNS	2.51637	2.22363	4.43856	0	2.03326	6.9541	0	3.8958	2.67692	-0.0303708	1	not	-0.481776	1	not	-0.451406	1	not																ENSG00000040531	ENSG00000040531	ENSG00000040531	114.87	121.633	157.68	184.848	163.865	149.813	68.3218	98.6536	163.579	ENSG00000040531	ENSG00000040531
ENSG00000040608	RTN4R	1.42468	2.09195	7.27239	2.39044	4.20882	2.15507	3.22848	2.51223	2.35471	-0.301496	1	not	-0.414386	1	not	-0.112891	1	not																ENSG00000040608	ENSG00000040608	ENSG00000040608	610.089	746.013	1467.72	1654.59	1276.58	1905.9	862.332	1241.87	1583.34	ENSG00000040608	ENSG00000040608
ENSG00000040633	PHF23	1.01325	0	1.37262	0	0	2.49773	2.8419	1.53839	3.34959	0.0661062	1	not	1.69593	0.634964	not	1.62982	1	not																ENSG00000040633	ENSG00000040633	ENSG00000040633	358.225	391.252	787.212	363.668	498.463	466.306	384.08	287.256	540.684	ENSG00000040633	ENSG00000040633
ENSG00000040933	INPP4A	2.66769	2.21174	2.31772	2.57623	2.75686	4.87596	2.43956	2.01611	3.13564	0.504348	0.866506	not	0.076921	1	not	-0.427427	1	not																ENSG00000040933	ENSG00000040933	ENSG00000040933	385.454	290.905	565.512	300.378	433.702	406.778	256.669	283.387	464.514	ENSG00000040933	ENSG00000040933
ENSG00000041357	PSMA4	10.3164	9.73063	8.4948	4.24831	5.20634	4.47585	4.35122	4.66985	4.69699	-1.03483	0.0134258	down	-1.057	0.0146427	down	-0.0221717	1	not																ENSG00000041357	ENSG00000041357	ENSG00000041357	7117.71	9889.75	14039.4	7549.63	8782.96	10436.3	8001.97	5492.68	8044.08	ENSG00000041357	ENSG00000041357
ENSG00000041802	LSG1	3.93454	4.82936	3.49694	4.88398	2.99804	2.83677	3.31891	2.6256	3.86293	-0.193915	1	not	-0.322109	1	not	-0.128194	1	not																ENSG00000041802	ENSG00000041802	ENSG00000041802	1363.13	1806.24	2482.56	1110.09	1430.63	1540.79	1041.45	1207.06	1821.84	ENSG00000041802	ENSG00000041802
ENSG00000041880	PARP3	29.9926	25.995	42.92	13.3065	12.4078	8.86271	43.767	15.4416	28.9529	-1.51627	0.369447	not	-0.165932	1	not	1.35034	1	not																ENSG00000041880	ENSG00000041880	ENSG00000041880	443.314	629.449	740.975	655.004	549.487	514.921	274.211	520.349	511.964	ENSG00000041880	ENSG00000041880
ENSG00000042088	TDP1	2.76711	2.28904	1.59035	2.0953	1.29685	3.03517	2.71076	2.27624	1.60516	-0.0483749	1	not	-0.0118445	1	not	0.0365305	1	not																ENSG00000042088	ENSG00000042088	ENSG00000042088	906.199	1251.8	1588.65	742.405	940.015	1077.46	737.691	1000.08	1128.82	ENSG00000042088	ENSG00000042088
ENSG00000042286	AIFM2	3.91628	3.6579	5.09265	1.75577	3.14604	5.3704	2.92295	3.87311	6.33974	-0.302307	1	not	0.0524498	1	not	0.354756	1	not																ENSG00000042286	ENSG00000042286	ENSG00000042286	147.204	191.571	329.586	128.59	175.64	159.735	114.485	119.932	159.833	ENSG00000042286	ENSG00000042286
ENSG00000042317	SPATA7	3.21279	2.79989	4.4634	2.51119	1.8658	1.91784	2.20741	4.86661	2.63074	-0.734859	0.752588	not	-0.110334	1	not	0.624525	1	not																ENSG00000042317	ENSG00000042317	ENSG00000042317	185.494	162.177	299.947	204.94	235.494	274.823	299.139	159.587	219.77	ENSG00000042317	ENSG00000042317
ENSG00000042445	RETSAT	7.51019	8.67996	6.4521	10.2056	4.18619	5.78892	9.61094	6.81826	3.89921	-0.166043	1	not	-0.15552	1	not	0.0105228	1	not																ENSG00000042445	ENSG00000042445	ENSG00000042445	410.981	726.755	1001.8	609.797	606.398	720.294	513.337	499.071	1051.4	ENSG00000042445	ENSG00000042445
ENSG00000042753	AP2S1	19.787	20.3127	16.4676	15.6785	15.1506	17.3998	14.4223	13.263	13.2678	-0.230069	0.477036	not	-0.465998	0.11092	not	-0.235929	1	not																ENSG00000042753	ENSG00000042753	ENSG00000042753	3722.65	4196.33	6304.81	4556.9	4042.65	5308.94	3192.66	3447.07	3619.96	ENSG00000042753	ENSG00000042753
ENSG00000043093	DCUN1D1	2.45829	1.89138	1.59926	0	2.5999	1.73735	1.27687	2.75994	2.03212	-0.455851	1	not	0.0288092	1	not	0.48466	1	not																ENSG00000043093	ENSG00000043093	ENSG00000043093	765.802	1013.61	1342.05	734.368	926.278	1081.43	1033.14	866.604	1128.82	ENSG00000043093	ENSG00000043093
ENSG00000043143	JADE2	0	3.00629	2.04804	4.185	0	2.8337	1.62844	2.47803	3.20024	0.473685	1	not	0.531704	1	not	0.0580191	1	not																ENSG00000043143	ENSG00000043143	ENSG00000043143	339.506	450.041	596.337	408.875	370.904	420.668	238.203	333.681	254.733	ENSG00000043143	ENSG00000043143
ENSG00000043355	ZIC2	1.16593	0	0	0	0	1.65268	0	0	1.24181	0.503318	1	not	0.0909545	1	not	-0.412364	1	not																ENSG00000043355	ENSG00000043355	ENSG00000043355	1122.33	1543.72	2480.19	1481.8	1914.37	2453.56	1639.72	1383.08	2351.29	ENSG00000043355	ENSG00000043355
ENSG00000043462	LCP2	2.09195	0	1.31827	2.5927	1.86825	3.00113	2.47699	0	2.16822	1.12971	0.823137	not	0.445881	1	not	-0.683832	1	not																ENSG00000043462	ENSG00000043462	ENSG00000043462	835.575	1081.52	1824.58	798.663	1180.42	1377.09	972.201	1237.04	1992.91	ENSG00000043462	ENSG00000043462
ENSG00000043514	TRIT1	2.48944	2.24517	1.19621	0	2.58035	1.97098	2.07289	2.71076	0	-0.381946	1	not	-0.310123	1	not	0.0718229	1	not																ENSG00000043514	ENSG00000043514	ENSG00000043514	887.48	809.871	1059.89	376.728	559.299	1165.77	747.847	1147.09	2173.98	ENSG00000043514	ENSG00000043514
ENSG00000043591	ADRB1	0	1.24901	0	0	1.81104	0	0	1.386	1.87192	0.536034	1	not	1.38316	1	not	0.84713	1	not																ENSG00000043591	ENSG00000043591	ENSG00000043591	502.026	930.49	1291.08	1252.75	1250.08	1321.53	1547.4	854.03	1294.9	ENSG00000043591	ENSG00000043591
ENSG00000044090	CUL7	29.3046	10.6287	27.0258	98.0227	12.2445	8.9722	5.02223	9.88019	5.40704	0.832508	1	not	-1.72113	1	not	-2.55364	1	not																ENSG00000044090	ENSG00000044090	ENSG00000044090	111.467	124.673	156.494	88.4055	121.672	144.853	122.795	141.21	217.273	ENSG00000044090	ENSG00000044090
ENSG00000044115	CTNNA1	20.4702	21.0279	12.9092	8.82837	11.071	10.7989	8.85741	8.89989	6.9541	-0.825645	0.201286	not	-1.13862	0.116568	not	-0.312979	1	not																ENSG00000044115	ENSG00000044115	ENSG00000044115	1240.6	1744.41	2209.88	1317.04	1455.16	1908.88	1842.84	1391.79	2042.86	ENSG00000044115	ENSG00000044115
ENSG00000044446	PHKA2	9.54893	8.26653	11.1812	1.80471	7.89473	5.9747	3.67219	11.1701	11.7541	-0.887501	0.78483	not	-0.124656	1	not	0.762846	1	not																ENSG00000044446	ENSG00000044446	ENSG00000044446	119.976	198.667	197.989	75.3456	178.583	130.963	57.2426	162.488	136.108	ENSG00000044446	ENSG00000044446
ENSG00000044459	CNTLN	5.3704	4.89068	3.74299	4.76606	4.66211	5.09126	6.57397	9.57839	5.0456	0.0521387	1	not	0.598079	0.618419	not	0.54594	1	not																ENSG00000044459	ENSG00000044459	ENSG00000044459	1964.71	2413.39	3832.92	2586.86	2239.16	2649.02	2984.93	2075.59	2517.37	ENSG00000044459	ENSG00000044459
ENSG00000044574	HSPA5	5.85707	6.81637	6.01884	3.10865	3.31047	3.0931	3.08584	3.09413	3.08792	-0.97459	0.00764006	down	-1.01213	0.00771371	down	-0.0375396	1	not																ENSG00000044574	ENSG00000044574	ENSG00000044574	15065.9	25342.2	39527.8	24736.5	32066.5	32895.4	20396.8	23739.7	33930.7	ENSG00000044574	ENSG00000044574
ENSG00000046604	DSG2	6.67081	5.5485	3.70972	6.08655	3.27676	4.98803	4.41013	2.54736	4.56634	-0.150473	1	not	-0.467039	0.987786	not	-0.316565	1	not																ENSG00000046604	ENSG00000046604	ENSG00000046604	149.757	254.415	360.41	209.963	173.677	332.367	262.208	288.223	407.074	ENSG00000046604	ENSG00000046604
ENSG00000046647	GEMIN8	3.28517	4.10003	4.82273	4.60956	2.61738	1.73867	1.06576	3.51851	3.13876	-0.445345	1	not	-0.66058	0.906409	not	-0.215235	1	not																ENSG00000046647	ENSG00000046647	ENSG00000046647	148.906	222.993	279.792	147.677	209.983	353.202	171.728	195.373	330.904	ENSG00000046647	ENSG00000046647
ENSG00000046651	OFD1	5.47806	4.29531	5.10795	2.88599	4.80158	1.91903	6.39915	3.04034	6.19899	-0.631405	0.858959	not	0.0715972	1	not	0.703002	1	not																ENSG00000046651	ENSG00000046651	ENSG00000046651	954.7	1074.42	1811.54	849.898	1003.8	1018.93	1352.59	815.343	1118.83	ENSG00000046651	ENSG00000046651
ENSG00000046653	GPM6B	20.0135	27.9595	35.5569	15.4848	25.2027	4.52218	58.0524	13.6828	11.5492	-0.885661	1	not	-0.00424492	1	not	0.881417	1	not																ENSG00000046653	ENSG00000046653	ENSG00000046653	267.18	260.497	390.049	228.046	264.931	341.296	161.572	151.849	179.812	ENSG00000046653	ENSG00000046653
ENSG00000047056	WDR37	2.25483	0.980581	3.08688	2.55458	1.86825	0	1.55704	2.29861	1.95575	-0.515479	1	not	-0.121562	1	not	0.393918	1	not																ENSG00000047056	ENSG00000047056	ENSG00000047056	833.874	776.422	1327.83	578.654	615.229	797.681	643.518	644.15	1007.7	ENSG00000047056	ENSG00000047056
ENSG00000047188	YTHDC2	5.89226	2.5927	2.69641	4.78445	4.0382	3.78088	2.30287	4.185	7.41727	0.172732	1	not	0.314523	1	not	0.141791	1	not																ENSG00000047188	ENSG00000047188	ENSG00000047188	564.141	561.537	899.84	509.336	476.876	766.925	637.055	565.807	1106.34	ENSG00000047188	ENSG00000047188
ENSG00000047230	CTPS2	11.3383	9.54012	16.0192	5.84751	6.43616	5.13169	8.76546	1.63275	3.90603	-1.08317	0.351885	not	-1.36708	0.258893	not	-0.283916	1	not																ENSG00000047230	ENSG00000047230	ENSG00000047230	164.222	311.177	312.988	206.949	217.832	348.241	165.265	216.651	269.718	ENSG00000047230	ENSG00000047230
ENSG00000047249	ATP6V1H	1.46659	1.19886	2.43747	0	1.93094	1.74659	0	1.16878	1.34098	-0.472586	1	not	-1.02378	1	not	-0.551191	1	not																ENSG00000047249	ENSG00000047249	ENSG00000047249	2300.81	2391.09	3793.79	2223.2	2479.56	3582.62	2325.71	2580.47	3426.41	ENSG00000047249	ENSG00000047249
ENSG00000047315	POLR2B	1.70385	1.42647	0	0	2.05031	3.24945	0	2.15288	0	0.759615	1	not	-0.540046	1	not	-1.29966	1	not																ENSG00000047315	ENSG00000047315	ENSG00000047315	498.622	903.122	1036.18	595.732	631.91	869.115	785.701	447.81	545.679	ENSG00000047315	ENSG00000047315
ENSG00000047346	FAM214A	3.2936	0	1.34098	0	3.7075	0	2.69846	6.39915	0	-0.32199	1	not	0.973049	1	not	1.29504	1	not																ENSG00000047346	ENSG00000047346	ENSG00000047346	136.143	90.2109	171.906	130.599	82.4231	173.625	222.508	197.307	211.029	ENSG00000047346	ENSG00000047346
ENSG00000047410	TPR	8.51232	7.42776	7.46777	4.55369	5.33256	5.68903	4.5335	5.55907	5.54097	-0.587735	0.0612699	down	-0.582348	0.06521	down	0.00538707	1	not																ENSG00000047410	ENSG00000047410	ENSG00000047410	7641.01	9950.56	13402.8	11631.3	9795.59	9481.89	14002.3	6810.96	8409.95	ENSG00000047410	ENSG00000047410
ENSG00000047579	DTNBP1	1.75577	1.69022	1.93094	3.02898	2.17369	2.9795	1.85103	1.42109	2.14298	0.6057	0.246236	not	0.0102014	1	not	-0.595498	1	not																ENSG00000047579	ENSG00000047579	ENSG00000047579	673.055	901.095	1180.82	857.935	937.072	837.367	689.681	632.543	790.423	ENSG00000047579	ENSG00000047579
ENSG00000047597	XK	2.81833	5.59394	4.47585	2.59476	3.76414	0	3.22011	0.708735	1.47506	-1.01919	0.763228	not	-1.25397	0.672858	not	-0.234775	1	not																ENSG00000047597	ENSG00000047597	ENSG00000047597	184.643	193.599	289.277	71.3271	146.203	266.886	136.644	181.832	334.65	ENSG00000047597	ENSG00000047597
ENSG00000047621	C12orf4	2.57107	1.19886	3.00835	4.00577	5.01126	4.10237	6.34496	2.17478	4.13176	0.952711	0.675106	not	0.900317	0.766881	not	-0.052394	1	not																ENSG00000047621	ENSG00000047621	ENSG00000047621	292.707	318.272	567.883	488.239	442.533	505	303.755	206.979	467.011	ENSG00000047621	ENSG00000047621
ENSG00000047644	WWC3	3.02795	4.56127	4.33537	4.15182	5.76535	2.71486	2.23118	2.51223	1.78685	0.0831464	1	not	-0.868726	0.582161	not	-0.951872	1	not																ENSG00000047644	ENSG00000047644	ENSG00000047644	370.989	419.633	567.883	201.926	378.754	498.055	269.594	525.185	693.025	ENSG00000047644	ENSG00000047644
ENSG00000047849	MAP4	8.99649	12.072	8.16849	5.10516	4.49334	3.25994	4.30742	5.71694	5.19501	-1.18508	0.0796285	down	-0.941887	0.129501	not	0.243193	1	not																ENSG00000047849	ENSG00000047849	ENSG00000047849	1307.82	1460.61	2605.86	1347.18	1427.69	1766.01	1840.07	1265.09	1758.16	ENSG00000047849	ENSG00000047849
ENSG00000047932	GOPC	0.892281	1.09774	0	2.11423	1.71196	1.85719	1.64702	1.42468	1.4389	1.51397	0.123359	not	1.18054	0.347644	not	-0.333429	1	not																ENSG00000047932	ENSG00000047932	ENSG00000047932	4251.9	5760.32	8670	5814.67	5670.51	6724.73	4698.51	4543.87	6841.59	ENSG00000047932	ENSG00000047932
ENSG00000048028	USP28	14.1563	4.3439	5.13169	6.26549	6.24324	1.1716	6.35192	7.07538	7.81136	-0.788634	1	not	-0.154044	1	not	0.63459	1	not																ENSG00000048028	ENSG00000048028	ENSG00000048028	134.441	247.32	265.566	224.027	311.049	280.776	252.975	331.747	359.624	ENSG00000048028	ENSG00000048028
ENSG00000048052	HDAC9	3.71082	4.31713	4.16721	2.36524	3.06721	3.81448	3.38567	5.0456	3.52931	-0.399262	0.756919	not	-0.0280209	1	not	0.371241	1	not																ENSG00000048052	ENSG00000048052	ENSG00000048052	3030.02	2897.9	5140.59	3061.04	3351.87	5343.67	2490.05	4143.45	5346.91	ENSG00000048052	ENSG00000048052
ENSG00000048140	TSPAN17	7.41518	9.37201	7.61107	10.8165	5.5833	5.54549	9.83406	6.63957	11.4029	-0.152869	1	not	0.192272	1	not	0.345141	1	not																ENSG00000048140	ENSG00000048140	ENSG00000048140	222.934	483.49	578.554	411.889	350.298	274.823	177.267	247.601	292.194	ENSG00000048140	ENSG00000048140
ENSG00000048392	RRM2B	1.6695	1.88532	2.57211	1.13022	2.43226	4.34024	0	2.34838	0	0.367188	1	not	-1.38349	1	not	-1.75068	1	not																ENSG00000048392	ENSG00000048392	ENSG00000048392	574.352	573.701	874.944	388.783	528.881	809.587	667.523	573.545	825.386	ENSG00000048392	ENSG00000048392
ENSG00000048471	SNX29	4.17195	3.28728	3.55096	7.09915	4.17432	0	2.06049	7.7468	0	0.0340929	1	not	-0.166911	1	not	-0.201004	1	not																ENSG00000048471	ENSG00000048471	ENSG00000048471	116.572	92.2381	157.68	134.617	170.733	149.813	136.644	166.357	166.076	ENSG00000048471	ENSG00000048471
ENSG00000048544	MRPS10	7.44457	6.86763	6.71892	5.32966	4.84396	6.17193	5.24477	5.01537	5.57269	-0.363628	0.133334	not	-0.409608	0.109636	not	-0.0459796	1	not																ENSG00000048544	ENSG00000048544	ENSG00000048544	5871.15	8584.22	12498.2	8228.74	9147	8645.51	4837.93	5593.27	7219.95	ENSG00000048544	ENSG00000048544
ENSG00000048649	RSF1	2.16384	2.22255	1.90705	2.46973	2.04577	3.07032	3.73077	2.74969	3.57158	0.269453	0.99992	not	0.675565	0.205142	not	0.406112	1	not																ENSG00000048649	ENSG00000048649	ENSG00000048649	2448.01	3009.39	4812.19	3207.71	3146.79	3264.14	4041.14	2712.97	3668.66	ENSG00000048649	ENSG00000048649
ENSG00000048707	VPS13D	2.9137	3.71747	5.46616	2.34522	3.6799	5.46914	0	3.66779	2.70871	-0.0737756	1	not	-0.923853	0.930797	not	-0.850077	1	not																ENSG00000048707	ENSG00000048707	ENSG00000048707	445.867	514.911	740.975	403.852	470.008	556.591	330.53	445.875	574.399	ENSG00000048707	ENSG00000048707
ENSG00000048740	CELF2	9.4875	7.78011	6.98515	5.15412	4.71515	4.99622	5.68903	5.4885	5.87144	-0.706182	0.0717776	down	-0.508465	0.158853	not	0.197717	1	not																ENSG00000048740	ENSG00000048740	ENSG00000048740	11120.3	14644.6	24847	16846.3	17751.4	19650.3	14358.7	13522.3	16164.3	ENSG00000048740	ENSG00000048740
ENSG00000048828	FAM120A	14.606	12.9	11.0128	7.57869	7.17708	5.0236	6.12155	7.94714	5.14429	-0.961566	0.0760607	down	-1.00348	0.0738565	down	-0.0419148	1	not																ENSG00000048828	ENSG00000048828	ENSG00000048828	7994.13	9292.73	14961.8	6882.57	10147.8	14143	6136.04	10399.2	14044.1	ENSG00000048828	ENSG00000048828
ENSG00000048991	R3HDM1	17.7978	14.6511	10.9229	8.09303	9.02358	4.5499	8.12593	9.84019	8.2593	-1.00129	0.184633	not	-0.725792	0.346452	not	0.275499	1	not																ENSG00000048991	ENSG00000048991	ENSG00000048991	1260.17	1544.73	2010.71	1208.54	1530.71	1476.31	1654.5	1118.07	1554.62	ENSG00000048991	ENSG00000048991
ENSG00000049089	COL9A2	43.1098	30.4677	28.6807	15.8506	17.8997	20.1573	25.5641	17.4601	21.722	-0.923656	0.161904	not	-0.65935	0.327116	not	0.264306	1	not																ENSG00000049089	ENSG00000049089	ENSG00000049089	3064.06	4006.78	5869.71	3755.22	3186.04	3671.91	3034.78	2696.53	3249.1	ENSG00000049089	ENSG00000049089
ENSG00000049130	KITLG	1.09088	1.33895	0	0	1.11433	7.38801	1.31827	3.50664	2.23549	1.807	1	not	1.53889	1	not	-0.268109	1	not																ENSG00000049130	ENSG00000049130	ENSG00000049130	233.995	244.279	366.338	107.493	257.081	398.841	185.577	337.55	570.653	ENSG00000049130	ENSG00000049130
ENSG00000049239	H6PD	7.27239	8.73164	7.26218	7.91746	5.43209	7.43826	8.6083	7.41727	4.88131	-0.162498	1	not	-0.154259	1	not	0.00823948	1	not																ENSG00000049239	ENSG00000049239	ENSG00000049239	781.969	875.755	1229.43	752.451	811.475	946.502	1083.92	872.407	958.997	ENSG00000049239	ENSG00000049239
ENSG00000049245	VAMP3	2.44581	0	1.75316	1.04262	2.99289	2.13636	0	2.81628	0	0.555674	1	not	-0.576244	1	not	-1.13192	1	not																ENSG00000049245	ENSG00000049245	ENSG00000049245	861.102	1073.41	1451.13	840.857	845.818	1080.44	931.578	978.798	1234.96	ENSG00000049245	ENSG00000049245
ENSG00000049246	PER3	6.08821	3.30625	0	6.63957	3.44541	15.2466	0	67.1158	6.76182	1.43105	1	not	2.97526	1	not	1.5442	1	not																ENSG00000049246	ENSG00000049246	ENSG00000049246	44.2464	47.6394	99.5871	50.2304	40.2303	64.4891	69.2451	54.1627	73.6729	ENSG00000049246	ENSG00000049246
ENSG00000049247	UTS2	19.8997	25.9048	12.517	9.71555	13.6072	6.34844	14.2261	21.8323	5.77634	-0.974964	0.708753	not	-0.479326	1	not	0.495638	1	not																ENSG00000049247	ENSG00000049247	ENSG00000049247	86.7909	151.027	278.607	112.516	124.616	316.493	173.574	246.634	307.179	ENSG00000049247	ENSG00000049247
ENSG00000049249	TNFRSF9	3.81336	5.36165	11.9318	1.1744	0	0	12.4034	19.7218	0	-4.16771	0.963837	not	0.605994	1	not	4.77371	1	not																ENSG00000049249	ENSG00000049249	ENSG00000049249	17.8687	38.517	33.1957	23.106	10.7935	16.8664	10.1559	26.1142	19.9791	ENSG00000049249	ENSG00000049249
ENSG00000049449	RCN1	7.62842	21.9436	11.2818	9.03173	6.18544	2.27196	9.14413	5.75595	6.08157	-1.22401	0.644928	not	-0.961345	0.815576	not	0.262669	1	not																ENSG00000049449	ENSG00000049449	ENSG00000049449	165.073	284.823	424.431	227.041	307.124	327.406	178.191	270.814	469.509	ENSG00000049449	ENSG00000049449
ENSG00000049541	RFC2	3.51095	8.91856	3.83247	4.8626	4.55874	4.28685	2.74867	2.88907	2.8501	-0.246465	1	not	-0.938035	0.747283	not	-0.691571	1	not																ENSG00000049541	ENSG00000049541	ENSG00000049541	232.293	259.483	469.482	211.972	278.668	341.296	247.436	197.307	204.786	ENSG00000049541	ENSG00000049541
ENSG00000049618	ARID1B	1.5708	1.46489	2.37155	1.5708	2.45829	1.87436	1.38977	0	2.16494	0.126669	1	not	-0.605157	1	not	-0.731826	1	not																ENSG00000049618	ENSG00000049618	ENSG00000049618	3703.93	4475.07	7192.8	4430.32	5134.76	5298.03	5013.35	6369.93	7612.03	ENSG00000049618	ENSG00000049618
ENSG00000049656	CLPTM1L	33.705	34.6462	24.6293	14.5443	20.3421	12.5877	22.0334	20.3912	15.2587	-0.969787	0.120338	not	-0.688777	0.252327	not	0.28101	1	not																ENSG00000049656	ENSG00000049656	ENSG00000049656	4616.94	5376.16	8412.74	3239.86	5315.31	7457.92	3904.5	7158.19	10300.5	ENSG00000049656	ENSG00000049656
ENSG00000049769	PPP1R3F	5.84751	5.71694	38.9174	9.03445	0	13.3941	24.643	13.7898	20.8425	-1.17043	1	not	0.231667	1	not	1.4021	1	not																ENSG00000049769	ENSG00000049769	ENSG00000049769	59.5624	43.585	59.278	48.2212	78.4982	95.2455	141.26	126.702	295.94	ENSG00000049769	ENSG00000049769
ENSG00000049883	PTCD2	2.00807	3.25049	1.34502	1.78043	0	8.24487	2.24195	1.92499	1.19354	0.602325	1	not	-0.300886	1	not	-0.903211	1	not																ENSG00000049883	ENSG00000049883	ENSG00000049883	256.118	456.122	680.512	343.576	288.481	516.905	179.114	349.156	478.25	ENSG00000049883	ENSG00000049883
ENSG00000050030	NEXMIF	0	2.70563	5.29641	0	0	2.60196	3.50556	5.72005	6.80504	-1.62077	1	not	1.00239	0.836922	not	2.62316	1	not																ENSG00000050030	ENSG00000050030	ENSG00000050030	37.4392	67.9115	120.927	70.3225	62.7985	65.4813	65.552	48.3596	38.7095	ENSG00000050030	ENSG00000050030
ENSG00000050344	NFE2L3	3.85728	11.6234	0	0	9.2754	11.6865	11.5882	11.9852	0	0.437298	1	not	0.606684	1	not	0.169386	1	not																ENSG00000050344	ENSG00000050344	ENSG00000050344	74.0276	109.469	94.8448	71.3271	36.3054	71.4341	61.859	47.3924	72.4242	ENSG00000050344	ENSG00000050344
ENSG00000050393	MCUR1	18.1629	16.8232	15.4724	7.24384	6.63041	6.6231	11.5182	8.82574	9.43239	-1.29966	0.0110283	down	-0.760931	0.0276555	down	0.538728	1	not																ENSG00000050393	ENSG00000050393	ENSG00000050393	1083.18	1338.97	2188.54	1395.4	1270.69	1849.35	1181.78	1011.68	1464.72	ENSG00000050393	ENSG00000050393
ENSG00000050405	LIMA1	1.59778	2.67077	2.92192	3.30414	2.04577	4.00693	2.49877	1.89138	1.65831	0.379935	1	not	-0.249519	1	not	-0.629454	1	not																ENSG00000050405	ENSG00000050405	ENSG00000050405	970.867	1072.39	1515.15	993.557	1306.01	2070.6	819.862	1155.79	2708.42	ENSG00000050405	ENSG00000050405
ENSG00000050426	LETMD1	5.66741	4.97441	5.05663	5.07877	4.82538	3.90262	8.76546	5.41734	6.40794	-0.185247	1	not	0.391374	0.721718	not	0.576621	1	not																ENSG00000050426	ENSG00000050426	ENSG00000050426	520.746	615.258	1257.88	801.677	731.014	818.516	1091.3	633.511	1047.65	ENSG00000050426	ENSG00000050426
ENSG00000050628	PTGER3	6.7562	2.16494	3.07342	3.10865	1.343	11.495	1.40283	4.62873	5.16819	0.410871	1	not	-0.0989141	1	not	-0.509785	1	not																ENSG00000050628	ENSG00000050628	ENSG00000050628	78.282	107.442	151.752	123.567	146.203	124.018	101.559	148.948	123.621	ENSG00000050628	ENSG00000050628
ENSG00000050748	MAPK9	8.445	5.84433	5.83638	5.70607	4.84662	10.8802	2.86137	4.81479	5.8047	0.0907842	1	not	-0.578127	1	not	-0.668911	1	not																ENSG00000050748	ENSG00000050748	ENSG00000050748	351.418	354.762	506.234	247.133	312.03	537.74	406.238	474.891	1135.06	ENSG00000050748	ENSG00000050748
ENSG00000050767	COL23A1	26.7375	14.7249	10.0774	27.6531	40.5198	7.14098	20.1284	30.3876	7.51658	0.54723	1	not	0.171178	1	not	-0.376052	1	not																ENSG00000050767	ENSG00000050767	ENSG00000050767	132.739	134.809	213.401	140.645	131.484	119.057	144.953	113.161	111.134	ENSG00000050767	ENSG00000050767
ENSG00000050820	BCAR1	0	0	5.35727	2.58035	4.6377	6.02541	0.97558	0	6.14836	1.30571	1	not	0.411177	1	not	-0.894532	1	not																ENSG00000050820	ENSG00000050820	ENSG00000050820	63.8169	88.1836	180.205	34.1567	73.592	165.687	26.7748	87.0473	101.144	ENSG00000050820	ENSG00000050820
ENSG00000051009	FHIP1B	1.35699	0	2.77223	2.40719	0	5.34999	1.89259	1.79836	2.12088	0.909665	1	not	0.493123	1	not	-0.416542	1	not																ENSG00000051009	ENSG00000051009	ENSG00000051009	239.101	190.558	271.493	112.516	295.349	291.689	173.574	226.323	264.723	ENSG00000051009	ENSG00000051009
ENSG00000051128	HOMER3	14.3019	15.3986	14.7763	6.41851	8.16612	7.38384	6.99489	6.71335	6.92513	-1.01762	0.00509279	down	-1.10807	0.00660011	down	-0.0904546	1	not																ENSG00000051128	ENSG00000051128	ENSG00000051128	4276.58	4989.98	7137.07	6418.44	5228.96	6491.58	3886.04	4577.72	5690.3	ENSG00000051128	ENSG00000051128
ENSG00000051180	RAD51	2.69948	2.91576	1.83863	2.10978	0	2.89009	0	1.49173	1.64133	-0.576096	1	not	-1.25041	0.82168	not	-0.674319	1	not																ENSG00000051180	ENSG00000051180	ENSG00000051180	1386.1	2449.88	3687.09	1708.84	2956.44	2133.1	1022.06	1996.28	2665.96	ENSG00000051180	ENSG00000051180
ENSG00000051341	POLQ	1.66811	0	2.18677	1.26312	0	3.63705	0	0	2.06388	0.346145	1	not	-0.90133	1	not	-1.24747	1	not																ENSG00000051341	ENSG00000051341	ENSG00000051341	418.639	534.17	673.398	497.281	506.313	586.355	376.693	389.778	521.954	ENSG00000051341	ENSG00000051341
ENSG00000051382	PIK3CB	1.89742	0	1.49008	0	2.22579	2.70973	0	1.68059	2.54942	0.542983	1	not	0.320442	1	not	-0.222542	1	not																ENSG00000051382	ENSG00000051382	ENSG00000051382	1774.11	2702.27	3282.82	2196.07	2409.89	2753.19	1843.77	2516.63	3421.42	ENSG00000051382	ENSG00000051382
ENSG00000051620	HEBP2	19.1775	19.0981	16.4198	11.1997	10.1959	15.295	12.3904	10.4792	10.6013	-0.576011	0.149073	not	-0.708512	0.103852	not	-0.132502	1	not																ENSG00000051620	ENSG00000051620	ENSG00000051620	4842.42	5493.74	9273.45	5601.69	7537.78	8991.77	7465.55	6921.22	9421.39	ENSG00000051620	ENSG00000051620
ENSG00000051825	MPHOSPH9	2.6143	2.4967	2.21066	2.28904	3.04653	3.23477	2.06726	1.45114	1.55241	0.227182	0.919833	not	-0.529956	0.447218	not	-0.757138	1	not																ENSG00000051825	ENSG00000051825	ENSG00000051825	676.459	790.612	1067	668.064	679.99	860.186	880.798	615.134	704.263	ENSG00000051825	ENSG00000051825
ENSG00000052126	PLEKHA5	3.1825	3.21069	5.53495	1.29027	2.88702	5.84114	2.26019	2.05257	4.57775	-0.251712	1	not	-0.42403	1	not	-0.172318	1	not																ENSG00000052126	ENSG00000052126	ENSG00000052126	190.6	286.85	508.605	337.548	296.331	355.186	155.109	224.389	283.453	ENSG00000052126	ENSG00000052126
ENSG00000052723	SIKE1	4.36834	3.44541	3.44541	2.68615	3.30098	2.6256	3.44327	3.1898	4.69181	-0.386558	0.717715	not	0.00839561	1	not	0.394953	1	not																ENSG00000052723	ENSG00000052723	ENSG00000052723	911.305	1144.36	1722.62	744.414	1178.45	1569.57	1294.42	1244.78	2433.7	ENSG00000052723	ENSG00000052723
ENSG00000052749	RRP12	4.03124	12.1641	4.13294	0	3.6568	0	1.80978	4.56381	4.46464	-2.47484	0.545275	not	-0.90736	1	not	1.56748	1	not																ENSG00000052749	ENSG00000052749	ENSG00000052749	217.828	300.027	315.359	241.106	201.152	157.75	200.349	103.49	177.314	ENSG00000052749	ENSG00000052749
ENSG00000052795	FNIP2	0	0	3.14084	0	0.937556	0	0	1.57987	0	-1.74417	1	not	-0.991346	1	not	0.752828	1	not																ENSG00000052795	ENSG00000052795	ENSG00000052795	588.817	829.129	1248.4	1052.83	890.954	1071.51	649.058	737	810.402	ENSG00000052795	ENSG00000052795
ENSG00000052841	TTC17	5.07738	3.64582	5.10934	3.81785	4.36712	4.50586	4.888	5.08431	4.25912	-0.12428	1	not	0.041015	1	not	0.165295	1	not																ENSG00000052841	ENSG00000052841	ENSG00000052841	1271.23	1985.65	2989.98	1409.46	1862.37	1975.35	998.976	1642.29	2183.96	ENSG00000052841	ENSG00000052841
ENSG00000053254	FOXN3	3.66999	3.08792	3.30098	2.89112	2.95481	3.26835	2.37155	2.48633	1.83364	-0.142271	0.944234	not	-0.588064	0.0900922	down	-0.445793	1	not																ENSG00000053254	ENSG00000053254	ENSG00000053254	2733.06	3151.3	4850.13	2756.64	3527.51	3132.19	4657.89	3765.28	3859.71	ENSG00000053254	ENSG00000053254
ENSG00000053371	AKR7A2	33.5367	32.9018	24.7118	15.0084	19.1864	26.7058	18.3831	19.8151	17.9471	-0.58179	0.35388	not	-0.699084	0.261144	not	-0.117293	1	not																ENSG00000053371	ENSG00000053371	ENSG00000053371	2410.58	4057.46	6471.97	4245.47	5840.26	4987.49	3201.89	3852.33	4254.3	ENSG00000053371	ENSG00000053371
ENSG00000053372	MRTO4	3.0001	3.98847	3.11176	2.69538	3.00629	3.19815	1.5462	2.381	2.2869	-0.182554	1	not	-0.700784	0.186586	not	-0.51823	1	not																ENSG00000053372	ENSG00000053372	ENSG00000053372	1165.72	1592.37	2257.31	1405.45	1364.89	1782.88	1336.89	967.192	1191.25	ENSG00000053372	ENSG00000053372
ENSG00000053501	USE1	6.40091	8.76285	7.897	9.54012	8.26894	3.64582	6.02705	5.04147	5.76221	-0.104134	1	not	-0.454342	0.998116	not	-0.350208	1	not																ENSG00000053501	ENSG00000053501	ENSG00000053501	308.874	439.905	551.286	401.843	473.933	521.866	333.3	337.55	473.255	ENSG00000053501	ENSG00000053501
ENSG00000053770	AP5M1	2.64101	2.28584	2.55355	0	2.17805	1.27232	0	1.95105	1.35103	-1.11636	0.671664	not	-1.17974	0.662711	not	-0.0633782	1	not																ENSG00000053770	ENSG00000053770	ENSG00000053770	494.368	600.054	846.49	336.544	602.473	699.459	639.825	843.391	1110.09	ENSG00000053770	ENSG00000053770
ENSG00000053900	ANAPC4	8.24968	5.20067	4.95133	11.6274	2.84702	3.16582	9.30934	3.92655	5.74031	-0.06097	1	not	0.0443533	1	not	0.105323	1	not																ENSG00000053900	ENSG00000053900	ENSG00000053900	840.681	786.558	1457.05	891.087	967.49	1095.32	697.067	718.624	1208.74	ENSG00000053900	ENSG00000053900
ENSG00000053918	KCNQ1	13.4926	14.9557	9.61984	10.6253	13.3745	5.26193	8.56265	11.2332	10.3526	-0.379567	0.999913	not	-0.336496	1	not	0.0430708	1	not																ENSG00000053918	ENSG00000053918	ENSG00000053918	772.61	1167.67	1990.56	597.741	778.113	690.53	1340.59	829.851	1060.14	ENSG00000053918	ENSG00000053918
ENSG00000054116	TRAPPC3	2.46141	4.57394	2.5824	2.7374	2.87265	3.30625	0	2.56077	2.19982	-0.109256	1	not	-1.01456	0.719832	not	-0.905305	1	not																ENSG00000054116	ENSG00000054116	ENSG00000054116	1149.55	1817.39	2774.21	1359.23	1895.73	1743.19	925.115	1362.77	1911.75	ENSG00000054116	ENSG00000054116
ENSG00000054118	THRAP3	3.83472	3.74855	4.47461	3.26309	2.73842	4.29047	2.55664	2.62971	2.16713	-0.228454	0.934963	not	-0.713476	0.190002	not	-0.485022	1	not																ENSG00000054118	ENSG00000054118	ENSG00000054118	7255.55	8640.98	12987.8	5764.44	7111.93	7197.98	10160.6	6435.69	7815.57	ENSG00000054118	ENSG00000054118
ENSG00000054148	PHPT1	33.0177	43.2244	40.317	29.2486	39.0755	25.0748	31.8477	30.288	36.5407	-0.319585	0.753478	not	-0.240286	0.985899	not	0.0792993	1	not																ENSG00000054148	ENSG00000054148	ENSG00000054148	365.883	732.837	1010.1	632.903	900.766	680.608	365.614	773.753	909.049	ENSG00000054148	ENSG00000054148
ENSG00000054219	LY75	25.7112	46.7717	25.7854	19.0018	16.5986	26.5483	21.5258	19.6847	12.7854	-0.661001	0.71051	not	-0.863874	0.546145	not	-0.202873	1	not																ENSG00000054219	ENSG00000054219	ENSG00000054219	899.392	1390.67	1811.54	608.792	1313.86	1360.22	990.667	1308.61	2036.62	ENSG00000054219	ENSG00000054219
ENSG00000054267	ARID4B	2.80398	2.20416	2.06049	1.58288	2.31348	3.1346	3.34535	3.22744	3.66889	-0.00770907	1	not	0.534949	0.450312	not	0.542658	1	not																ENSG00000054267	ENSG00000054267	ENSG00000054267	3799.23	4059.49	7796.25	4864.31	4384.12	5201.79	7126.71	3953.88	6039.93	ENSG00000054267	ENSG00000054267
ENSG00000054277	OPN3	6.70037	7.29492	7.37551	3.2222	5.14991	5.45874	3.20651	4.25431	3.70087	-0.627751	0.145857	not	-0.937085	0.0682511	down	-0.309333	1	not																ENSG00000054277	ENSG00000054277	ENSG00000054277	17.0178	52.7075	90.1026	11.0507	28.4556	32.7406	38.7773	31.9173	53.6938	ENSG00000054277	ENSG00000054277
ENSG00000054282	SDCCAG8	11.5376	9.89254	9.98278	4.90545	5.62749	6.26549	7.52297	8.66453	6.26893	-0.90303	0.0395931	down	-0.484227	0.166221	not	0.418802	1	not																ENSG00000054282	ENSG00000054282	ENSG00000054282	1989.38	2501.58	3822.25	2966.61	2951.53	2861.33	3410.55	2446.03	2628.5	ENSG00000054282	ENSG00000054282
ENSG00000054392	HHAT	10.0806	9.50207	12.9184	3.32314	9.13584	4.0568	9.33775	14.3893	11.0455	-0.976641	0.420906	not	0.0974614	1	not	1.0741	1	not																ENSG00000054392	ENSG00000054392	ENSG00000054392	111.467	107.442	239.483	130.599	155.034	224.224	127.411	140.243	172.32	ENSG00000054392	ENSG00000054392
ENSG00000054523	KIF1B	1.60663	2.45413	4.27237	1.78685	1.67783	4.7884	3.23477	3.08067	1.21446	-0.0139253	1	not	-0.146228	1	not	-0.132303	1	not																ENSG00000054523	ENSG00000054523	ENSG00000054523	405.875	604.109	813.294	557.557	599.53	601.237	514.26	442.007	598.124	ENSG00000054523	ENSG00000054523
ENSG00000054598	FOXC1	0	0	2.47907	2.34522	0	0	0	3.27465	0	-0.0800765	1	not	0.401543	1	not	0.48162	1	not																ENSG00000054598	ENSG00000054598	ENSG00000054598	29.7812	53.7211	67.5769	37.1705	72.6108	25.7957	24.9282	46.4252	63.6834	ENSG00000054598	ENSG00000054598
ENSG00000054611	TBC1D22A	4.75297	4.05331	5.98285	3.91514	0	8.92658	2.96921	6.81259	3.91742	-0.203698	1	not	-0.110442	1	not	0.0932558	1	not																ENSG00000054611	ENSG00000054611	ENSG00000054611	363.331	388.211	607.007	405.861	382.678	378.006	622.283	375.27	685.533	ENSG00000054611	ENSG00000054611
ENSG00000054690	PLEKHH1	4.54737	9.1469	4.61467	4.65182	1.66531	0	5.01126	3.81336	0	-1.53521	0.662881	not	-1.05294	0.893497	not	0.482263	1	not																ENSG00000054690	ENSG00000054690	ENSG00000054690	17.0178	13.1769	20.1545	29.1336	5.88736	30.7564	0	2.90158	13.7356	ENSG00000054690	ENSG00000054690
ENSG00000054965	FAM168A	3.37929	3.95514	2.79067	2.45829	2.42391	5.74656	1.08034	2.34733	3.27465	0.0700382	1	not	-0.595203	1	not	-0.665241	1	not																ENSG00000054965	ENSG00000054965	ENSG00000054965	110.616	107.442	165.978	131.604	196.245	177.593	180.037	151.849	343.391	ENSG00000054965	ENSG00000054965
ENSG00000054967	RELT	0	1.37068	1.39727	2.07738	0	0	2.48841	1.37647	1.80217	-0.414051	1	not	1.03378	0.988877	not	1.44783	1	not																ENSG00000054967	ENSG00000054967	ENSG00000054967	294.408	490.585	524.018	501.299	603.455	387.927	226.201	362.697	393.338	ENSG00000054967	ENSG00000054967
ENSG00000054983	GALC	24.1314	26.0101	34.3688	16.1774	14.0237	6.13662	24.8503	15.1267	12.253	-1.21766	0.216299	not	-0.694249	0.534306	not	0.523411	1	not																ENSG00000054983	ENSG00000054983	ENSG00000054983	1448.22	2032.28	3618.33	1441.61	2286.26	2237.28	865.102	2118.15	2903.21	ENSG00000054983	ENSG00000054983
ENSG00000055044	NOP58	3.70419	3.41656	2.72203	2.64203	2.8624	3.77976	2.56489	1.6456	2.57211	-0.0842881	1	not	-0.537227	0.529599	not	-0.452939	1	not																ENSG00000055044	ENSG00000055044	ENSG00000055044	4319.13	4975.79	6123.42	3141.41	4064.24	4790.05	5311.56	3845.55	5811.42	ENSG00000055044	ENSG00000055044
ENSG00000055070	SZRD1	3.38567	3.61516	3.60097	2.1846	2.53497	1.88653	2.23011	2.58137	1.40652	-0.68244	0.130574	not	-0.769787	0.110533	not	-0.0873475	1	not																ENSG00000055070	ENSG00000055070	ENSG00000055070	617.747	711.551	955.562	547.511	690.784	890.942	767.236	710.886	916.541	ENSG00000055070	ENSG00000055070
ENSG00000055118	KCNH2	5.04836	4.28685	5.14289	6.15341	7.03205	3.84035	5.58027	2.89009	2.14408	0.233852	1	not	-0.447844	1	not	-0.681696	1	not																ENSG00000055118	ENSG00000055118	ENSG00000055118	65.5186	84.1292	143.453	54.2488	82.4231	107.151	88.6337	59.9659	81.1651	ENSG00000055118	ENSG00000055118
ENSG00000055130	CUL1	2.46141	2.381	2.21931	1.1744	2.29542	1.94987	1.60516	2.26769	2.47596	-0.381809	0.833282	not	-0.153537	1	not	0.228273	1	not																ENSG00000055130	ENSG00000055130	ENSG00000055130	1638.82	2112.35	2763.54	1549.1	1974.23	2469.44	1431.99	1482.71	1781.89	ENSG00000055130	ENSG00000055130
ENSG00000055147	FAM114A2	1.84979	6.28612	2.77018	1.20932	2.48737	2.75686	3.15332	3.33159	2.60093	-0.756968	0.985303	not	-0.26344	1	not	0.493528	1	not																ENSG00000055147	ENSG00000055147	ENSG00000055147	457.78	716.619	1234.17	545.502	800.681	1089.37	585.352	913.029	1289.9	ENSG00000055147	ENSG00000055147
ENSG00000055163	CYFIP2	13.4728	16.4471	6.12155	12.8494	3.00319	8.40052	6.76744	5.86504	5.85547	-0.571488	1	not	-0.96307	0.796606	not	-0.391583	1	not																ENSG00000055163	ENSG00000055163	ENSG00000055163	65.5186	122.646	169.535	111.511	145.222	149.813	55.3961	124.768	109.885	ENSG00000055163	ENSG00000055163
ENSG00000055211	GINM1	4.78577	5.03872	4.14001	4.6763	5.24762	4.17432	4.17076	4.99895	4.48709	0.0137513	1	not	-0.0321443	1	not	-0.0458955	1	not																ENSG00000055211	ENSG00000055211	ENSG00000055211	1097.65	1377.49	2180.25	1204.52	1348.21	1833.48	1967.48	1105.5	1354.83	ENSG00000055211	ENSG00000055211
ENSG00000055332	EIF2AK2	2.90446	2.64614	2.43539	2.33783	2.60299	2.77632	4.02081	1.86947	3.74299	-0.0494055	1	not	0.270554	1	not	0.319959	1	not																ENSG00000055332	ENSG00000055332	ENSG00000055332	1095.1	1402.83	2260.86	1246.72	1157.85	1614.21	2007.19	1428.54	1723.2	ENSG00000055332	ENSG00000055332
ENSG00000055483	USP36	0	0	1.51777	2.08971	0	1.71869	2.77632	0	1.90825	1.32723	1	not	1.62597	1	not	0.298735	1	not																ENSG00000055483	ENSG00000055483	ENSG00000055483	844.935	1366.34	1742.77	810.718	834.043	785.775	665.676	631.576	931.525	ENSG00000055483	ENSG00000055483
ENSG00000055609	KMT2C	1.87192	0	1.90345	2.81628	1.73867	3.12214	2.49566	2.5205	1.79453	1.02394	0.629126	not	0.851186	0.872712	not	-0.172757	1	not																ENSG00000055609	ENSG00000055609	ENSG00000055609	1855.79	1687.65	2629.57	2005.2	1906.52	1982.3	2827.05	2097.84	2110.29	ENSG00000055609	ENSG00000055609
ENSG00000055732	MCOLN3	4.22315	8.21612	6.97543	6.4521	12.4819	5.96493	3.59334	7.83602	8.6671	0.358934	1	not	0.0497927	1	not	-0.309141	1	not																ENSG00000055732	ENSG00000055732	ENSG00000055732	165.073	163.19	323.658	226.037	209.983	331.375	148.646	135.407	218.521	ENSG00000055732	ENSG00000055732
ENSG00000055917	PUM2	1.28806	1.8436	1.77785	1.71196	2.29117	2.70768	0	2.19873	1.46318	0.450908	1	not	-0.422979	1	not	-0.873887	1	not																ENSG00000055917	ENSG00000055917	ENSG00000055917	3215.52	3419.9	5463.06	2776.74	3432.33	4678.94	3730	4293.36	6278.43	ENSG00000055917	ENSG00000055917
ENSG00000055950	MRPL43	6.57035	5.62596	7.5422	3.56397	4.83334	3.94941	4.41753	4.28564	4.45842	-0.676885	0.0984569	down	-0.584679	0.145092	not	0.0922057	1	not																ENSG00000055950	ENSG00000055950	ENSG00000055950	868.76	1044.01	1991.74	919.216	1141.17	1388	1107	810.507	1055.15	ENSG00000055950	ENSG00000055950
ENSG00000056050	HPF1	3.58354	4.81611	4.20166	2.19113	2.88086	3.34853	2.79681	2.93425	2.19439	-0.581594	0.258927	not	-0.66901	0.202165	not	-0.0874159	1	not																ENSG00000056050	ENSG00000056050	ENSG00000056050	1204.01	1341	2289.32	1018.67	1538.56	2135.09	1321.2	1145.16	1629.54	ENSG00000056050	ENSG00000056050
ENSG00000056097	ZFR	3.04344	3.58354	2.5927	2.05371	2.53704	2.30499	2.44164	2.03668	2.24195	-0.419011	0.343369	not	-0.456197	0.302602	not	-0.0371852	1	not																ENSG00000056097	ENSG00000056097	ENSG00000056097	3343.15	4268.29	5763.01	3898.88	3972.99	5359.54	6498.88	4475.2	6509.44	ENSG00000056097	ENSG00000056097
ENSG00000056586	RC3H2	2.40719	2.14848	2.73125	2.4718	2.12421	2.09642	2.46765	0	2.35682	-0.122781	1	not	-0.594941	1	not	-0.472161	1	not																ENSG00000056586	ENSG00000056586	ENSG00000056586	665.397	892.986	1400.15	823.778	1011.64	1174.69	776.469	785.36	1102.6	ENSG00000056586	ENSG00000056586
ENSG00000056972	TRAF3IP2	0	2.3789	0	0	2.45413	2.57623	0	0	3.19398	1.08037	1	not	0.42506	1	not	-0.655307	1	not																ENSG00000056972	ENSG00000056972	ENSG00000056972	287.601	403.415	673.398	243.115	453.327	417.691	326.837	396.549	556.917	ENSG00000056972	ENSG00000056972
ENSG00000056998	GYG2	4.15892	6.66896	3.02692	8.21134	4.25672	2.18133	3.7999	0	5.23335	0.0804545	1	not	-0.617068	1	not	-0.697522	1	not																ENSG00000056998	ENSG00000056998	ENSG00000056998	316.532	441.932	759.944	269.235	304.18	354.194	250.206	242.765	342.142	ENSG00000056998	ENSG00000056998
ENSG00000057019	DCBLD2	0	2.37365	1.75316	2.61121	2.07963	2.49877	1.7662	2.16713	1.14248	0.800888	0.821308	not	0.298614	1	not	-0.502275	1	not																ENSG00000057019	ENSG00000057019	ENSG00000057019	1192.1	1476.82	2374.68	880.036	1206.91	1778.91	865.102	1602.64	2544.84	ENSG00000057019	ENSG00000057019
ENSG00000057252	SOAT1	4.593	4.44848	4.50335	3.70308	3.17311	3.97696	3.43685	2.17915	5.89386	-0.319628	1	not	-0.234872	1	not	0.0847561	1	not																ENSG00000057252	ENSG00000057252	ENSG00000057252	1492.46	1764.69	2584.52	1407.46	1569.96	1845.38	1511.39	1682.91	2044.11	ENSG00000057252	ENSG00000057252
ENSG00000057294	PKP2	4.18976	4.03704	12.0388	5.45577	3.38036	0	4.26875	0	2.42287	-1.19755	0.914874	not	-1.59861	0.818359	not	-0.401059	1	not																ENSG00000057294	ENSG00000057294	ENSG00000057294	107.212	124.673	183.762	67.3087	180.546	149.813	162.495	156.685	169.822	ENSG00000057294	ENSG00000057294
ENSG00000057608	GDI2	9.88945	7.63711	7.47623	4.59427	5.67821	4.6377	5.26336	5.76065	5.54097	-0.745792	0.0855897	down	-0.593953	0.14883	not	0.151838	1	not																ENSG00000057608	ENSG00000057608	ENSG00000057608	4088.53	6830.69	9593.56	4620.19	8188.34	7625.59	3704.15	6273.21	9262.81	ENSG00000057608	ENSG00000057608
ENSG00000057663	ATG5	2.11201	1.97798	2.76198	1.54776	1.8123	2.21823	1.45114	1.09774	1.5708	-0.296694	0.855228	not	-0.733989	0.24736	not	-0.437295	1	not																ENSG00000057663	ENSG00000057663	ENSG00000057663	1733.27	2197.5	3219.98	1655.59	1835.88	3047.86	1957.33	1594.9	2071.58	ENSG00000057663	ENSG00000057663
ENSG00000057757	PITHD1	5.38649	5.14289	4.22674	2.44581	2.12974	3.41336	2.68615	2.15836	3.16269	-0.885244	0.0911489	down	-0.881942	0.100345	not	0.00330234	1	not																ENSG00000057757	ENSG00000057757	ENSG00000057757	827.067	1233.56	1928.91	1138.22	1387.45	1382.05	698.914	1001.04	1118.83	ENSG00000057757	ENSG00000057757
ENSG00000057935	MTA3	5.31952	7.02225	6.22448	6.18883	4.70996	2.61224	6.06665	5.48701	5.00305	-0.458545	0.750919	not	-0.165267	1	not	0.293278	1	not																ENSG00000057935	ENSG00000057935	ENSG00000057935	350.567	490.585	707.78	391.797	476.876	606.198	182.807	396.549	452.027	ENSG00000057935	ENSG00000057935
ENSG00000058056	USP13	2.98877	3.20129	1.83239	3.33265	3.29255	2.66256	1.23938	1.52097	1.41566	0.211287	1	not	-0.941918	0.252252	not	-1.15321	1	not																ENSG00000058056	ENSG00000058056	ENSG00000058056	786.224	1232.54	1777.16	828.801	1164.72	1271.92	608.434	607.396	884.075	ENSG00000058056	ENSG00000058056
ENSG00000058063	ATP11B	4.8029	4.97577	5.76221	3.19502	5.14991	5.41292	4.02197	3.21069	2.98362	-0.175813	1	not	-0.605198	0.404752	not	-0.429385	1	not																ENSG00000058063	ENSG00000058063	ENSG00000058063	654.336	894	1095.46	920.221	918.428	1231.25	1037.75	1080.35	1377.31	ENSG00000058063	ENSG00000058063
ENSG00000058091	CDK14	5.21628	6.18883	5.37771	5.09682	4.33293	7.68075	3.30308	2.53497	3.80438	0.0278962	1	not	-0.799515	0.416052	not	-0.827411	1	not																ENSG00000058091	ENSG00000058091	ENSG00000058091	463.736	620.326	968.603	784.598	678.028	639.931	764.466	882.079	972.732	ENSG00000058091	ENSG00000058091
ENSG00000058262	SEC61A1	11.5999	11.9564	11.8708	7.75789	9.80348	6.55227	9.16629	7.05762	8.79422	-0.555005	0.135694	not	-0.50188	0.182943	not	0.0531248	1	not																ENSG00000058262	ENSG00000058262	ENSG00000058262	3389.95	4908.89	6238.42	5434.93	4890.43	4089.6	3843.57	3310.7	3850.97	ENSG00000058262	ENSG00000058262
ENSG00000058272	PPP1R12A	1.386	1.87924	2.12421	2.25483	2.07738	0	2.57107	2.23011	2.70768	-0.315031	1	not	0.478458	1	not	0.793489	1	not																ENSG00000058272	ENSG00000058272	ENSG00000058272	2759.44	3524.31	4841.83	3915.96	3913.13	4069.76	4502.78	3103.72	4146.91	ENSG00000058272	ENSG00000058272
ENSG00000058404	CAMK2B	4.4163	6.34322	1.87924	0	4.48334	5.27914	1.19086	5.66279	9.30934	-0.372534	1	not	0.354839	1	not	0.727374	1	not																ENSG00000058404	ENSG00000058404	ENSG00000058404	88.4927	85.1428	160.051	68.3133	77.5169	118.065	86.7872	119.932	116.128	ENSG00000058404	ENSG00000058404
ENSG00000058453	CROCC	26.9452	20.761	22.0334	3.75634	3.89466	2.86753	33.8992	8.73424	2.65538	-2.72904	0.438384	not	-0.622822	1	not	2.10622	1	not																ENSG00000058453	ENSG00000058453	ENSG00000058453	97.0016	77.034	173.092	94.4331	77.5169	119.057	132.951	177.963	247.241	ENSG00000058453	ENSG00000058453
ENSG00000058600	POLR3E	1.43005	0	2.04123	0	0	2.10533	0	0	1.90345	-0.721417	1	not	-0.866853	1	not	-0.145436	1	not																ENSG00000058600	ENSG00000058600	ENSG00000058600	468.841	567.619	832.263	431.981	433.702	582.387	593.661	442.974	605.616	ENSG00000058600	ENSG00000058600
ENSG00000058668	ATP2B4	9.44685	9.91111	8.98568	6.76556	4.89068	4.21837	5.31518	4.2784	6.1132	-0.836304	0.0643193	down	-0.851639	0.06521	down	-0.0153349	1	not																ENSG00000058668	ENSG00000058668	ENSG00000058668	3181.48	3863.86	6948.57	4829.15	5163.22	5590.71	7822.85	6863.19	8133.99	ENSG00000058668	ENSG00000058668
ENSG00000058673	ZC3H11A	0.83444	1.16307	0.777627	1.97331	0.899342	2.30712	1.04262	2.09976	1.21955	0.900328	0.72769	not	0.652406	1	not	-0.247922	1	not																ENSG00000058673	ENSG00000058673	ENSG00000058673	1261.02	1108.88	1944.32	1369.28	1079.35	1643.98	1589.87	1741.91	2617.26	ENSG00000058673	ENSG00000058673
ENSG00000058729	RIOK2	0	0	1.20412	0	0	1.89621	0	1.35103	0	0.655142	1	not	0.166085	1	not	-0.489057	1	not																ENSG00000058729	ENSG00000058729	ENSG00000058729	750.486	877.782	1266.18	524.405	778.113	1062.58	583.505	690.575	1406.03	ENSG00000058729	ENSG00000058729
ENSG00000058799	YIPF1	6.35192	8.18512	7.30725	4.34512	4.20047	5.63208	5.92605	4.07663	5.95194	-0.623635	0.222472	not	-0.453282	0.426292	not	0.170354	1	not																ENSG00000058799	ENSG00000058799	ENSG00000058799	963.209	1055.16	1766.49	977.483	1158.83	1419.75	721.996	1168.37	1316.12	ENSG00000058799	ENSG00000058799
ENSG00000058804	NDC1	13.321	13.3356	13.0913	4.56001	5.42766	5.81102	6.91551	5.40263	6.13326	-1.33107	0.00509279	down	-1.10715	0.0066984	down	0.223926	1	not																ENSG00000058804	ENSG00000058804	ENSG00000058804	7792.46	9711.35	16597.8	6492.78	9574.81	14168.8	7570.8	11378	13575.8	ENSG00000058804	ENSG00000058804
ENSG00000058866	DGKG	0	0.763333	4.56887	4.88265	7.95859	3.16894	2.50602	0	4.60318	1.58619	0.712411	not	0.414956	1	not	-1.17123	1	not																ENSG00000058866	ENSG00000058866	ENSG00000058866	160.818	128.728	179.02	206.949	170.733	159.735	113.562	144.112	172.32	ENSG00000058866	ENSG00000058866
ENSG00000059122	FLYWCH1	6.10986	0	5.20493	0	6.8448	0	0	64.0774	9.96089	-0.72513	1	not	2.71006	1	not	3.43519	1	not																ENSG00000059122	ENSG00000059122	ENSG00000059122	66.3695	69.9388	104.329	117.539	94.1978	84.332	81.2476	67.7034	97.3981	ENSG00000059122	ENSG00000059122
ENSG00000059377	TBXAS1	13.0021	8.80733	11.8384	5.5985	4.59809	8.95875	6.92128	5.97958	9.93596	-0.812767	0.362504	not	-0.559151	0.635196	not	0.253616	1	not																ENSG00000059377	ENSG00000059377	ENSG00000059377	269.733	365.911	745.718	206.949	337.542	356.178	637.055	425.564	615.606	ENSG00000059377	ENSG00000059377
ENSG00000059378	PARP12	4.31591	4.13058	5.29497	3.90035	0	26.0555	4.37938	0	3.0517	1.1243	1	not	-0.886893	1	not	-2.01119	1	not																ENSG00000059378	ENSG00000059378	ENSG00000059378	144.652	115.551	233.555	71.3271	89.2916	154.774	147.723	88.0145	181.061	ENSG00000059378	ENSG00000059378
ENSG00000059573	ALDH18A1	11.196	6.92706	4.10355	1.48842	7.86531	2.97024	0	5.25763	2.91986	-0.850824	0.982091	not	-1.44256	0.751879	not	-0.591735	1	not																ENSG00000059573	ENSG00000059573	ENSG00000059573	141.248	153.054	260.823	24.1106	131.484	242.082	45.2401	288.223	433.297	ENSG00000059573	ENSG00000059573
ENSG00000059588	TARBP1	7.58947	8.42767	6.45742	6.81259	7.06156	7.32166	4.8626	6.48946	3.56289	-0.0845127	1	not	-0.591533	0.307009	not	-0.507021	1	not																ENSG00000059588	ENSG00000059588	ENSG00000059588	686.669	477.408	978.087	528.424	510.238	786.767	477.33	669.297	909.049	ENSG00000059588	ENSG00000059588
ENSG00000059691	GATB	6.65792	9.15243	8.16138	3.86067	7.95172	8.16849	4.96625	1.42289	2.24625	-0.262714	1	not	-1.473	0.243721	not	-1.21029	1	not																ENSG00000059691	ENSG00000059691	ENSG00000059691	199.96	272.66	349.74	305.401	320.861	396.856	215.121	280.486	375.857	ENSG00000059691	ENSG00000059691
ENSG00000059728	MXD1	0	0	0.824509	3.01041	0	1.80344	1.72003	2.07289	0	2.54559	0.888387	not	2.2017	1	not	-0.343885	1	not																ENSG00000059728	ENSG00000059728	ENSG00000059728	85.0892	68.9251	173.092	128.59	122.653	201.405	185.577	149.915	297.189	ENSG00000059728	ENSG00000059728
ENSG00000059758	CDK17	0	0	3.02176	2.69538	1.89621	0	0	0	2.16494	0.603608	1	not	-0.481061	1	not	-1.08467	1	not																ENSG00000059758	ENSG00000059758	ENSG00000059758	243.355	325.367	427.987	192.885	236.476	384.951	288.06	257.273	373.359	ENSG00000059758	ENSG00000059758
ENSG00000059769	DNAJC25	4.94185	7.45511	5.63361	4.11411	3.1346	0	2.74047	6.8543	3.05687	-1.31465	0.527891	not	-0.511121	1	not	0.803527	1	not																ENSG00000059769	ENSG00000059769	ENSG00000059769	306.321	457.136	513.348	288.322	386.603	402.809	312.065	294.994	338.396	ENSG00000059769	ENSG00000059769
ENSG00000059804	SLC2A3	0	1.53996	4.63129	0	1.71196	0	2.07289	0	0	-1.84991	1	not	-1.57392	1	not	0.275991	1	not																ENSG00000059804	ENSG00000059804	ENSG00000059804	68.0713	95.2789	145.824	255.17	230.588	305.579	286.213	215.684	293.443	ENSG00000059804	ENSG00000059804
ENSG00000060069	CTDP1	2.41451	0	1.86702	1.8299	3.27465	3.18667	0	1.63991	4.88666	0.953456	1	not	0.608197	1	not	-0.345259	1	not																ENSG00000060069	ENSG00000060069	ENSG00000060069	267.18	229.075	426.802	115.53	187.414	269.862	168.958	280.486	393.338	ENSG00000060069	ENSG00000060069
ENSG00000060138	YBX3	26.2384	32.5586	34.1202	16.8658	27.8567	13.8567	26.2537	25.2599	20.6298	-0.665555	0.368286	not	-0.365078	0.835409	not	0.300477	1	not																ENSG00000060138	ENSG00000060138	ENSG00000060138	3203.61	4166.93	6192.18	3226.8	4422.39	5220.64	2902.76	4387.18	4382.91	ENSG00000060138	ENSG00000060138
ENSG00000060237	WNK1	2.7374	2.99701	3.77195	2.33572	3.01763	2.74867	2.5824	3.38992	2.99804	-0.230612	0.955258	not	-0.0837245	1	not	0.146887	1	not																ENSG00000060237	ENSG00000060237	ENSG00000060237	4616.94	6241.78	9611.34	7614.93	6825.41	7588.88	6943.9	5642.6	6841.59	ENSG00000060237	ENSG00000060237
ENSG00000060339	CCAR1	4.39781	4.20047	4.48709	3.42296	3.51527	4.8095	4.06496	3.08895	3.82235	-0.155572	1	not	-0.253569	0.859431	not	-0.0979966	1	not																ENSG00000060339	ENSG00000060339	ENSG00000060339	8143.03	9817.78	15471.6	8899.82	10132.1	12584.3	10243.7	7937.74	11319.4	ENSG00000060339	ENSG00000060339
ENSG00000060491	OGFR	2	1.01762	1.68059	1.91784	1.95223	1.57987	0	1.7662	0	0.214125	1	not	-1.41146	0.749551	not	-1.62559	1	not																ENSG00000060491	ENSG00000060491	ENSG00000060491	867.909	993.333	1522.26	891.087	844.836	903.84	938.964	928.504	936.52	ENSG00000060491	ENSG00000060491
ENSG00000060558	GNA15	1.72271	1.343	3.34535	2.01726	3.17728	3.02692	0	1.79836	2.1846	0.358831	1	not	-0.686725	1	not	-1.04556	1	not																ENSG00000060558	ENSG00000060558	ENSG00000060558	339.506	460.177	679.326	1091	1178.45	1114.17	661.983	737	1013.94	ENSG00000060558	ENSG00000060558
ENSG00000060642	PIGV	1.44417	2.53187	2.381	1.57534	1.18816	3.59334	4.59172	1.82614	3.07963	-4.54794e-05	1	not	0.579192	1	not	0.579238	1	not																ENSG00000060642	ENSG00000060642	ENSG00000060642	173.582	182.449	269.122	326.497	304.18	319.469	467.174	346.255	464.514	ENSG00000060642	ENSG00000060642
ENSG00000060656	PTPRU	23.126	67.7389	22.3411	7.96777	17.0383	5.45132	13.6273	9.35772	9.25568	-1.89409	0.553836	not	-1.81199	0.588951	not	0.0820903	1	not																ENSG00000060656	ENSG00000060656	ENSG00000060656	128.485	122.646	215.772	111.511	106.954	151.798	176.344	122.833	171.071	ENSG00000060656	ENSG00000060656
ENSG00000060749	QSER1	3.68652	3.44113	3.08377	3.10865	2.36313	4.45097	3.23686	3.24106	4.96761	-0.0413727	1	not	0.1646	1	not	0.205973	1	not																ENSG00000060749	ENSG00000060749	ENSG00000060749	1735.82	2262.37	3420.34	2000.17	2283.31	2203.54	2148.45	2634.63	2739.63	ENSG00000060749	ENSG00000060749
ENSG00000060762	MPC1	15.4724	15.3741	11.3459	7.22758	8.34414	4.98666	6.05837	4.77788	5.9487	-1.03726	0.0703654	down	-1.32982	0.0469131	down	-0.292558	1	not																ENSG00000060762	ENSG00000060762	ENSG00000060762	3561.83	3606.41	5639.71	3085.15	3634.46	5882.4	4710.51	4165.7	5025.99	ENSG00000060762	ENSG00000060762
ENSG00000060971	ACAA1	28.8617	28.0111	31.0604	15.7228	10.9122	5.32676	10.4323	10.389	14.4831	-1.46006	0.0327077	down	-1.31656	0.0411334	down	0.143501	1	not																ENSG00000060971	ENSG00000060971	ENSG00000060971	0	4.05442	10.67	3.01382	0	5.95284	2.7698	5.80315	1.24869	ENSG00000060971	ENSG00000060971
ENSG00000060982	BCAT1	15.5906	18.6585	20.4109	6.13662	6.81637	3.84486	5.58482	7.55505	5.52292	-1.70221	0.0159168	down	-1.55032	0.0221567	down	0.151888	1	not																ENSG00000060982	ENSG00000060982	ENSG00000060982	2573.1	3217.18	6339.19	2797.83	3748.29	5085.71	1966.56	2616.25	3468.87	ENSG00000060982	ENSG00000060982
ENSG00000061273	HDAC7	3.19085	3.08274	3.98847	4.3806	3.63705	4.99895	4.93374	3.98847	3.40696	0.343033	0.763541	not	0.264757	1	not	-0.0782768	1	not																ENSG00000061273	ENSG00000061273	ENSG00000061273	1278.89	2283.65	3215.24	1796.24	2429.52	1613.22	589.045	1610.37	2267.63	ENSG00000061273	ENSG00000061273
ENSG00000061794	MRPS35	2.94041	2.74047	2.7753	2.08971	2.36418	2.78759	0	2.40719	2.30712	-0.223721	1	not	-0.84296	0.712308	not	-0.61924	1	not																ENSG00000061794	ENSG00000061794	ENSG00000061794	2356.97	3332.73	4828.79	2033.33	2989.8	4303.91	2619.31	2525.34	3335.26	ENSG00000061794	ENSG00000061794
ENSG00000061936	SFSWAP	2.18351	1.12077	2.15068	2.06162	2.53187	3.14084	0	0	3.4497	0.50371	1	not	-0.661098	1	not	-1.16481	1	not																ENSG00000061936	ENSG00000061936	ENSG00000061936	1061.91	1297.41	2023.75	906.156	857.592	1080.44	1137.47	928.504	1153.79	ENSG00000061936	ENSG00000061936
ENSG00000061938	TNK2	6.74873	2.7835	7.6154	2.36524	10.1444	1.34904	2.29329	4.03008	3.6579	-0.307222	1	not	-0.780714	1	not	-0.473492	1	not																ENSG00000061938	ENSG00000061938	ENSG00000061938	235.697	285.837	374.637	335.539	192.32	328.399	280.674	276.617	467.011	ENSG00000061938	ENSG00000061938
ENSG00000061987	MON2	6.009	3.12629	3.84486	0	4.25551	4.54863	2.64306	3.18145	2.09865	-0.560052	1	not	-0.712159	1	not	-0.152107	1	not																ENSG00000061987	ENSG00000061987	ENSG00000061987	302.917	384.156	542.987	319.465	433.702	361.139	370.231	429.433	691.776	ENSG00000061987	ENSG00000061987
ENSG00000062194	GPBP1	1.74659	1.5555	0	1.73204	0	2.11978	0	0	1.49995	0.222161	1	not	-1.13846	1	not	-1.36063	1	not																ENSG00000062194	ENSG00000062194	ENSG00000062194	1679.66	1930.92	3262.66	1906.75	2032.12	2953.6	2614.7	2094.94	3330.27	ENSG00000062194	ENSG00000062194
ENSG00000062282	DGAT2	5.05525	3.99769	5.35436	3.02279	2.49462	2.46765	2.41451	3.93683	2.40615	-0.851425	0.148401	not	-0.718212	0.225509	not	0.133214	1	not																ENSG00000062282	ENSG00000062282	ENSG00000062282	1170.83	1392.69	1651.49	1413.48	1300.13	1650.92	1332.28	1431.44	1372.31	ENSG00000062282	ENSG00000062282
ENSG00000062485	CS	8.04867	7.74017	6.08323	6.35541	5.89547	2.84395	5.48701	6.99879	6.7975	-0.535035	0.608356	not	-0.181737	1	not	0.353299	1	not																ENSG00000062485	ENSG00000062485	ENSG00000062485	1537.56	1633.93	2308.29	1250.74	1345.26	1590.4	1631.41	1292.17	1519.66	ENSG00000062485	ENSG00000062485
ENSG00000062582	MRPS24	13.8619	13.2197	11.071	8.52989	9.07263	9.29801	8.29794	7.46355	8.03472	-0.504147	0.0717776	down	-0.681049	0.0382369	down	-0.176902	1	not																ENSG00000062582	ENSG00000062582	ENSG00000062582	0	0	2.37112	0	2.94368	15.8742	0	9.67192	1.24869	ENSG00000062582	ENSG00000062582
ENSG00000062598	ELMO2	1.71466	0	0	0	0	1.41747	3.14812	0	0	-0.2746	1	not	0.876573	1	not	1.15117	1	not																ENSG00000062598	ENSG00000062598	ENSG00000062598	426.297	686.211	1014.84	559.566	636.816	626.041	728.459	618.036	1093.86	ENSG00000062598	ENSG00000062598
ENSG00000062650	WAPL	2.09418	2.91576	3.46899	3.30203	3.00732	3.39631	3.58898	2.89625	4.24111	0.194943	1	not	0.339204	0.847521	not	0.14426	1	not																ENSG00000062650	ENSG00000062650	ENSG00000062650	1497.57	1930.92	2655.66	1806.28	1863.35	1977.34	2405.11	1562.98	2115.29	ENSG00000062650	ENSG00000062650
ENSG00000062716	VMP1	7.62191	10.0837	8.76285	4.04517	3.77195	3.63924	3.7686	4.94726	3.80438	-1.20813	0.0236595	down	-1.08001	0.0314175	down	0.128115	1	not																ENSG00000062716	ENSG00000062716	ENSG00000062716	1034.68	1281.2	2489.68	897.115	1426.7	2069.61	1593.56	1922.78	2662.21	ENSG00000062716	ENSG00000062716
ENSG00000062725	APPBP2	0	2.39149	2.84702	2.9435	1.67506	1.6456	2.34944	0	2.27303	0.257963	1	not	-0.180492	1	not	-0.438455	1	not																ENSG00000062725	ENSG00000062725	ENSG00000062725	1309.52	1460.61	2547.77	1587.28	1438.48	1912.85	1345.2	1577.49	1865.55	ENSG00000062725	ENSG00000062725
ENSG00000062822	POLD1	6.26206	8.32221	5.86824	4.40027	6.31373	6.50554	5.29785	5.02223	9.61094	-0.248231	1	not	-0.0372633	1	not	0.210968	1	not																ENSG00000062822	ENSG00000062822	ENSG00000062822	207.618	248.333	369.895	222.018	239.419	274.823	164.342	186.668	184.807	ENSG00000062822	ENSG00000062822
ENSG00000063046	EIF4B	17.0383	16.8445	32.3557	14.7078	19.2308	10.0933	35.3185	30.1889	34.4944	-0.589123	0.859166	not	0.594285	0.523607	not	1.18341	1	not																ENSG00000063046	ENSG00000063046	ENSG00000063046	518.193	857.51	1524.63	953.373	943.94	1335.42	941.734	1125.81	1665.76	ENSG00000063046	ENSG00000063046
ENSG00000063127	SLC6A16	0	3.78311	7.38593	3.914	2.93527	0	5.70762	0	8.00693	-0.705482	1	not	0.296202	1	not	1.00168	1	not																ENSG00000063127	ENSG00000063127	ENSG00000063127	22.1232	50.6803	30.8246	18.0829	6.86859	22.8192	65.552	22.2454	42.4556	ENSG00000063127	ENSG00000063127
ENSG00000063176	SPHK2	0	2.3789	1.27912	0	0	3.18563	0	2.04123	3.21906	-0.199486	1	not	0.524079	1	not	0.723565	1	not																ENSG00000063176	ENSG00000063176	ENSG00000063176	14.4652	16.2177	32.0101	52.2396	22.5682	19.8428	8.30941	20.311	14.9843	ENSG00000063176	ENSG00000063176
ENSG00000063177	RPL18	37.2539	36.7945	28.8981	22.692	24.6705	22.2377	33.299	30.3477	27.1721	-0.564733	0.126801	not	-0.180834	0.909459	not	0.383899	1	not																ENSG00000063177	ENSG00000063177	ENSG00000063177	17255.2	21801.6	33270.4	19808.9	24433.5	29087.6	19620.4	22852.8	25982.8	ENSG00000063177	ENSG00000063177
ENSG00000063180	CA11	34.3939	13.6727	14.1777	23.1628	15.5469	3.36337	43.7278	5.99101	13.893	-0.565047	1	not	0.0313519	1	not	0.596399	1	not																ENSG00000063180	ENSG00000063180	ENSG00000063180	10.2107	7.09524	18.969	17.0783	18.6433	11.9057	49.8565	33.8517	43.7043	ENSG00000063180	ENSG00000063180
ENSG00000063241	ISOC2	7.21745	22.2721	8.82837	3.29676	6.16182	8.98568	13.8309	8.52738	2.99186	-1.05485	0.931819	not	-0.596023	1	not	0.458824	1	not																ENSG00000063241	ENSG00000063241	ENSG00000063241	180.389	197.653	246.597	169.779	218.814	221.247	225.277	191.504	199.791	ENSG00000063241	ENSG00000063241
ENSG00000063244	U2AF2	10.8624	10.0933	8.10476	5.5833	5.27053	3.54879	4.86794	4.8095	4.48334	-1.01273	0.050608	down	-1.03716	0.0511295	down	-0.0244301	1	not																ENSG00000063244	ENSG00000063244	ENSG00000063244	316.532	513.898	733.862	310.424	481.782	676.64	258.515	487.465	884.075	ENSG00000063244	ENSG00000063244
ENSG00000063245	EPN1	14.4886	13.5822	9.40645	5.61832	5.28345	8.32221	7.84052	8.28101	4.73077	-0.963108	0.202426	not	-0.845809	0.267699	not	0.117299	1	not																ENSG00000063245	ENSG00000063245	ENSG00000063245	817.707	1067.33	1352.72	1095.02	902.729	1029.84	710.916	740.869	769.195	ENSG00000063245	ENSG00000063245
ENSG00000063322	MED29	3.32948	2.96818	3.0931	3.96776	1.86211	4.65954	2.33783	2.01726	1.61249	0.159622	1	not	-0.654097	0.853749	not	-0.813719	1	not																ENSG00000063322	ENSG00000063322	ENSG00000063322	552.229	644.653	1119.17	587.695	526.919	753.035	673.063	566.774	639.331	ENSG00000063322	ENSG00000063322
ENSG00000063438	AHRR	2.27089	1.25376	1.82112	1.88289	1.79708	4.47585	4.21837	3.29781	3.44648	0.609432	1	not	1.03613	0.4978	not	0.426696	1	not																ENSG00000063438	ENSG00000063438	ENSG00000063438	802.391	812.911	1366.95	893.096	813.437	1149.89	1071.91	645.117	882.826	ENSG00000063438	ENSG00000063438
ENSG00000063601	MTMR1	5.29785	3.25994	7.51871	3.84938	3.07032	1.67644	6.30509	4.1012	4.68663	-0.903194	0.63429	not	-0.0910817	1	not	0.812112	1	not																ENSG00000063601	ENSG00000063601	ENSG00000063601	466.289	641.612	935.407	464.129	614.248	735.176	601.048	620.937	832.878	ENSG00000063601	ENSG00000063601
ENSG00000063660	GPC1	9.60204	17.9076	7.30519	13.9086	2.37785	8.13536	5.24191	5.07877	11.5609	-0.511534	1	not	-0.669986	1	not	-0.158452	1	not																ENSG00000063660	ENSG00000063660	ENSG00000063660	82.5365	95.2789	173.092	173.797	127.559	157.75	150.493	128.637	193.547	ENSG00000063660	ENSG00000063660
ENSG00000063761	ADCK1	4.19928	5.02772	2.05484	4.97033	10.9015	0	12.0016	0	2.93527	0.492467	1	not	0.404879	1	not	-0.0875884	1	not																ENSG00000063761	ENSG00000063761	ENSG00000063761	50.2026	89.1973	154.123	32.1474	71.6296	75.4027	46.1634	40.6221	68.6781	ENSG00000063761	ENSG00000063761
ENSG00000063854	HAGH	3.84035	3.90945	2.49981	2.67385	1.55241	5.33691	1.45976	4.0568	3.64911	-0.100008	1	not	-0.161256	1	not	-0.0612481	1	not																ENSG00000063854	ENSG00000063854	ENSG00000063854	656.888	930.49	1428.6	638.93	1038.14	1088.38	744.154	877.243	1122.58	ENSG00000063854	ENSG00000063854
ENSG00000064102	INTS13	2.00461	2.30499	0	2.70051	2.42078	5.1471	2.17915	2.35892	1.39165	1.25258	0.595449	not	0.460409	1	not	-0.792173	1	not																ENSG00000064102	ENSG00000064102	ENSG00000064102	1168.27	1226.46	1733.29	1138.22	1403.15	2000.16	1449.53	1525.26	2225.17	ENSG00000064102	ENSG00000064102
ENSG00000064115	TM7SF3	18.9496	26.69	15.8441	14.3182	16.6892	5.86026	13.4039	32.244	11.6313	-0.737848	0.986956	not	-0.102192	1	not	0.635655	1	not																ENSG00000064115	ENSG00000064115	ENSG00000064115	955.551	956.843	1714.32	684.138	1191.21	2182.71	1109.77	2736.19	5155.85	ENSG00000064115	ENSG00000064115
ENSG00000064195	DLX3	2.93836	0	5.42619	1.56928	6.36762	0	3.01041	2.5143	4.39412	-0.075711	1	not	0.245882	1	not	0.321593	1	not																ENSG00000064195	ENSG00000064195	ENSG00000064195	69.7731	47.6394	87.7315	56.258	72.6108	112.112	44.3169	73.5066	169.822	ENSG00000064195	ENSG00000064195
ENSG00000064199	SPA17	11.4258	9.88636	10.106	5.66587	5.92928	8.40545	3.80775	3.58572	3.23582	-0.651557	0.0913432	down	-1.56356	0.0203093	down	-0.912	1	not																ENSG00000064199	ENSG00000064199	ENSG00000064199	132.739	144.946	312.988	190.875	174.658	259.941	228.047	232.126	267.22	ENSG00000064199	ENSG00000064199
ENSG00000064201	TSPAN32	9.1941	9.59612	6.25008	4.22554	6.4966	1.8123	11.1259	8.38822	9.58134	-0.998354	0.368286	not	0.216542	1	not	1.2149	1	not																ENSG00000064201	ENSG00000064201	ENSG00000064201	186.345	251.374	368.709	246.129	222.739	218.271	330.53	347.222	425.804	ENSG00000064201	ENSG00000064201
ENSG00000064225	ST3GAL6	0	0	1.4851	1.58886	1.57383	0	1.87436	0	1.62267	1.09059	1	not	1.23557	1	not	0.144975	1	not																ENSG00000064225	ENSG00000064225	ENSG00000064225	1569.04	1766.71	2995.91	1746.01	1843.73	2142.03	1981.33	1818.32	2388.75	ENSG00000064225	ENSG00000064225
ENSG00000064309	CDON	3.61735	3.93568	2.23442	0	2.97847	2.20524	3.29149	5.03872	3.43472	-0.916946	0.817895	not	0.265487	1	not	1.18243	1	not																ENSG00000064309	ENSG00000064309	ENSG00000064309	188.898	204.748	286.906	344.58	377.772	475.235	279.75	214.717	327.158	ENSG00000064309	ENSG00000064309
ENSG00000064313	TAF2	5.65049	3.73854	4.02892	4.43237	2.27517	4.09183	4.5676	3.0001	4.4996	-0.313218	1	not	-0.153061	1	not	0.160157	1	not																ENSG00000064313	ENSG00000064313	ENSG00000064313	960.657	1400.8	1924.16	953.373	1199.06	1481.27	1263.03	1162.56	1470.96	ENSG00000064313	ENSG00000064313
ENSG00000064393	HIPK2	1.60369	0	2.11312	0	0	2.96818	1.15437	2.56386	0	-0.324485	1	not	0.000555112	1	not	0.32504	1	not																ENSG00000064393	ENSG00000064393	ENSG00000064393	768.355	814.939	1263.81	635.917	765.357	696.483	994.36	707.984	1048.9	ENSG00000064393	ENSG00000064393
ENSG00000064419	TNPO3	2.5927	2.79476	1.73337	2.19548	2.19656	0	1.90945	2.29329	0	-0.697155	1	not	-0.760713	1	not	-0.0635578	1	not																ENSG00000064419	ENSG00000064419	ENSG00000064419	1925.57	1608.59	2647.36	1269.82	1739.72	2205.53	2244.46	2270	3299.05	ENSG00000064419	ENSG00000064419
ENSG00000064489	BORCS8-MEF2B	4.4163	9.1941	7.01051	3.87538	0	0	5.12749	7.07143	83.1683	-2.4117	1	not	2.20939	1	not	4.62108	1	not																ENSG00000064489	ENSG00000064489	ENSG00000064489	0	0	0	0	0	0	0	0	1.24869	ENSG00000064489	ENSG00000064489
ENSG00000064490	RFXANK	8.95606	7.60891	8.67738	4.50461	5.73875	2	5.41734	4.60701	2.60607	-1.04385	0.170358	not	-0.998944	0.19637	not	0.0449035	1	not																ENSG00000064490	ENSG00000064490	ENSG00000064490	8.50892	10.1361	11.8556	2.00922	10.7935	25.7957	0.923268	65.769	81.1651	ENSG00000064490	ENSG00000064490
ENSG00000064545	TMEM161A	15.7993	15.5906	11.8304	7.87887	6.45742	8.62104	7.75567	7.88113	8.14954	-0.912751	0.050608	down	-0.861572	0.0608553	down	0.0511788	1	not																ENSG00000064545	ENSG00000064545	ENSG00000064545	921.516	1134.22	1632.52	1224.62	1089.16	1446.54	689.681	929.471	1121.33	ENSG00000064545	ENSG00000064545
ENSG00000064547	LPAR2	5.73563	2.70256	3.19711	0	3.97006	8.69542	0	0	2.45621	0.122394	1	not	-2.244	0.985489	not	-2.36639	1	not																ENSG00000064547	ENSG00000064547	ENSG00000064547	79.9838	125.687	151.752	115.53	109.897	66.4734	29.5446	66.7362	113.631	ENSG00000064547	ENSG00000064547
ENSG00000064601	CTSA	43.9244	33.3226	31.696	24.6705	24.1182	37.5465	33.2518	62.042	34.4944	-0.335553	1	not	0.252586	1	not	0.588139	1	not																ENSG00000064601	ENSG00000064601	ENSG00000064601	22.9741	23.3129	64.0203	34.1567	26.4931	35.7171	8.30941	40.6221	76.1703	ENSG00000064601	ENSG00000064601
ENSG00000064607	SUGP2	4.30863	5.78578	6.00572	3.08999	4.34146	3.2736	5.21486	5.15834	3.12629	-0.588781	0.500857	not	-0.254168	1	not	0.334613	1	not																ENSG00000064607	ENSG00000064607	ENSG00000064607	87.6418	103.388	165.978	84.387	184.471	164.695	118.178	78.3425	119.875	ENSG00000064607	ENSG00000064607
ENSG00000064651	SLC12A2	5.46616	5.73251	5.63208	2.89728	3.23162	4.40396	2.86855	3.56072	2.43643	-0.676202	0.0963283	down	-0.924794	0.0539632	down	-0.248591	1	not																ENSG00000064651	ENSG00000064651	ENSG00000064651	2246.35	3188.8	4604.72	2661.21	3269.45	3130.2	3289.6	2896.74	3465.12	ENSG00000064651	ENSG00000064651
ENSG00000064652	SNX24	12.5877	11.4067	14.7591	5.56663	3.86632	3.76414	4.36957	5.24762	4.29894	-1.55411	0.0154707	down	-1.47757	0.0190378	down	0.0765381	1	not																ENSG00000064652	ENSG00000064652	ENSG00000064652	248.46	360.843	570.255	315.447	319.88	439.518	417.317	476.826	569.404	ENSG00000064652	ENSG00000064652
ENSG00000064666	CNN2	9.92663	10.5979	10.7359	7.2357	8.09772	7.10709	6.90398	7.19723	9.79738	-0.478229	0.183899	not	-0.38741	0.304825	not	0.090819	1	not																ENSG00000064666	ENSG00000064666	ENSG00000064666	62.966	46.6258	179.02	185.852	94.1978	151.798	79.4011	59.9659	58.6886	ENSG00000064666	ENSG00000064666
ENSG00000064692	SNCAIP	4.68534	3.66669	1.88289	3.56615	0	5.28489	0	0	1.78172	-0.209581	1	not	-2.52216	0.719756	not	-2.31258	1	not																ENSG00000064692	ENSG00000064692	ENSG00000064692	20.4214	45.6122	54.5358	38.1751	5.88736	70.442	32.3144	11.6063	51.1964	ENSG00000064692	ENSG00000064692
ENSG00000064726	BTBD1	5.40998	8.91856	4.37447	2.7712	3.86859	2.42496	1.3954	2.75481	4.66985	-1.04493	0.512324	not	-1.08441	0.509169	not	-0.0394784	1	not																ENSG00000064726	ENSG00000064726	ENSG00000064726	200.81	182.449	392.421	277.272	316.936	337.328	235.433	242.765	285.951	ENSG00000064726	ENSG00000064726
ENSG00000064763	FAR2	6.57035	9.05078	5.16256	4.66856	4.77525	5.69367	2.39987	5.39676	6.15341	-0.457327	0.916624	not	-0.575183	0.802719	not	-0.117856	1	not																ENSG00000064763	ENSG00000064763	ENSG00000064763	496.921	522.007	978.087	428.967	607.379	813.555	545.651	728.295	1112.59	ENSG00000064763	ENSG00000064763
ENSG00000064932	SBNO2	0	1.96279	0	1.6861	2.8132	2.4718	2.16275	2.87881	2.6841	1.82848	0.376071	not	1.97675	0.286646	not	0.148271	1	not																ENSG00000064932	ENSG00000064932	ENSG00000064932	1169.12	1375.46	2017.82	1650.57	1279.52	1740.21	1239.03	1116.14	1533.4	ENSG00000064932	ENSG00000064932
ENSG00000064933	PMS1	3.60315	2.84702	2.70358	3.16374	2.81218	0	3.2673	3.97236	2.71486	-0.615204	1	not	0.120986	1	not	0.736191	1	not																ENSG00000064933	ENSG00000064933	ENSG00000064933	469.692	560.524	767.058	318.461	718.258	844.312	638.902	655.756	1033.92	ENSG00000064933	ENSG00000064933
ENSG00000064961	HMG20B	13.4137	16.2576	9.96089	11.1886	11.445	12.6233	8.25449	8.11651	10.4826	-0.168766	1	not	-0.561557	0.425426	not	-0.392791	1	not																ENSG00000064961	ENSG00000064961	ENSG00000064961	1020.22	1099.76	1548.34	765.511	981.227	1259.03	761.696	1322.15	1424.76	ENSG00000064961	ENSG00000064961
ENSG00000064995	TAF11	4.53728	3.97926	3.64362	2.8542	2.40615	2.81628	3.12629	2.36839	3.32102	-0.590339	0.134576	not	-0.464014	0.243721	not	0.126324	1	not																ENSG00000064995	ENSG00000064995	ENSG00000064995	2950.04	3878.05	7070.68	4054.6	4358.61	4377.32	3503.8	3557.33	4155.65	ENSG00000064995	ENSG00000064995
ENSG00000064999	ANKS1A	2.20091	0	2.53394	1.58587	2.74969	2.76198	0	0	4.446	0.584004	1	not	-0.0908086	1	not	-0.674813	1	not																ENSG00000064999	ENSG00000064999	ENSG00000064999	392.261	473.354	752.831	388.783	482.764	510.952	609.357	427.499	605.616	ENSG00000064999	ENSG00000064999
ENSG00000065000	AP3D1	5.16678	5.64742	4.67242	3.54771	4.38551	3.96202	3.69424	4.30015	4	-0.380637	0.185719	not	-0.368662	0.21301	not	0.0119756	1	not																ENSG00000065000	ENSG00000065000	ENSG00000065000	6013.25	7785.5	11172.7	7196	7183.56	7636.51	7471.09	5740.28	6972.7	ENSG00000065000	ENSG00000065000
ENSG00000065029	ZNF76	2.98774	4.70866	2.73637	0	3.04137	5.44984	2.33783	4.73077	1.98495	-0.29708	1	not	-0.204567	1	not	0.0925132	1	not																ENSG00000065029	ENSG00000065029	ENSG00000065029	379.498	363.884	623.605	156.719	302.218	458.369	228.047	501.973	790.423	ENSG00000065029	ENSG00000065029
ENSG00000065057	NTHL1	12.5877	18.301	12.3515	15.8185	9.35201	10.0362	5.46171	3.63486	15.6785	-0.296524	1	not	-0.803483	0.851016	not	-0.506959	1	not																ENSG00000065057	ENSG00000065057	ENSG00000065057	196.556	320.299	476.595	272.249	362.073	393.88	203.119	223.421	181.061	ENSG00000065057	ENSG00000065057
ENSG00000065060	UHRF1BP1	0	2.45933	2.70051	2.30605	2.6882	3.1502	1.25611	1.70791	0	0.658493	1	not	-0.799769	1	not	-1.45826	1	not																ENSG00000065060	ENSG00000065060	ENSG00000065060	658.59	795.68	1026.7	581.668	715.314	706.404	482.869	454.58	624.347	ENSG00000065060	ENSG00000065060
ENSG00000065135	GNAI3	4.18619	4.48334	3.54121	2.06388	2.6718	2.37785	2.46037	2.61327	2.37575	-0.779515	0.0404813	down	-0.712957	0.052456	down	0.0665586	1	not																ENSG00000065135	ENSG00000065135	ENSG00000065135	4631.4	6178.94	9811.7	5883.99	6766.54	7609.72	4910.86	6127.16	7523.38	ENSG00000065135	ENSG00000065135
ENSG00000065150	IPO5	29.4928	18.7178	23.0893	15.4231	15.7929	28.6807	27.2539	18.0985	21.3221	-0.251424	1	not	-0.0967643	1	not	0.154659	1	not																ENSG00000065150	ENSG00000065150	ENSG00000065150	1393.76	2014.03	3193.9	1971.04	2484.47	2671.83	1497.54	1952.76	2489.89	ENSG00000065150	ENSG00000065150
ENSG00000065154	OAT	9.49624	9.46134	5.52743	4.42989	7.8834	8.37349	3.57919	4.64411	3.31574	-0.243189	1	not	-1.08537	0.341933	not	-0.842185	1	not																ENSG00000065154	ENSG00000065154	ENSG00000065154	221.232	122.646	188.504	28.129	99.1039	253.988	208.659	286.289	540.684	ENSG00000065154	ENSG00000065154
ENSG00000065183	WDR3	2.17369	1.95693	1.89138	0	2.16165	0	2.21391	1.63132	2.8173	-1.47811	0.647127	not	0.145829	1	not	1.62394	1	not																ENSG00000065183	ENSG00000065183	ENSG00000065183	2132.33	2623.21	3474.88	1728.93	1997.78	2709.54	2041.35	1876.35	2792.08	ENSG00000065183	ENSG00000065183
ENSG00000065243	PKN2	3.18771	3.51635	2.32937	2.96303	2.49981	4.06263	5.32241	3.27781	3.13668	0.0765152	1	not	0.377706	1	not	0.30119	1	not																ENSG00000065243	ENSG00000065243	ENSG00000065243	735.17	751.081	1294.63	689.161	801.662	1042.74	1170.7	883.046	1157.54	ENSG00000065243	ENSG00000065243
ENSG00000065268	WDR18	13.4432	15.7865	9.51376	8.65171	7.94485	10.439	7.46566	7.13698	9.77607	-0.519094	0.532151	not	-0.66833	0.373428	not	-0.149236	1	not																ENSG00000065268	ENSG00000065268	ENSG00000065268	1246.56	1952.2	2956.79	2257.35	2102.77	1956.5	1113.46	1173.2	1227.47	ENSG00000065268	ENSG00000065268
ENSG00000065308	TRAM2	0	2.80193	1.62267	0	0	3.8201	2.09307	0	2.67385	-0.211937	1	not	0.107508	1	not	0.319445	1	not																ENSG00000065308	ENSG00000065308	ENSG00000065308	184.643	368.952	471.853	273.253	316.936	379.99	229.894	319.173	443.286	ENSG00000065308	ENSG00000065308
ENSG00000065328	MCM10	0	1.46999	2.05031	1.45632	0.925513	4.52721	0	1.22459	0	0.972788	1	not	-1.5234	1	not	-2.49619	1	not																ENSG00000065328	ENSG00000065328	ENSG00000065328	1109.56	1244.71	1972.77	629.889	1039.12	1398.92	573.35	926.57	1510.92	ENSG00000065328	ENSG00000065328
ENSG00000065357	DGKA	2.23118	1.24901	6.0287	0	0	4.9432	2.0184	0	3.64801	-0.943832	1	not	-0.746841	1	not	0.19699	1	not																ENSG00000065357	ENSG00000065357	ENSG00000065357	176.985	195.626	282.163	237.087	183.489	155.766	132.951	160.554	228.511	ENSG00000065357	ENSG00000065357
ENSG00000065413	ANKRD44	0	2.89625	2.05257	0.965284	2.38625	0	1.62411	3.56506	3.75968	-0.562267	1	not	0.854616	1	not	1.41688	1	not																ENSG00000065413	ENSG00000065413	ENSG00000065413	525.851	532.143	883.243	597.741	483.745	656.797	749.694	548.398	821.64	ENSG00000065413	ENSG00000065413
ENSG00000065427	KARS1	11.2969	12.2105	11.3232	6.30509	7.63928	5.29641	6.97349	6.46986	5.29209	-0.85619	0.0274832	down	-0.894588	0.027658	down	-0.0383978	1	not																ENSG00000065427	ENSG00000065427	ENSG00000065427	6335.74	9197.45	13390.9	6238.61	9171.53	10354	5328.18	8133.12	10080.7	ENSG00000065427	ENSG00000065427
ENSG00000065457	ADAT1	2.99598	3.56072	2.67487	4.3305	4.52595	4.46215	1.80598	2.56798	0	0.528794	0.602696	not	-1.07764	0.459876	not	-1.60643	1	not																ENSG00000065457	ENSG00000065457	ENSG00000065457	323.339	451.054	831.078	351.613	710.408	593.3	326.837	442.974	721.745	ENSG00000065457	ENSG00000065457
ENSG00000065491	TBC1D22B	0	2.3262	1.74527	1.10778	0	0	0	1.39165	0	-1.87787	0.953665	not	-1.54875	1	not	0.329124	1	not																ENSG00000065491	ENSG00000065491	ENSG00000065491	169.327	206.775	305.875	211.972	176.621	223.232	184.654	195.373	312.173	ENSG00000065491	ENSG00000065491
ENSG00000065518	NDUFB4	24.1182	18.6416	14.4444	9.22482	10.0996	6.27923	8.79422	9.22762	7.6939	-1.15977	0.118516	not	-1.15347	0.128365	not	0.00629938	1	not																ENSG00000065518	ENSG00000065518	ENSG00000065518	5567.38	5094.38	8447.12	5122.49	5702.89	8530.42	7486.78	6196.8	7298.61	ENSG00000065518	ENSG00000065518
ENSG00000065534	MYLK	15.032	13.4827	10.6356	12.27	7.33198	8.32221	4.41383	4.95946	8.61594	-0.487501	0.663959	not	-1.12189	0.189935	not	-0.634385	1	not																ENSG00000065534	ENSG00000065534	ENSG00000065534	158.266	234.143	295.205	209.963	258.063	195.452	98.7897	222.454	252.236	ENSG00000065534	ENSG00000065534
ENSG00000065548	ZC3H15	5.00168	4.20882	4.57267	3.89807	2.99083	4.39289	3.42296	2.80296	2.97024	-0.288912	0.62526	not	-0.583805	0.17976	not	-0.294892	1	not																ENSG00000065548	ENSG00000065548	ENSG00000065548	12493.6	17881	25336.6	14151.9	14420.1	19166.2	11648.9	10378	15718.6	ENSG00000065548	ENSG00000065548
ENSG00000065559	MAP2K4	1.84855	0	1.63848	3.1211	0	2.86548	1.43005	3.35382	1.52416	0.779731	1	not	0.855189	1	not	0.0754582	1	not																ENSG00000065559	ENSG00000065559	ENSG00000065559	322.488	560.524	827.521	304.396	494.538	469.283	311.141	291.125	418.312	ENSG00000065559	ENSG00000065559
ENSG00000065613	SLK	3.34111	3.18041	0	1.96864	0.852804	2.08299	2.1933	5.60916	2.27303	-0.411121	1	not	0.62757	1	not	1.03869	1	not																ENSG00000065613	ENSG00000065613	ENSG00000065613	864.506	837.238	1332.57	836.838	801.662	811.571	1383.98	770.852	1011.44	ENSG00000065613	ENSG00000065613
ENSG00000065615	CYB5R4	9.61094	9.15797	14.3128	4.87863	5.24619	4.19095	6.84669	6.41675	5.77634	-1.20843	0.0988331	down	-0.797016	0.231218	not	0.411411	1	not																ENSG00000065615	ENSG00000065615	ENSG00000065615	724.109	822.034	1261.44	812.727	828.155	1115.17	1045.14	905.292	1272.42	ENSG00000065615	ENSG00000065615
ENSG00000065665	SEC61A2	5.25048	9.99218	10.5231	6.88674	5.74969	5.07877	0	3.13668	2.62046	-0.540466	0.79472	not	-2.16203	0.138213	not	-1.62156	1	not																ENSG00000065665	ENSG00000065665	ENSG00000065665	17.8687	16.2177	9.48448	28.129	18.6433	39.6856	25.8515	5.80315	22.4765	ENSG00000065665	ENSG00000065665
ENSG00000065675	PRKCQ	2.74252	4.30136	3.88785	3.90603	3.29992	8.80208	2.98774	0	2.79784	0.550274	1	not	-0.91799	1	not	-1.46826	1	not																ENSG00000065675	ENSG00000065675	ENSG00000065675	92.7472	133.796	180.205	105.484	104.991	195.452	146.8	105.424	224.765	ENSG00000065675	ENSG00000065675
ENSG00000065802	ASB1	1.5462	2.54736	2.43122	1.38977	2.61944	1.57534	1.14549	1.41747	0	-0.224487	1	not	-1.34812	0.46262	not	-1.12363	1	not																ENSG00000065802	ENSG00000065802	ENSG00000065802	999.798	1864.02	2257.31	1197.49	1598.42	1515	687.835	958.487	1277.41	ENSG00000065802	ENSG00000065802
ENSG00000065809	FAM107B	2.91986	3.59879	2.925	2.08523	2.08971	2.75789	1.8841	1.62556	1.51937	-0.445901	0.279336	not	-0.909065	0.0649786	down	-0.463165	1	not																ENSG00000065809	ENSG00000065809	ENSG00000065809	5272.12	6960.43	10165	5678.04	7829.21	9909.5	8708.27	9737.69	13962.9	ENSG00000065809	ENSG00000065809
ENSG00000065833	ME1	7.67418	6.57578	4.8029	4.57521	4.61978	5.38064	6.5145	4.77656	4.21001	-0.38645	0.79558	not	-0.29764	1	not	0.0888103	1	not																ENSG00000065833	ENSG00000065833	ENSG00000065833	944.49	1002.46	1937.21	777.566	1036.18	1818.59	947.273	893.685	1615.81	ENSG00000065833	ENSG00000065833
ENSG00000065882	TBC1D1	13.693	15.4972	18.5491	8.65427	8.94532	5.01126	7.46777	9.09729	7.14698	-1.07816	0.0686175	down	-1.00956	0.0815205	down	0.0686046	1	not																ENSG00000065882	ENSG00000065882	ENSG00000065882	1441.41	2301.9	2714.93	1556.14	2324.53	1937.65	1540.01	1983.71	2734.64	ENSG00000065882	ENSG00000065882
ENSG00000065883	CDK13	4.11646	4.06846	4.05215	3.70308	4.18619	6.841	6.94056	5.38796	5.72161	0.267527	1	not	0.560752	0.568277	not	0.293225	1	not																ENSG00000065883	ENSG00000065883	ENSG00000065883	929.174	854.469	1435.71	1081.96	880.161	1379.08	1435.68	1271.86	1458.47	ENSG00000065883	ENSG00000065883
ENSG00000065911	MTHFD2	0	1.52575	1.81483	0	1.38977	1.49008	0.892281	1.22459	0	-0.214104	1	not	-0.658169	1	not	-0.444064	1	not																ENSG00000065911	ENSG00000065911	ENSG00000065911	4313.17	5105.53	9555.62	5311.36	7570.17	11536.6	3623.83	5863.12	8151.47	ENSG00000065911	ENSG00000065911
ENSG00000065923	SLC9A7	34.8249	12.4164	48.1409	9.44106	21.8545	18.0424	43.9639	11.3535	42.5079	-0.951021	0.995368	not	0.0364869	1	not	0.987508	1	not																ENSG00000065923	ENSG00000065923	ENSG00000065923	74.0276	102.374	97.216	104.479	145.222	116.08	110.792	156.685	177.314	ENSG00000065923	ENSG00000065923
ENSG00000065970	FOXJ2	2.58035	2.79886	2.34522	1.21446	4.24351	3.17416	1.11107	4.70996	0	0.160288	1	not	-0.408153	1	not	-0.568442	1	not																ENSG00000065970	ENSG00000065970	ENSG00000065970	312.277	379.088	515.719	268.23	304.18	375.029	240.05	397.516	513.213	ENSG00000065970	ENSG00000065970
ENSG00000065978	YBX1	49.8368	47.1747	41.1396	32.4681	23.6511	34.9278	35.0571	22.7991	40.1829	-0.601563	0.323336	not	-0.494817	0.465978	not	0.106746	1	not																ENSG00000065978	ENSG00000065978	ENSG00000065978	15978	20975.5	27371	26341.8	24159.8	27069.6	29760.6	19665.9	19771.8	ENSG00000065978	ENSG00000065978
ENSG00000065989	PDE4A	2.21931	2.58446	2.83575	2.40719	3.27255	1.85966	1.65127	0.824509	1.00881	-0.019033	1	not	-1.1325	0.240408	not	-1.11346	1	not																ENSG00000065989	ENSG00000065989	ENSG00000065989	422.893	420.646	656.801	424.949	481.782	471.267	417.317	480.694	447.032	ENSG00000065989	ENSG00000065989
ENSG00000066027	PPP2R5A	3.97926	6.52347	5.10656	2.80091	3.55204	3.13149	2.34944	4.10237	2.73023	-0.71877	0.375352	not	-0.765518	0.351964	not	-0.0467479	1	not																ENSG00000066027	ENSG00000066027	ENSG00000066027	1973.22	3278	5442.91	1892.68	4022.05	4702.75	2534.37	3978.06	6486.96	ENSG00000066027	ENSG00000066027
ENSG00000066032	CTNNA2	11.7262	17.6353	9.09729	3.91628	6.59575	4.39535	19.5375	3.51095	4.42989	-1.36729	0.792361	not	-0.485019	1	not	0.882266	1	not																ENSG00000066032	ENSG00000066032	ENSG00000066032	167.626	253.401	239.483	170.783	270.819	231.169	140.337	198.274	193.547	ENSG00000066032	ENSG00000066032
ENSG00000066044	ELAVL1	5.10516	6.29646	6.22107	2.49152	3.81897	1.96279	2.61635	3.60861	2.05484	-1.0909	0.0881307	down	-1.08977	0.0939142	down	0.00113595	1	not																ENSG00000066044	ENSG00000066044	ENSG00000066044	2952.59	4078.75	6473.16	3020.85	4600.97	5537.14	2422.66	3712.08	4924.85	ENSG00000066044	ENSG00000066044
ENSG00000066084	DIP2B	0	0	3.05274	1.30766	1.79198	1.11433	0	1.59778	0	0.465078	1	not	-0.934032	1	not	-1.39911	1	not																ENSG00000066084	ENSG00000066084	ENSG00000066084	216.977	176.367	317.73	255.17	235.494	311.532	250.206	215.684	239.749	ENSG00000066084	ENSG00000066084
ENSG00000066117	SMARCD1	3.77418	3.30519	3.60206	4.09651	1.62988	4.0266	2.50188	1.94161	3.57375	-0.131188	1	not	-0.413928	1	not	-0.28274	1	not																ENSG00000066117	ENSG00000066117	ENSG00000066117	244.206	263.537	336.699	158.728	179.565	221.247	106.176	162.488	248.49	ENSG00000066117	ENSG00000066117
ENSG00000066135	KDM4A	1.9534	1.69295	2.48218	2.20741	2.26341	2.73023	1.88896	2.25912	2.8255	0.232663	1	not	0.186356	1	not	-0.0463071	1	not																ENSG00000066135	ENSG00000066135	ENSG00000066135	6456.56	7447.97	12951.1	6664.57	8140.26	10091.1	7552.33	9050.98	15380.2	ENSG00000066135	ENSG00000066135
ENSG00000066136	NFYC	1.74922	2.1846	1.41202	1.12077	2.21499	1.32455	0	1.66112	1.20673	-0.197989	1	not	-0.898448	0.862635	not	-0.700459	1	not																ENSG00000066136	ENSG00000066136	ENSG00000066136	5933.27	7211.8	10753	4966.78	7924.39	8755.64	5080.74	7414.49	11581.6	ENSG00000066136	ENSG00000066136
ENSG00000066185	ZMYND12	9.62281	19.7218	30.9774	9.62281	6.69851	67.0277	4.72686	15.2406	5.91477	0.46648	1	not	-1.22073	1	not	-1.68721	1	not																ENSG00000066185	ENSG00000066185	ENSG00000066185	74.8785	120.619	174.277	147.677	188.396	176.601	238.203	247.601	189.801	ENSG00000066185	ENSG00000066185
ENSG00000066279	ASPM	1.42289	1.13945	1.75316	1.19354	1.71466	1.73735	2.28797	1.21955	0	0.106322	1	not	-0.299074	1	not	-0.405396	1	not																ENSG00000066279	ENSG00000066279	ENSG00000066279	5471.23	5472.45	8297.74	4749.78	4971.88	4900.18	6087.11	5068.09	5223.28	ENSG00000066279	ENSG00000066279
ENSG00000066294	CD84	6.04517	3.86745	9.24164	2.40929	2.25591	7.56149	3.21697	3.0517	4.04052	-0.647632	1	not	-0.893734	0.890673	not	-0.246102	1	not																ENSG00000066294	ENSG00000066294	ENSG00000066294	862.804	1021.71	1441.64	867.981	1112.71	835.382	1233.49	1239.94	1565.86	ENSG00000066294	ENSG00000066294
ENSG00000066322	ELOVL1	2.86445	3.0001	3.48296	3.53255	3.5694	3.15436	3.86632	2.35049	2.20633	0.13386	1	not	-0.150223	1	not	-0.284083	1	not																ENSG00000066322	ENSG00000066322	ENSG00000066322	1008.31	1088.61	1838.8	1583.26	1194.15	1827.52	2027.5	1317.32	1690.73	ENSG00000066322	ENSG00000066322
ENSG00000066336	SPI1	8.8919	12.097	12.0804	9.4007	5.96981	7.29492	6.71892	3.3878	9.33491	-0.544999	0.684812	not	-0.766344	0.458081	not	-0.221345	1	not																ENSG00000066336	ENSG00000066336	ENSG00000066336	753.039	793.653	980.459	518.377	507.294	605.206	1427.37	491.333	595.627	ENSG00000066336	ENSG00000066336
ENSG00000066379	POLR1H	2.56386	0	2.09195	0	2.92911	4.43237	2.67385	3.63267	2.28157	0.660964	1	not	0.883305	1	not	0.222341	1	not																ENSG00000066379	ENSG00000066379	ENSG00000066379	205.065	149	257.267	73.3364	180.546	317.485	159.725	242.765	534.441	ENSG00000066379	ENSG00000066379
ENSG00000066422	ZBTB11	0	2.07738	0	1.79198	0.959979	2.45309	0	2.03782	1.03451	1.32514	0.978383	not	0.564566	1	not	-0.760579	1	not																ENSG00000066422	ENSG00000066422	ENSG00000066422	1018.52	1393.71	2329.63	1747.01	1599.4	1760.06	1265.8	1081.32	1458.47	ENSG00000066422	ENSG00000066422
ENSG00000066427	ATXN3	3.49694	4.32199	3.28517	2.50188	2.30818	2.24302	2.46661	3.02485	3.32736	-0.654768	0.13418	not	-0.332435	0.536265	not	0.322333	1	not																ENSG00000066427	ENSG00000066427	ENSG00000066427	587.966	686.211	1023.14	497.281	731.014	779.823	842.944	696.378	966.489	ENSG00000066427	ENSG00000066427
ENSG00000066455	GOLGA5	4.18382	4.34146	3.37929	2.76711	2.39463	2.7251	5.5909	1.716	2.96406	-0.593996	0.924042	not	-0.212945	1	not	0.381052	1	not																ENSG00000066455	ENSG00000066455	ENSG00000066455	241.653	222.993	205.102	174.802	144.24	280.776	185.577	189.57	292.194	ENSG00000066455	ENSG00000066455
ENSG00000066557	LRRC40	5.01811	4.69958	4.30015	2.83575	4.50962	4.75428	0	4.84529	3.34111	-0.2123	1	not	-0.775962	0.896092	not	-0.563663	1	not																ENSG00000066557	ENSG00000066557	ENSG00000066557	863.655	807.843	1391.85	407.871	850.724	1331.45	928.808	1105.5	1746.92	ENSG00000066557	ENSG00000066557
ENSG00000066583	ISOC1	3.6799	2.09865	1.62988	1.02194	2.37155	5.07738	2.30818	2.93733	0	0.193341	1	not	-0.498086	1	not	-0.691427	1	not																ENSG00000066583	ENSG00000066583	ENSG00000066583	306.321	210.83	245.411	72.3317	179.565	420.668	200.349	604.495	1841.82	ENSG00000066583	ENSG00000066583
ENSG00000066629	EML1	3.97466	2.70666	3.39205	11.0092	3.30414	0	1.60074	3.38354	5.51842	0.506817	1	not	0.0602146	1	not	-0.446602	1	not																ENSG00000066629	ENSG00000066629	ENSG00000066629	32.3339	95.2789	148.195	47.2166	81.4418	85.3241	51.703	58.0315	77.419	ENSG00000066629	ENSG00000066629
ENSG00000066651	TRMT11	3.78647	4.02197	3.16894	2.00231	2.25591	4.4771	6.7562	3.6546	2.6071	-0.329602	1	not	0.245964	1	not	0.575565	1	not																ENSG00000066651	ENSG00000066651	ENSG00000066651	511.386	553.428	959.118	508.331	697.652	876.06	766.313	488.432	746.719	ENSG00000066651	ENSG00000066651
ENSG00000066654	THUMPD1	0	0	1.27687	1.66252	1.50321	2.0571	1.56011	0	1.49338	2.03223	0.483602	not	1.25785	1	not	-0.774373	1	not																ENSG00000066654	ENSG00000066654	ENSG00000066654	2294.85	2692.14	4649.77	2231.23	2521.75	2952.61	2714.41	2590.14	3210.39	ENSG00000066654	ENSG00000066654
ENSG00000066697	MSANTD3	6.20238	9.44396	8.55003	5.95844	4.29047	6.39038	6.55769	7.59378	5.96331	-0.540197	0.444193	not	-0.266535	0.9877	not	0.273662	1	not																ENSG00000066697	ENSG00000066697	ENSG00000066697	359.076	434.837	675.769	418.921	503.369	680.608	505.028	548.398	581.891	ENSG00000066697	ENSG00000066697
ENSG00000066739	ATG2B	0	0	1.93924	3.8336	5.11492	5.43948	17.0166	1.86702	0	2.8913	1	not	3.28357	1	not	0.39227	1	not																ENSG00000066739	ENSG00000066739	ENSG00000066739	147.204	237.184	244.225	143.659	142.278	227.2	154.186	307.567	499.477	ENSG00000066739	ENSG00000066739
ENSG00000066777	ARFGEF1	3.84486	2.96715	4.53602	4.35733	4.85594	4.66211	4.63129	4.46464	4.57267	0.290085	0.565854	not	0.268424	0.662772	not	-0.0216614	1	not																ENSG00000066777	ENSG00000066777	ENSG00000066777	1067.02	1225.45	1714.32	1342.16	1131.35	1399.91	1422.76	1094.86	1504.68	ENSG00000066777	ENSG00000066777
ENSG00000066855	MTFR1	1.99075	2.90138	1.19886	2.10978	1.45804	2.83472	0	1.89983	1.44417	0.0719685	1	not	-0.865102	0.996198	not	-0.937071	1	not																ENSG00000066855	ENSG00000066855	ENSG00000066855	390.559	392.265	799.068	237.087	375.81	595.284	527.186	669.297	882.826	ENSG00000066855	ENSG00000066855
ENSG00000066926	FECH	7.34025	9.62281	6.60485	4.07896	7.30519	4.23512	5.13029	4.81479	4.63898	-0.593497	0.495581	not	-0.692431	0.409362	not	-0.0989347	1	not																ENSG00000066926	ENSG00000066926	ENSG00000066926	605.835	739.932	1222.31	375.723	582.849	807.602	409.008	560.971	794.169	ENSG00000066926	ENSG00000066926
ENSG00000066933	MYO9A	2.95481	4.98939	1.45287	4.96897	2.07064	6.60485	6.15509	3.14396	4.03472	0.538033	1	not	0.504802	1	not	-0.0332305	1	not																ENSG00000066933	ENSG00000066933	ENSG00000066933	393.112	396.32	650.873	470.156	619.154	471.267	618.59	632.543	569.404	ENSG00000066933	ENSG00000066933
ENSG00000067048	DDX3Y	3.25259	3.20547	2.40092	2.02527	2.16713	2.84805	2.25054	2.36208	2.25591	-0.331474	0.644928	not	-0.367139	0.58104	not	-0.035665	1	not																ENSG00000067048	ENSG00000067048	ENSG00000067048	2997.69	3370.24	5298.27	3558.32	3514.75	4271.17	4561.87	4380.41	5935.04	ENSG00000067048	ENSG00000067048
ENSG00000067057	PFKP	3.12006	3.93226	3.44006	3.25679	2.05597	1.86211	3.20547	3.55204	2.22579	-0.548316	0.574451	not	-0.224024	1	not	0.324292	1	not																ENSG00000067057	ENSG00000067057	ENSG00000067057	626.256	878.796	1164.22	818.755	1002.81	998.093	733.075	563.873	781.682	ENSG00000067057	ENSG00000067057
ENSG00000067066	SP100	3.64033	3.54229	3.42403	3.09828	2.55355	1.51777	2.79579	2.84805	2.33677	-0.565007	0.332833	not	-0.4104	0.577551	not	0.154607	1	not																ENSG00000067066	ENSG00000067066	ENSG00000067066	1570.75	1807.26	2286.95	2237.26	1969.32	2186.68	2874.13	2216.8	2764.61	ENSG00000067066	ENSG00000067066
ENSG00000067113	PLPP1	4.06496	1.65268	3.23267	4.52092	0	2.7374	2.70461	4.64283	1.69295	-0.302302	1	not	0.014448	1	not	0.31675	1	not																ENSG00000067113	ENSG00000067113	ENSG00000067113	17.0178	10.1361	10.67	13.0599	44.1552	13.89	16.6188	20.311	27.4713	ENSG00000067113	ENSG00000067113
ENSG00000067141	NEO1	4.97577	7.40262	6.55227	3.86293	5.68439	2.4406	4.59045	3.97121	0	-0.659144	0.853977	not	-1.14476	0.529599	not	-0.485618	1	not																ENSG00000067141	ENSG00000067141	ENSG00000067141	341.208	410.51	685.254	305.401	449.402	420.668	261.285	282.42	434.545	ENSG00000067141	ENSG00000067141
ENSG00000067167	TRAM1	17.666	14.3674	13.6778	6.37112	8.13065	12.8128	8.55255	11.1738	7.21745	-0.742878	0.309035	not	-0.762593	0.307009	not	-0.0197152	1	not																ENSG00000067167	ENSG00000067167	ENSG00000067167	1221.03	1224.44	2047.46	1116.12	1456.14	2379.15	1492.92	2263.23	3043.07	ENSG00000067167	ENSG00000067167
ENSG00000067177	PHKA1	6.91359	12.4775	9.23322	5.90832	3.28623	7.74017	1.17996	3.93454	0	-0.757257	0.628366	not	-2.48458	0.140785	not	-1.72732	1	not																ENSG00000067177	ENSG00000067177	ENSG00000067177	132.739	102.374	250.153	93.4285	163.865	158.742	75.708	81.2441	168.574	ENSG00000067177	ENSG00000067177
ENSG00000067182	TNFRSF1A	2.11756	0	1.15437	2.57829	2.10311	2.08523	1.68472	0.852804	2.06275	1.04829	0.647127	not	0.491577	1	not	-0.556716	1	not																ENSG00000067182	ENSG00000067182	ENSG00000067182	1528.2	2200.54	3241.32	2209.13	2418.72	2481.34	2113.36	2039.81	2482.4	ENSG00000067182	ENSG00000067182
ENSG00000067191	CACNB1	2.64717	5.08293	2.99083	6.312	1.7907	2.88394	3.51419	6.41498	5.32386	0.0353205	1	not	0.508667	1	not	0.473347	1	not																ENSG00000067191	ENSG00000067191	ENSG00000067191	91.8963	116.565	150.566	139.64	92.2353	159.735	77.5545	70.605	69.9268	ENSG00000067191	ENSG00000067191
ENSG00000067208	EVI5	2.0953	1.99885	3.36549	3.27045	2.3336	3.32948	5.00442	4.00808	7.85628	0.260125	1	not	1.17718	0.301983	not	0.917054	1	not																ENSG00000067208	ENSG00000067208	ENSG00000067208	785.373	1119.02	1445.2	1048.81	1146.07	1146.91	1311.96	1121.94	1172.52	ENSG00000067208	ENSG00000067208
ENSG00000067221	STOML1	1.6569	4.01386	5.79996	2.5174	5.51092	1.19086	2.95583	3.01763	0	-0.315247	1	not	-0.941318	1	not	-0.626071	1	not																ENSG00000067221	ENSG00000067221	ENSG00000067221	45.9481	53.7211	122.113	83.3824	62.7985	63.497	60.9357	58.9987	67.4294	ENSG00000067221	ENSG00000067221
ENSG00000067225	PKM	48.9024	41.8493	42.5451	18.2439	19.3112	21.5475	39.9171	38.2358	33.705	-1.17335	0.0125466	down	-0.252975	0.341881	not	0.920375	0.654849	not																ENSG00000067225	ENSG00000067225	ENSG00000067225	8298.75	9361.66	12133	15925	11787.5	12566.5	18654.6	17122.2	16446.5	ENSG00000067225	ENSG00000067225
ENSG00000067248	DHX29	4.34756	5.93252	3.61407	1.20412	3.19607	3.94254	3.63048	3.07756	2.20741	-0.735886	0.639536	not	-0.640098	0.75849	not	0.0957874	1	not																ENSG00000067248	ENSG00000067248	ENSG00000067248	1873.66	2330.28	3247.25	1929.85	1829.99	2104.33	2449.43	1680.01	1982.93	ENSG00000067248	ENSG00000067248
ENSG00000067334	DNTTIP2	0	2.23442	2.0287	1.18816	2.46869	2.79476	2.33149	2.33149	2.92397	0.597751	1	not	0.831612	0.890914	not	0.233861	1	not																ENSG00000067334	ENSG00000067334	ENSG00000067334	3523.54	4717.32	6608.31	3883.81	3926.87	4658.1	4862.85	2992.49	4249.3	ENSG00000067334	ENSG00000067334
ENSG00000067365	METTL22	6.29646	8.32708	7.18916	8.51734	21.4075	12.5922	11.1775	4.65182	16.9015	0.962872	0.805403	not	0.585483	1	not	-0.377388	1	not																ENSG00000067365	ENSG00000067365	ENSG00000067365	182.091	291.918	406.647	177.816	244.325	238.114	109.869	256.306	247.241	ENSG00000067365	ENSG00000067365
ENSG00000067369	TP53BP1	5.80312	4.25551	3.64472	2.92705	3.07238	3.18563	3.30519	2.49048	2.3831	-0.577167	0.396802	not	-0.744573	0.262698	not	-0.167406	1	not																ENSG00000067369	ENSG00000067369	ENSG00000067369	149.757	214.884	276.236	338.553	258.063	304.587	197.579	152.816	168.574	ENSG00000067369	ENSG00000067369
ENSG00000067445	TRO	8.41531	6.59212	4.70347	1.60516	2.36313	2.88804	5.06216	7.41727	6.1635	-1.52348	0.138654	not	-0.0803644	1	not	1.44312	1	not																ENSG00000067445	ENSG00000067445	ENSG00000067445	171.88	271.646	474.224	163.751	193.302	227.2	168.958	183.766	179.812	ENSG00000067445	ENSG00000067445
ENSG00000067533	RRP15	0	1.75969	1.35303	0	1.79708	1.2119	0	0	1.69569	-0.048901	1	not	-0.876307	1	not	-0.827406	1	not																ENSG00000067533	ENSG00000067533	ENSG00000067533	1807.29	2328.25	3330.24	1323.07	1539.54	2121.2	1439.38	1484.64	1761.91	ENSG00000067533	ENSG00000067533
ENSG00000067560	RHOA	23.2121	27.9251	23.1628	13.9242	17.4752	7.32579	13.2726	23.2739	12.4164	-0.940092	0.292765	not	-0.601672	0.588951	not	0.33842	1	not																ENSG00000067560	ENSG00000067560	ENSG00000067560	19299.1	24571.8	34994.2	12850.9	25787.6	29468.6	12506.6	32134.9	41991.1	ENSG00000067560	ENSG00000067560
ENSG00000067596	DHX8	3.13564	2.23011	2.18895	1.59184	2.97847	0	3.39312	3.6579	2.34416	-0.725081	0.997513	not	0.314545	1	not	1.03963	1	not																ENSG00000067596	ENSG00000067596	ENSG00000067596	358.225	419.633	631.904	442.027	380.716	486.149	425.627	398.483	490.736	ENSG00000067596	ENSG00000067596
ENSG00000067606	PRKCZ	4.78445	4.79499	2.15836	0.906179	6.30509	2.66051	10.8165	9.11654	12.61	-0.249781	1	not	1.47118	0.137388	not	1.72096	1	not																ENSG00000067606	ENSG00000067606	ENSG00000067606	0	0	4.74224	5.02304	18.6433	2.97642	0	0	2.49739	ENSG00000067606	ENSG00000067606
ENSG00000067704	IARS2	10.3262	9.97965	7.41308	5.19784	8.38085	6.7338	5.43357	7.1811	6.63957	-0.448506	0.562236	not	-0.525698	0.456248	not	-0.0771918	1	not																ENSG00000067704	ENSG00000067704	ENSG00000067704	1020.22	1198.08	1671.64	851.907	1127.43	1728.31	1022.98	1553.31	3251.6	ENSG00000067704	ENSG00000067704
ENSG00000067829	IDH3G	19.7125	29.2486	30.9774	11.522	13.4284	14.1137	13.4088	9.57544	10.3033	-1.03305	0.103679	not	-1.26391	0.0768742	down	-0.230865	1	not																ENSG00000067829	ENSG00000067829	ENSG00000067829	541.167	760.204	874.944	622.857	735.92	618.104	452.401	501.005	628.093	ENSG00000067829	ENSG00000067829
ENSG00000067836	ROGDI	12.7809	11.0528	10.2153	5.85707	6.30336	7.03598	6.1956	8.04867	7.27648	-0.826773	0.0412831	down	-0.661881	0.0713866	down	0.164892	1	not																ENSG00000067836	ENSG00000067836	ENSG00000067836	2054.05	2359.67	3544.83	2731.53	2524.7	2468.45	1446.76	1465.3	1833.08	ENSG00000067836	ENSG00000067836
ENSG00000067842	ATP2B3	38.2054	34.1944	22.3874	11.7381	11.5882	9.17462	18.7433	14.34	9.42662	-1.54421	0.0918221	down	-1.15689	0.160691	not	0.387318	1	not																ENSG00000067842	ENSG00000067842	ENSG00000067842	161.669	236.17	270.308	390.792	347.354	293.674	229.894	407.188	345.888	ENSG00000067842	ENSG00000067842
ENSG00000067900	ROCK1	2.55561	2.065	3.96202	3.44006	2.05144	2.46973	3.65131	3.00938	3.70308	-0.10843	1	not	0.272055	1	not	0.380485	1	not																ENSG00000067900	ENSG00000067900	ENSG00000067900	4208.51	4714.28	6684.19	5549.45	5229.94	5993.52	8916	5110.64	7015.16	ENSG00000067900	ENSG00000067900
ENSG00000067955	CBFB	2.95481	2.69333	2.24732	2	1.64133	2.53704	0	1.70791	0	-0.353797	1	not	-2.20879	0.164833	not	-1.85499	1	not																ENSG00000067955	ENSG00000067955	ENSG00000067955	5047.49	6720.2	10323.9	6244.64	6653.7	6921.17	4090.08	4709.26	5847.63	ENSG00000067955	ENSG00000067955
ENSG00000067992	PDK3	12.6725	18.0824	19.0455	6.09986	5.94546	4.27598	8.24007	9.6945	8.64659	-1.6094	0.0352539	down	-0.905754	0.108167	not	0.703648	1	not																ENSG00000067992	ENSG00000067992	ENSG00000067992	283.347	311.177	630.718	467.143	628.966	627.033	248.359	340.452	447.032	ENSG00000067992	ENSG00000067992
ENSG00000068001	HYAL2	1.47842	0	0	2.35471	0	0	0	1.99191	0	0.671496	1	not	0.430099	1	not	-0.241397	1	not																ENSG00000068001	ENSG00000068001	ENSG00000068001	91.0454	56.7619	99.5871	14.0645	25.5119	84.332	63.7055	91.8832	107.388	ENSG00000068001	ENSG00000068001
ENSG00000068024	HDAC4	0	2.46453	1.85473	1.09088	0.899342	2.07963	2.6143	2.8255	1.7675	-0.0858085	1	not	0.738674	0.987786	not	0.824483	1	not																ENSG00000068024	ENSG00000068024	ENSG00000068024	668.801	964.952	1289.89	1509.93	1356.06	1183.62	941.734	874.341	1157.54	ENSG00000068024	ENSG00000068024
ENSG00000068028	RASSF1	0	1.3954	0	2.10533	0	2.25912	0	1.70656	0	1.64512	1	not	0.29041	1	not	-1.35471	1	not																ENSG00000068028	ENSG00000068028	ENSG00000068028	959.806	1396.75	2392.46	1454.67	1217.7	1324.51	752.464	921.734	1202.49	ENSG00000068028	ENSG00000068028
ENSG00000068079	IFI35	12.8723	12.6278	7.86756	15.2406	5.90993	21.1531	6.22277	3.60533	18.0185	0.342331	1	not	-0.260948	1	not	-0.603279	1	not																ENSG00000068079	ENSG00000068079	ENSG00000068079	234.846	226.034	368.709	230.055	218.814	285.736	353.612	253.404	243.495	ENSG00000068079	ENSG00000068079
ENSG00000068097	HEATR6	0	2.04009	2.75072	4.83599	1.99075	3.52607	3.59661	2.7333	5.78892	1.11168	0.847622	not	1.33891	0.63837	not	0.227229	1	not																ENSG00000068097	ENSG00000068097	ENSG00000068097	296.11	409.496	501.492	300.378	378.754	373.045	335.146	348.189	474.503	ENSG00000068097	ENSG00000068097
ENSG00000068120	COASY	3.5781	3.25574	3.84035	3.2694	1.91544	3.83247	2.97024	3.21802	3.45398	-0.243358	1	not	-0.146688	1	not	0.0966699	1	not																ENSG00000068120	ENSG00000068120	ENSG00000068120	707.942	941.639	1371.69	866.976	1102.9	785.775	590.892	726.361	926.53	ENSG00000068120	ENSG00000068120
ENSG00000068308	OTUD5	6.06168	4.29531	6.7338	5.27627	4.35489	10.3592	4.17313	3.39844	4.15182	0.226086	1	not	-0.543829	1	not	-0.769915	1	not																ENSG00000068308	ENSG00000068308	ENSG00000068308	470.543	525.047	1014.84	484.221	563.224	600.245	420.087	471.99	720.496	ENSG00000068308	ENSG00000068308
ENSG00000068323	TFE3	4.42494	4.50962	4.93509	2.4718	2.846	2.26341	3.25574	2.98774	2.81218	-0.871433	0.0134258	down	-0.61504	0.0275307	down	0.256392	1	not																ENSG00000068323	ENSG00000068323	ENSG00000068323	3429.94	3971.3	5527.08	4908.51	3241.97	3674.89	1988.72	3300.06	3340.25	ENSG00000068323	ENSG00000068323
ENSG00000068354	TBC1D25	0	0	5.19077	5.56209	0	8.40052	2.49048	0	1.91185	1.42755	1	not	-0.23768	1	not	-1.66523	1	not																ENSG00000068354	ENSG00000068354	ENSG00000068354	170.178	255.428	398.348	334.534	332.636	263.909	142.183	212.782	279.707	ENSG00000068354	ENSG00000068354
ENSG00000068366	ACSL4	2.11645	2.40719	3.25364	1.75447	1.72137	2.88907	2.82345	2.35576	2.10756	-0.289128	1	not	-0.0939868	1	not	0.195142	1	not																ENSG00000068366	ENSG00000068366	ENSG00000068366	1506.93	1979.57	3339.72	2498.46	2626.74	3656.04	4059.61	2407.34	3929.64	ENSG00000068366	ENSG00000068366
ENSG00000068383	INPP5A	4.15655	3.54229	3.90603	4.0324	4.88532	1.5708	3.73077	1.17719	4.74251	-0.14592	1	not	-0.26606	1	not	-0.12014	1	not																ENSG00000068383	ENSG00000068383	ENSG00000068383	84.2383	88.1836	201.545	124.571	104.991	192.475	84.0174	157.652	171.071	ENSG00000068383	ENSG00000068383
ENSG00000068394	GPKOW	1.72271	0	2.59476	0	2.95789	0	0	0	3.07135	-0.545615	1	not	-0.491311	1	not	0.054304	1	not																ENSG00000068394	ENSG00000068394	ENSG00000068394	160.818	233.129	301.132	98.4515	217.832	219.263	373	247.601	289.697	ENSG00000068394	ENSG00000068394
ENSG00000068400	GRIPAP1	4.80554	6.29646	5.50194	5.81102	6.09486	5.30362	3.73077	4.11294	5.53344	0.0516798	1	not	-0.311755	0.750008	not	-0.363435	1	not																ENSG00000068400	ENSG00000068400	ENSG00000068400	1462.68	2169.11	3534.16	2947.52	2442.27	2205.53	1412.6	1533	2222.67	ENSG00000068400	ENSG00000068400
ENSG00000068438	FTSJ1	6.45919	8.10007	5.83161	3.71857	4.34024	5.02223	2.3103	4.37447	5.17241	-0.640446	0.400145	not	-0.782163	0.299158	not	-0.141716	1	not																ENSG00000068438	ENSG00000068438	ENSG00000068438	729.214	732.837	1283.96	483.216	779.094	853.241	643.518	628.675	727.988	ENSG00000068438	ENSG00000068438
ENSG00000068489	PRR11	6.48232	6.18883	6.02377	5.24762	4.24711	3.77753	5.01811	3.94254	4.34878	-0.494232	0.13418	not	-0.490197	0.146611	not	0.00403581	1	not																ENSG00000068489	ENSG00000068489	ENSG00000068489	2978.12	4302.75	6218.26	3709.01	4722.65	4614.45	3773.4	2546.62	3446.39	ENSG00000068489	ENSG00000068489
ENSG00000068650	ATP11A	2.721	3.06825	2.72715	2.70871	1.21446	1.06947	1.42468	1.70926	3.49371	-0.770442	0.760586	not	-0.361745	1	not	0.408697	1	not																ENSG00000068650	ENSG00000068650	ENSG00000068650	569.246	501.735	833.449	384.765	489.632	526.827	546.575	479.727	725.491	ENSG00000068650	ENSG00000068650
ENSG00000068654	POLR1A	3.13045	4.09534	2.89215	2.30605	0	2.63587	4.36467	1.95928	3.76414	-1.03377	0.712236	not	-0.00426282	1	not	1.02951	1	not																ENSG00000068654	ENSG00000068654	ENSG00000068654	682.415	1028.81	1189.12	695.188	607.379	768.909	675.832	684.772	751.713	ENSG00000068654	ENSG00000068654
ENSG00000068697	LAPTM4A	5.02634	4.83865	4.55874	2.69743	3.17416	3.62938	2.96818	3.25574	3.25154	-0.602298	0.0372692	down	-0.606176	0.0388289	down	-0.00387767	1	not																ENSG00000068697	ENSG00000068697	ENSG00000068697	11545.7	11899.7	22014.7	7439.12	12874.7	18473.7	8429.44	17417.2	28060.6	ENSG00000068697	ENSG00000068697
ENSG00000068724	TTC7A	8.01618	7.51871	6.22107	4.12234	4.24231	9.22482	3.9334	2.96509	4.64283	-0.306699	1	not	-0.914602	0.529599	not	-0.607903	1	not																ENSG00000068724	ENSG00000068724	ENSG00000068724	2262.52	3090.48	4498.02	2907.33	3673.71	3377.25	1747.75	2597.88	3683.65	ENSG00000068724	ENSG00000068724
ENSG00000068784	SRBD1	2.56386	2.03668	2.27196	2.13416	2.61121	1.80598	1.77139	3.08584	2.49566	-0.069044	1	not	0.0974769	1	not	0.166521	1	not																ENSG00000068784	ENSG00000068784	ENSG00000068784	507.982	631.476	1017.21	576.645	625.042	730.215	530.879	579.348	867.842	ENSG00000068784	ENSG00000068784
ENSG00000068796	KIF2A	3.28202	2.8983	3.88785	2.9096	2.29861	5.0456	3.27465	2.51947	5.72628	0.0263584	1	not	0.194389	1	not	0.168031	1	not																ENSG00000068796	ENSG00000068796	ENSG00000068796	2092.34	2965.81	4285.8	2037.34	2484.47	3013.13	1927.78	2216.8	2900.71	ENSG00000068796	ENSG00000068796
ENSG00000068831	RASGRP2	7.34853	7.60675	6.21087	5.70142	3.36443	7.48682	5.99918	4.18738	4.35367	-0.354695	0.939408	not	-0.541709	0.678246	not	-0.187014	1	not																ENSG00000068831	ENSG00000068831	ENSG00000068831	1586.91	2174.18	4073.59	1271.83	2150.85	2685.72	951.889	2295.15	3055.55	ENSG00000068831	ENSG00000068831
ENSG00000068878	PSME4	22.7753	20.1766	21.1952	11.7741	9.83712	8.32951	11.6352	8.09069	12.5877	-1.09927	0.0232485	down	-0.98924	0.0307722	down	0.110034	1	not																ENSG00000068878	ENSG00000068878	ENSG00000068878	4239.14	5397.45	8590.57	4610.14	4496.96	4537.06	3021.86	4049.63	3962.1	ENSG00000068878	ENSG00000068878
ENSG00000068885	IFT80	12.8494	9.10828	8.30036	8.72127	2.40719	6.37986	9.12756	6.08821	18.301	-0.789276	1	not	0.147565	1	not	0.936841	1	not																ENSG00000068885	ENSG00000068885	ENSG00000068885	257.82	247.32	443.4	271.244	288.481	306.571	367.461	255.339	448.281	ENSG00000068885	ENSG00000068885
ENSG00000068903	SIRT2	18.8546	26.4391	22.3296	15.8185	4.80422	12.1936	18.5575	20.6097	6.13829	-1.04311	0.474646	not	-0.577833	0.893572	not	0.465273	1	not																ENSG00000068903	ENSG00000068903	ENSG00000068903	236.548	310.163	384.122	270.239	456.271	333.359	202.196	343.353	460.768	ENSG00000068903	ENSG00000068903
ENSG00000068912	ERLEC1	13.9138	10.4658	12.5567	7.22961	8.44996	6.14668	7.98847	8.6083	7.15099	-0.758973	0.0814484	down	-0.637247	0.126675	not	0.121726	1	not																ENSG00000068912	ENSG00000068912	ENSG00000068912	1704.34	2072.82	3397.82	2195.07	2291.16	2624.21	2302.63	1935.35	2399.99	ENSG00000068912	ENSG00000068912
ENSG00000069011	PITX1	2.47492	2.32937	2.66667	5.49895	3.58898	10.866	3.72855	0	3.1346	1.41731	0.605004	not	-0.122421	1	not	-1.53973	1	not																ENSG00000069011	ENSG00000069011	ENSG00000069011	57.0097	112.51	170.721	113.521	97.1415	159.735	46.1634	77.3753	57.4399	ENSG00000069011	ENSG00000069011
ENSG00000069020	MAST4	3.30941	2.13747	1.62988	2.22147	3.56723	2.79579	3.99423	0	4.58918	0.278644	1	not	0.278462	1	not	-0.000181884	1	not																ENSG00000069020	ENSG00000069020	ENSG00000069020	101.256	146.973	186.133	117.539	106.954	151.798	96.9432	81.2441	181.061	ENSG00000069020	ENSG00000069020
ENSG00000069248	NUP133	6.36762	8.14245	6.03528	4.33537	4.74382	2.82755	2.94144	4.44724	4.84928	-0.787034	0.221759	not	-0.747448	0.254612	not	0.0395856	1	not																ENSG00000069248	ENSG00000069248	ENSG00000069248	3512.48	4367.62	6597.64	3207.71	4532.29	4975.59	4656.04	4109.6	5468.03	ENSG00000069248	ENSG00000069248
ENSG00000069275	NUCKS1	11.2856	10.6977	10.2705	6.233	6.27064	5.89065	6.82772	6.2347	7.27443	-0.810211	0.00698625	down	-0.665372	0.0108178	down	0.144839	1	not																ENSG00000069275	ENSG00000069275	ENSG00000069275	50303	67125	99010.9	62890.4	65655.9	67658	84545.5	52003	60044.7	ENSG00000069275	ENSG00000069275
ENSG00000069329	VPS35	6.16856	5.51992	6.07162	3.02795	3.94827	4.99622	3.28412	3.54554	3.99423	-0.568923	0.167692	not	-0.71442	0.110946	not	-0.145497	1	not																ENSG00000069329	ENSG00000069329	ENSG00000069329	3077.67	4383.84	5977.6	3430.73	4391.97	5152.19	3657.99	4218.89	5500.49	ENSG00000069329	ENSG00000069329
ENSG00000069345	DNAJA2	2.10088	2.23765	1.86702	1.92738	2.82755	3.65899	0	0	3.08792	0.43922	1	not	-1.00693	1	not	-1.44614	1	not																ENSG00000069345	ENSG00000069345	ENSG00000069345	945.34	1334.92	1786.64	1137.22	1168.64	1547.74	1197.48	1002.01	1287.4	ENSG00000069345	ENSG00000069345
ENSG00000069399	BCL3	1.66671	1.89138	0	0	0	5.36311	0	2	0	0.591966	1	not	-0.831103	1	not	-1.42307	1	not																ENSG00000069399	ENSG00000069399	ENSG00000069399	25.5267	40.5442	29.639	19.0875	47.0989	47.6227	51.703	24.1798	39.9582	ENSG00000069399	ENSG00000069399
ENSG00000069424	KCNAB2	5.11771	5.49447	5.18088	4.81479	3.59552	3.8618	3.89694	3.95056	5.19077	-0.363907	0.428168	not	-0.276539	0.670547	not	0.0873683	1	not																ENSG00000069424	ENSG00000069424	ENSG00000069424	2470.99	2854.31	3799.72	2543.67	2349.06	2325.58	2537.14	3078.57	3192.91	ENSG00000069424	ENSG00000069424
ENSG00000069493	CLEC2D	7.53151	5.95194	8.44996	3.31258	5.3821	3.77083	4.67371	4.79894	3.33265	-0.815189	0.181579	not	-0.776389	0.212134	not	0.0388	1	not																ENSG00000069493	ENSG00000069493	ENSG00000069493	167.626	187.517	387.678	192.885	172.696	256.964	355.458	290.158	343.391	ENSG00000069493	ENSG00000069493
ENSG00000069702	TGFBR3	1.98611	1.89138	1.42109	3.46899	2.59373	6.38161	3.13356	2.60504	0	1.23181	0.660354	not	0.115096	1	not	-1.11672	1	not																ENSG00000069702	ENSG00000069702	ENSG00000069702	461.183	469.299	752.831	312.433	380.716	632.986	365.614	421.696	729.237	ENSG00000069702	ENSG00000069702
ENSG00000069849	ATP1B3	33.8505	30.6292	26.5797	16.9733	16.1841	15.3192	17.7589	15.9345	17.666	-0.909518	0.021423	down	-0.826178	0.0286614	down	0.0833392	1	not																ENSG00000069849	ENSG00000069849	ENSG00000069849	8736.1	10382.4	15859.2	8754.15	11132	13372.1	10813.3	12369.4	14652.2	ENSG00000069849	ENSG00000069849
ENSG00000069869	NEDD4	4.42618	7.98386	4.91351	8.95338	0	2.17696	3.7075	2.39044	4.41506	-0.638238	1	not	-0.72056	1	not	-0.0823223	1	not																ENSG00000069869	ENSG00000069869	ENSG00000069869	179.538	270.633	267.937	202.931	251.194	380.982	276.057	188.602	310.925	ENSG00000069869	ENSG00000069869
ENSG00000069943	PIGB	3.83923	3.7075	3.62281	0	3.27991	8.10242	1.66811	3.31786	2.26983	0.027225	1	not	-0.622367	1	not	-0.649592	1	not																ENSG00000069943	ENSG00000069943	ENSG00000069943	23.825	14.1905	73.5048	14.0645	32.3805	22.8192	7.38615	19.3438	24.9739	ENSG00000069943	ENSG00000069943
ENSG00000069956	MAPK6	0	1.32455	0	1.73999	0.899342	1.22459	0	1.02194	0	1.54456	0.765006	not	-0.374198	1	not	-1.91876	1	not																ENSG00000069956	ENSG00000069956	ENSG00000069956	1289.1	1854.9	2532.36	1120.14	1819.19	1832.48	1907.47	1382.12	2342.55	ENSG00000069956	ENSG00000069956
ENSG00000069966	GNB5	5.40263	5.47509	4.90545	2.50912	3.23896	6.38337	2.82652	5.06492	3.73521	-0.379635	1	not	-0.44095	1	not	-0.0613153	1	not																ENSG00000069966	ENSG00000069966	ENSG00000069966	540.316	646.68	1010.1	461.115	765.357	757.003	541.035	529.054	827.884	ENSG00000069966	ENSG00000069966
ENSG00000069974	RAB27A	5.05663	5.16819	4.65311	3.22429	2.68205	2.0344	2.86958	2.84087	2.88702	-0.905827	0.0236595	down	-0.79119	0.0333915	down	0.114636	1	not																ENSG00000069974	ENSG00000069974	ENSG00000069974	3143.19	4248.02	6262.13	4234.42	5579.26	5540.11	4120.55	4045.76	5565.43	ENSG00000069974	ENSG00000069974
ENSG00000069998	HDHD5	4.53728	5.32821	2.97538	1.46318	4.37815	1.8535	1.88653	6.17193	2.05936	-0.738782	1	not	-0.343844	1	not	0.394938	1	not																ENSG00000069998	ENSG00000069998	ENSG00000069998	254.417	206.775	219.329	61.2811	168.771	425.628	226.201	466.186	1329.86	ENSG00000069998	ENSG00000069998
ENSG00000070010	UFD1	17.7589	14.944	14.151	11.5492	12.5479	12.5126	10.6321	9.24164	14.7078	-0.355942	0.591555	not	-0.438166	0.447218	not	-0.082224	1	not																ENSG00000070010	ENSG00000070010	ENSG00000070010	1605.63	2115.39	3157.15	2037.34	2512.92	2336.49	2481.74	1742.88	1744.42	ENSG00000070010	ENSG00000070010
ENSG00000070018	LRP6	4.28081	4.25551	2.64614	3.61189	3.1992	0	0	3.19502	2.57623	-0.715282	1	not	-0.954283	0.963236	not	-0.239001	1	not																ENSG00000070018	ENSG00000070018	ENSG00000070018	66.3695	78.0476	147.01	43.1981	49.0613	107.151	103.406	69.6378	103.642	ENSG00000070018	ENSG00000070018
ENSG00000070047	PHRF1	2.19222	1.6081	2.22903	2.42287	2.62868	2.20633	2.46973	2.75481	0	0.267548	1	not	-0.206696	1	not	-0.474244	1	not																ENSG00000070047	ENSG00000070047	ENSG00000070047	970.016	1361.27	2066.43	1066.89	1206.91	1343.36	902.033	1118.07	1667.01	ENSG00000070047	ENSG00000070047
ENSG00000070061	ELP1	8.84684	9.73063	11.9359	2.36629	5.5985	12.0845	9.40645	6.5903	1.64844	-0.60589	1	not	-0.790169	0.956779	not	-0.184279	1	not																ENSG00000070061	ENSG00000070061	ENSG00000070061	213.574	299.014	422.06	253.161	370.904	465.314	475.483	437.171	764.2	ENSG00000070061	ENSG00000070061
ENSG00000070081	NUCB2	44.0828	39.8841	41.3501	22.6801	24.9481	23.9347	30.0709	35.4771	25.2886	-0.8083	0.0318675	down	-0.464239	0.118659	not	0.344062	1	not																ENSG00000070081	ENSG00000070081	ENSG00000070081	15608.8	18514.5	26262.5	16148.1	19421.4	20730.8	30686.7	20431	31389.7	ENSG00000070081	ENSG00000070081
ENSG00000070087	PFN2	0	7.01638	2.30712	0	0	12.3214	0	8.00231	0	0.402225	1	not	-0.220454	1	not	-0.622679	1	not																ENSG00000070087	ENSG00000070087	ENSG00000070087	24.6759	36.4898	45.0513	40.1843	26.4931	48.6149	3.69307	41.5892	48.699	ENSG00000070087	ENSG00000070087
ENSG00000070190	DAPP1	1.19086	1.31617	2.67487	1.62122	1.7662	2.62971	0	1.87314	2.52877	0.215596	1	not	-0.23535	1	not	-0.450946	1	not																ENSG00000070190	ENSG00000070190	ENSG00000070190	715.6	769.326	1063.45	857.935	1001.83	1344.35	926.961	1155.79	1844.32	ENSG00000070190	ENSG00000070190
ENSG00000070214	SLC44A1	33.4413	25.845	22.3411	15.4786	14.5891	12.0471	18.6079	18.5575	18.967	-0.954723	0.0885125	down	-0.54022	0.298419	not	0.414503	1	not																ENSG00000070214	ENSG00000070214	ENSG00000070214	13927.4	15515.3	24967.9	14786.8	17707.2	23100	13390.2	23566.6	27634.8	ENSG00000070214	ENSG00000070214
ENSG00000070269	TMEM260	10.0774	16.6543	27.908	7.63059	6.04517	7.17708	11.1185	8.31249	13.8309	-1.38971	0.422247	not	-0.716074	0.854003	not	0.673631	1	not																ENSG00000070269	ENSG00000070269	ENSG00000070269	354.822	483.49	758.759	690.165	830.118	947.494	641.671	615.134	916.541	ENSG00000070269	ENSG00000070269
ENSG00000070366	SMG6	5.91799	3.07445	2.23011	3.2442	2.14188	0	8.6671	5.03872	0	-1.05909	1	not	0.288388	1	not	1.34748	1	not																ENSG00000070366	ENSG00000070366	ENSG00000070366	7.65802	11.1497	9.48448	55.2534	17.6621	21.8271	50.7797	26.1142	12.4869	ENSG00000070366	ENSG00000070366
ENSG00000070367	EXOC5	4.85327	3.97466	5.32386	3.19711	2.99598	3.45184	3.9197	3.40483	4.31227	-0.553143	0.164193	not	-0.28229	0.609432	not	0.270853	1	not																ENSG00000070367	ENSG00000070367	ENSG00000070367	1371.64	1810.3	2646.17	1516.96	2224.44	2509.12	1915.78	2202.3	3093.01	ENSG00000070367	ENSG00000070367
ENSG00000070371	CLTCL1	4.52847	5.48999	4.6944	4.99895	4.14828	0	3.36124	4.96761	0	-0.685671	1	not	-0.820887	1	not	-0.135216	1	not																ENSG00000070371	ENSG00000070371	ENSG00000070371	456.078	640.598	903.397	491.253	666.253	588.339	678.602	357.861	490.736	ENSG00000070371	ENSG00000070371
ENSG00000070404	FSTL3	0	4.47211	5.29929	0	19.5009	0	5.28489	3.02279	0	0.996906	1	not	-0.234121	1	not	-1.23103	1	not																ENSG00000070404	ENSG00000070404	ENSG00000070404	45.9481	37.5034	71.1336	50.2304	47.0989	106.159	70.1684	39.6549	34.9634	ENSG00000070404	ENSG00000070404
ENSG00000070413	DGCR2	2.16275	2.27517	1.98727	1.55241	2.12863	2.63998	1.20932	1.8009	1.2119	-0.0235814	1	not	-0.605772	0.497675	not	-0.58219	1	not																ENSG00000070413	ENSG00000070413	ENSG00000070413	1762.2	2339.4	3504.52	2028.3	2687.58	2741.28	1904.7	2464.4	3511.33	ENSG00000070413	ENSG00000070413
ENSG00000070444	MNT	1.52416	0	1.98147	0	3.07652	3.59988	3.41549	3.8336	1.7701	0.929399	1	not	1.36332	0.861386	not	0.433926	1	not																ENSG00000070444	ENSG00000070444	ENSG00000070444	237.399	317.258	495.564	260.193	189.377	229.184	235.433	187.635	294.692	ENSG00000070444	ENSG00000070444
ENSG00000070476	ZXDC	1.761	1.86702	2.70768	2.50084	0	2.49359	2.25912	1.78172	3.22429	-0.343185	1	not	0.197485	1	not	0.54067	1	not																ENSG00000070476	ENSG00000070476	ENSG00000070476	1389.51	1699.82	2834.68	1457.69	1632.76	1616.2	1243.64	1827.03	2173.98	ENSG00000070476	ENSG00000070476
ENSG00000070495	JMJD6	0	0	1.57685	0	1.19086	1.86089	2.16932	0	0	0.952584	1	not	0.460191	1	not	-0.492393	1	not																ENSG00000070495	ENSG00000070495	ENSG00000070495	363.331	533.156	662.728	506.322	592.661	689.538	601.048	537.759	756.708	ENSG00000070495	ENSG00000070495
ENSG00000070501	POLB	6.2535	6.7394	6.94056	3.7219	5.03046	4.40766	5.08709	4.63898	4.04749	-0.59903	0.064296	down	-0.53329	0.088778	down	0.06574	1	not																ENSG00000070501	ENSG00000070501	ENSG00000070501	918.112	1222.41	1798.5	1097.03	1300.13	1746.17	1206.71	980.733	1287.4	ENSG00000070501	ENSG00000070501
ENSG00000070540	WIPI1	2.78247	5.98285	3.58354	0	0	3.92426	0	3.30625	2.26234	-1.65388	0.71417	not	-1.149	0.923538	not	0.504888	1	not																ENSG00000070540	ENSG00000070540	ENSG00000070540	12.7634	8.10884	3.55668	19.0875	11.7747	20.835	23.0817	6.77034	22.4765	ENSG00000070540	ENSG00000070540
ENSG00000070610	GBA2	3.33688	2.88702	4.22434	3.22744	2.3018	5.6551	2.20524	3.84148	1.31617	0.0982198	1	not	-0.504916	1	not	-0.603135	1	not																ENSG00000070610	ENSG00000070610	ENSG00000070610	45.0973	26.3537	91.2882	42.1935	37.2866	52.5835	56.3194	38.6877	76.1703	ENSG00000070610	ENSG00000070610
ENSG00000070614	NDST1	5.76692	2.2773	5.8221	4.71905	3.52391	4.64283	6.13997	6.23811	3.59334	-0.105804	1	not	0.203908	1	not	0.309712	1	not																ENSG00000070614	ENSG00000070614	ENSG00000070614	475.648	738.918	1508.03	715.281	549.487	780.815	757.08	559.037	942.764	ENSG00000070614	ENSG00000070614
ENSG00000070669	ASNS	14.0184	15.2105	19.3291	4.75689	6.14333	4.93104	4.39781	5.02497	6.04517	-1.61693	0.0217845	down	-1.65043	0.0245165	down	-0.0334944	1	not																ENSG00000070669	ENSG00000070669	ENSG00000070669	1000.65	1099.76	2021.38	2085.57	2147.91	2460.51	784.778	648.986	1053.9	ENSG00000070669	ENSG00000070669
ENSG00000070718	AP3M2	2.5205	1.3287	2.25912	1.55704	1.49503	2.43852	1.27004	1.85103	2.4166	-0.153818	1	not	-0.141499	1	not	0.0123198	1	not																ENSG00000070718	ENSG00000070718	ENSG00000070718	570.097	910.217	1209.27	654	960.621	980.235	563.194	613.2	920.287	ENSG00000070718	ENSG00000070718
ENSG00000070731	ST6GALNAC2	17.236	13.263	2.00115	8.90255	0	0	9.33206	13.9869	3.44434	-1.86815	0.843763	not	-0.280189	1	not	1.58796	1	not																ENSG00000070731	ENSG00000070731	ENSG00000070731	39.9919	60.8163	111.443	53.2442	66.7234	89.2927	51.703	50.294	146.097	ENSG00000070731	ENSG00000070731
ENSG00000070756	PABPC1	38.5738	22.621	21.0072	27.9595	23.6766	21.9548	37.7538	28.7709	30.5281	-0.159647	1	not	0.239595	1	not	0.399242	1	not																ENSG00000070756	ENSG00000070756	ENSG00000070756	35488.1	35556.3	54653.2	34360.6	35342.8	57052.1	63603.9	53404.5	69202.6	ENSG00000070756	ENSG00000070756
ENSG00000070770	CSNK2A2	3.72301	3.52283	3.54013	3.54554	3.23896	3.45934	2.71691	3.47866	2.17915	-0.0743982	1	not	-0.365044	0.447341	not	-0.290645	1	not																ENSG00000070770	ENSG00000070770	ENSG00000070770	2352.72	3176.64	5065.9	2319.64	2836.73	3178.82	2286.01	3492.53	4520.27	ENSG00000070770	ENSG00000070770
ENSG00000070785	EIF2B3	6.49124	11.7461	3.98386	3.60097	3.91628	3.03827	4.37938	2.75994	9.19688	-1.07394	0.823137	not	-0.443866	1	not	0.630074	1	not																ENSG00000070785	ENSG00000070785	ENSG00000070785	515.64	757.163	1008.91	573.631	696.671	748.074	429.32	386.877	515.71	ENSG00000070785	ENSG00000070785
ENSG00000070814	TCOF1	6.58667	8.30036	7.80688	2.29117	1.7052	16.8944	10.0679	4.96082	3.357	-0.119442	1	not	-0.303723	1	not	-0.184281	1	not																ENSG00000070814	ENSG00000070814	ENSG00000070814	909.603	1084.56	1621.85	769.529	1002.81	907.809	1116.23	901.423	1125.07	ENSG00000070814	ENSG00000070814
ENSG00000070831	CDC42	8.46985	8.51232	7.157	4.01618	4.98803	3.7064	3.61079	5.03872	4.05913	-0.925343	0.0357909	down	-0.925566	0.0382697	down	-0.000223016	1	not																ENSG00000070831	ENSG00000070831	ENSG00000070831	3391.65	4024.01	7231.92	2624.03	4221.24	6127.46	3089.26	5942.43	7644.5	ENSG00000070831	ENSG00000070831
ENSG00000070882	OSBPL3	7.09915	2.66154	3.10139	0	2.08523	7.78902	0	5.07461	2.59064	-0.38138	1	not	-0.746718	1	not	-0.365339	1	not																ENSG00000070882	ENSG00000070882	ENSG00000070882	70.624	136.837	105.515	78.3594	154.053	146.837	89.557	101.555	206.034	ENSG00000070882	ENSG00000070882
ENSG00000070950	RAD18	3.59225	2.3209	2.11312	0	1.96748	4.78314	2.76813	3.7219	3.03827	-0.249712	1	not	0.247489	1	not	0.497201	1	not																ENSG00000070950	ENSG00000070950	ENSG00000070950	589.668	630.462	1091.9	563.585	660.366	827.445	586.275	757.311	970.235	ENSG00000070950	ENSG00000070950
ENSG00000070961	ATP2B1	1.7675	3.06825	2.10756	1.92619	2.54942	2.20091	2.42496	2.20416	2.21715	-0.0565281	1	not	-0.0203052	1	not	0.0362229	1	not																ENSG00000070961	ENSG00000070961	ENSG00000070961	1075.53	1439.32	1839.99	1552.12	1586.64	1953.52	2090.28	1452.72	2051.6	ENSG00000070961	ENSG00000070961
ENSG00000071054	MAP4K4	4.69699	6.77869	5.29785	2.86958	3.45398	3.31574	3.36124	3.36655	3.40163	-0.799186	0.0966382	down	-0.727634	0.127136	not	0.0715522	1	not																ENSG00000071054	ENSG00000071054	ENSG00000071054	3027.47	3711.82	5555.54	3802.44	3791.46	4343.59	2624.85	2740.05	3793.53	ENSG00000071054	ENSG00000071054
ENSG00000071073	MGAT4A	3.51527	3.36761	2.74354	1.86089	2.33149	3.0786	2.45205	2.58961	2.51119	-0.404853	0.527763	not	-0.349978	0.662772	not	0.054875	1	not																ENSG00000071073	ENSG00000071073	ENSG00000071073	889.182	1129.16	1489.06	951.363	1048.93	1156.84	1277.8	1388.89	1649.52	ENSG00000071073	ENSG00000071073
ENSG00000071082	RPL31	46.1143	49.7867	41.0351	32.4006	37.6647	27.5189	42.7318	55.1243	46.9053	-0.488783	0.288086	not	0.080174	1	not	0.568957	1	not																ENSG00000071082	ENSG00000071082	ENSG00000071082	35003.1	34934.9	65150.1	35300.9	44403.5	63187.5	67056	59835.3	80564.4	ENSG00000071082	ENSG00000071082
ENSG00000071127	WDR1	6.72078	5.78263	4.8413	3.62281	3.57701	3.98041	3.25259	3.6261	3.58245	-0.633545	0.103777	not	-0.729455	0.0809472	down	-0.0959104	1	not																ENSG00000071127	ENSG00000071127	ENSG00000071127	4879.01	6176.91	8249.13	5884.99	6543.8	7226.75	5170.3	5551.68	6154.81	ENSG00000071127	ENSG00000071127
ENSG00000071189	SNX13	2.76608	2.02184	2.36103	3.0486	4.69181	1.73735	2.22471	2.43956	2.52877	0.406815	1	not	0.00887139	1	not	-0.397944	1	not																ENSG00000071189	ENSG00000071189	ENSG00000071189	543.72	609.177	961.49	480.202	608.361	946.502	624.129	678.969	1120.08	ENSG00000071189	ENSG00000071189
ENSG00000071205	ARHGAP10	7.56579	5.55605	11.1886	4.33415	4.79762	15.9086	14.9557	9.45844	13.3307	0.0426783	1	not	0.634702	1	not	0.592024	1	not																ENSG00000071205	ENSG00000071205	ENSG00000071205	315.681	479.435	650.873	359.649	522.013	577.426	224.354	326.911	382.1	ENSG00000071205	ENSG00000071205
ENSG00000071242	RPS6KA2	5.57723	6.46097	7.4068	3.08688	4.30379	1.82614	3.19189	5.83161	3.69314	-1.07706	0.201286	not	-0.612682	0.528941	not	0.464379	1	not																ENSG00000071242	ENSG00000071242	ENSG00000071242	176.985	166.231	264.38	341.567	242.363	340.304	296.369	287.256	304.681	ENSG00000071242	ENSG00000071242
ENSG00000071243	ING3	1.75447	2.20633	2.81013	2.62149	1.65127	5.78578	0	2.15946	1.88289	0.570995	1	not	-0.744159	1	not	-1.31515	1	not																ENSG00000071243	ENSG00000071243	ENSG00000071243	479.903	659.857	874.944	381.751	555.374	788.752	584.429	530.021	939.017	ENSG00000071243	ENSG00000071243
ENSG00000071246	VASH1	4.45221	6.07327	6.30336	2.71486	2.40196	3.87878	2.5391	3.62391	0	-0.903645	0.446168	not	-1.44923	0.234016	not	-0.545584	1	not																ENSG00000071246	ENSG00000071246	ENSG00000071246	167.626	316.245	386.493	391.797	394.453	280.776	258.515	291.125	380.851	ENSG00000071246	ENSG00000071246
ENSG00000071537	SEL1L	3.69314	3.47436	4.16128	2.3831	1.7675	3.0962	3.54771	2.89522	2.8983	-0.644576	0.208243	not	-0.278308	0.816786	not	0.366268	1	not																ENSG00000071537	ENSG00000071537	ENSG00000071537	4097.04	5205.88	9763.09	4745.77	5619.49	6599.72	5378.04	5521.7	7010.16	ENSG00000071537	ENSG00000071537
ENSG00000071539	TRIP13	2.96921	3.35064	4.28322	4.00808	3.77418	3.40163	2.09642	1.91903	1.25846	0.07694	1	not	-1.00754	0.115414	not	-1.08448	0.911095	not																ENSG00000071539	ENSG00000071539	ENSG00000071539	501.175	426.728	560.77	240.101	313.993	602.229	369.307	524.218	1142.55	ENSG00000071539	ENSG00000071539
ENSG00000071553	ATP6AP1	30.7105	28.789	26.2691	16.923	18.1145	19.0192	23.8309	18.967	17.2212	-0.665974	0.0625385	down	-0.515029	0.119171	not	0.150944	1	not																ENSG00000071553	ENSG00000071553	ENSG00000071553	3510.78	5375.15	7295.94	6427.48	6735.14	5267.27	3382.85	4342.69	6077.39	ENSG00000071553	ENSG00000071553
ENSG00000071564	TCF3	7.73795	7.90381	6.6469	5.58634	5.56361	5.28777	4.45718	5.20067	4.23272	-0.439301	0.0842689	down	-0.682204	0.0327965	down	-0.242904	1	not																ENSG00000071564	ENSG00000071564	ENSG00000071564	3393.36	4166.93	6673.52	3626.63	4120.17	4624.37	3441.02	3589.25	5163.35	ENSG00000071564	ENSG00000071564
ENSG00000071575	TRIB2	3.357	3.98847	2.27624	2.29436	2.46765	2.81833	4.00346	2.26983	4.4996	-0.344032	1	not	0.16304	1	not	0.507071	1	not																ENSG00000071575	ENSG00000071575	ENSG00000071575	207.618	276.714	499.121	458.101	471.97	750.058	405.315	382.041	518.208	ENSG00000071575	ENSG00000071575
ENSG00000071626	DAZAP1	20.2834	23.0648	18.6585	14.742	11.5066	11.0237	17.7589	11.2856	18.342	-0.734323	0.190653	not	-0.38795	0.60497	not	0.346373	1	not																ENSG00000071626	ENSG00000071626	ENSG00000071626	5141.94	8436.24	12582.4	7028.23	8114.75	7090.83	3150.19	5710.3	7618.28	ENSG00000071626	ENSG00000071626
ENSG00000071655	MBD3	4.42866	3.21174	4.66727	4.10472	2.21174	2.87573	3.08377	2.25054	2.09307	-0.421076	0.796016	not	-0.728631	0.430751	not	-0.307556	1	not																ENSG00000071655	ENSG00000071655	ENSG00000071655	873.015	1183.89	1279.22	1310.01	1101.92	1256.05	865.102	883.046	1082.62	ENSG00000071655	ENSG00000071655
ENSG00000071794	HLTF	5.44836	3.3995	4.28806	0.931611	2.70666	4.06962	1.5462	1.21955	2.065	-0.769109	0.63429	not	-1.4432	0.294087	not	-0.674087	1	not																ENSG00000071794	ENSG00000071794	ENSG00000071794	525	668.979	1152.36	810.718	755.545	950.471	844.79	601.593	817.894	ENSG00000071794	ENSG00000071794
ENSG00000071859	FAM50A	12.517	13.3356	13.3502	6.17193	6.33801	9.27822	7.55291	10.6562	8.11181	-0.847411	0.0734698	down	-0.574745	0.178971	not	0.272666	1	not																ENSG00000071859	ENSG00000071859	ENSG00000071859	194.854	398.347	590.409	544.497	426.834	302.603	423.78	235.995	400.831	ENSG00000071859	ENSG00000071859
ENSG00000071889	FAM3A	14.8684	7.77566	10.0806	7.43196	3.2936	11.2109	11.0237	4.42	6.2758	-0.577048	1	not	-0.591387	1	not	-0.0143384	1	not																ENSG00000071889	ENSG00000071889	ENSG00000071889	180.389	213.871	316.545	233.069	269.837	312.524	198.503	238.896	267.22	ENSG00000071889	ENSG00000071889
ENSG00000071894	CPSF1	13.5124	21.4182	21.9996	13.453	12.2487	20.196	18.5575	11.9278	15.4354	-0.310771	1	not	-0.31005	1	not	0.00072129	1	not																ENSG00000071894	ENSG00000071894	ENSG00000071894	442.464	623.367	740.975	525.41	451.364	527.819	339.763	341.419	519.456	ENSG00000071894	ENSG00000071894
ENSG00000071967	CYBRD1	20.6398	24.7947	17.0674	7.49319	7.9563	6.53965	12.7085	7.34232	11.9114	-1.50711	0.0472489	down	-0.967531	0.11219	not	0.539577	1	not																ENSG00000071967	ENSG00000071967	ENSG00000071967	343.76	398.347	650.873	379.742	471.97	674.656	551.191	613.2	876.583	ENSG00000071967	ENSG00000071967
ENSG00000071994	PDCD2	7.14098	6.36064	5.71228	4.20524	5.03459	3.11902	3.69645	4.15419	3.98156	-0.636606	0.137987	not	-0.699432	0.121999	not	-0.0628267	1	not																ENSG00000071994	ENSG00000071994	ENSG00000071994	3848.58	4537.91	7301.87	3232.83	4878.66	6063.96	5260.78	5188.02	7077.59	ENSG00000071994	ENSG00000071994
ENSG00000072042	RDH11	3.37929	2.92808	2.46661	2.64511	1.47842	2.90652	2.84702	1.45287	1.22459	-0.319698	1	not	-0.667395	0.726442	not	-0.347697	1	not																ENSG00000072042	ENSG00000072042	ENSG00000072042	1503.53	2253.24	3497.4	1919.8	2596.33	2780.97	2933.22	2599.81	3684.89	ENSG00000072042	ENSG00000072042
ENSG00000072062	PRKACA	15.647	19.3201	11.9852	9.18574	13.5174	12.2615	6.02541	13.893	7.01442	-0.4253	0.917014	not	-0.801831	0.509633	not	-0.376531	1	not																ENSG00000072062	ENSG00000072062	ENSG00000072062	635.616	952.789	1000.61	907.161	945.903	887.966	518.877	713.788	1050.15	ENSG00000072062	ENSG00000072062
ENSG00000072071	ADGRL1	16.495	11.7381	9.64364	11.9975	9.30084	5.36165	9.17184	8.62614	14.7763	-0.50664	0.944137	not	-0.217583	1	not	0.289056	1	not																ENSG00000072071	ENSG00000072071	ENSG00000072071	1252.51	1642.04	2259.68	906.156	1291.29	1325.5	492.102	1387.92	1846.82	ENSG00000072071	ENSG00000072071
ENSG00000072110	ACTN1	7.80912	7.73574	6.46097	4.57775	5.12889	3.64692	4.22674	4.22913	4.13412	-0.720663	0.050608	down	-0.80561	0.0421999	down	-0.0849476	1	not																ENSG00000072110	ENSG00000072110	ENSG00000072110	12109	13617.8	21087.6	12238.1	17297.1	19417.2	14258	18009.1	24473.1	ENSG00000072110	ENSG00000072110
ENSG00000072121	ZFYVE26	0	2.24732	2.57004	2.35682	2.17915	0	0	1.19886	1.58137	-0.0868365	1	not	-0.793038	1	not	-0.706202	1	not																ENSG00000072121	ENSG00000072121	ENSG00000072121	225.486	363.884	505.049	314.442	405.247	349.233	228.047	297.895	489.488	ENSG00000072121	ENSG00000072121
ENSG00000072134	EPN2	1.69022	1.96631	0.869542	1.6154	0.91925	6.94829	3.54771	0	1.82865	1.06708	1	not	0.248371	1	not	-0.818708	1	not																ENSG00000072134	ENSG00000072134	ENSG00000072134	86.7909	108.456	169.535	142.654	136.391	124.018	102.483	80.2769	143.6	ENSG00000072134	ENSG00000072134
ENSG00000072135	PTPN18	5.07184	5.51992	5.5985	5.38357	4.49084	4.30257	5.39969	3.58789	4.43608	-0.191576	0.971721	not	-0.270347	0.766943	not	-0.0787708	1	not																ENSG00000072135	ENSG00000072135	ENSG00000072135	936.832	1308.56	1728.55	1242.7	1502.26	1142.95	1295.35	1422.74	1314.87	ENSG00000072135	ENSG00000072135
ENSG00000072210	ALDH3A2	6.54326	4.92294	6.87336	3.46899	3.6524	5.66433	2.52877	4.92564	6.43616	-0.520425	0.842741	not	-0.400853	1	not	0.119572	1	not																ENSG00000072210	ENSG00000072210	ENSG00000072210	233.995	302.054	362.782	229.051	358.148	346.257	281.597	436.204	439.54	ENSG00000072210	ENSG00000072210
ENSG00000072274	TFRC	1.93924	3.56615	3.77641	2.93014	3.06411	2.721	3.63267	3.75188	2.38729	-0.0908627	1	not	0.0742263	1	not	0.165089	1	not																ENSG00000072274	ENSG00000072274	ENSG00000072274	1156.36	1820.43	2464.78	718.294	674.103	720.294	1009.13	1193.51	1603.32	ENSG00000072274	ENSG00000072274
ENSG00000072310	SREBF1	3.62172	2.31772	4.80158	0	3.782	6.77494	5.55001	2.18895	12.3645	-0.0249405	1	not	0.90431	1	not	0.92925	1	not																ENSG00000072310	ENSG00000072310	ENSG00000072310	79.9838	56.7619	154.123	38.1751	75.5545	154.774	52.6263	97.6864	429.551	ENSG00000072310	ENSG00000072310
ENSG00000072364	AFF4	0	1.8009	2.47076	3.23477	0	3.31574	2.55767	2.84497	2.18024	0.616809	1	not	0.827948	1	not	0.211139	1	not																ENSG00000072364	ENSG00000072364	ENSG00000072364	655.186	545.32	867.83	700.211	598.548	923.683	806.936	858.866	1393.54	ENSG00000072364	ENSG00000072364
ENSG00000072422	RHOBTB1	2.14848	1.26774	2.26234	3.72966	3.61516	33.8748	2.63074	3.61626	0	2.85974	0.900888	not	0.137637	1	not	-2.7221	1	not																ENSG00000072422	ENSG00000072422	ENSG00000072422	112.318	245.292	444.585	96.4423	150.128	206.365	110.792	125.735	211.029	ENSG00000072422	ENSG00000072422
ENSG00000072501	SMC1A	8.20179	7.50806	6.83531	4.6944	4.69828	5.42766	3.92198	4.24591	3.86745	-0.605239	0.0339538	down	-0.90554	0.016748	down	-0.300301	1	not																ENSG00000072501	ENSG00000072501	ENSG00000072501	5277.23	8152.43	11715.7	8503	9481.6	8557.21	8714.73	7713.35	9552.5	ENSG00000072501	ENSG00000072501
ENSG00000072506	HSD17B10	51.5422	34.4692	37.8433	25.2312	20.6902	33.2518	26.7216	21.3434	42.5823	-0.645565	0.625246	not	-0.450313	0.903516	not	0.195252	1	not																ENSG00000072506	ENSG00000072506	ENSG00000072506	1943.44	2984.05	3711.99	2912.36	3002.55	2847.44	1142.08	1980.81	1825.59	ENSG00000072506	ENSG00000072506
ENSG00000072518	MARK2	0	1.9534	1.66112	0	3.08067	2.14738	2.47699	0	2.85727	0.532468	1	not	0.561487	1	not	0.0290184	1	not																ENSG00000072518	ENSG00000072518	ENSG00000072518	785.373	898.054	1224.68	618.838	777.132	931.62	709.993	766.983	901.557	ENSG00000072518	ENSG00000072518
ENSG00000072609	CHFR	8.82311	5.59242	5.39089	4.43608	3.48296	8.39314	5.54097	3.55855	3.68542	-0.280018	1	not	-0.631523	0.930797	not	-0.351505	1	not																ENSG00000072609	ENSG00000072609	ENSG00000072609	604.133	918.326	1182	803.686	598.548	724.263	665.676	631.576	719.247	ENSG00000072609	ENSG00000072609
ENSG00000072657	TRHDE	4.31713	5.34708	5.42471	3.25574	2.88291	6.48054	3.76191	3.02588	6.11654	-0.25787	1	not	-0.225635	1	not	0.0322352	1	not																ENSG00000072657	ENSG00000072657	ENSG00000072657	761.548	741.959	1225.87	891.087	826.193	1062.58	1405.21	1087.12	1612.06	ENSG00000072657	ENSG00000072657
ENSG00000072682	P4HA2	9.77911	6.77682	4.82273	3.62063	3.29676	7.7601	5.24191	3.73077	9.66753	-0.542566	1	not	-0.197753	1	not	0.344813	1	not																ENSG00000072682	ENSG00000072682	ENSG00000072682	28.0794	61.8299	97.216	132.608	189.377	132.947	62.7822	112.194	107.388	ENSG00000072682	ENSG00000072682
ENSG00000072694	FCGR2B	44.7683	30.1692	7.29082	3.96432	3.54446	12.3947	26.5327	17.2878	29.4173	-2.04661	0.569627	not	-0.167046	1	not	1.87957	1	not																ENSG00000072694	ENSG00000072694	ENSG00000072694	16.1669	6.08163	75.8759	162.746	146.203	243.074	859.563	1181.91	1699.47	ENSG00000072694	ENSG00000072694
ENSG00000072736	NFATC3	0	1.65409	1.66671	0	1.96864	2.29117	0.747471	1.66531	0	0.359258	1	not	-0.46083	1	not	-0.820089	1	not																ENSG00000072736	ENSG00000072736	ENSG00000072736	24.6759	48.653	30.8246	52.2396	5.88736	30.7564	43.3936	20.311	13.7356	ENSG00000072736	ENSG00000072736
ENSG00000072756	TRNT1	3.70972	1.26312	1.67367	2.96098	1.51777	5.40851	2.77837	3.88218	3.20129	0.572973	1	not	0.56926	1	not	-0.00371285	1	not																ENSG00000072756	ENSG00000072756	ENSG00000072756	354.822	380.102	538.244	319.465	401.322	586.355	496.718	521.316	864.096	ENSG00000072756	ENSG00000072756
ENSG00000072778	ACADVL	37.2249	62.5006	37.3413	95.3453	44.5646	94.4841	66.3306	47.2199	35.6103	0.774056	0.670884	not	0.121989	1	not	-0.652067	1	not																ENSG00000072778	ENSG00000072778	ENSG00000072778	587.115	797.707	1184.37	599.751	749.657	625.049	290.829	472.957	610.611	ENSG00000072778	ENSG00000072778
ENSG00000072786	STK10	2.9137	3.54554	2.8542	3.20547	1.04659	2.59373	1.85473	2.14188	2.16384	-0.444098	0.883596	not	-0.596279	0.712612	not	-0.152181	1	not																ENSG00000072786	ENSG00000072786	ENSG00000072786	783.671	922.381	1199.79	1100.05	1075.42	1166.76	1048.83	719.591	987.716	ENSG00000072786	ENSG00000072786
ENSG00000072803	FBXW11	0	1.75447	1.53996	2.07963	1.52575	0	0	0	0.97558	0.130126	1	not	-1.75569	1	not	-1.88582	1	not																ENSG00000072803	ENSG00000072803	ENSG00000072803	528.404	628.435	1007.73	580.663	626.023	742.121	778.315	644.15	906.551	ENSG00000072803	ENSG00000072803
ENSG00000072849	DERL2	2.16822	2.32514	1.59482	1.35897	2.07064	4.55748	2.64101	0	1.90345	0.391658	1	not	-0.421903	1	not	-0.813561	1	not																ENSG00000072849	ENSG00000072849	ENSG00000072849	577.755	793.653	995.871	696.193	738.864	679.616	709.993	530.988	764.2	ENSG00000072849	ENSG00000072849
ENSG00000072952	IRAG1	6.22618	4.72947	2.2741	2.8296	2.27517	1.82614	1.28806	0	0	-0.932669	0.619162	not	-3.36051	0.161263	not	-2.42785	1	not																ENSG00000072952	ENSG00000072952	ENSG00000072952	52.7553	135.823	270.308	101.465	187.414	176.601	123.718	153.783	168.574	ENSG00000072952	ENSG00000072952
ENSG00000072954	TMEM38A	7.00856	5.84114	9.31217	7.3506	5.94384	9.51668	8.74723	3.2673	17.3624	0.0416574	1	not	0.406602	1	not	0.364944	1	not																ENSG00000072954	ENSG00000072954	ENSG00000072954	197.407	270.633	514.533	313.438	288.481	272.839	152.339	222.454	304.681	ENSG00000072954	ENSG00000072954
ENSG00000072958	AP1M1	6.21257	5.27483	4.8029	4.53098	3.10657	4.90679	3.34535	3.49694	4.25191	-0.376976	0.606599	not	-0.554207	0.341235	not	-0.177231	1	not																ENSG00000072958	ENSG00000072958	ENSG00000072958	1124.88	1559.94	1899.27	1418.51	1558.19	1178.66	895.57	1193.51	1406.03	ENSG00000072958	ENSG00000072958
ENSG00000073008	PVR	1.96864	3.05687	3.145	2.84087	2.9363	3.80438	2.16165	1.50321	3.41016	0.229833	1	not	-0.207691	1	not	-0.437525	1	not																ENSG00000073008	ENSG00000073008	ENSG00000073008	386.305	632.49	733.862	553.539	692.746	580.402	457.941	367.533	415.815	ENSG00000073008	ENSG00000073008
ENSG00000073050	XRCC1	6.79562	9.28387	6.9696	3.90148	4.09066	4.88131	4.15655	5.57875	4.2784	-0.840311	0.112926	not	-0.717872	0.167663	not	0.122439	1	not																ENSG00000073050	ENSG00000073050	ENSG00000073050	216.977	357.803	417.317	409.88	445.477	378.998	213.275	241.798	272.215	ENSG00000073050	ENSG00000073050
ENSG00000073060	SCARB1	19.0455	23.6766	23.7664	8.80471	14.8858	11.5066	11.8022	14.9265	19.4645	-0.917648	0.14056	not	-0.525423	0.430751	not	0.392225	1	not																ENSG00000073060	ENSG00000073060	ENSG00000073060	1540.11	1981.6	3010.14	1128.17	1843.73	2004.12	1347.05	1630.69	2127.77	ENSG00000073060	ENSG00000073060
ENSG00000073111	MCM2	3.0548	3.81897	3.15332	1.73999	2.45309	3.00113	2.42391	2.66974	2.36734	-0.478994	0.401029	not	-0.426464	0.505862	not	0.0525302	1	not																ENSG00000073111	ENSG00000073111	ENSG00000073111	1535.86	1155.51	1767.67	376.728	837.968	2102.35	883.568	1926.65	4330.47	ENSG00000073111	ENSG00000073111
ENSG00000073331	ALPK1	1.95223	4.60573	3.10761	2.64306	1.54931	4.02776	1.75969	0	1.83863	-0.233693	1	not	-1.42553	0.62743	not	-1.19184	1	not																ENSG00000073331	ENSG00000073331	ENSG00000073331	308.874	310.163	492.008	304.396	383.66	547.662	352.688	392.68	543.182	ENSG00000073331	ENSG00000073331
ENSG00000073350	LLGL2	1.91664	1.44592	3.4283	2.13084	3.6579	19.0893	4.06146	3.23791	1.44417	1.87321	0.943282	not	0.364623	1	not	-1.50858	1	not																ENSG00000073350	ENSG00000073350	ENSG00000073350	398.217	498.694	580.925	322.479	517.107	732.2	239.126	432.335	610.611	ENSG00000073350	ENSG00000073350
ENSG00000073417	PDE8A	0	7.53151	5.13449	0	0	9.40933	11.5027	3.66339	6.41851	-0.428798	1	not	0.769041	1	not	1.19784	1	not																ENSG00000073417	ENSG00000073417	ENSG00000073417	62.966	55.7483	118.556	66.3041	46.1177	57.5442	98.7897	81.2441	73.6729	ENSG00000073417	ENSG00000073417
ENSG00000073464	CLCN4	0	2.19873	3.74188	2.74969	2.08747	3.29676	1.72805	0	3.75411	0.45334	1	not	-0.115867	1	not	-0.569207	1	not																ENSG00000073464	ENSG00000073464	ENSG00000073464	245.908	353.748	550.1	427.963	361.091	558.575	327.76	284.354	580.642	ENSG00000073464	ENSG00000073464
ENSG00000073536	NLE1	4.06962	2.31242	4.8029	4.77525	4.18025	6.10819	9.6975	2.68308	4.18263	0.429518	1	not	0.566424	1	not	0.136907	1	not																ENSG00000073536	ENSG00000073536	ENSG00000073536	231.442	331.449	452.884	275.262	339.505	347.249	278.827	251.47	275.961	ENSG00000073536	ENSG00000073536
ENSG00000073578	SDHA	6.02212	7.57439	6.08655	4.34024	5.14289	1.62988	3.99885	4.03008	6.40091	-0.824704	0.444193	not	-0.4479	0.901775	not	0.376804	1	not																ENSG00000073578	ENSG00000073578	ENSG00000073578	610.94	944.68	1103.76	401.843	904.691	932.612	427.473	891.751	1348.59	ENSG00000073578	ENSG00000073578
ENSG00000073584	SMARCE1	6.15004	6.24153	5.31084	4.01155	3.68431	4.35855	3.63486	4.41136	3.1679	-0.554384	0.0955852	down	-0.65863	0.0697652	down	-0.104246	1	not																ENSG00000073584	ENSG00000073584	ENSG00000073584	2279.54	2583.68	4109.15	1885.65	2170.47	3391.14	2829.82	2971.21	3286.56	ENSG00000073584	ENSG00000073584
ENSG00000073614	KDM5A	2.6841	3.02898	2.04691	3.08274	1.07675	3.48511	2.13416	3.04963	2.70563	-0.0216142	1	not	0.0238649	1	not	0.0454791	1	not																ENSG00000073614	ENSG00000073614	ENSG00000073614	1740.07	1737.32	2961.53	1997.16	1828.03	2109.29	2996.93	2349.31	2608.52	ENSG00000073614	ENSG00000073614
ENSG00000073737	DHRS9	1.783	2.23765	2.3768	1.99307	2.06613	1.16593	1.2345	2.53497	0	-0.292029	1	not	-0.763135	0.9877	not	-0.471106	1	not																ENSG00000073737	ENSG00000073737	ENSG00000073737	4197.45	4894.7	6993.62	3435.76	5670.51	6492.57	4626.5	6080.73	8280.09	ENSG00000073737	ENSG00000073737
ENSG00000073756	PTGS2	1.66531	0	4.13176	0	3.0455	8.62614	2.74867	2.32302	3.72633	1.00961	1	not	0.601854	1	not	-0.407756	1	not																ENSG00000073756	ENSG00000073756	ENSG00000073756	46.799	56.7619	144.638	111.511	104.991	138.9	98.7897	95.752	121.123	ENSG00000073756	ENSG00000073756
ENSG00000073792	IGF2BP2	13.1196	13.2389	10.9552	7.11505	6.4663	8.30036	7.98386	7.27853	8.27859	-0.769981	0.0343258	down	-0.664532	0.0510144	down	0.105449	1	not																ENSG00000073792	ENSG00000073792	ENSG00000073792	4468.03	6773.92	9060.05	9995.84	9060.65	8115.71	6162.82	5999.49	8886.95	ENSG00000073792	ENSG00000073792
ENSG00000073803	MAP3K13	10.4457	10.9444	8.92925	6.88291	6.92513	7.21947	8.72645	8.95338	7.98617	-0.52796	0.0550628	down	-0.24038	0.357537	not	0.28758	1	not																ENSG00000073803	ENSG00000073803	ENSG00000073803	5010.9	6957.39	10557.4	8437.7	7785.05	7085.87	2763.34	6614.62	7665.73	ENSG00000073803	ENSG00000073803
ENSG00000073849	ST6GAL1	2.90138	2.16056	3.73743	2.59373	2.14518	6.45565	0	1.89017	2.8378	0.347325	1	not	-0.896181	1	not	-1.24351	1	not																ENSG00000073849	ENSG00000073849	ENSG00000073849	521.597	768.313	1074.12	497.281	629.948	991.148	579.812	874.341	1271.17	ENSG00000073849	ENSG00000073849
ENSG00000073910	FRY	1.94515	2.47596	2.48218	3.00113	2.95789	1.85226	3.06101	3.04963	2.69436	0.178275	1	not	0.351038	0.750008	not	0.172763	1	not																ENSG00000073910	ENSG00000073910	ENSG00000073910	1286.55	1589.33	2281.02	1108.08	1326.62	1776.92	1246.41	1755.45	2633.49	ENSG00000073910	ENSG00000073910
ENSG00000073921	PICALM	2.12974	2.97744	2.43852	1.74922	2.536	3.82909	0.95456	2.5236	2.35576	0.104816	1	not	-0.371187	1	not	-0.476002	1	not																ENSG00000073921	ENSG00000073921	ENSG00000073921	1382.7	1886.32	2635.5	1646.55	1981.1	2570.64	2337.72	2090.1	2940.67	ENSG00000073921	ENSG00000073921
ENSG00000073969	NSF	5.0236	5.19784	3.89466	2.90036	2.85625	5.86504	2.5453	2.61224	2.61738	-0.280527	1	not	-0.860443	0.482077	not	-0.579916	1	not																ENSG00000073969	ENSG00000073969	ENSG00000073969	3378.89	4010.84	6217.08	2983.68	4529.34	5560.95	3941.43	5138.69	7032.64	ENSG00000073969	ENSG00000073969
ENSG00000074054	CLASP1	1.761	1.92857	3.50664	1.70656	1.02194	4.08715	2.64511	2.15397	2.46349	-0.0783868	1	not	0.0132464	1	not	0.0916332	1	not																ENSG00000074054	ENSG00000074054	ENSG00000074054	396.515	472.34	803.81	424.949	468.045	570.481	496.718	561.938	573.15	ENSG00000074054	ENSG00000074054
ENSG00000074071	MRPS34	5.73875	7.90836	8.35391	5.74812	6.08655	3.62063	4.61211	4.9041	5.2177	-0.509468	0.48107	not	-0.578429	0.410106	not	-0.0689609	1	not																ENSG00000074071	ENSG00000074071	ENSG00000074071	1033.83	1671.43	2365.19	848.893	1358.02	1427.69	601.971	1621.01	2012.89	ENSG00000074071	ENSG00000074071
ENSG00000074201	CLNS1A	8.87065	9.02358	6.35018	4.46464	6.89823	5.67821	6.10819	7.80465	5.7185	-0.508636	0.509501	not	-0.304494	0.922465	not	0.204142	1	not																ENSG00000074201	ENSG00000074201	ENSG00000074201	1292.5	1576.16	2323.7	675.096	1448.29	2328.55	1528.93	1824.12	3607.48	ENSG00000074201	ENSG00000074201
ENSG00000074219	TEAD2	8.86271	6.72078	10.2282	5.02085	0	4.63257	4.39904	3.145	5.74656	-1.41891	0.248158	not	-0.95762	0.450312	not	0.461293	1	not																ENSG00000074219	ENSG00000074219	ENSG00000074219	3.40357	0	0	0	0	0	0	1.93438	1.24869	ENSG00000074219	ENSG00000074219
ENSG00000074266	EED	0	0	2.61121	0	3.08481	5.08015	2.5824	1.12077	1.42647	1.64473	0.972143	not	0.97414	1	not	-0.670587	1	not																ENSG00000074266	ENSG00000074266	ENSG00000074266	606.686	614.245	1030.25	297.364	500.426	1105.24	367.461	832.752	2036.62	ENSG00000074266	ENSG00000074266
ENSG00000074319	TSG101	2.53807	2.05823	2.61635	1.90585	1.83863	0	1.36485	1.61977	0	-0.945765	0.753942	not	-1.27298	0.600694	not	-0.327219	1	not																ENSG00000074319	ENSG00000074319	ENSG00000074319	984.482	1002.46	1818.65	1013.65	1385.49	1963.45	1144.85	1044.57	1573.35	ENSG00000074319	ENSG00000074319
ENSG00000074356	NCBP3	2.20091	1.97215	3.23372	2.6256	1.89621	3.38248	1.61395	0	2.83267	0.0937918	1	not	-0.736136	1	not	-0.829928	1	not																ENSG00000074356	ENSG00000074356	ENSG00000074356	692.626	737.905	1377.62	811.723	927.259	933.604	775.545	638.347	947.758	ENSG00000074356	ENSG00000074356
ENSG00000074370	ATP2A3	23.361	8.39314	21.2903	13.7234	34.2939	5.52743	37.1092	13.0536	8.36614	0.013546	1	not	0.141951	1	not	0.128405	1	not																ENSG00000074370	ENSG00000074370	ENSG00000074370	98.7034	165.218	273.864	181.834	175.64	163.703	127.411	153.783	151.092	ENSG00000074370	ENSG00000074370
ENSG00000074416	MGLL	6.9871	5.84114	6.37811	5.66125	5.68439	7.94714	2.39777	3.24106	5.16256	0.00647678	1	not	-0.830368	0.31796	not	-0.836844	1	not																ENSG00000074416	ENSG00000074416	ENSG00000074416	151.459	245.292	327.215	321.474	330.673	260.933	348.072	249.535	355.878	ENSG00000074416	ENSG00000074416
ENSG00000074582	BCS1L	8.10476	7.19319	6.46808	4.67888	4.4771	5.12889	4.84928	5.56512	3.11176	-0.607591	0.208285	not	-0.686326	0.170908	not	-0.0787356	1	not																ENSG00000074582	ENSG00000074582	ENSG00000074582	661.994	1173.75	1451.13	1278.87	1108.79	1219.34	596.431	690.575	799.164	ENSG00000074582	ENSG00000074582
ENSG00000074621	SLC24A1	5.69987	4.61211	1.88653	3.12733	2.22147	3.5781	0	2.31242	4.87195	-0.450473	1	not	-0.763771	1	not	-0.313299	1	not																ENSG00000074621	ENSG00000074621	ENSG00000074621	93.5981	121.633	137.525	158.728	156.996	94.2534	175.421	95.752	149.843	ENSG00000074621	ENSG00000074621
ENSG00000074657	ZNF532	3.16374	2.25054	2.19548	4.71515	3.16374	5.42029	5.90511	0	0	0.805415	1	not	-0.365887	1	not	-1.1713	1	not																ENSG00000074657	ENSG00000074657	ENSG00000074657	201.661	360.843	599.894	416.912	437.627	407.77	184.654	183.766	218.521	ENSG00000074657	ENSG00000074657
ENSG00000074695	LMAN1	14.6285	14.7249	9.03173	9.37774	9.27258	10.1765	10.639	11.3421	9.81875	-0.413134	0.63429	not	-0.271525	0.965086	not	0.141608	1	not																ENSG00000074695	ENSG00000074695	ENSG00000074695	2914.3	3611.48	4633.17	3318.22	3810.1	4662.07	4791.76	4191.81	5758.97	ENSG00000074695	ENSG00000074695
ENSG00000074696	HACD3	3.29571	3.27045	3.47758	2.14958	2.95686	1.98843	2.39777	2.3789	2.71178	-0.501447	0.167692	not	-0.423556	0.257362	not	0.0778909	1	not																ENSG00000074696	ENSG00000074696	ENSG00000074696	1110.41	1416.01	2199.21	921.225	1214.76	1501.11	1311.04	1596.83	1922.99	ENSG00000074696	ENSG00000074696
ENSG00000074706	IPCEF1	1.35303	0	1.69159	1.93094	1.92857	2.03782	1.63275	2.36734	1.7649	0.953803	0.606599	not	0.921062	0.669303	not	-0.0327405	1	not																ENSG00000074706	ENSG00000074706	ENSG00000074706	1282.29	1430.2	2112.67	1603.35	1839.8	2163.86	1744.05	1660.67	2032.87	ENSG00000074706	ENSG00000074706
ENSG00000074755	ZZEF1	3.27676	1.27004	4.37815	8.27618	9.8771	3.57592	8.73164	4.22554	2.25054	1.28372	0.703702	not	0.76889	1	not	-0.514831	1	not																ENSG00000074755	ENSG00000074755	ENSG00000074755	176.985	176.367	273.864	128.59	115.785	234.145	181.884	240.831	221.019	ENSG00000074755	ENSG00000074755
ENSG00000074800	ENO1	25.2027	26.9935	20.2154	10.7603	12.2615	11.2931	14.6398	14.4333	14.0606	-1.07738	0.0238057	down	-0.747403	0.053684	down	0.329978	1	not																ENSG00000074800	ENSG00000074800	ENSG00000074800	26660.1	46266	59346.8	40805.1	56930.8	49078.2	27752.5	39748.7	54038.5	ENSG00000074800	ENSG00000074800
ENSG00000074842	MYDGF	5.49596	5.69057	3.81224	3.29044	4.98939	0	2.52257	4.16365	1.97448	-0.857172	0.815974	not	-0.792289	0.900746	not	0.0648831	1	not																ENSG00000074842	ENSG00000074842	ENSG00000074842	1672.85	1331.88	2433.96	672.082	1460.07	2544.84	1878.85	1739.98	3006.85	ENSG00000074842	ENSG00000074842
ENSG00000074855	ANO8	1.56776	0	4.4015	2.06951	0	0	1.91065	3.92769	1.93806	-1.52826	1	not	0.381551	1	not	1.90981	1	not																ENSG00000074855	ENSG00000074855	ENSG00000074855	5.95624	4.05442	3.55668	1.00461	0.981227	2.97642	3.69307	7.73753	2.49739	ENSG00000074855	ENSG00000074855
ENSG00000074935	TUBE1	13.8361	6.52167	3.42723	3.58463	3.48833	1.93094	3.6524	3.92426	3.11072	-1.40143	0.665423	not	-1.15414	0.79969	not	0.247287	1	not																ENSG00000074935	ENSG00000074935	ENSG00000074935	106.361	111.497	174.277	164.756	118.728	217.279	131.104	110.26	198.542	ENSG00000074935	ENSG00000074935
ENSG00000074964	ARHGEF10L	0	1.45287	1.22708	1.56318	1.81609	1.86947	1.79198	0.824509	2.43435	0.969764	0.818685	not	0.914314	0.918318	not	-0.0554497	1	not																ENSG00000074964	ENSG00000074964	ENSG00000074964	2621.6	2774.24	4604.72	2456.27	2736.64	2933.76	1925.94	2028.2	3029.33	ENSG00000074964	ENSG00000074964
ENSG00000075089	ACTR6	3.90376	3.41229	4.58664	0	1.99075	1.64702	2.75789	2.81218	4.87997	-1.71016	0.212981	not	-0.18778	1	not	1.52238	1	not																ENSG00000075089	ENSG00000075089	ENSG00000075089	594.773	833.183	1346.8	860.949	772.226	1280.85	923.268	678.001	975.23	ENSG00000075089	ENSG00000075089
ENSG00000075131	TIPIN	1.44066	3.0786	4.26514	2.0287	3.75968	0	1.88896	3.27465	1.64133	-0.601784	1	not	-0.36836	1	not	0.233424	1	not																ENSG00000075131	ENSG00000075131	ENSG00000075131	464.587	678.102	973.345	554.543	480.801	772.878	423.78	417.827	548.176	ENSG00000075131	ENSG00000075131
ENSG00000075142	SRI	10.5502	9.20525	9.21922	4.66469	6.46986	3.74743	3.1502	5.1837	2.86137	-0.961224	0.078302	down	-1.3719	0.042705	down	-0.410676	1	not																ENSG00000075142	ENSG00000075142	ENSG00000075142	1206.56	1441.35	2565.55	769.529	1620.01	2113.26	1476.31	1766.09	2398.74	ENSG00000075142	ENSG00000075142
ENSG00000075151	EIF4G3	6.04022	6.44147	5.10795	3.1825	3.80102	6.19729	4.95268	5.16537	6.49481	-0.416286	0.803402	not	-0.0824252	1	not	0.333861	1	not																ENSG00000075151	ENSG00000075151	ENSG00000075151	1884.72	2266.42	3077.72	2587.87	2341.21	2658.94	3345.92	2039.81	2787.08	ENSG00000075151	ENSG00000075151
ENSG00000075188	NUP37	1.47506	1.87558	2.5236	1.09433	1.24422	5.12749	1.67228	1.63991	3.28412	0.34594	1	not	0.167257	1	not	-0.178683	1	not																ENSG00000075188	ENSG00000075188	ENSG00000075188	518.193	490.585	735.048	343.576	393.472	920.706	501.335	559.037	910.297	ENSG00000075188	ENSG00000075188
ENSG00000075213	SEMA3A	0	0	2.33466	1.27232	0	4.71905	2.62766	3.00629	3.45505	1.35968	1	not	1.96091	0.802859	not	0.601233	1	not																ENSG00000075213	ENSG00000075213	ENSG00000075213	143.801	239.211	350.926	117.539	165.827	196.444	221.584	105.424	226.014	ENSG00000075213	ENSG00000075213
ENSG00000075218	GTSE1	3.23791	2.44789	2.13305	1.97098	2.55458	2.76506	0	1.15729	0	-0.100916	1	not	-2.7562	0.0852365	down	-2.65528	1	not																ENSG00000075218	ENSG00000075218	ENSG00000075218	1487.36	2036.33	3521.11	1723.91	2269.58	2532.93	1689.58	1635.52	2271.37	ENSG00000075218	ENSG00000075218
ENSG00000075234	TTC38	8.4898	11.4258	10.6287	4.82008	4.70477	0	8.07665	7.05762	4.19809	-1.68114	0.136856	not	-0.659885	0.592203	not	1.02125	1	not																ENSG00000075234	ENSG00000075234	ENSG00000075234	269.733	313.204	443.4	273.253	425.852	332.367	296.369	289.19	455.773	ENSG00000075234	ENSG00000075234
ENSG00000075239	ACAT1	39.5895	13.3065	14.8395	8.04402	18.4161	10.1701	12.5789	17.9392	12.9046	-0.886879	0.929056	not	-0.641466	1	not	0.245413	1	not																ENSG00000075239	ENSG00000075239	ENSG00000075239	450.122	499.707	660.357	468.147	460.195	921.699	290.829	608.364	1050.15	ENSG00000075239	ENSG00000075239
ENSG00000075240	GRAMD4	2.05031	2.94966	2.46557	2.04691	1.32247	12.6995	2.64306	1.88896	3.00938	1.10595	1	not	0.0145842	1	not	-1.09136	1	not																ENSG00000075240	ENSG00000075240	ENSG00000075240	63.8169	69.9388	86.5459	78.3594	79.4794	108.143	56.3194	111.227	214.775	ENSG00000075240	ENSG00000075240
ENSG00000075292	ZNF638	2.15617	2.44685	3.84035	3.94254	3.02176	2.93322	3.02795	3.86406	3.37823	0.229248	1	not	0.282579	1	not	0.0533309	1	not																ENSG00000075292	ENSG00000075292	ENSG00000075292	1814.95	2084.99	3038.59	2486.4	2350.04	2734.34	3624.75	1993.38	2524.86	ENSG00000075292	ENSG00000075292
ENSG00000075303	SLC25A40	1.67506	2.81115	1.99654	0	2.65538	2.87163	1.27912	1.92857	1.5647	-0.230106	1	not	-0.441892	1	not	-0.211786	1	not																ENSG00000075303	ENSG00000075303	ENSG00000075303	679.011	913.258	1358.65	457.096	767.319	1060.6	753.387	971.061	1458.47	ENSG00000075303	ENSG00000075303
ENSG00000075340	ADD2	6.88291	7.94028	6.14333	4.54863	6.09154	3.73188	6.62492	5.16256	3.62938	-0.544821	0.546037	not	-0.443578	0.72194	not	0.101243	1	not																ENSG00000075340	ENSG00000075340	ENSG00000075340	1015.96	1515.34	1964.47	1253.75	1155.89	1043.73	752.464	913.996	1212.48	ENSG00000075340	ENSG00000075340
ENSG00000075391	RASAL2	0.884977	0	0	0	2.53394	2.24195	1.79836	1.87436	1.97914	2.43206	0.693773	not	2.67501	0.529599	not	0.242956	1	not																ENSG00000075391	ENSG00000075391	ENSG00000075391	1606.48	2021.13	3180.86	1594.31	1730.88	2102.35	1713.59	1703.22	1920.49	ENSG00000075391	ENSG00000075391
ENSG00000075407	ZNF37A	3.18354	3.47973	2.15178	4.24351	3.782	5.49447	3.26835	3.61189	2.44164	0.617052	0.395848	not	0.080651	1	not	-0.536401	1	not																ENSG00000075407	ENSG00000075407	ENSG00000075407	114.019	134.809	154.123	226.037	180.546	179.577	228.971	175.062	186.055	ENSG00000075407	ENSG00000075407
ENSG00000075413	MARK3	1.46318	0.91925	1.32455	1.35501	1.97798	2.67385	2.09307	2.39882	2.00922	0.69636	0.555517	not	0.810439	0.404353	not	0.11408	1	not																ENSG00000075413	ENSG00000075413	ENSG00000075413	1374.19	2096.14	2810.96	1858.52	1893.77	2084.49	1839.15	1481.74	2151.5	ENSG00000075413	ENSG00000075413
ENSG00000075415	SLC25A3	18.1952	15.4047	14.1831	11.3119	10.966	9.64662	12.9416	13.096	12.9508	-0.581834	0.0739607	down	-0.293453	0.360609	not	0.288382	1	not																ENSG00000075415	ENSG00000075415	ENSG00000075415	39965.5	46378.5	74415.3	40441.5	44806.7	57572.9	48346.9	45579.9	52322.8	ENSG00000075415	ENSG00000075415
ENSG00000075420	FNDC3B	1.39727	1.66811	0.869542	2.31348	2.46141	2.43122	2.00346	1.5647	2.77223	0.87289	0.265102	not	0.68824	0.522537	not	-0.184649	1	not																ENSG00000075420	ENSG00000075420	ENSG00000075420	1196.35	1405.87	2260.86	1719.89	1700.47	2273.99	1765.29	1488.51	2461.17	ENSG00000075420	ENSG00000075420
ENSG00000075426	FOSL2	0	1.33076	2.03326	1.81483	1.95458	2.69538	2.01037	1.96631	2.47803	0.942415	0.689097	not	0.940163	0.716175	not	-0.00225198	1	not																ENSG00000075426	ENSG00000075426	ENSG00000075426	1373.34	2007.95	2674.62	2521.56	2268.6	2932.77	1952.71	2892.87	3989.58	ENSG00000075426	ENSG00000075426
ENSG00000075539	FRYL	2.25483	1.96631	3.52823	1.39727	3.40483	2.25591	1.61831	3.53904	1.65971	-0.134819	1	not	-0.184927	1	not	-0.0501077	1	not																ENSG00000075539	ENSG00000075539	ENSG00000075539	1393.76	1731.24	2382.98	1811.31	1657.29	1776.92	1989.64	1834.76	1839.33	ENSG00000075539	ENSG00000075539
ENSG00000075568	TMEM131	4.39412	7.19319	6.39213	4.68534	4.13765	3.25469	1.15143	4.80422	0	-0.574004	0.916624	not	-1.59402	0.341881	not	-1.02001	1	not																ENSG00000075568	ENSG00000075568	ENSG00000075568	622.002	915.285	1298.19	656.009	883.104	1049.68	1270.42	883.046	1279.91	ENSG00000075568	ENSG00000075568
ENSG00000075618	FSCN1	9.2585	9.23042	8.87331	5.14991	5.69057	7.62407	4.42371	7.09717	5.14149	-0.567427	0.233673	not	-0.715592	0.150272	not	-0.148165	1	not																ENSG00000075618	ENSG00000075618	ENSG00000075618	3329.54	3914.54	5439.35	3884.82	4119.19	4655.12	4192.56	4314.64	4831.19	ENSG00000075618	ENSG00000075618
ENSG00000075624	ACTB	9.8617	13.7642	10.106	8.04169	9.86786	5.28633	5.41587	11.0966	7.897	-0.540247	0.745627	not	-0.466678	0.881475	not	0.0735695	1	not																ENSG00000075624	ENSG00000075624	ENSG00000075624	1514.59	1889.36	2575.04	1192.47	2062.54	3190.72	1684.96	6343.81	8805.79	ENSG00000075624	ENSG00000075624
ENSG00000075643	MOCOS	8.16849	6.0172	3.18771	35.3712	2.70256	4.59427	10.3725	0	17.8683	1.29628	1	not	0.700896	1	not	-0.59538	1	not																ENSG00000075643	ENSG00000075643	ENSG00000075643	136.994	244.279	333.142	157.723	241.382	253.988	88.6337	131.538	134.859	ENSG00000075643	ENSG00000075643
ENSG00000075651	PLD1	3.72079	3.14084	4.26393	3.21174	1.82865	8.19464	3.07963	2.51326	9.20525	0.250482	1	not	0.411538	1	not	0.161055	1	not																ENSG00000075651	ENSG00000075651	ENSG00000075651	264.627	426.728	802.624	655.004	644.666	763.948	538.265	393.647	593.129	ENSG00000075651	ENSG00000075651
ENSG00000075702	WDR62	6.28956	5.74187	3.64801	0	3.01866	0	1.80471	1.73204	21.3647	-2.37689	1	not	0.667357	1	not	3.04425	1	not																ENSG00000075702	ENSG00000075702	ENSG00000075702	81.6856	151.027	181.391	61.2811	75.5545	57.5442	52.6263	61.9003	73.6729	ENSG00000075702	ENSG00000075702
ENSG00000075711	DLG1	3.77641	3.0931	4.62106	2.99701	3.04137	3.96547	2.06388	2.2901	4.41877	-0.199894	1	not	-0.389349	1	not	-0.189455	1	not																ENSG00000075711	ENSG00000075711	ENSG00000075711	599.879	732.837	1053.96	652.995	720.221	852.249	926.961	599.659	917.79	ENSG00000075711	ENSG00000075711
ENSG00000075785	RAB7A	6.45565	6.1956	5.31084	3.15957	2.9137	3.76079	2.97435	3.00526	3.44648	-0.869095	0.0256306	down	-0.930223	0.0254933	down	-0.0611282	1	not																ENSG00000075785	ENSG00000075785	ENSG00000075785	8398.3	10025.6	13957.6	10749.3	11040.8	13859.2	8954.78	10083.9	13738.1	ENSG00000075785	ENSG00000075785
ENSG00000075790	BCAP29	5.00715	5.27627	3.6546	4.55116	5.14009	3.31574	3.0817	3.29781	4.00693	-0.0997383	1	not	-0.424324	0.725559	not	-0.324586	1	not																ENSG00000075790	ENSG00000075790	ENSG00000075790	1975.77	2095.12	2735.09	1285.9	1928.11	2282.92	1499.39	1686.78	2434.95	ENSG00000075790	ENSG00000075790
ENSG00000075826	SEC31B	3.60752	4.1353	5.72316	13.8516	3.10554	0	20.2932	0	0	0.332571	1	not	0.591676	1	not	0.259104	1	not																ENSG00000075826	ENSG00000075826	ENSG00000075826	11.0616	46.6258	71.1336	7.03225	9.81227	26.7878	33.2377	20.311	22.4765	ENSG00000075826	ENSG00000075826
ENSG00000075856	SART3	2.10978	2.43852	2.74252	2.39777	2.6882	2.01611	0	1.31827	2.30499	-0.0378379	1	not	-1.00879	0.610297	not	-0.970953	1	not																ENSG00000075856	ENSG00000075856	ENSG00000075856	2105.96	3388.48	5087.24	2827.97	3314.58	3228.43	2506.67	2211.97	3205.4	ENSG00000075856	ENSG00000075856
ENSG00000075884	ARHGAP15	2.26019	2.08411	2.35155	1.49173	1.83489	0.906179	1.27687	2.34311	0.98549	-0.661656	0.62815	not	-0.539922	0.796797	not	0.121734	1	not																ENSG00000075884	ENSG00000075884	ENSG00000075884	1265.28	1168.69	2007.15	1196.49	1593.51	2194.62	2208.46	1962.43	2682.19	ENSG00000075884	ENSG00000075884
ENSG00000075914	EXOSC7	4.0104	3.63376	2.92911	2.88189	2.8983	2.5453	1.83489	2.15507	2.55045	-0.344815	0.49693	not	-0.692967	0.131206	not	-0.348152	1	not																ENSG00000075914	ENSG00000075914	ENSG00000075914	947.042	1336.95	2221.74	961.409	1376.66	1572.54	653.674	890.784	1150.05	ENSG00000075914	ENSG00000075914
ENSG00000075945	KIFAP3	0	2.43747	4.01155	2.04009	4.17313	7.27443	4.12117	0	2.21283	1.06449	0.974926	not	-0.0259662	1	not	-1.09045	1	not																ENSG00000075945	ENSG00000075945	ENSG00000075945	172.731	236.17	334.328	271.244	202.133	274.823	404.391	262.109	418.312	ENSG00000075945	ENSG00000075945
ENSG00000076003	MCM6	5.10099	5.28921	4.41013	2.58858	3.11902	4.47087	2.24302	2.32196	1.96396	-0.540108	0.293443	not	-1.18071	0.0651179	down	-0.640598	1	not																ENSG00000076003	ENSG00000076003	ENSG00000076003	3977.92	4696.03	6905.89	2869.16	4413.56	5406.17	3401.32	4368.81	5555.44	ENSG00000076003	ENSG00000076003
ENSG00000076043	REXO2	6.58304	5.87943	4.50461	3.8958	5.6813	3.63048	1.94751	4.56127	1.56011	-0.361373	1	not	-1.07229	0.35254	not	-0.710922	1	not																ENSG00000076043	ENSG00000076043	ENSG00000076043	507.982	447	756.388	331.52	463.139	841.335	831.865	628.675	1028.92	ENSG00000076043	ENSG00000076043
ENSG00000076067	RBMS2	16.4403	3.70529	4.6763	5.25906	3.64033	6.36064	6.11821	8.21851	2.84087	-0.701852	1	not	-0.531083	1	not	0.170769	1	not																ENSG00000076067	ENSG00000076067	ENSG00000076067	100.405	89.1973	118.556	83.3824	101.066	165.687	65.552	130.571	236.003	ENSG00000076067	ENSG00000076067
ENSG00000076108	BAZ2A	2.96509	3.0135	1.81987	2.63587	1.54931	3.36124	2.10756	2.8665	1.96162	-0.0473956	1	not	-0.169152	1	not	-0.121756	1	not																ENSG00000076108	ENSG00000076108	ENSG00000076108	1017.67	995.36	1589.84	1220.6	1373.72	1169.73	1792.99	1041.67	1342.35	ENSG00000076108	ENSG00000076108
ENSG00000076201	PTPN23	5.96006	5.76378	7.53579	2.88394	5.15272	4.88532	3.45827	2.91576	5.61069	-0.575753	0.584808	not	-0.684385	0.474497	not	-0.108632	1	not																ENSG00000076201	ENSG00000076201	ENSG00000076201	959.806	1288.29	1922.98	1199.5	1158.83	1112.19	672.139	1123.88	1436	ENSG00000076201	ENSG00000076201
ENSG00000076242	MLH1	8.96951	11.8748	7.93571	4.26634	4.30015	3.74632	5.83797	9.06716	5.4736	-1.22491	0.128831	not	-0.498006	0.612186	not	0.726903	1	not																ENSG00000076242	ENSG00000076242	ENSG00000076242	1649.88	2513.74	3953.84	1567.19	2334.34	3024.04	1550.17	2008.86	2939.42	ENSG00000076242	ENSG00000076242
ENSG00000076248	UNG	2.49255	2.40406	2.64203	2.56798	2.95172	3.47329	1.95693	1.98843	1.98727	0.254496	0.552654	not	-0.345632	0.477615	not	-0.600128	1	not																ENSG00000076248	ENSG00000076248	ENSG00000076248	4368.48	6039.06	9797.47	3771.3	4506.78	6391.37	2589.77	4121.2	4796.23	ENSG00000076248	ENSG00000076248
ENSG00000076258	FMO4	3.145	0	3.77306	0	3.20547	11.94	0	1.12077	0	1.13045	1	not	-2.62588	1	not	-3.75633	1	not																ENSG00000076258	ENSG00000076258	ENSG00000076258	48.5008	41.5578	67.5769	28.129	42.1928	42.662	41.5471	56.0971	148.595	ENSG00000076258	ENSG00000076258
ENSG00000076351	SLC46A1	0	2.42913	2.58035	1.67644	4.74643	6.9541	2.99289	0	1.85966	1.41702	0.74381	not	-0.0459181	1	not	-1.46294	1	not																ENSG00000076351	ENSG00000076351	ENSG00000076351	33.1848	99.3333	82.9892	58.2672	27.4744	63.497	61.859	108.325	139.854	ENSG00000076351	ENSG00000076351
ENSG00000076513	ANKRD13A	14.0079	14.2207	10.5231	5.72784	5.2562	8.78375	5.96656	6.36937	7.157	-0.971107	0.0899131	down	-0.991307	0.0931262	down	-0.0202004	1	not																ENSG00000076513	ENSG00000076513	ENSG00000076513	1478	1985.65	2864.31	1831.4	1708.32	1525.91	1564.94	1336.66	1589.59	ENSG00000076513	ENSG00000076513
ENSG00000076554	TPD52	10.6459	9.35486	8.32708	4.49459	5.28921	4.6454	4.33659	5.78735	3.3708	-0.973228	0.0526958	down	-1.06982	0.0458422	down	-0.0965948	1	not																ENSG00000076554	ENSG00000076554	ENSG00000076554	1084.89	1412.97	1952.62	1041.78	1388.44	1788.83	1491.08	1232.2	1567.11	ENSG00000076554	ENSG00000076554
ENSG00000076555	ACACB	10.866	9.51083	10.9444	6.92899	6.80882	7.81136	5.52593	13.1196	6.81826	-0.539508	0.789655	not	-0.29869	1	not	0.240818	1	not																ENSG00000076555	ENSG00000076555	ENSG00000076555	700.284	813.925	1608.81	805.695	833.062	801.65	703.53	565.807	841.619	ENSG00000076555	ENSG00000076555
ENSG00000076641	PAG1	1.63132	1.93213	1.75708	2.55871	2.1231	3.22325	2.51119	3.02898	2.75481	0.571205	0.314697	not	0.640669	0.235575	not	0.0694643	1	not																ENSG00000076641	ENSG00000076641	ENSG00000076641	1553.73	2695.18	3812.76	3498.04	4091.72	3623.3	2502.06	2090.1	2906.96	ENSG00000076641	ENSG00000076641
ENSG00000076650	GPATCH1	0	0	2.16275	2.63998	0	3.01041	4.50335	0	4.35	1.38549	1	not	2.03336	0.935813	not	0.647874	1	not																ENSG00000076650	ENSG00000076650	ENSG00000076650	203.363	170.286	248.968	203.935	205.076	282.76	294.523	147.98	308.427	ENSG00000076650	ENSG00000076650
ENSG00000076662	ICAM3	20.7003	12.5656	12.5611	7.24587	8.34658	16.1443	11.5765	8.76807	25.0324	-0.530044	1	not	-0.014237	1	not	0.515807	1	not																ENSG00000076662	ENSG00000076662	ENSG00000076662	0	0	0	0	0	0	0	0	0	ENSG00000076662	ENSG00000076662
ENSG00000076685	NT5C2	3.19085	4.3892	3.23582	3.20965	2.14958	3.27781	3.25049	2.66256	3.22639	-0.32454	0.833791	not	-0.24297	1	not	0.0815702	1	not																ENSG00000076685	ENSG00000076685	ENSG00000076685	14.4652	13.1769	50.9791	6.02765	7.84982	31.7485	19.3886	23.2126	23.7252	ENSG00000076685	ENSG00000076685
ENSG00000076716	GPC4	2.52257	5.61527	8.21851	3.61079	4.361	0	2.3103	4.48084	0	-1.03687	0.927881	not	-1.26812	0.870033	not	-0.231249	1	not																ENSG00000076716	ENSG00000076716	ENSG00000076716	401.621	587.891	914.067	449.06	592.661	662.75	415.471	401.385	605.616	ENSG00000076716	ENSG00000076716
ENSG00000076770	MBNL3	15.2345	20.6902	15.2828	11.9114	14.7534	8.82837	14.2046	11.4488	12.9927	-0.528814	0.447642	not	-0.406034	0.670547	not	0.12278	1	not																ENSG00000076770	ENSG00000076770	ENSG00000076770	1457.58	1756.58	2861.94	1868.57	2067.45	2150.96	1666.5	1837.66	1860.55	ENSG00000076770	ENSG00000076770
ENSG00000076928	ARHGEF1	4.60701	7.94256	8.2209	10.1991	2.07401	26.3461	0	7.63928	19.0893	0.894785	1	not	0.36385	1	not	-0.530935	1	not																ENSG00000076928	ENSG00000076928	ENSG00000076928	32.3339	52.7075	69.9481	12.0553	21.587	25.7957	29.5446	29.9829	87.4085	ENSG00000076928	ENSG00000076928
ENSG00000076944	STXBP2	18.3996	42.5079	12.7537	30.2087	11.0201	7.05959	8.8442	22.6801	22.5154	-0.609229	1	not	-0.446885	1	not	0.162344	1	not																ENSG00000076944	ENSG00000076944	ENSG00000076944	95.2999	110.483	133.968	93.4285	104.01	147.829	176.344	126.702	161.081	ENSG00000076944	ENSG00000076944
ENSG00000076984	MAP2K7	3.0166	3.18563	2.5391	4.42	3.35382	6.12657	7.36512	4.78182	2.28051	0.669201	0.986956	not	0.722892	0.965086	not	0.0536905	1	not																ENSG00000076984	ENSG00000076984	ENSG00000076984	723.258	866.632	1400.15	671.078	762.413	1070.52	853.1	847.26	950.256	ENSG00000076984	ENSG00000076984
ENSG00000077044	DGKD	2.46661	2.57726	1.90825	2.536	2.34522	3.90945	2.45309	1.69022	1.53682	0.33852	0.990466	not	-0.29153	1	not	-0.63005	1	not																ENSG00000077044	ENSG00000077044	ENSG00000077044	1543.52	1999.84	3177.3	2099.63	1898.67	1868.2	1626.8	1835.73	2509.87	ENSG00000077044	ENSG00000077044
ENSG00000077097	TOP2B	18.6669	18.8374	16.4745	9.81569	10.591	7.2215	7.64145	9.24164	7.78902	-0.966249	0.0210899	down	-1.12951	0.0181691	down	-0.163261	1	not																ENSG00000077097	ENSG00000077097	ENSG00000077097	6183.43	6929	11605.5	6618.35	6683.14	7463.87	10548.3	9287.94	12353.3	ENSG00000077097	ENSG00000077097
ENSG00000077147	TM9SF3	7.28467	6.76182	5.93737	3.87991	4.41013	5.58482	3.55421	3.46041	4.96761	-0.526362	0.270308	not	-0.737939	0.138237	not	-0.211577	1	not																ENSG00000077147	ENSG00000077147	ENSG00000077147	3450.37	4154.77	7064.75	4173.14	4141.76	4854.54	4080.85	4527.42	5838.89	ENSG00000077147	ENSG00000077147
ENSG00000077152	UBE2T	3.60097	2.60607	2.16165	2.19113	2.43956	1.81735	2.80501	1.93924	1.82489	-0.376143	0.913031	not	-0.349298	0.992398	not	0.0268449	1	not																ENSG00000077152	ENSG00000077152	ENSG00000077152	724.109	796.694	1128.65	455.087	739.845	1211.4	749.694	1053.27	1604.57	ENSG00000077152	ENSG00000077152
ENSG00000077157	PPP1R12B	2.25698	0.824509	1.90465	2.95995	2.18242	5.88104	3.15228	2.84702	2.53704	1.14458	0.625221	not	0.775695	1	not	-0.36888	1	not																ENSG00000077157	ENSG00000077157	ENSG00000077157	512.237	516.939	942.521	443.032	417.021	656.797	589.968	635.445	940.266	ENSG00000077157	ENSG00000077157
ENSG00000077232	DNAJC10	46.9948	42.6196	44.4029	22.3758	21.1008	24.934	21.733	28.1671	27.4689	-0.970126	0.0123151	down	-0.792592	0.0181691	down	0.177535	1	not																ENSG00000077232	ENSG00000077232	ENSG00000077232	2398.66	3236.44	5337.39	2601.93	3582.46	4526.15	2486.36	3469.32	4347.95	ENSG00000077232	ENSG00000077232
ENSG00000077235	GTF3C1	6.18375	4	6.15004	3.40909	3.27676	4.64668	3.22639	3.77195	13.5174	-0.52739	1	not	0.328868	1	not	0.856257	1	not																ENSG00000077235	ENSG00000077235	ENSG00000077235	288.452	354.762	620.048	465.133	392.491	517.897	469.944	525.185	520.705	ENSG00000077235	ENSG00000077235
ENSG00000077238	IL4R	1.3803	2.90549	3.29149	2.80091	3.61189	4.44352	0	1.99885	3.97811	0.518783	1	not	-0.342269	1	not	-0.861052	1	not																ENSG00000077238	ENSG00000077238	ENSG00000077238	569.246	814.939	1211.64	369.696	563.224	661.758	409.008	516.48	821.64	ENSG00000077238	ENSG00000077238
ENSG00000077254	USP33	5.85388	6.15341	4.65311	3.46148	4.66598	5.06216	5.03734	3.91856	7.11903	-0.337019	0.99305	not	-0.0516096	1	not	0.28541	1	not																ENSG00000077254	ENSG00000077254	ENSG00000077254	2947.49	3720.94	5939.66	3876.78	3911.17	5051.98	3941.43	3276.85	4154.4	ENSG00000077254	ENSG00000077254
ENSG00000077312	SNRPA	5.75282	5.67666	4.55748	4.11059	2.92295	2.5618	2.93014	2.3018	2.35049	-0.736491	0.128026	not	-1.07616	0.0650891	down	-0.339672	1	not																ENSG00000077312	ENSG00000077312	ENSG00000077312	1580.96	2306.97	3216.43	2355.8	2321.58	1916.82	1311.04	1488.51	1813.1	ENSG00000077312	ENSG00000077312
ENSG00000077348	EXOSC5	7.04777	15.4663	3.53147	4.45718	4.86394	2.76608	0	3.02795	1.83364	-1.10755	0.846612	not	-2.42153	0.509633	not	-1.31398	1	not																ENSG00000077348	ENSG00000077348	ENSG00000077348	307.172	355.775	492.008	239.097	293.387	506.984	226.201	357.861	384.598	ENSG00000077348	ENSG00000077348
ENSG00000077380	DYNC1I2	8.44748	9.26131	12.8677	6.06334	4.90948	4.88666	4.67113	6.40618	6.41146	-0.947079	0.141433	not	-0.805995	0.208931	not	0.141085	1	not																ENSG00000077380	ENSG00000077380	ENSG00000077380	2574.8	4435.54	6728.06	4618.18	7011.85	5375.42	3418.86	4020.62	5610.38	ENSG00000077380	ENSG00000077380
ENSG00000077420	APBB1IP	2.25805	1.79708	2.41974	2.341	2.09976	2.97538	1.44242	2.98877	4.90545	0.195818	1	not	0.528051	1	not	0.332233	1	not																ENSG00000077420	ENSG00000077420	ENSG00000077420	856.848	1100.78	1491.44	1171.37	1453.2	1823.55	1495.69	1524.29	2077.83	ENSG00000077420	ENSG00000077420
ENSG00000077454	LRCH4	7.32785	6.55588	3.71082	5.49148	4.33172	6.1956	5.65202	3.90262	4.32199	-0.135363	1	not	-0.342472	1	not	-0.207109	1	not																ENSG00000077454	ENSG00000077454	ENSG00000077454	0	1.01361	9.48448	1.00461	0	1.98428	0.923268	1.93438	3.74608	ENSG00000077454	ENSG00000077454
ENSG00000077463	SIRT6	3.34959	3.87765	2.98568	3.44327	3.9049	0	2.73945	2.73432	2.35471	-0.474938	1	not	-0.38359	1	not	0.0913477	1	not																ENSG00000077463	ENSG00000077463	ENSG00000077463	548.825	740.945	1024.32	745.419	733.958	638.939	394.236	591.921	515.71	ENSG00000077463	ENSG00000077463
ENSG00000077514	POLD3	1.53682	2.44997	2.74457	0	0	1.40836	2.29436	3.71857	0	-2.25689	0.741506	not	-0.162828	1	not	2.09406	1	not																ENSG00000077514	ENSG00000077514	ENSG00000077514	692.626	1064.29	1703.65	512.35	869.367	1101.28	742.308	704.116	874.085	ENSG00000077514	ENSG00000077514
ENSG00000077549	CAPZB	29.9147	23.8438	20.7814	14.2423	17.955	18.3337	15.3497	20.5298	16.5019	-0.560842	0.313724	not	-0.508958	0.391326	not	0.051884	1	not																ENSG00000077549	ENSG00000077549	ENSG00000077549	5084.08	5159.25	8039.29	3903.9	5378.1	8001.61	4885.01	7892.29	8514.84	ENSG00000077549	ENSG00000077549
ENSG00000077585	GPR137B	0	0	1.73735	1.90945	2.70973	0	0	2.96715	0	1.41075	1	not	0.772191	1	not	-0.638561	1	not																ENSG00000077585	ENSG00000077585	ENSG00000077585	214.425	133.796	369.895	216.995	227.645	258.949	278.827	328.845	398.333	ENSG00000077585	ENSG00000077585
ENSG00000077713	SLC25A43	1.7052	2.00115	1.90224	0	2.10088	0	1.1716	0	0	-1.41665	0.734437	not	-2.25916	0.544281	not	-0.842515	1	not																ENSG00000077713	ENSG00000077713	ENSG00000077713	392.261	407.469	663.914	404.857	444.496	525.835	664.753	502.94	769.195	ENSG00000077713	ENSG00000077713
ENSG00000077721	UBE2A	11.8748	11.4873	8.868	7.66544	5.37918	4.98121	5.70607	3.73632	6.01228	-0.838344	0.135517	not	-1.06037	0.0925174	down	-0.222022	1	not																ENSG00000077721	ENSG00000077721	ENSG00000077721	1942.59	1789.01	3195.09	1165.34	2015.44	2668.86	1051.6	2258.39	3033.08	ENSG00000077721	ENSG00000077721
ENSG00000077782	FGFR1	21.5475	22.5154	16.9661	8.00693	8.62359	7.81584	5.97958	6.64323	6.78997	-1.31987	0.0159435	down	-1.65249	0.0146427	down	-0.332612	1	not																ENSG00000077782	ENSG00000077782	ENSG00000077782	1151.26	1429.18	2247.82	1206.53	1737.75	2093.42	1264.88	1716.77	2298.84	ENSG00000077782	ENSG00000077782
ENSG00000077935	SMC1B	9.66155	6.19221	7.74017	2.42078	6.81259	11.1296	3.3708	4.99485	5.15834	-0.21247	1	not	-0.802896	0.910844	not	-0.590426	1	not																ENSG00000077935	ENSG00000077935	ENSG00000077935	285.049	310.163	570.255	319.465	465.102	452.416	842.944	461.35	693.025	ENSG00000077935	ENSG00000077935
ENSG00000078043	PIAS2	3.30941	2.57726	3.14604	3.68762	2.38415	2.26448	1.90705	2.96303	2.90344	-0.115761	1	not	-0.21659	1	not	-0.100829	1	not																ENSG00000078043	ENSG00000078043	ENSG00000078043	521.597	624.381	1030.25	446.046	585.792	688.546	534.572	575.479	792.92	ENSG00000078043	ENSG00000078043
ENSG00000078053	AMPH	3.00835	7.30725	4.55242	5.56663	4.1471	3.06307	5.29785	3.49264	6.27923	-0.218686	1	not	0.0194403	1	not	0.238126	1	not																ENSG00000078053	ENSG00000078053	ENSG00000078053	257.82	262.524	316.545	314.442	402.303	296.65	129.258	331.747	319.666	ENSG00000078053	ENSG00000078053
ENSG00000078061	ARAF	7.82256	9.30084	7.38384	3.98041	6.75995	6.32066	1.7649	4.4015	3.96317	-0.522505	0.504474	not	-1.27463	0.11092	not	-0.75213	1	not																ENSG00000078061	ENSG00000078061	ENSG00000078061	342.909	553.428	710.151	321.474	544.581	579.41	256.669	419.761	505.721	ENSG00000078061	ENSG00000078061
ENSG00000078070	MCCC1	53.7055	35.1874	37.9934	7.47412	14.9149	4.87462	7.27853	11.3762	8.67481	-2.21849	0.041189	down	-2.215	0.0436377	down	0.00348733	1	not																ENSG00000078070	ENSG00000078070	ENSG00000078070	985.332	964.952	1545.97	607.788	1103.88	1232.24	1098.69	1086.16	1377.31	ENSG00000078070	ENSG00000078070
ENSG00000078124	ACER3	6.58122	5.42471	4.26634	2.8214	3.49371	5.10516	3.95973	2.94761	4.4015	-0.510818	0.677049	not	-0.524965	0.67835	not	-0.0141472	1	not																ENSG00000078124	ENSG00000078124	ENSG00000078124	433.104	539.238	698.295	320.47	491.595	512.937	540.112	456.515	606.865	ENSG00000078124	ENSG00000078124
ENSG00000078140	UBE2K	3.25679	2.80091	2.89933	2.51947	2.64306	2.34838	2.99804	2.5453	2.82038	-0.254032	0.337049	not	-0.0988774	1	not	0.155155	1	not																ENSG00000078140	ENSG00000078140	ENSG00000078140	2680.31	3636.82	5856.67	2231.23	3293	4343.59	3212.97	3976.13	5421.83	ENSG00000078140	ENSG00000078140
ENSG00000078142	PIK3C3	5.05249	4.48834	4.45221	2.35997	3.13668	3.93797	5.36602	4.88666	2.62971	-0.568672	0.675423	not	-0.119308	1	not	0.449364	1	not																ENSG00000078142	ENSG00000078142	ENSG00000078142	1132.54	1044.01	1875.56	865.972	1032.25	1906.89	1122.69	1746.75	2665.96	ENSG00000078142	ENSG00000078142
ENSG00000078177	N4BP2	2.8378	3.19293	3.64253	2.43539	2.04464	0	2.76096	7.05171	4.22076	-1.11049	0.90373	not	0.536793	1	not	1.64729	1	not																ENSG00000078177	ENSG00000078177	ENSG00000078177	483.306	578.769	716.079	654	520.05	681.601	706.3	497.137	604.368	ENSG00000078177	ENSG00000078177
ENSG00000078246	TULP3	1.49173	0	0	1.91425	1.29467	3.73854	1.31193	4.93509	0	2.2195	0.964113	not	2.06618	1	not	-0.153317	1	not																ENSG00000078246	ENSG00000078246	ENSG00000078246	169.327	191.571	354.483	227.041	267.875	376.021	279.75	226.323	312.173	ENSG00000078246	ENSG00000078246
ENSG00000078269	SYNJ2	0	0	2.10756	2.48841	1.60956	2.09865	0	2.4718	0	1.55591	0.866506	not	0.22999	1	not	-1.32592	1	not																ENSG00000078269	ENSG00000078269	ENSG00000078269	1289.95	1613.66	2628.39	1462.71	1455.16	1865.22	1281.5	1242.84	1492.19	ENSG00000078269	ENSG00000078269
ENSG00000078304	PPP2R5C	9.18018	10.2967	8.52738	5.74187	6.10652	7.19319	8.32464	7.13099	7.96318	-0.556492	0.0834666	down	-0.257978	0.461648	not	0.298514	1	not																ENSG00000078304	ENSG00000078304	ENSG00000078304	3611.18	4371.68	8021.5	3295.11	4144.7	5487.53	3514.88	3992.57	5614.13	ENSG00000078304	ENSG00000078304
ENSG00000078369	GNB1	5.55454	5.74969	4.1294	3.51419	4.97169	3.15124	2.82857	4.57648	2.88291	-0.407344	0.796255	not	-0.58512	0.556779	not	-0.177776	1	not																ENSG00000078369	ENSG00000078369	ENSG00000078369	7104.09	8944.05	13098.1	7813.84	8286.46	9633.69	8978.78	8135.05	10571.4	ENSG00000078369	ENSG00000078369
ENSG00000078403	MLLT10	3.97006	3.64582	3.10657	1.0874	2.75379	1.01762	2.42496	3.91172	3.50664	-1.14196	0.264545	not	-0.123418	1	not	1.01854	1	not																ENSG00000078403	ENSG00000078403	ENSG00000078403	525.851	732.837	1010.1	494.267	668.216	722.278	637.055	624.806	861.598	ENSG00000078403	ENSG00000078403
ENSG00000078487	ZCWPW1	13.6828	19.3471	16.6822	9.03173	10.2608	13.1719	12.0762	8.10007	7.10511	-0.614739	0.35158	not	-0.865681	0.193881	not	-0.250942	1	not																ENSG00000078487	ENSG00000078487	ENSG00000078487	677.31	728.782	1379.99	1635.5	946.884	999.086	555.807	741.836	931.525	ENSG00000078487	ENSG00000078487
ENSG00000078618	NRDC	30.2483	32.244	26.101	14.05	14.0659	14.0924	15.6785	18.6754	19.4918	-1.06967	0.0154837	down	-0.718365	0.0364459	down	0.351305	1	not																ENSG00000078618	ENSG00000078618	ENSG00000078618	5752.88	7187.47	9825.93	8900.82	7311.12	8293.3	8722.11	5426.91	6235.97	ENSG00000078618	ENSG00000078618
ENSG00000078668	VDAC3	9.55187	9.14967	8.0324	4.42	4.55242	4.38183	3.72633	4.75035	4.22315	-1.00137	0.0123697	down	-1.07386	0.0123358	down	-0.07249	1	not																ENSG00000078668	ENSG00000078668	ENSG00000078668	11240.3	13867.1	20934.6	12094.5	13933.4	17380.3	11558.4	12127.6	14288.8	ENSG00000078668	ENSG00000078668
ENSG00000078674	PCM1	4.83334	4.82671	4.71385	3.50987	4.30742	4.09183	3.92769	3.69535	4.26514	-0.271384	0.207122	not	-0.273924	0.213923	not	-0.00254019	1	not																ENSG00000078674	ENSG00000078674	ENSG00000078674	7306.61	9179.21	13866.3	9770.81	9156.81	10082.1	11638.7	7032.45	9709.84	ENSG00000078674	ENSG00000078674
ENSG00000078687	TNRC6C	0	1.05823	0	0	1.60956	3.7686	2.29755	2.25269	1.68747	2.34546	0.858686	not	2.55936	0.740296	not	0.213905	1	not																ENSG00000078687	ENSG00000078687	ENSG00000078687	671.353	725.741	879.686	541.483	680.971	792.72	983.281	819.211	1047.65	ENSG00000078687	ENSG00000078687
ENSG00000078747	ITCH	3.14916	5.37918	6.78997	3.42403	6.27064	3.79766	0	5.22339	5.09542	-0.183117	1	not	-0.56998	1	not	-0.386863	1	not																ENSG00000078747	ENSG00000078747	ENSG00000078747	349.716	532.143	644.945	389.788	465.102	385.943	336.07	275.65	374.608	ENSG00000078747	ENSG00000078747
ENSG00000078804	TP53INP2	5.46319	6.2844	4.13883	2.48944	0.980581	3.37611	0	2.23442	4.51715	-1.21443	0.505674	not	-1.2345	0.514543	not	-0.0200657	1	not																ENSG00000078804	ENSG00000078804	ENSG00000078804	31.483	9.12245	36.7524	23.106	22.5682	46.6306	34.1609	32.8845	108.636	ENSG00000078804	ENSG00000078804
ENSG00000078808	SDF4	21.722	23.7664	23.9607	13.7133	17.6892	10.6321	15.9021	24.2909	17.8997	-0.72438	0.220633	not	-0.257597	0.95814	not	0.466783	1	not																ENSG00000078808	ENSG00000078808	ENSG00000078808	2499.92	2866.48	3614.77	2320.64	2941.72	3243.31	2817.81	3186.9	4640.14	ENSG00000078808	ENSG00000078808
ENSG00000078900	TP73	1.8299	2.45725	2.07064	0	1.84484	0	2.46765	1.24422	0	-1.78503	0.664889	not	-0.776379	1	not	1.00865	1	not																ENSG00000078900	ENSG00000078900	ENSG00000078900	40.8428	30.4082	35.5668	125.576	49.0613	57.5442	26.7748	28.0486	66.1807	ENSG00000078900	ENSG00000078900
ENSG00000078902	TOLLIP	5.59546	5.49596	5.03046	2.95275	1.96162	4.63385	2.96715	3.47436	3.85615	-0.755716	0.251949	not	-0.646704	0.346452	not	0.109012	1	not																ENSG00000078902	ENSG00000078902	ENSG00000078902	976.823	1243.69	2037.98	1538.05	1606.27	1320.54	871.565	1195.45	1572.1	ENSG00000078902	ENSG00000078902
ENSG00000078967	UBE2D4	10.0457	7.89019	10.4792	4.55495	7.08725	10.0205	5.28777	5.4041	11.4526	-0.391448	1	not	-0.35971	1	not	0.0317375	1	not																ENSG00000078967	ENSG00000078967	ENSG00000078967	228.039	184.476	346.184	219.004	344.411	352.21	226.201	315.305	362.121	ENSG00000078967	ENSG00000078967
ENSG00000079102	RUNX1T1	2.95995	0	1.16593	2.91268	5.28202	0	3.03311	0	3.1502	0.989987	1	not	0.583677	1	not	-0.40631	1	not																ENSG00000079102	ENSG00000079102	ENSG00000079102	56.1588	76.0204	123.298	29.1336	24.5307	57.5442	40.6238	31.9173	48.699	ENSG00000079102	ENSG00000079102
ENSG00000079134	THOC1	3.6261	4.52595	2.75174	3.48833	3.88899	5.00989	1.68059	2.07626	4.90276	0.184022	1	not	-0.332456	1	not	-0.516478	1	not																ENSG00000079134	ENSG00000079134	ENSG00000079134	181.24	337.531	367.524	195.898	201.152	247.043	215.121	196.34	216.024	ENSG00000079134	ENSG00000079134
ENSG00000079150	FKBP7	8.62359	16.4813	7.14498	6.65425	10.7115	2.6841	6.2844	7.09915	4.15537	-0.6857	0.960481	not	-0.878735	0.866637	not	-0.193035	1	not																ENSG00000079150	ENSG00000079150	ENSG00000079150	168.477	173.326	270.308	91.4193	155.034	228.192	172.651	152.816	267.22	ENSG00000079150	ENSG00000079150
ENSG00000079215	SLC1A3	0	5.17523	5.57875	3.72966	4.55116	0	0	4.23751	0	-0.377026	1	not	-1.34358	1	not	-0.966556	1	not																ENSG00000079215	ENSG00000079215	ENSG00000079215	127.634	107.442	142.267	45.2073	45.1364	134.931	83.0941	102.522	143.6	ENSG00000079215	ENSG00000079215
ENSG00000079246	XRCC5	10.1765	10.5808	9.66454	4.58537	5.49746	4.90679	4.6931	5.27053	4.24351	-1.02114	0.00672809	down	-1.09849	0.00749707	down	-0.0773475	1	not																ENSG00000079246	ENSG00000079246	ENSG00000079246	13498.5	17092.4	25957.8	12719.3	17056.7	20160.3	12946.1	19901.9	24320.8	ENSG00000079246	ENSG00000079246
ENSG00000079277	MKNK1	4.23631	4.39043	3.60643	2.45413	2.61841	1.90345	3.76637	2.62971	1.87802	-0.810329	0.218982	not	-0.564124	0.438001	not	0.246205	1	not																ENSG00000079277	ENSG00000079277	ENSG00000079277	1384.4	1812.33	2591.64	1259.78	1546.41	1798.75	1652.65	1276.69	1739.43	ENSG00000079277	ENSG00000079277
ENSG00000079308	TNS1	1.83863	3.19711	2.15178	0	2.17805	1.39353	1.78557	1.56623	4.70736	-1.00893	1	not	0.165137	1	not	1.17407	1	not																ENSG00000079308	ENSG00000079308	ENSG00000079308	280.794	330.435	390.049	357.64	289.462	310.54	214.198	261.142	355.878	ENSG00000079308	ENSG00000079308
ENSG00000079313	REXO1	7.31754	2.5391	5.69832	5.08987	18.4244	0	0	5.42619	3.41549	0.596159	1	not	-0.814982	1	not	-1.41114	1	not																ENSG00000079313	ENSG00000079313	ENSG00000079313	6.80713	6.08163	1.18556	0	0.981227	6.94498	0.923268	2.90158	2.49739	ENSG00000079313	ENSG00000079313
ENSG00000079332	SAR1A	4.49459	4.80686	4.04517	2.51223	2.46245	3.30625	2.18786	1.19086	2.79681	-0.68861	0.1917	not	-1.11184	0.0784602	down	-0.423229	1	not																ENSG00000079332	ENSG00000079332	ENSG00000079332	1245.71	1502.16	2649.73	1455.68	1570.94	1815.62	1220.56	1292.17	1657.02	ENSG00000079332	ENSG00000079332
ENSG00000079387	SENP1	2.47907	0	2.12642	0	2.3789	7.25402	0	3.27781	2.24625	1.06462	1	not	0.262373	1	not	-0.802245	1	not																ENSG00000079387	ENSG00000079387	ENSG00000079387	171.88	210.83	337.885	186.857	231.57	404.793	168.035	211.815	343.391	ENSG00000079387	ENSG00000079387
ENSG00000079432	CIC	0	1.7688	0	0	3.09931	0	0	0	2.54323	0.809178	1	not	0.523892	1	not	-0.285287	1	not																ENSG00000079432	ENSG00000079432	ENSG00000079432	131.037	209.816	311.802	343.576	189.377	224.224	197.579	219.553	270.966	ENSG00000079432	ENSG00000079432
ENSG00000079459	FDFT1	3.49802	3.70861	3.13668	2.71281	2.61121	0	2.30287	2.70871	2.32726	-0.958111	0.527891	not	-0.495077	0.98221	not	0.463034	1	not																ENSG00000079459	ENSG00000079459	ENSG00000079459	12326	12400.4	25334.2	19125.7	19645.1	30277.2	29102.3	23489.2	40791.1	ENSG00000079459	ENSG00000079459
ENSG00000079462	PAFAH1B3	31.7176	29.3233	25.4039	26.7058	16.2041	40.1829	13.7082	16.7948	18.1548	-0.0570572	1	not	-0.829109	0.596822	not	-0.772052	1	not																ENSG00000079462	ENSG00000079462	ENSG00000079462	656.888	1293.36	1537.67	1416.5	1503.24	1147.91	445.015	913.029	1026.43	ENSG00000079462	ENSG00000079462
ENSG00000079482	OPHN1	6.50375	5.98937	2.95172	1.98495	1.17719	5.44836	6.06168	3.13564	0	-0.842957	1	not	-0.747839	1	not	0.0951174	1	not																ENSG00000079482	ENSG00000079482	ENSG00000079482	34.8866	46.6258	112.628	81.3732	57.8924	80.3634	95.0966	58.0315	77.419	ENSG00000079482	ENSG00000079482
ENSG00000079616	KIF22	4.70736	5.25906	4.32685	4.60701	3.46148	2.29436	3.51311	3.58136	4.0104	-0.463915	0.556296	not	-0.364144	0.765323	not	0.0997715	1	not																ENSG00000079616	ENSG00000079616	ENSG00000079616	2151.05	3789.87	5357.55	3083.14	3839.54	3385.18	1108.85	2190.69	2785.83	ENSG00000079616	ENSG00000079616
ENSG00000079739	PGM1	20.5497	19.0367	24.7393	8.15427	14.1296	4.83334	8.81259	11.159	8.133	-1.24619	0.0955281	down	-1.19459	0.111431	not	0.0515971	1	not																ENSG00000079739	ENSG00000079739	ENSG00000079739	301.216	344.626	495.564	478.193	539.675	762.956	733.998	699.28	949.007	ENSG00000079739	ENSG00000079739
ENSG00000079785	DDX1	10.0394	9.8771	7.54434	4.99895	3.97351	4.44352	4.64155	4.73077	4.31956	-1.03342	0.0339538	down	-1.00406	0.0379374	down	0.029368	1	not																ENSG00000079785	ENSG00000079785	ENSG00000079785	4008.55	5584.96	8451.86	5696.12	6109.12	6604.68	4604.34	3506.07	5084.68	ENSG00000079785	ENSG00000079785
ENSG00000079805	DNM2	4.71255	6.14836	4.82406	2.8542	3.06204	1.78043	2.83985	3.38248	5.076	-1.02708	0.183899	not	-0.473274	0.665135	not	0.553803	1	not																ENSG00000079805	ENSG00000079805	ENSG00000079805	1367.38	1795.09	2471.89	1736.97	1531.7	1860.26	965.739	1308.61	1668.25	ENSG00000079805	ENSG00000079805
ENSG00000079819	EPB41L2	11.8223	9.7518	8.06031	6.43263	8.39068	6.57216	3.54013	6.96185	3.97926	-0.469968	0.620105	not	-1.03309	0.175368	not	-0.563121	1	not																ENSG00000079819	ENSG00000079819	ENSG00000079819	4353.16	4422.36	6647.44	2870.16	4291.89	5980.62	4403.07	4705.39	7509.64	ENSG00000079819	ENSG00000079819
ENSG00000079931	MOXD1	26.7534	19.6477	38.4503	18.342	12.5346	27.5859	9.09729	10.2088	3.44648	-0.537427	0.881427	not	-1.89891	0.214753	not	-1.36148	1	not																ENSG00000079931	ENSG00000079931	ENSG00000079931	209.319	202.721	353.297	183.843	208.02	277.799	119.102	138.308	236.003	ENSG00000079931	ENSG00000079931
ENSG00000079950	STX7	2.41242	1.79581	2.61532	2.81423	2.77223	3.9254	2.14188	1.63991	3.7341	0.479204	0.910303	not	0.13942	1	not	-0.339785	1	not																ENSG00000079950	ENSG00000079950	ENSG00000079950	1071.27	1167.67	2289.32	1204.52	1591.55	1979.32	1262.11	1314.41	1908	ENSG00000079950	ENSG00000079950
ENSG00000079974	RABL2B	10.7918	14.0606	9.65557	3.83923	4.60191	3.38036	7.23774	6.04352	7.34232	-1.54552	0.0351718	down	-0.742638	0.149487	not	0.802882	1	not																ENSG00000079974	ENSG00000079974	ENSG00000079974	2202.96	2910.06	4953.27	3475.94	3078.11	3788.98	1445.84	2777.77	3041.82	ENSG00000079974	ENSG00000079974
ENSG00000079999	KEAP1	1.81861	0	1.54464	1.71466	2.13084	1.81104	0	1.40468	2.09865	0.750063	1	not	0.0588683	1	not	-0.691195	1	not																ENSG00000079999	ENSG00000079999	ENSG00000079999	2138.29	3062.1	4711.42	2384.94	3092.83	3029.01	2008.11	2478.91	3134.22	ENSG00000079999	ENSG00000079999
ENSG00000080189	SLC35C2	3.75857	3.75077	4.03704	2.72408	4.0382	5.15834	4.10003	1.94161	2.96818	0.0460184	1	not	-0.35787	1	not	-0.403889	1	not																ENSG00000080189	ENSG00000080189	ENSG00000080189	673.906	1045.03	1350.35	576.645	907.635	1009.01	582.582	802.769	1061.39	ENSG00000080189	ENSG00000080189
ENSG00000080200	CRYBG3	2.6759	2.89625	3.1898	2.61635	3.89239	3.74188	2.47907	0.999711	0	0.226387	1	not	-1.33267	0.426502	not	-1.55906	1	not																ENSG00000080200	ENSG00000080200	ENSG00000080200	199.96	241.238	488.451	467.143	347.354	268.87	462.557	254.371	242.247	ENSG00000080200	ENSG00000080200
ENSG00000080298	RFX3	3.41123	2.08859	7.68513	3.41229	2.56592	5.41881	3.8505	1.57231	0	-0.210234	1	not	-1.28178	0.933384	not	-1.07154	1	not																ENSG00000080298	ENSG00000080298	ENSG00000080298	206.767	183.463	473.039	358.645	383.66	500.039	393.312	479.727	636.834	ENSG00000080298	ENSG00000080298
ENSG00000080345	RIF1	1.15729	0	1.41384	1.65409	2.08859	2.49566	1.67367	1.91065	2.03212	1.27876	0.306686	not	1.12725	0.46625	not	-0.151506	1	not																ENSG00000080345	ENSG00000080345	ENSG00000080345	4350.61	5052.82	6963.98	4506.67	4043.64	4572.78	6100.03	3967.42	4215.59	ENSG00000080345	ENSG00000080345
ENSG00000080371	RAB21	0.999711	1.50484	0	0	1.41384	1.72938	1.16019	1.83115	1.60956	0.327689	1	not	0.877363	1	not	0.549674	1	not																ENSG00000080371	ENSG00000080371	ENSG00000080371	1438.86	1450.47	2372.31	1498.87	1613.14	2102.35	2084.74	1574.59	2830.79	ENSG00000080371	ENSG00000080371
ENSG00000080503	SMARCA2	6.51271	7.08527	5.66433	4.11176	3.72522	4.02428	4.62489	4.10941	4.34512	-0.699522	0.0332436	down	-0.558481	0.0589554	down	0.141041	1	not																ENSG00000080503	ENSG00000080503	ENSG00000080503	14924.6	22286.1	31618.9	43076.6	42130	36039.5	23880.3	26608.4	37623.1	ENSG00000080503	ENSG00000080503
ENSG00000080546	SESN1	0	0	1.80725	2.13084	1.55395	1.25846	1.84979	1.58288	2.41242	1.45167	0.706931	not	1.69343	0.499828	not	0.241763	1	not																ENSG00000080546	ENSG00000080546	ENSG00000080546	408.428	425.714	883.243	319.465	418.984	682.593	615.82	772.786	1011.44	ENSG00000080546	ENSG00000080546
ENSG00000080561	MID2	2.3526	2.66256	2.99598	2.49773	1.2746	4.97305	2.29968	0	3.75522	0.126512	1	not	-0.403905	1	not	-0.530417	1	not																ENSG00000080561	ENSG00000080561	ENSG00000080561	133.59	172.313	273.864	276.267	279.65	257.957	232.664	255.339	327.158	ENSG00000080561	ENSG00000080561
ENSG00000080603	SRCAP	2.29329	2.68	1.51455	2.51533	3.34111	3.44541	2.3831	1.75185	1.08389	0.519779	0.650073	not	-0.314013	1	not	-0.833792	1	not																ENSG00000080603	ENSG00000080603	ENSG00000080603	342.058	570.66	700.666	467.143	367.96	451.424	388.696	354.959	420.81	ENSG00000080603	ENSG00000080603
ENSG00000080608	PUM3	2.00576	2.11423	2.38834	1.65409	2.0287	2.73432	1.2345	3.22639	1.82363	-0.0203648	1	not	-0.0504855	1	not	-0.0301207	1	not																ENSG00000080608	ENSG00000080608	ENSG00000080608	3527.8	4258.16	5947.96	2286.49	3379.35	4705.72	3268.37	3095.01	5328.17	ENSG00000080608	ENSG00000080608
ENSG00000080815	PSEN1	2.69333	2.72613	2.90138	2.25054	2.47284	3.09206	3.30414	2.88496	1.8658	-0.0904015	1	not	-0.0468629	1	not	0.0435386	1	not																ENSG00000080815	ENSG00000080815	ENSG00000080815	1480.55	1809.29	3036.22	1592.3	2031.14	1931.7	1897.32	1888.93	2561.07	ENSG00000080815	ENSG00000080815
ENSG00000080819	CPOX	0	2.04009	0	0	2.3768	0	1.98727	0	0	0.220385	1	not	-0.0378449	1	not	-0.25823	1	not																ENSG00000080819	ENSG00000080819	ENSG00000080819	99.5543	67.9115	84.1748	52.2396	62.7985	121.041	153.263	159.587	372.111	ENSG00000080819	ENSG00000080819
ENSG00000080823	MOK	7.83827	17.643	10.9803	5.09265	11.7103	10.4994	4.59809	8.2209	4.03936	-0.417351	1	not	-1.11291	0.592969	not	-0.695563	1	not																ENSG00000080823	ENSG00000080823	ENSG00000080823	95.2999	195.626	269.122	265.216	216.851	209.342	37.854	116.063	107.388	ENSG00000080823	ENSG00000080823
ENSG00000080824	HSP90AA1	9.56954	9.31217	8.3417	4.92564	4.31713	5.71694	4.0603	3.55855	4.07196	-0.863766	0.0158819	down	-1.21947	0.0108178	down	-0.355708	1	not																ENSG00000080824	ENSG00000080824	ENSG00000080824	47957.9	68022	94778.4	107418	114621	115692	88270.9	68827.3	85315.7	ENSG00000080824	ENSG00000080824
ENSG00000080839	RBL1	3.06101	3.79654	2.98568	3.17311	2.16384	1.61102	3.17207	0	3.14188	-0.502537	1	not	-0.640588	1	not	-0.138051	1	not																ENSG00000080839	ENSG00000080839	ENSG00000080839	848.339	1268.02	1785.45	940.313	992.02	1342.37	889.107	756.344	915.292	ENSG00000080839	ENSG00000080839
ENSG00000080845	DLGAP4	2.80706	5.44836	2.536	3.01866	5.02497	5.28345	5.745	5.90832	7.21947	0.304477	1	not	0.806423	0.412861	not	0.501947	1	not																ENSG00000080845	ENSG00000080845	ENSG00000080845	295.259	343.612	358.039	448.055	407.209	336.336	256.669	274.682	312.173	ENSG00000080845	ENSG00000080845
ENSG00000081014	AP4E1	4.01618	5.20918	4.16247	4.71645	2.5453	8.12122	2.30499	2.18895	2.69743	0.200412	1	not	-0.896582	0.900291	not	-1.09699	1	not																ENSG00000081014	ENSG00000081014	ENSG00000081014	182.091	193.599	258.452	106.488	121.672	197.436	133.874	205.045	280.956	ENSG00000081014	ENSG00000081014
ENSG00000081026	MAGI3	0	0	2.57211	0	1.2015	0	0	1.77139	2.64511	-1.09812	1	not	0.779956	1	not	1.87807	1	not																ENSG00000081026	ENSG00000081026	ENSG00000081026	310.575	291.918	531.131	447.05	408.19	366.1	274.211	323.042	531.943	ENSG00000081026	ENSG00000081026
ENSG00000081059	TCF7	11.5414	7.0932	8.445	3.82235	8.86535	9.79433	4.0266	4.78577	6.19221	-0.268436	1	not	-0.851805	0.607509	not	-0.583369	1	not																ENSG00000081059	ENSG00000081059	ENSG00000081059	66.3695	122.646	147.01	102.47	107.935	104.175	60.9357	53.1956	72.4242	ENSG00000081059	ENSG00000081059
ENSG00000081087	OSTM1	4.63257	4.73207	3.74188	4.95539	4.71126	3.16165	3.27781	3.75077	5.02085	-0.030955	1	not	-0.121319	1	not	-0.0903645	1	not																ENSG00000081087	ENSG00000081087	ENSG00000081087	1535.01	1896.46	2706.63	1490.84	1963.44	2549.8	2312.79	1976.94	3110.5	ENSG00000081087	ENSG00000081087
ENSG00000081154	PCNP	10.67	11.1812	8.21612	7.40053	9.92663	6.98126	6.50912	9.31785	6.48946	-0.30674	0.883281	not	-0.43009	0.663585	not	-0.12335	1	not																ENSG00000081154	ENSG00000081154	ENSG00000081154	1460.13	1588.32	2355.71	1320.05	1557.21	2407.93	2134.6	2660.74	3786.04	ENSG00000081154	ENSG00000081154
ENSG00000081177	EXD2	2.15507	0	3.05687	2.3209	0	0	8.1519	2.59784	0	-1.16713	1	not	1.04441	1	not	2.21154	1	not																ENSG00000081177	ENSG00000081177	ENSG00000081177	34.0357	49.6667	110.257	64.2949	56.9112	61.5127	57.2426	24.1798	71.1755	ENSG00000081177	ENSG00000081177
ENSG00000081189	MEF2C	1.89621	1.75969	0	1.73602	2.09753	3.24106	2.05936	2.25483	2.56283	0.952421	0.72144	not	0.911555	0.800798	not	-0.0408661	1	not																ENSG00000081189	ENSG00000081189	ENSG00000081189	2533.1	3409.77	5457.13	2683.31	3130.11	4270.17	3242.52	2596.91	3672.41	ENSG00000081189	ENSG00000081189
ENSG00000081237	PTPRC	6.38337	5.73251	5.50194	4.19333	3.90717	5.80628	5.67975	5.46319	5.20209	-0.341247	0.509002	not	-0.108183	1	not	0.233065	1	not																ENSG00000081237	ENSG00000081237	ENSG00000081237	3926.86	5441.03	8048.77	5791.56	6276.91	6340.77	8206.93	5749.96	8828.26	ENSG00000081237	ENSG00000081237
ENSG00000081307	UBA5	9.38634	7.7468	7.472	4.96217	4.2796	5.34418	6.24837	4.12352	5.8491	-0.75438	0.107569	not	-0.601099	0.186586	not	0.153282	1	not																ENSG00000081307	ENSG00000081307	ENSG00000081307	718.152	753.109	1262.62	850.903	845.818	1106.24	646.288	838.555	1060.14	ENSG00000081307	ENSG00000081307
ENSG00000081377	CDC14B	8.4923	8.03704	12.4121	4.01734	0.777627	4.70996	6.03199	5.70917	10.4256	-1.60639	0.228302	not	-0.384736	1	not	1.22165	1	not																ENSG00000081377	ENSG00000081377	ENSG00000081377	136.994	184.476	150.566	143.659	148.165	128.978	144.953	118.965	159.833	ENSG00000081377	ENSG00000081377
ENSG00000081386	ZNF510	2.45725	0	0	0	3.16894	0	6.46097	0	3.01144	0.366955	1	not	1.94668	1	not	1.57973	1	not																ENSG00000081386	ENSG00000081386	ENSG00000081386	81.6856	157.109	117.37	64.2949	138.353	141.876	108.022	106.391	116.128	ENSG00000081386	ENSG00000081386
ENSG00000081665	ZNF506	8.09538	6.3589	4.25311	5.94708	3.11072	0	12.8723	4.64925	7.7601	-1.04638	0.986956	not	0.434484	1	not	1.48086	1	not																ENSG00000081665	ENSG00000081665	ENSG00000081665	94.449	100.347	189.69	113.521	69.6671	92.2691	105.253	146.046	167.325	ENSG00000081665	ENSG00000081665
ENSG00000081692	JMJD4	2.67077	2.58652	1.96514	3.32842	3.48511	2.721	3.71968	3.13045	0.95456	0.400678	1	not	0.111857	1	not	-0.288821	1	not																ENSG00000081692	ENSG00000081692	ENSG00000081692	911.305	1432.22	2337.93	1165.34	1038.14	1182.63	700.761	884.013	1031.42	ENSG00000081692	ENSG00000081692
ENSG00000081721	DUSP12	1.54776	0	1.28361	0	0	3.69314	0	2.00346	0	0.38335	1	not	-0.499004	1	not	-0.882354	1	not																ENSG00000081721	ENSG00000081721	ENSG00000081721	451.823	520.993	842.934	278.276	395.434	642.907	518.877	649.953	891.567	ENSG00000081721	ENSG00000081721
ENSG00000081760	AACS	18.4244	19.2308	13.7133	5.16396	9.2585	7.28672	11.6352	16.9373	8.59813	-1.24258	0.159726	not	-0.466716	0.745946	not	0.775861	1	not																ENSG00000081760	ENSG00000081760	ENSG00000081760	732.618	859.537	1336.13	1079.95	1065.61	1322.52	1784.68	1518.49	2293.85	ENSG00000081760	ENSG00000081760
ENSG00000081791	DELE1	14.4223	13.8464	12.3558	7.84277	6.43616	5.86185	8.2209	7.472	10.4223	-1.01223	0.0312755	down	-0.637461	0.0871855	down	0.37477	1	not																ENSG00000081791	ENSG00000081791	ENSG00000081791	3307.42	4084.83	7623.15	4775.9	4525.42	4949.79	2686.71	3616.33	4184.37	ENSG00000081791	ENSG00000081791
ENSG00000081842	PCDHA6	0	0	1.39727	1.31193	3.6766	2.64717	1.84731	4.97713	2.31666	2.45015	0.63429	not	2.70976	0.455849	not	0.259609	1	not																ENSG00000081842	ENSG00000081842	ENSG00000081842	0	0	0	0	0	0	0	0	0	ENSG00000081842	ENSG00000081842
ENSG00000081853	PCDHGA2	2.93425	4.33659	4.44352	1.00881	5.10238	5.32241	2.49877	5.22766	1.60956	-0.0349974	1	not	-0.327403	1	not	-0.292405	1	not																ENSG00000081853	ENSG00000081853	ENSG00000081853	0	1.01361	3.55668	0	0	9.92141	4.61634	3.86877	1.24869	ENSG00000081853	ENSG00000081853
ENSG00000081870	HSPB11	5.37918	5.76692	5.04422	2.42183	4.96489	4.95268	2.925	4.35244	3.8336	-0.391859	0.798493	not	-0.543137	0.583199	not	-0.151278	1	not																ENSG00000081870	ENSG00000081870	ENSG00000081870	1716.25	1723.13	2831.12	1037.76	1727.94	2706.56	1618.49	2642.37	3442.65	ENSG00000081870	ENSG00000081870
ENSG00000081913	PHLPP1	0.899342	2.26234	2.8665	3.08481	1.2015	3.73632	1.87436	1.69841	1.8123	0.412352	1	not	-0.162755	1	not	-0.575108	1	not																ENSG00000081913	ENSG00000081913	ENSG00000081913	1609.04	2031.26	3374.11	2478.37	2134.17	2541.86	1762.52	1501.08	1748.17	ENSG00000081913	ENSG00000081913
ENSG00000081985	IL12RB2	7.21137	2.65435	3.52283	0	3.10968	5.95194	2.41765	4.75558	0	-0.563158	1	not	-0.900305	1	not	-0.337147	1	not																ENSG00000081985	ENSG00000081985	ENSG00000081985	92.7472	121.633	222.885	172.792	87.3292	144.853	133.874	99.6208	147.346	ENSG00000081985	ENSG00000081985
ENSG00000082068	WDR70	6.53425	7.47835	9.18853	3.57158	3.08688	0	8.92658	4.02197	3.56723	-1.80094	0.274072	not	-0.49035	1	not	1.31058	1	not																ENSG00000082068	ENSG00000082068	ENSG00000082068	512.237	594.986	933.036	409.88	458.233	591.316	727.535	442.007	561.912	ENSG00000082068	ENSG00000082068
ENSG00000082074	FYB1	4.18382	4.36957	5.4041	4.81611	4.04866	5.2106	5.0857	4.27116	5.04285	0.0121339	1	not	0.0450006	1	not	0.0328668	1	not																ENSG00000082074	ENSG00000082074	ENSG00000082074	2374.84	2937.43	4103.22	3018.85	2882.84	3212.55	5719.65	3897.78	4341.71	ENSG00000082074	ENSG00000082074
ENSG00000082146	STRADB	15.9086	38.3274	16.0716	8.51483	13.8516	12.2063	9.34345	11.9646	8.18988	-1.02405	0.677049	not	-1.25307	0.577477	not	-0.22902	1	not																ENSG00000082146	ENSG00000082146	ENSG00000082146	380.349	494.639	676.955	372.709	459.214	634.97	433.013	419.761	581.891	ENSG00000082146	ENSG00000082146
ENSG00000082153	BZW1	4.78051	6.18544	5.09682	3.63157	3.63814	3.52391	3.5781	3.33477	3.96776	-0.573542	0.0907441	down	-0.561959	0.103768	not	0.0115832	1	not																ENSG00000082153	ENSG00000082153	ENSG00000082153	1384.4	1531.56	2251.38	1080.96	1268.73	1685.65	1903.78	1149.99	1429.75	ENSG00000082153	ENSG00000082153
ENSG00000082175	PGR	4.40273	3.64033	3.69645	2.16494	3.18563	1.63419	0	2.12199	3.61516	-0.749092	0.785635	not	-1.03297	0.603867	not	-0.283874	1	not																ENSG00000082175	ENSG00000082175	ENSG00000082175	668.801	747.027	1295.82	508.331	554.393	825.461	747.847	923.668	1207.49	ENSG00000082175	ENSG00000082175
ENSG00000082212	ME2	5.94546	5.63974	4.11176	4.16839	3.38567	7.83378	1.50484	3.21069	3.954	-0.0286951	1	not	-0.85646	0.779593	not	-0.827764	1	not																ENSG00000082212	ENSG00000082212	ENSG00000082212	1161.47	1160.58	1613.55	1263.8	1132.34	1785.85	1249.18	1343.43	2191.46	ENSG00000082212	ENSG00000082212
ENSG00000082213	C5orf22	4.21837	3.74855	3.78423	2.65948	3.17937	3.48188	3.07445	3.76525	2.8983	-0.334286	0.411941	not	-0.271102	0.594462	not	0.0631834	1	not																ENSG00000082213	ENSG00000082213	ENSG00000082213	1192.1	1793.07	2480.19	914.193	1322.69	1959.48	1126.39	1328.92	2001.66	ENSG00000082213	ENSG00000082213
ENSG00000082269	FAM135A	2.08299	0	1.28137	2.07176	2.38205	3.85502	3.09102	1.91784	1.09774	1.30431	0.627644	not	0.860036	1	not	-0.444277	1	not																ENSG00000082269	ENSG00000082269	ENSG00000082269	408.428	504.775	659.172	497.281	454.308	405.786	234.51	264.043	365.867	ENSG00000082269	ENSG00000082269
ENSG00000082397	EPB41L3	6.53965	6.27236	10.1604	5.33691	3.97466	2.43747	8.52236	4.12587	6.18544	-0.967361	0.495581	not	-0.28659	1	not	0.680771	1	not																ENSG00000082397	ENSG00000082397	ENSG00000082397	190.6	344.626	369.895	445.041	519.069	380.982	420.087	266.945	389.592	ENSG00000082397	ENSG00000082397
ENSG00000082482	KCNK2	6.16687	15.928	16.3181	5.77477	8.7759	0	13.5772	2.82243	4.25912	-1.40051	0.717817	not	-0.894843	0.981648	not	0.505664	1	not																ENSG00000082482	ENSG00000082482	ENSG00000082482	48.5008	48.653	59.278	53.2442	24.5307	45.6385	8.30941	9.67192	17.4817	ENSG00000082482	ENSG00000082482
ENSG00000082515	MRPL22	4.62361	4.48584	3.90148	0.943356	3.8618	1.1716	2.87983	3.16999	2.46661	-1.12229	0.31235	not	-0.611404	0.71725	not	0.510887	1	not																ENSG00000082515	ENSG00000082515	ENSG00000082515	928.323	1165.65	1761.74	710.258	1282.46	1451.5	623.206	1169.33	1086.36	ENSG00000082515	ENSG00000082515
ENSG00000082516	GEMIN5	0	2.72818	2.71076	2.40406	2.49981	2.76711	2.82755	3.07135	0	0.496085	1	not	0.117122	1	not	-0.378963	1	not																ENSG00000082516	ENSG00000082516	ENSG00000082516	484.157	769.326	1153.55	579.659	657.422	867.131	609.357	558.07	685.533	ENSG00000082516	ENSG00000082516
ENSG00000082641	NFE2L1	3.84374	3.68652	3.19711	3.09931	2.88496	3.99539	4.22076	2.79271	3.97926	-0.104233	1	not	0.0352539	1	not	0.139487	1	not																ENSG00000082641	ENSG00000082641	ENSG00000082641	855.146	1115.98	1791.38	1051.82	827.174	897.887	1091.3	840.49	1107.59	ENSG00000082641	ENSG00000082641
ENSG00000082781	ITGB5	24.5337	20.2542	37.4876	17.4903	18.65	6.93284	43.2244	14.4168	50.3422	-0.933674	0.982091	not	0.392273	1	not	1.32595	1	not																ENSG00000082781	ENSG00000082781	ENSG00000082781	329.295	514.911	956.747	577.649	691.765	544.685	438.552	478.76	810.402	ENSG00000082781	ENSG00000082781
ENSG00000082805	ERC1	2.5927	3.12733	2.64306	2.17041	3.52067	0	4.31106	3.77753	0	-0.555335	1	not	-0.0481487	1	not	0.507186	1	not																ENSG00000082805	ENSG00000082805	ENSG00000082805	190.6	301.041	384.122	286.313	211.945	235.137	490.255	334.648	287.199	ENSG00000082805	ENSG00000082805
ENSG00000082898	XPO1	2.37575	2.46557	2.42496	1.64844	2.35155	2.33783	2.01381	1.29903	2.74764	-0.197231	1	not	-0.261782	1	not	-0.0645507	1	not																ENSG00000082898	ENSG00000082898	ENSG00000082898	4336.99	5135.94	8091.45	5297.3	4863.94	6584.84	4908.09	3541.86	4947.32	ENSG00000082898	ENSG00000082898
ENSG00000082996	RNF13	0	1.43714	0.931611	1.72538	1.16019	0.877406	2.31984	1.55395	0	0.667749	1	not	0.709622	1	not	0.0418725	1	not																ENSG00000082996	ENSG00000082996	ENSG00000082996	1164.87	1640.01	2497.98	1272.84	1298.16	1735.25	2045.96	1047.47	1684.49	ENSG00000082996	ENSG00000082996
ENSG00000083097	DOP1A	0	1.83115	0	3.44113	2.38415	3.56289	0	4.8947	6.43616	2.3581	0.870673	not	2.62944	0.712361	not	0.271343	1	not																ENSG00000083097	ENSG00000083097	ENSG00000083097	75.7293	124.673	126.855	89.4101	100.085	135.923	71.0916	87.0473	78.6677	ENSG00000083097	ENSG00000083097
ENSG00000083099	LYRM2	2.73228	2.1109	2.66872	2.92603	2.45621	3.13772	2.02184	2.08523	3.52499	0.181671	1	not	0.0228963	1	not	-0.158775	1	not																ENSG00000083099	ENSG00000083099	ENSG00000083099	2492.26	3537.48	5733.37	3241.87	3973.97	4016.19	3509.34	2969.28	3912.16	ENSG00000083099	ENSG00000083099
ENSG00000083123	BCKDHB	13.8516	10.7463	9.92663	5.77948	7.4068	2.83165	5.15272	5.63974	6.6616	-1.10793	0.12761	not	-0.98406	0.172311	not	0.123874	1	not																ENSG00000083123	ENSG00000083123	ENSG00000083123	337.804	289.891	578.554	216.995	336.561	487.141	378.54	328.845	506.97	ENSG00000083123	ENSG00000083123
ENSG00000083168	KAT6A	1.1744	1.27004	1.01762	2.41974	2.27837	1.86947	1.45976	1.80725	1.85103	0.92373	0.0491434	up	0.563957	0.283563	not	-0.359773	1	not																ENSG00000083168	ENSG00000083168	ENSG00000083168	3096.39	4224.71	6634.4	4905.5	4800.16	4404.11	2012.72	3888.11	5559.18	ENSG00000083168	ENSG00000083168
ENSG00000083223	TUT7	0	3.87991	2.65948	0	2.11312	4.13058	3.38142	0	3.20233	-0.0667564	1	not	0.00975224	1	not	0.0765086	1	not																ENSG00000083223	ENSG00000083223	ENSG00000083223	410.981	440.918	842.934	458.101	630.929	665.726	727.535	591.921	704.263	ENSG00000083223	ENSG00000083223
ENSG00000083290	ULK2	3.51851	2.78554	10.8447	0	8.89989	5.20918	15.7865	3.7075	14.4444	-0.281481	1	not	0.984812	1	not	1.26629	1	not																ENSG00000083290	ENSG00000083290	ENSG00000083290	76.5802	93.2517	124.484	69.3179	88.3104	72.4263	89.557	61.9003	162.33	ENSG00000083290	ENSG00000083290
ENSG00000083312	TNPO1	4.11529	4.38797	4.06496	3.5088	3.17207	4.49209	3.44755	3.19502	4.46091	-0.169769	1	not	-0.178767	1	not	-0.00899849	1	not																ENSG00000083312	ENSG00000083312	ENSG00000083312	7518.48	10319.5	16957.1	7964.53	8283.52	10212.1	9547.52	6232.58	8300.06	ENSG00000083312	ENSG00000083312
ENSG00000083444	PLOD1	42.5451	24.3311	31.935	7.06748	7.06353	11.3953	19.5101	15.4972	25.9649	-1.95269	0.0842689	down	-0.696525	0.458081	not	1.25617	1	not																ENSG00000083444	ENSG00000083444	ENSG00000083444	302.066	512.884	770.614	780.58	790.869	961.384	1233.49	779.557	1309.88	ENSG00000083444	ENSG00000083444
ENSG00000083457	ITGAE	12.9369	14.3783	11.0491	5.45429	11.9033	2.83677	6.46986	15.103	13.0677	-0.925815	0.667791	not	-0.147307	1	not	0.778508	1	not																ENSG00000083457	ENSG00000083457	ENSG00000083457	503.728	586.877	1074.12	402.848	570.093	772.878	566.887	639.314	761.703	ENSG00000083457	ENSG00000083457
ENSG00000083520	DIS3	2.16713	2.84395	1.89742	2.82345	2.82447	4.83466	3.48511	3.20442	2.15836	0.601552	0.742555	not	0.356963	1	not	-0.244589	1	not																ENSG00000083520	ENSG00000083520	ENSG00000083520	2074.47	2469.14	4250.23	1608.38	2712.11	3195.68	2088.43	2927.69	4472.82	ENSG00000083520	ENSG00000083520
ENSG00000083535	PIBF1	1.53524	2.59887	0	2.69231	0	0	0	1.82865	0	-0.618737	1	not	-1.1768	1	not	-0.558067	1	not																ENSG00000083535	ENSG00000083535	ENSG00000083535	169.327	146.973	269.122	145.668	131.484	332.367	241.896	175.062	193.547	ENSG00000083535	ENSG00000083535
ENSG00000083544	TDRD3	1.65268	3.9049	2.31666	2.64614	1.98727	8.74203	7.98617	3.32842	2.40301	0.764375	1	not	0.800816	1	not	0.0364409	1	not																ENSG00000083544	ENSG00000083544	ENSG00000083544	239.951	292.932	426.802	277.272	182.508	367.092	302.832	296.928	377.105	ENSG00000083544	ENSG00000083544
ENSG00000083635	NUFIP1	0	0	1.10112	0	2.78657	0	0	2.29542	0	1.33952	1	not	1.05979	1	not	-0.279729	1	not																ENSG00000083635	ENSG00000083635	ENSG00000083635	267.18	251.374	496.75	125.576	235.494	345.265	212.352	351.091	339.645	ENSG00000083635	ENSG00000083635
ENSG00000083642	PDS5B	2.42704	3.10657	1.75839	4.20166	3.34323	3.75188	3.45077	2.39777	2.88086	0.631524	0.301986	not	0.259567	1	not	-0.371957	1	not																ENSG00000083642	ENSG00000083642	ENSG00000083642	2048.1	2587.73	3425.08	2098.63	2139.07	2551.79	2789.19	2034.97	2295.1	ENSG00000083642	ENSG00000083642
ENSG00000083720	OXCT1	37.2539	47.0846	39.5895	15.4293	17.5359	20.9246	10.7429	15.0202	25.8002	-1.20142	0.0706347	down	-1.26509	0.0681303	down	-0.0636669	1	not																ENSG00000083720	ENSG00000083720	ENSG00000083720	633.914	672.02	1163.03	623.861	808.531	1008.01	491.179	432.335	546.928	ENSG00000083720	ENSG00000083720
ENSG00000083750	RRAGB	8.2209	3.39205	6.07327	0	1.53051	0	4.04866	3.95056	4.29652	-3.53054	0.1033	not	-0.524468	0.916711	not	3.00607	1	not																ENSG00000083750	ENSG00000083750	ENSG00000083750	68.9222	85.1428	136.339	78.3594	108.916	62.5049	83.0941	63.8347	67.4294	ENSG00000083750	ENSG00000083750
ENSG00000083799	CYLD	2.69948	2.10533	0	2.79579	2.4406	0	1.64702	1.21701	3.57049	0.124091	1	not	0.421352	1	not	0.297262	1	not																ENSG00000083799	ENSG00000083799	ENSG00000083799	433.104	705.469	994.685	666.055	882.123	719.302	1062.68	869.505	1031.42	ENSG00000083799	ENSG00000083799
ENSG00000083807	SLC27A5	80.2071	25.6227	10.5095	8.28342	9.80348	19.4192	24.4118	15.8249	8.38331	-1.63314	0.884067	not	-1.25872	1	not	0.374423	1	not																ENSG00000083807	ENSG00000083807	ENSG00000083807	91.8963	121.633	126.855	130.599	60.8361	94.2534	108.946	85.1129	112.382	ENSG00000083807	ENSG00000083807
ENSG00000083828	ZNF586	2.0785	0	2.74662	2.84907	0	7.4089	4.10589	0	3.05274	1.08811	1	not	0.569117	1	not	-0.51899	1	not																ENSG00000083828	ENSG00000083828	ENSG00000083828	116.572	144.946	248.968	82.3778	144.24	120.049	92.3268	105.424	128.615	ENSG00000083828	ENSG00000083828
ENSG00000083838	ZNF446	3.77864	2.85727	8.52236	1.63705	2.90138	0	0	0	4.7963	-1.73984	0.755739	not	-1.66011	0.812758	not	0.0797283	1	not																ENSG00000083838	ENSG00000083838	ENSG00000083838	5.10535	18.2449	16.5978	2.00922	3.92491	8.92927	0.923268	19.3438	7.49216	ENSG00000083838	ENSG00000083838
ENSG00000083845	RPS5	42.8069	37.429	36.1797	33.111	36.8799	33.7776	42.2495	36.9656	39.622	-0.165916	0.69978	not	0.0297017	1	not	0.195617	1	not																ENSG00000083845	ENSG00000083845	ENSG00000083845	27157.1	39340	61477.2	43057.5	49409.7	48812.3	30828.8	33013.2	39064.1	ENSG00000083845	ENSG00000083845
ENSG00000083857	FAT1	2.721	2.02413	1.50321	4.13294	0	3.27676	3.19293	1.81987	3.08377	0.24594	1	not	0.373837	1	not	0.127897	1	not																ENSG00000083857	ENSG00000083857	ENSG00000083857	409.279	329.422	507.42	377.732	433.702	474.243	603.817	646.084	1053.9	ENSG00000083857	ENSG00000083857
ENSG00000083896	YTHDC1	1.15729	0	0	1.75447	1.18816	0	2.39673	0	1.67783	1.34635	1	not	1.81589	1	not	0.469539	1	not																ENSG00000083896	ENSG00000083896	ENSG00000083896	2072.77	3028.65	4217.04	3290.09	2941.72	3158.98	3759.55	1766.09	2765.86	ENSG00000083896	ENSG00000083896
ENSG00000083937	CHMP2B	2.70871	3.52283	4.06729	3.72633	3.08895	3.2086	2.381	2.73637	2.16056	-0.0390372	1	not	-0.50088	0.412496	not	-0.461842	1	not																ENSG00000083937	ENSG00000083937	ENSG00000083937	925.77	1143.35	1697.72	855.926	1151.96	1683.66	1303.65	1249.61	1770.65	ENSG00000083937	ENSG00000083937
ENSG00000084070	SMAP2	2.2901	2.75994	2.24195	2.60607	2.6256	2.08075	2.34416	2.35049	2.78554	0.00403779	1	not	0.0367653	1	not	0.0327275	1	not																ENSG00000084070	ENSG00000084070	ENSG00000084070	10038.8	13105.9	18516.1	11829.3	15099.1	15510.1	11810.4	11356.8	14767	ENSG00000084070	ENSG00000084070
ENSG00000084072	PPIE	13.4777	11.6707	10.8447	5.56058	6.34148	6.01556	5.68439	5.61832	6.06499	-1.00634	0.0147093	down	-1.05131	0.0157852	down	-0.0449726	1	not																ENSG00000084072	ENSG00000084072	ENSG00000084072	5035.58	6260.03	8454.23	6222.54	5708.78	7768.46	3979.29	5506.22	6206.01	ENSG00000084072	ENSG00000084072
ENSG00000084073	ZMPSTE24	8.58036	7.70268	6.16014	4.7399	5.19218	4.70087	4.24111	4.22434	4.50711	-0.617056	0.107569	not	-0.790814	0.0672034	down	-0.173757	1	not																ENSG00000084073	ENSG00000084073	ENSG00000084073	14757.9	19154.1	25272.6	15751.2	16003.8	17851.6	13961.7	12225.3	17430.5	ENSG00000084073	ENSG00000084073
ENSG00000084090	STARD7	3.18354	3.53688	3.50017	2.39463	3.0579	2.71793	2.37575	3.03001	2.43435	-0.322989	0.355932	not	-0.382534	0.261023	not	-0.0595451	1	not																ENSG00000084090	ENSG00000084090	ENSG00000084090	7291.29	12048.7	16423.6	8546.2	10438.3	9993.83	6940.21	9124.49	12498.2	ENSG00000084090	ENSG00000084090
ENSG00000084092	NOA1	2.82857	2.02984	2.43747	3.41763	1.7649	5.94222	2.46245	4.50461	3.45505	0.608618	1	not	0.514492	1	not	-0.0941256	1	not																ENSG00000084092	ENSG00000084092	ENSG00000084092	545.421	683.17	1100.2	497.281	871.329	1099.29	757.08	1340.53	1668.25	ENSG00000084092	ENSG00000084092
ENSG00000084110	HAL	22.9434	27.4522	14.7591	7.69609	9.03173	15.6219	13.1149	11.8748	9.42085	-1.01012	0.311051	not	-0.921016	0.372699	not	0.0891007	1	not																ENSG00000084110	ENSG00000084110	ENSG00000084110	614.344	865.619	1058.71	948.35	1190.23	1105.24	1411.68	1428.54	1800.62	ENSG00000084110	ENSG00000084110
ENSG00000084112	SSH1	4.17076	4.41506	2.64306	2.80808	3.79318	1.69841	2.41765	3.3995	2.6718	-0.436088	0.929631	not	-0.403557	1	not	0.032531	1	not																ENSG00000084112	ENSG00000084112	ENSG00000084112	216.126	259.483	390.049	244.12	270.819	421.66	270.518	381.074	541.933	ENSG00000084112	ENSG00000084112
ENSG00000084207	GSTP1	68.8333	46.3752	45.3899	42.2495	39.7199	40.0828	42.6196	25.2886	39.4598	-0.395958	0.774679	not	-0.580894	0.514543	not	-0.184936	1	not																ENSG00000084207	ENSG00000084207	ENSG00000084207	28014.8	31829.2	48261.8	35872.5	36630.2	39470.3	20354.4	28788.5	27272.7	ENSG00000084207	ENSG00000084207
ENSG00000084234	APLP2	42.4708	41.5627	41.3854	23.4863	25.4039	28.6088	38.3888	34.9536	33.6809	-0.694504	0.0134258	down	-0.228832	0.191575	not	0.465672	0.772891	not																ENSG00000084234	ENSG00000084234	ENSG00000084234	18872.8	25530.7	36987.1	22772.4	33683.6	30035.1	19860.4	35489.2	48401.9	ENSG00000084234	ENSG00000084234
ENSG00000084444	FAM234B	0	2.29117	8.09538	0	0	2.73945	1.386	0	4.68405	-1.92276	1	not	-0.774937	1	not	1.14782	1	not																ENSG00000084444	ENSG00000084444	ENSG00000084444	142.099	141.905	209.844	130.599	117.747	164.695	120.948	140.243	107.388	ENSG00000084444	ENSG00000084444
ENSG00000084463	WBP11	2.2773	2.07963	2.41974	1.97448	1.71466	2.5391	1.66252	1.99191	1.35103	-0.121752	1	not	-0.437073	0.541929	not	-0.315321	1	not																ENSG00000084463	ENSG00000084463	ENSG00000084463	1238.05	1818.41	2477.82	1406.45	1735.79	1765.02	1583.4	1293.14	1593.33	ENSG00000084463	ENSG00000084463
ENSG00000084623	EIF3I	17.3923	17.6506	17.5664	11.2594	12.5789	7.79795	12.2275	11.8667	17.8056	-0.733744	0.185499	not	-0.328374	0.735703	not	0.405371	1	not																ENSG00000084623	ENSG00000084623	ENSG00000084623	1686.47	1960.31	3694.21	1498.87	2069.41	2587.5	2176.14	1811.55	2158.99	ENSG00000084623	ENSG00000084623
ENSG00000084652	TXLNA	1.11107	0	2.43017	1.6154	1.46659	2.14738	0	1.31193	1.12394	0.562381	1	not	-0.539818	1	not	-1.1022	1	not																ENSG00000084652	ENSG00000084652	ENSG00000084652	867.058	1255.86	1420.3	791.631	840.911	952.455	702.607	914.963	1042.66	ENSG00000084652	ENSG00000084652
ENSG00000084676	NCOA1	1.89983	1.41019	1.69022	2.78247	2.43122	2.66461	1.72271	2.3103	3.1398	0.655888	0.388454	not	0.520542	0.659035	not	-0.135347	1	not																ENSG00000084676	ENSG00000084676	ENSG00000084676	464.587	572.687	663.914	378.737	506.313	600.245	692.451	475.858	528.197	ENSG00000084676	ENSG00000084676
ENSG00000084693	AGBL5	50.5471	30.1889	52.8534	28.3776	20.1863	15.993	30.7309	15.0674	18.9757	-1.04916	0.288224	not	-1.04432	0.302479	not	0.0048409	1	not																ENSG00000084693	ENSG00000084693	ENSG00000084693	673.055	812.911	1184.37	721.308	895.86	763.948	531.802	690.575	664.305	ENSG00000084693	ENSG00000084693
ENSG00000084733	RAB10	3.55963	3.23896	2.8665	1.64276	1.73735	2.34838	2.57829	1.81861	1.77269	-0.754629	0.1306	not	-0.647612	0.193361	not	0.107017	1	not																ENSG00000084733	ENSG00000084733	ENSG00000084733	4045.14	4343.3	6442.34	3580.42	4814.88	6418.16	5065.97	5726.74	6897.78	ENSG00000084733	ENSG00000084733
ENSG00000084754	HADHA	31.3541	28.9713	22.8351	13.063	16.5019	19.1245	20.5198	18.0106	16.1112	-0.772289	0.11841	not	-0.605898	0.211192	not	0.16639	1	not																ENSG00000084754	ENSG00000084754	ENSG00000084754	3840.92	5444.07	7768.98	5098.38	5759.8	5796.09	5466.67	4405.56	5350.65	ENSG00000084754	ENSG00000084754
ENSG00000084774	CAD	4.9216	3.72633	3.98616	2.27196	3.3995	1.83364	2.6882	3.29992	4.4163	-0.751377	0.370674	not	-0.280125	1	not	0.471252	1	not																ENSG00000084774	ENSG00000084774	ENSG00000084774	820.259	1143.35	1379.99	893.096	1046.97	894.911	486.562	666.395	791.672	ENSG00000084774	ENSG00000084774
ENSG00000085063	CD59	11.7421	12.1263	13.2726	7.63928	7.55505	6.68187	14.8453	14.805	15.993	-0.763652	0.0140264	down	0.297389	0.0726259	up	1.06104	0.151224	not																ENSG00000085063	ENSG00000085063	ENSG00000085063	826.216	1130.17	1553.08	1174.39	1092.11	1221.33	812.476	1071.65	1278.66	ENSG00000085063	ENSG00000085063
ENSG00000085117	CD82	33.2283	24.9621	18.2358	9.31217	10.7533	10.8589	11.522	19.6847	10.557	-1.30532	0.189884	not	-0.871816	0.385546	not	0.433505	1	not																ENSG00000085117	ENSG00000085117	ENSG00000085117	596.475	757.163	1148.81	861.953	1178.45	1133.02	1637.88	1021.35	1457.23	ENSG00000085117	ENSG00000085117
ENSG00000085185	BCORL1	0	1.91784	0	3.82909	1.47842	3.2086	2.29861	0	0	2.15072	0.543286	not	0.261285	1	not	-1.88943	1	not																ENSG00000085185	ENSG00000085185	ENSG00000085185	148.906	341.585	454.07	312.433	327.73	315.501	144.953	269.847	354.629	ENSG00000085185	ENSG00000085185
ENSG00000085224	ATRX	4.63129	4.82936	4.14946	4.24231	4.37079	3.914	4.49459	4.04866	3.71747	-0.119626	0.947662	not	-0.150636	0.82168	not	-0.0310099	1	not																ENSG00000085224	ENSG00000085224	ENSG00000085224	3946.43	4562.24	7483.26	4607.13	4944.4	4632.3	7895.79	4684.11	6650.54	ENSG00000085224	ENSG00000085224
ENSG00000085231	AK6	2.32514	2.51119	3.16374	3.28623	2.4718	9.94841	2.81525	0	1.8768	0.973272	0.98706	not	-0.769793	1	not	-1.74306	1	not																ENSG00000085231	ENSG00000085231	ENSG00000085231	959.806	842.306	1454.68	570.617	860.536	1266.96	905.726	1095.83	1579.6	ENSG00000085231	ENSG00000085231
ENSG00000085274	MYNN	0	1.40652	0	0	2.02413	0	2.07064	1.02194	0	0.52517	1	not	1.13668	1	not	0.611508	1	not																ENSG00000085274	ENSG00000085274	ENSG00000085274	439.06	478.422	1001.8	585.686	574.999	723.27	655.52	502.94	711.755	ENSG00000085274	ENSG00000085274
ENSG00000085365	SCAMP1	2.85727	2.99701	2.71076	2.44893	2.57004	1.30336	1.29903	2.0571	2.36103	-0.438002	0.738805	not	-0.583161	0.546082	not	-0.145159	1	not																ENSG00000085365	ENSG00000085365	ENSG00000085365	3519.29	3830.41	6202.85	3439.78	4100.55	4578.73	3138.19	3754.64	4668.86	ENSG00000085365	ENSG00000085365
ENSG00000085377	PREP	2.11423	2.69231	2.28264	1.89017	2.2484	0.708735	1.73071	2.23011	0.899342	-0.548436	0.889903	not	-0.544614	0.932803	not	0.00382273	1	not																ENSG00000085377	ENSG00000085377	ENSG00000085377	3155.96	3475.65	5435.79	2593.9	3663.9	4602.54	4235.95	3210.11	4677.61	ENSG00000085377	ENSG00000085377
ENSG00000085382	HACE1	3.40057	1.06202	6.86382	0	2.40196	13.6778	4.78051	2.39987	0	0.505553	1	not	-0.657559	1	not	-1.16311	1	not																ENSG00000085382	ENSG00000085382	ENSG00000085382	241.653	195.626	365.153	210.968	217.832	282.76	225.277	241.798	322.163	ENSG00000085382	ENSG00000085382
ENSG00000085415	SEH1L	4.06846	3.91286	3.81224	1.2608	3.85728	0	1.95458	1.78814	0	-1.20433	0.589855	not	-1.65584	0.439607	not	-0.451516	1	not																ENSG00000085415	ENSG00000085415	ENSG00000085415	644.125	978.129	1375.25	576.645	894.879	1141.95	844.79	946.881	1569.61	ENSG00000085415	ENSG00000085415
ENSG00000085433	WDR47	0	0	1.49831	1.27004	0.91925	0.999711	0	2.07963	3.84374	1.08977	1	not	1.98308	0.91623	not	0.893313	1	not																ENSG00000085433	ENSG00000085433	ENSG00000085433	289.303	348.68	360.41	416.912	392.491	406.778	274.211	195.373	308.427	ENSG00000085433	ENSG00000085433
ENSG00000085449	WDFY1	3.97121	5.5485	4.33902	2.50602	3.99193	1.94161	2.86958	3.61844	2.62457	-0.715557	0.37859	not	-0.604862	0.510358	not	0.110695	1	not																ENSG00000085449	ENSG00000085449	ENSG00000085449	2166.37	2562.39	3348.02	1700.8	2167.53	2829.58	1818.84	2632.7	3915.9	ENSG00000085449	ENSG00000085449
ENSG00000085491	SLC25A24	3.88899	2.15617	1.82614	1.50971	2.46973	2.66564	1.81483	2.25591	5.23193	-0.244315	1	not	0.241043	1	not	0.485358	1	not																ENSG00000085491	ENSG00000085491	ENSG00000085491	635.616	667.966	1075.3	585.686	634.854	1088.38	969.432	1424.67	3376.47	ENSG00000085491	ENSG00000085491
ENSG00000085511	MAP3K4	5.18088	3.6744	2.67898	3.39099	3.16478	5.438	8.59305	3.36549	4.34878	0.056361	1	not	0.499595	1	not	0.443234	1	not																ENSG00000085511	ENSG00000085511	ENSG00000085511	768.355	1083.54	1472.47	634.912	993.002	1051.67	842.021	846.293	1105.09	ENSG00000085511	ENSG00000085511
ENSG00000085644	ZNF213	2.37365	0	0	5.50045	0	5.13449	0	8.05099	5.3094	2.16363	1	not	2.49278	0.921631	not	0.329151	1	not																ENSG00000085644	ENSG00000085644	ENSG00000085644	58.7115	85.1428	88.917	90.4147	116.766	140.884	93.2501	94.7848	128.615	ENSG00000085644	ENSG00000085644
ENSG00000085662	AKR1B1	80.083	38.7293	50.0378	42.1762	30.3477	54.8229	32.244	31.6099	40.8965	-0.40698	1	not	-0.688787	0.748039	not	-0.281807	1	not																ENSG00000085662	ENSG00000085662	ENSG00000085662	1191.25	1424.12	2373.49	1473.76	1648.46	2139.06	797.704	1198.35	1309.88	ENSG00000085662	ENSG00000085662
ENSG00000085719	CPNE3	11.8183	9.38347	9.93285	6.0932	6.83341	5.22197	4.73338	6.59575	5.85547	-0.778662	0.0676989	down	-0.857402	0.0593691	down	-0.0787398	1	not																ENSG00000085719	ENSG00000085719	ENSG00000085719	2111.91	2749.91	4190.96	2039.35	2920.13	3919.95	3483.49	3587.31	5283.22	ENSG00000085719	ENSG00000085719
ENSG00000085733	CTTN	3.48511	16.6055	16.8872	5.21202	4.2112	0	14.2965	17.4979	4.00231	-1.97237	0.717715	not	-0.0468362	1	not	1.92553	1	not																ENSG00000085733	ENSG00000085733	ENSG00000085733	84.2383	147.986	218.143	134.617	143.259	164.695	84.0174	101.555	91.1546	ENSG00000085733	ENSG00000085733
ENSG00000085760	MTIF2	3.95056	5.88744	4.08481	4.7412	4.33172	5.34127	4.65439	2.22255	5.438	0.0500394	1	not	-0.17704	1	not	-0.227079	1	not																ENSG00000085760	ENSG00000085760	ENSG00000085760	1636.26	2472.18	3250.81	1987.11	2098.84	2574.6	2207.53	1513.66	2318.82	ENSG00000085760	ENSG00000085760
ENSG00000085788	DDHD2	6.08655	8.7759	10.6493	4.62233	8.07665	5.63361	6.49124	6.36762	1.59035	-0.476751	0.982091	not	-0.820171	0.677506	not	-0.34342	1	not																ENSG00000085788	ENSG00000085788	ENSG00000085788	528.404	603.095	1266.18	354.626	584.811	833.398	489.332	582.249	824.138	ENSG00000085788	ENSG00000085788
ENSG00000085832	EPS15	13.6778	8.3588	7.63711	7.54863	5.73407	8.43757	8.32708	5.56663	6.50554	-0.450142	0.884826	not	-0.540668	0.796606	not	-0.0905252	1	not																ENSG00000085832	ENSG00000085832	ENSG00000085832	1457.58	1421.07	2736.27	1596.32	1797.61	2143.02	2406.04	2127.82	2607.27	ENSG00000085832	ENSG00000085832
ENSG00000085840	ORC1	0	1.02619	2.36524	0	2.13416	2.88599	1.73204	2.93219	2.19982	0.565839	1	not	1.01717	1	not	0.451331	1	not																ENSG00000085840	ENSG00000085840	ENSG00000085840	1030.43	1180.85	1989.37	735.373	1054.82	1243.15	791.241	807.605	907.8	ENSG00000085840	ENSG00000085840
ENSG00000085871	MGST2	11.1259	11.1775	8.93996	4.5676	6.60303	3.94712	4.45593	9.35772	4.31834	-1.04731	0.228432	not	-0.785012	0.386714	not	0.262293	1	not																ENSG00000085871	ENSG00000085871	ENSG00000085871	1780.92	1768.74	3086.01	1031.73	2081.18	3442.73	1525.24	3495.43	5331.92	ENSG00000085871	ENSG00000085871
ENSG00000085872	CHERP	1.31617	1.98843	1.90345	2.40406	2.13857	3.06928	1.51937	0	1.94397	0.547516	0.900888	not	-0.588577	1	not	-1.13609	1	not																ENSG00000085872	ENSG00000085872	ENSG00000085872	2818.15	3893.26	6398.47	2516.54	3194.87	3645.12	2382.03	2676.22	3497.59	ENSG00000085872	ENSG00000085872
ENSG00000085982	USP40	13.2101	9.89873	4.94185	3.91742	7.27239	3.62719	8.07899	5.46914	3.21592	-0.920784	0.726799	not	-0.742667	0.892327	not	0.178117	1	not																ENSG00000085982	ENSG00000085982	ENSG00000085982	753.89	869.673	1541.23	769.529	903.71	1161.8	721.996	754.41	927.779	ENSG00000085982	ENSG00000085982
ENSG00000085998	POMGNT1	7.32785	2.13747	4.41136	5.62749	6.52347	0	7.94714	9.34915	2.8983	-0.191592	1	not	0.541307	1	not	0.732899	1	not																ENSG00000085998	ENSG00000085998	ENSG00000085998	83.3874	97.3061	150.566	68.3133	94.1978	110.128	62.7822	123.801	97.3981	ENSG00000085998	ENSG00000085998
ENSG00000086015	MAST2	5.29929	3.46577	3.81336	4.62617	2.51016	9.23603	2.86137	0	9.39495	0.38031	1	not	-0.0374251	1	not	-0.417736	1	not																ENSG00000086015	ENSG00000086015	ENSG00000086015	199.109	284.823	373.452	354.626	404.265	326.414	238.203	267.912	300.935	ENSG00000086015	ENSG00000086015
ENSG00000086061	DNAJA1	2.41765	3.00319	2.65333	1.386	2.00576	2.76813	1.3012	1.93924	1.29247	-0.390408	0.807617	not	-0.832873	0.30889	not	-0.442465	1	not																ENSG00000086061	ENSG00000086061	ENSG00000086061	3776.26	5894.11	8368.87	5381.68	8589.66	9783.5	5915.38	7307.13	10853.6	ENSG00000086061	ENSG00000086061
ENSG00000086062	B4GALT1	2.49359	2.5999	2.28371	2.13084	2.3852	3.16894	1.71061	1.91544	2.10311	0.0589698	1	not	-0.364748	0.674664	not	-0.423718	1	not																ENSG00000086062	ENSG00000086062	ENSG00000086062	3965.15	4086.86	7846.04	2760.66	4872.77	6333.83	2447.58	5443.36	7860.52	ENSG00000086062	ENSG00000086062
ENSG00000086065	CHMP5	3.26099	2.66769	2.54736	2.52671	3.07445	5.20067	2.53084	3.08999	2.9795	0.349813	1	not	0.0210004	1	not	-0.328813	1	not																ENSG00000086065	ENSG00000086065	ENSG00000086065	1755.39	1557.91	2584.52	871.999	2014.46	3702.67	1940.71	4328.18	8604.75	ENSG00000086065	ENSG00000086065
ENSG00000086102	NFX1	2.27944	2.28477	1.56928	2.79374	2.56489	2.78657	1.96514	1.4336	0	0.409242	0.967819	not	-0.85171	0.771854	not	-1.26095	1	not																ENSG00000086102	ENSG00000086102	ENSG00000086102	1949.39	2759.03	3511.63	2700.39	2719.96	2879.19	3667.22	2285.47	2740.88	ENSG00000086102	ENSG00000086102
ENSG00000086189	DIMT1	2.50291	2.09753	1.64133	2.89009	2.87983	3.91742	0.60206	1.57231	1.93806	0.634145	0.460417	not	-0.601965	0.907779	not	-1.23611	1	not																ENSG00000086189	ENSG00000086189	ENSG00000086189	2060.01	2662.74	4130.49	1444.63	2108.66	2623.22	1529.86	1895.7	2800.82	ENSG00000086189	ENSG00000086189
ENSG00000086200	IPO11	2.70768	2.84292	2.68308	3.86519	2.67795	5.2562	2.87265	2.27517	0	0.519097	0.980554	not	-0.677575	1	not	-1.19667	1	not																ENSG00000086200	ENSG00000086200	ENSG00000086200	350.567	353.748	510.977	374.719	453.327	540.717	357.305	388.811	393.338	ENSG00000086200	ENSG00000086200
ENSG00000086232	EIF2AK1	12.2445	13.3599	10.4156	6.91743	7.03598	9.32637	7.93799	8.03704	7.21947	-0.629722	0.107313	not	-0.635016	0.113418	not	-0.00529438	1	not																ENSG00000086232	ENSG00000086232	ENSG00000086232	1613.29	2099.18	3080.09	1513.94	2063.52	2521.03	2204.76	2043.68	2704.67	ENSG00000086232	ENSG00000086232
ENSG00000086289	EPDR1	4.24231	3.34429	2.44164	2.07514	1.8436	2.52464	2.72203	2.14738	3.36549	-0.638181	0.537366	not	-0.284246	1	not	0.353935	1	not																ENSG00000086289	ENSG00000086289	ENSG00000086289	836.426	1043	1536.49	1182.42	1010.66	1407.85	1174.4	1129.68	1221.22	ENSG00000086289	ENSG00000086289
ENSG00000086300	SNX10	3.00732	3.21069	6.74873	2.81423	1.89138	5.48701	3.46148	0	1.8123	-0.347292	1	not	-1.2979	0.828946	not	-0.950613	1	not																ENSG00000086300	ENSG00000086300	ENSG00000086300	911.305	1748.47	1789.01	1329.1	1620.01	1624.13	1224.25	1124.84	1597.08	ENSG00000086300	ENSG00000086300
ENSG00000086475	SEPHS1	5.22766	6.28956	3.94026	5.32097	3.6261	5.16678	5.0857	3.14708	3.03104	-0.131194	1	not	-0.456608	0.872712	not	-0.325414	1	not																ENSG00000086475	ENSG00000086475	ENSG00000086475	912.156	1285.25	2071.17	1147.26	1058.74	1426.7	814.323	914.963	988.965	ENSG00000086475	ENSG00000086475
ENSG00000086504	MRPL28	6.83531	7.0066	3.48188	3.357	2.46349	2.74969	3.31152	6.68557	1.96748	-1.01536	0.653601	not	-0.533987	1	not	0.481369	1	not																ENSG00000086504	ENSG00000086504	ENSG00000086504	222.083	416.592	336.699	317.456	271.8	356.178	195.733	235.995	285.951	ENSG00000086504	ENSG00000086504
ENSG00000086544	ITPKC	0	4.01618	3.47651	0	4.58029	2.26662	0	3.36549	0	-0.130032	1	not	-1.15467	1	not	-1.02464	1	not																ENSG00000086544	ENSG00000086544	ENSG00000086544	52.7553	131.769	141.082	73.3364	107.935	111.12	96.9432	92.8504	77.419	ENSG00000086544	ENSG00000086544
ENSG00000086548	CEACAM6	28.413	29.9731	18.3092	5.33546	22.9192	7.45089	29.2113	17.6276	27.5691	-1.10299	0.541383	not	-0.0436788	1	not	1.05931	1	not																ENSG00000086548	ENSG00000086548	ENSG00000086548	220.381	263.537	342.627	241.106	365.998	315.501	460.711	297.895	443.286	ENSG00000086548	ENSG00000086548
ENSG00000086589	RBM22	1.09774	1.90705	1.85966	0	2.07626	2.60504	1.2345	1.28584	0	-0.055366	1	not	-0.948659	1	not	-0.893293	1	not																ENSG00000086589	ENSG00000086589	ENSG00000086589	4553.12	4788.27	8313.15	3602.52	4804.09	6680.08	3207.43	5375.65	6302.16	ENSG00000086589	ENSG00000086589
ENSG00000086598	TMED2	9.1248	11.6746	7.44668	5.92121	6.05012	7.50168	6.08489	7.09518	6.30336	-0.536577	0.388747	not	-0.535806	0.410718	not	0.000771542	1	not																ENSG00000086598	ENSG00000086598	ENSG00000086598	884.927	926.435	1276.85	687.152	698.634	1312.6	1506.77	1390.82	2426.21	ENSG00000086598	ENSG00000086598
ENSG00000086619	ERO1B	5.56966	2.00922	0	3.25889	2.95789	1.36289	2.75379	3.71636	6.55047	0.000152602	1	not	0.780742	1	not	0.780589	1	not																ENSG00000086619	ENSG00000086619	ENSG00000086619	197.407	230.088	312.988	265.216	228.626	330.383	245.589	200.209	287.199	ENSG00000086619	ENSG00000086619
ENSG00000086666	ZFAND6	2.11534	2.99907	1.52893	1.98611	1.41384	3.17728	1.01325	0.884977	0	-0.0144269	1	not	-1.80726	0.416485	not	-1.79283	1	not																ENSG00000086666	ENSG00000086666	ENSG00000086666	764.951	922.381	1785.45	666.055	1001.83	1607.27	1199.33	1130.65	1746.92	ENSG00000086666	ENSG00000086666
ENSG00000086712	TXLNG	0	1.61977	0	0	0	7.28877	1.60074	1.17996	2.0344	2.16989	1	not	1.57178	1	not	-0.598111	1	not																ENSG00000086712	ENSG00000086712	ENSG00000086712	330.146	451.054	546.543	308.415	420.946	370.068	498.565	278.551	412.069	ENSG00000086712	ENSG00000086712
ENSG00000086730	LAT2	4.69958	6.43793	5.43357	4.37692	3.86745	6.00572	4.51339	4.78051	4.1012	-0.217695	1	not	-0.306963	0.88384	not	-0.0892675	1	not																ENSG00000086730	ENSG00000086730	ENSG00000086730	2550.97	3308.41	5191.57	2958.57	3533.4	3848.51	4054.07	3865.87	4607.68	ENSG00000086730	ENSG00000086730
ENSG00000086758	HUWE1	12.61	10.3493	10.4056	6.33801	5.73875	6.13494	7.80018	8.25208	6.98126	-0.873466	0.0256378	down	-0.534596	0.0799369	down	0.33887	1	not																ENSG00000086758	ENSG00000086758	ENSG00000086758	1860.05	2195.47	3487.92	3229.81	2669.92	2167.83	3357.93	2379.29	2107.79	ENSG00000086758	ENSG00000086758
ENSG00000086827	ZW10	3.35806	3.87538	2.8706	1.72404	2.18024	2.3768	3.37611	3.68762	0	-0.685849	0.979068	not	-0.516432	1	not	0.169417	1	not																ENSG00000086827	ENSG00000086827	ENSG00000086827	1132.54	1623.8	2425.66	1250.74	1700.47	1739.22	946.35	1103.57	1369.82	ENSG00000086827	ENSG00000086827
ENSG00000086848	ALG9	15.4047	10.3164	3.26624	5.4454	4.19452	7.75567	6.7394	3.37611	7.81136	-0.736702	0.999701	not	-0.693301	1	not	0.0434015	1	not																ENSG00000086848	ENSG00000086848	ENSG00000086848	55.3079	113.524	184.947	80.3686	138.353	163.703	98.7897	120.899	169.822	ENSG00000086848	ENSG00000086848
ENSG00000087008	ACOX3	12.46	8.60067	14.8165	4.07896	7.3506	8.06498	5.82051	5.73719	11.2482	-0.879996	0.486612	not	-0.653662	0.712786	not	0.226334	1	not																ENSG00000087008	ENSG00000087008	ENSG00000087008	496.921	720.673	1048.04	401.843	492.576	513.929	321.297	464.252	508.218	ENSG00000087008	ENSG00000087008
ENSG00000087053	MTMR2	6.89631	8.54751	8.53995	5.5833	6.009	6.32759	7.97696	5.92444	5.98448	-0.420497	0.351631	not	-0.270315	0.716175	not	0.150182	1	not																ENSG00000087053	ENSG00000087053	ENSG00000087053	980.227	1300.46	1734.47	1141.23	1306.01	1561.63	974.048	1017.49	1175.02	ENSG00000087053	ENSG00000087053
ENSG00000087074	PPP1R15A	0	1.627	1.64276	0	1.8658	0	0	1.68472	0	-0.809392	1	not	-0.956672	1	not	-0.14728	1	not																ENSG00000087074	ENSG00000087074	ENSG00000087074	478.201	404.428	918.809	468.147	333.617	671.679	300.062	268.879	344.639	ENSG00000087074	ENSG00000087074
ENSG00000087086	FTL	92.3142	77.9104	78.5024	48.9024	44.6052	45.474	80.2071	52.8534	75.5152	-0.839668	0.0929128	down	-0.253991	0.812758	not	0.585677	1	not																ENSG00000087086	ENSG00000087086	ENSG00000087086	92520	112577	172961	165040	142706	137021	74994.3	102472	106852	ENSG00000087086	ENSG00000087086
ENSG00000087087	SRRT	8.07665	8.80996	9.73365	5.05802	6.20917	5.70297	5.26193	5.35582	5.69057	-0.649525	0.0339538	down	-0.706917	0.0304466	down	-0.0573914	1	not																ENSG00000087087	ENSG00000087087	ENSG00000087087	4764.14	6978.67	9586.44	6264.73	7208.09	6960.86	3521.34	5192.85	6076.14	ENSG00000087087	ENSG00000087087
ENSG00000087088	BAX	3.36973	5.06631	2.01037	2.98053	4.02544	18.0985	0	2.00461	2.80706	1.26494	1	not	-1.1184	1	not	-2.38333	1	not																ENSG00000087088	ENSG00000087088	ENSG00000087088	230.592	215.898	349.74	317.456	209.983	369.076	192.963	206.979	242.247	ENSG00000087088	ENSG00000087088
ENSG00000087095	NLK	1.85473	0	3.51851	1.39913	1.82739	3.28096	2.79886	2	3.16686	0.276309	1	not	0.568014	1	not	0.291705	1	not																ENSG00000087095	ENSG00000087095	ENSG00000087095	628.809	747.027	1264.99	932.276	766.338	947.494	875.258	618.036	869.091	ENSG00000087095	ENSG00000087095
ENSG00000087111	PIGS	15.3863	12.4078	12.8815	9.8494	9.65259	11.3535	11.8586	10.3328	12.7582	-0.398638	0.265889	not	-0.218886	0.736476	not	0.179752	1	not																ENSG00000087111	ENSG00000087111	ENSG00000087111	2500.77	3791.9	5523.53	3169.54	3180.16	3649.09	3825.1	3793.33	4816.21	ENSG00000087111	ENSG00000087111
ENSG00000087116	ADAMTS2	40.5198	38.5738	36.0426	18.5074	23.9477	19.3831	53.1346	29.1186	42.4338	-0.896772	0.293316	not	0.114969	1	not	1.01174	1	not																ENSG00000087116	ENSG00000087116	ENSG00000087116	653.485	788.585	893.913	468.147	679.99	722.278	653.674	656.723	941.515	ENSG00000087116	ENSG00000087116
ENSG00000087152	ATXN7L3	0	1.89863	1.05823	1.42647	0	2.22903	1.96864	1.49338	2.10756	0.306005	1	not	0.913505	1	not	0.6075	1	not																ENSG00000087152	ENSG00000087152	ENSG00000087152	1096.8	1508.24	1954.99	1532.03	1518.94	1260.02	839.251	1092.93	1436	ENSG00000087152	ENSG00000087152
ENSG00000087191	PSMC5	16.1708	10.9588	10.5876	9.60204	8.24728	8.39314	8.02081	7.6567	6.70037	-0.523319	0.44028	not	-0.753148	0.240408	not	-0.229829	1	not																ENSG00000087191	ENSG00000087191	ENSG00000087191	2117.02	3262.79	4557.29	3220.77	3364.63	2932.77	2576.84	2104.61	2603.53	ENSG00000087191	ENSG00000087191
ENSG00000087253	LPCAT2	11.1738	9.1774	7.84727	8.11181	6.35541	9.73063	5.16537	6.9367	4.65954	-0.220739	1	not	-0.750457	0.296165	not	-0.529718	1	not																ENSG00000087253	ENSG00000087253	ENSG00000087253	630.511	792.639	1058.71	514.359	685.878	914.754	815.246	896.587	1279.91	ENSG00000087253	ENSG00000087253
ENSG00000087263	OGFOD1	2.61532	3.55204	3.47221	2.88189	1.6081	2.85625	2.51637	2.91165	2.33677	-0.391966	0.755716	not	-0.312024	0.949341	not	0.0799423	1	not																ENSG00000087263	ENSG00000087263	ENSG00000087263	1000.65	1720.09	2631.94	1410.47	1215.74	1371.14	788.471	1038.76	1333.6	ENSG00000087263	ENSG00000087263
ENSG00000087266	SH3BP2	2.54117	2.3831	3.16061	3.41763	1.66252	3.23582	1.87314	2.79374	4.11411	0.0406572	1	not	0.119158	1	not	0.078501	1	not																ENSG00000087266	ENSG00000087266	ENSG00000087266	537.763	703.442	1132.21	420.931	405.247	354.194	373	275.65	472.006	ENSG00000087266	ENSG00000087266
ENSG00000087269	NOP14	7.28877	7.77343	6.83341	4.45593	4.83068	5.47062	5.34563	3.76191	4.56381	-0.569219	0.083932	down	-0.679487	0.0603616	down	-0.110268	1	not																ENSG00000087269	ENSG00000087269	ENSG00000087269	1460.13	1953.22	2458.85	1907.75	1959.51	1628.1	927.885	998.142	1077.62	ENSG00000087269	ENSG00000087269
ENSG00000087274	ADD1	6.45565	6.60121	5.76535	4.63642	4.17195	4.02776	3.6755	4.22913	4.42618	-0.552226	0.0381417	down	-0.610168	0.0330082	down	-0.0579425	1	not																ENSG00000087274	ENSG00000087274	ENSG00000087274	2596.07	3109.74	5203.42	3148.44	2787.67	3337.56	3085.56	3164.65	3761.06	ENSG00000087274	ENSG00000087274
ENSG00000087299	L2HGDH	2.85112	3.07342	2.23226	2.02184	1.96864	3.05894	6.47698	6.42203	1.81483	-0.210499	1	not	0.851098	0.818359	not	1.0616	1	not																ENSG00000087299	ENSG00000087299	ENSG00000087299	166.775	247.32	481.338	197.908	244.325	304.587	240.05	244.7	252.236	ENSG00000087299	ENSG00000087299
ENSG00000087301	TXNDC16	34.2193	35.3449	16.6612	29.9342	15.2587	25.995	17.8291	42.9957	15.6093	-0.276482	1	not	-0.173895	1	not	0.102587	1	not																ENSG00000087301	ENSG00000087301	ENSG00000087301	308.874	404.428	650.873	314.442	416.04	470.275	459.788	418.794	606.865	ENSG00000087301	ENSG00000087301
ENSG00000087302	RTRAF	12.3991	11.7701	10.1669	7.472	9.19967	7.3901	8.3956	8.64659	8.21373	-0.51298	0.0893068	down	-0.443102	0.133631	not	0.0698785	1	not																ENSG00000087302	ENSG00000087302	ENSG00000087302	2492.26	3371.25	5090.8	2806.87	3746.32	4376.33	3452.1	2547.58	3694.88	ENSG00000087302	ENSG00000087302
ENSG00000087338	GMCL1	4.11764	4.79103	3.07445	2.97641	3.07756	5.17805	3.21802	3.79094	3.76191	-0.093386	1	not	-0.15387	1	not	-0.0604839	1	not																ENSG00000087338	ENSG00000087338	ENSG00000087338	2144.25	2709.37	3783.12	1892.68	2859.3	3624.29	2492.82	3333.91	5163.35	ENSG00000087338	ENSG00000087338
ENSG00000087365	SF3B2	7.60026	8.36614	7.34232	4.98803	5.27196	5.11074	4.06729	6.17193	4.87328	-0.600684	0.0885125	down	-0.625127	0.0858927	down	-0.0244426	1	not																ENSG00000087365	ENSG00000087365	ENSG00000087365	4642.46	6450.58	8564.49	7379.85	7142.35	6359.62	5141.68	3998.37	5505.49	ENSG00000087365	ENSG00000087365
ENSG00000087448	KLHL42	1.86089	1.08389	0	2.14298	1.5462	2.56077	1.56011	0	2.13195	1.08569	0.853977	not	0.326268	1	not	-0.759419	1	not																ENSG00000087448	ENSG00000087448	ENSG00000087448	1884.72	2928.31	4712.6	2558.74	3414.67	2951.62	1648.03	2216.8	3066.79	ENSG00000087448	ENSG00000087448
ENSG00000087460	GNAS	22.7276	28.8435	17.2581	19.4373	19.8338	11.1443	27.1721	28.413	12.4863	-0.449155	1	not	-0.015975	1	not	0.43318	1	not																ENSG00000087460	ENSG00000087460	ENSG00000087460	4229.78	3510.11	5759.45	2722.49	3196.84	5612.54	8368.5	6747.13	8426.18	ENSG00000087460	ENSG00000087460
ENSG00000087470	DNM1L	8.62614	7.49107	6.86192	4.94591	5.08015	5.40704	4.81347	3.91856	6.31719	-0.574295	0.197592	not	-0.610635	0.183092	not	-0.0363392	1	not																ENSG00000087470	ENSG00000087470	ENSG00000087470	1669.45	2360.69	3521.11	2212.15	2138.09	2681.76	2366.34	1637.46	2217.68	ENSG00000087470	ENSG00000087470
ENSG00000087495	PHACTR3	1.99538	2.01381	1.93094	1.68197	1.07675	3.32631	1.41747	1.48009	2.0571	0.0347689	1	not	-0.261709	1	not	-0.296478	1	not																ENSG00000087495	ENSG00000087495	ENSG00000087495	1733.27	2356.63	3753.48	2100.63	2263.69	3136.16	2990.47	2308.69	3367.73	ENSG00000087495	ENSG00000087495
ENSG00000087502	ERGIC2	3.49802	2.8706	2.67898	3.18041	2.87471	3.48403	4.24951	3.18145	3.43258	0.0763256	1	not	0.263887	0.816127	not	0.187562	1	not																ENSG00000087502	ENSG00000087502	ENSG00000087502	918.963	1067.33	1652.67	860.949	980.246	1432.65	1442.14	1297	1915.5	ENSG00000087502	ENSG00000087502
ENSG00000087510	TFAP2C	6.52706	4.66469	4.02892	2.94966	2.13747	3.34111	1.69977	4.92429	2.16275	-0.852728	0.577451	not	-0.79262	0.643517	not	0.0601076	1	not																ENSG00000087510	ENSG00000087510	ENSG00000087510	59.5624	97.3061	131.597	116.534	102.048	83.3398	59.0892	88.9816	96.1494	ENSG00000087510	ENSG00000087510
ENSG00000087884	AAMDC	33.1344	28.2545	26.2537	15.0733	9.82487	15.4786	15.2768	13.2341	14.0184	-1.11811	0.0298486	down	-1.04318	0.0367686	down	0.0749305	1	not																ENSG00000087884	ENSG00000087884	ENSG00000087884	561.588	683.17	1478.39	1002.6	983.189	943.526	532.726	789.229	917.79	ENSG00000087884	ENSG00000087884
ENSG00000087903	RFX2	4.41383	2.15836	2.28797	3.58354	2.99392	1.26774	2.67692	2.8255	3.11591	-0.175523	1	not	-0.039924	1	not	0.135599	1	not																ENSG00000087903	ENSG00000087903	ENSG00000087903	393.112	616.272	774.171	614.82	646.629	566.512	637.978	649.953	698.02	ENSG00000087903	ENSG00000087903
ENSG00000087995	METTL2A	1.21701	0	0	2.77428	0	1.09774	1.81861	1.80471	0	1.66974	1	not	1.57397	1	not	-0.0957726	1	not																ENSG00000087995	ENSG00000087995	ENSG00000087995	165.924	183.463	296.39	127.585	142.278	238.114	255.745	159.587	222.267	ENSG00000087995	ENSG00000087995
ENSG00000088035	ALG6	4.71255	3.74521	6.81071	1.31617	2.78145	0	3.86859	4.93374	2.14628	-1.8977	0.265647	not	-0.479808	1	not	1.41789	1	not																ENSG00000088035	ENSG00000088035	ENSG00000088035	262.925	241.238	522.832	268.23	376.791	435.55	547.498	308.534	405.825	ENSG00000088035	ENSG00000088035
ENSG00000088038	CNOT3	2.6071	3.32948	1.64844	2.03782	2.05597	4.16602	7.157	0	0	0.122956	1	not	-0.0837977	1	not	-0.206754	1	not																ENSG00000088038	ENSG00000088038	ENSG00000088038	74.8785	95.2789	72.3192	116.534	91.2541	106.159	88.6337	83.1785	76.1703	ENSG00000088038	ENSG00000088038
ENSG00000088179	PTPN4	3.70419	2.15507	2.84907	5.06907	3.4647	1.80344	1.93094	5.88104	0	0.247379	1	not	-0.156708	1	not	-0.404088	1	not																ENSG00000088179	ENSG00000088179	ENSG00000088179	99.5543	85.1428	141.082	91.4193	160.921	115.088	143.107	127.669	154.838	ENSG00000088179	ENSG00000088179
ENSG00000088205	DDX18	4.08598	4.0813	4.07312	3.00938	2.97127	3.61953	2.99907	2.99701	3.32842	-0.350517	0.0956048	down	-0.392552	0.0777884	down	-0.0420346	1	not																ENSG00000088205	ENSG00000088205	ENSG00000088205	8248.54	10070.2	15134.9	9717.57	11671.7	12717.3	8663.03	8023.82	10751.3	ENSG00000088205	ENSG00000088205
ENSG00000088247	KHSRP	8.1875	8.06964	7.44037	5.43357	5.19643	5.24905	4.63514	4.92699	5.34854	-0.577611	0.0123697	down	-0.668391	0.0108178	down	-0.0907796	1	not																ENSG00000088247	ENSG00000088247	ENSG00000088247	8630.59	13719.1	21762.1	11209.4	13664.6	14878.1	7732.37	9018.1	11534.2	ENSG00000088247	ENSG00000088247
ENSG00000088256	GNA11	0	1.18816	1.57231	0	0	1.38789	0	0	2.05371	-0.992022	1	not	-0.426684	1	not	0.565338	1	not																ENSG00000088256	ENSG00000088256	ENSG00000088256	165.924	280.769	416.132	358.645	285.537	314.509	151.416	222.454	412.069	ENSG00000088256	ENSG00000088256
ENSG00000088298	EDEM2	7.29287	13.1102	12.5833	4.61084	20.761	2.3336	5.29785	11.7501	3.89807	-0.251698	1	not	-0.655191	1	not	-0.403494	1	not																ENSG00000088298	ENSG00000088298	ENSG00000088298	211.021	192.585	211.03	82.3778	126.578	208.35	312.065	382.041	467.011	ENSG00000088298	ENSG00000088298
ENSG00000088356	PDRG1	1.36093	1.52734	1.37838	2.06613	1.73999	0	1.23938	1.6861	0	-0.164783	1	not	-0.544432	1	not	-0.379649	1	not																ENSG00000088356	ENSG00000088356	ENSG00000088356	399.919	538.224	834.635	479.198	539.675	638.939	379.463	397.516	534.441	ENSG00000088356	ENSG00000088356
ENSG00000088367	EPB41L1	9.85862	6.21257	13.6576	5.74344	5.00989	1.20673	8.60575	5.09403	3.75745	-1.31363	0.444193	not	-0.768033	0.799774	not	0.545602	1	not																ENSG00000088367	ENSG00000088367	ENSG00000088367	167.626	157.109	315.359	304.396	304.18	290.697	243.743	219.553	297.189	ENSG00000088367	ENSG00000088367
ENSG00000088448	ANKRD10	2.85625	2.55252	2.08411	2.13967	2.21607	3.52499	2.24517	2.88189	2.32196	0.0728092	1	not	-0.00846902	1	not	-0.0812782	1	not																ENSG00000088448	ENSG00000088448	ENSG00000088448	615.195	562.551	1131.02	439.013	649.572	715.333	636.132	857.899	1354.83	ENSG00000088448	ENSG00000088448
ENSG00000088451	TGDS	0	2.61018	0	0	1.82238	0	12.3645	2.83267	0	-0.518329	1	not	2.54158	0.991536	not	3.0599	1	not																ENSG00000088451	ENSG00000088451	ENSG00000088451	35.7374	49.6667	93.6593	31.1428	82.4231	101.198	81.2476	64.8019	87.4085	ENSG00000088451	ENSG00000088451
ENSG00000088682	COQ9	2.92705	4.75297	1.40283	2.96406	2.20958	0	3.05687	1.89742	3.34959	-0.811966	1	not	-0.129361	1	not	0.682605	1	not																ENSG00000088682	ENSG00000088682	ENSG00000088682	165.073	129.741	259.638	166.765	181.527	167.672	172.651	122.833	157.335	ENSG00000088682	ENSG00000088682
ENSG00000088727	KIF9	6.34148	7.93114	5.48552	4.185	5.3821	1.69295	3.95514	6.34496	4.69181	-0.811233	0.488449	not	-0.398263	0.996198	not	0.41297	1	not																ENSG00000088727	ENSG00000088727	ENSG00000088727	418.639	563.564	998.242	302.387	627.004	746.09	520.723	714.755	860.35	ENSG00000088727	ENSG00000088727
ENSG00000088766	CRLS1	4.37447	4.45469	3.06721	2.06951	3.96661	2.69538	0	3.17416	3.38461	-0.446219	1	not	-0.859026	0.819431	not	-0.412807	1	not																ENSG00000088766	ENSG00000088766	ENSG00000088766	377.796	290.905	437.472	113.521	283.575	580.402	283.443	739.902	1091.36	ENSG00000088766	ENSG00000088766
ENSG00000088812	ATRN	2.54323	2.66974	1.47506	1.95105	2.89009	0	2.39358	1.06947	1.19886	-0.466234	1	not	-0.52066	1	not	-0.0544256	1	not																ENSG00000088812	ENSG00000088812	ENSG00000088812	189.749	140.891	264.38	104.479	117.747	206.365	181.884	284.354	496.98	ENSG00000088812	ENSG00000088812
ENSG00000088832	FKBP1A	66.9398	71.9246	65.0605	33.1578	27.7376	20.196	54.584	54.8229	47.1296	-1.33042	0.0123151	down	-0.381539	0.157957	not	0.948878	0.772891	not																ENSG00000088832	ENSG00000088832	ENSG00000088832	5897.53	8228.45	11439.5	8352.31	8326.69	8322.08	4549.87	6290.62	6910.27	ENSG00000088832	ENSG00000088832
ENSG00000088833	NSFL1C	7.38593	5.40851	4.40396	3.35064	3.34111	4.07663	3.34006	2.16384	3.71304	-0.675472	0.408546	not	-0.899915	0.261023	not	-0.224443	1	not																ENSG00000088833	ENSG00000088833	ENSG00000088833	426.297	574.714	758.759	355.631	418.003	609.174	311.141	484.563	556.917	ENSG00000088833	ENSG00000088833
ENSG00000088876	ZNF343	0	0	4.92294	2.84805	2.63587	2.37785	1.37262	4.62489	0	0.675333	1	not	0.284842	1	not	-0.390491	1	not																ENSG00000088876	ENSG00000088876	ENSG00000088876	17.8687	38.517	35.5668	41.1889	44.1552	35.7171	22.1584	10.6391	17.4817	ENSG00000088876	ENSG00000088876
ENSG00000088888	MAVS	2.73637	2.89215	2.32408	3.82909	1.92261	4.28806	1.3287	3.66339	2.03896	0.336226	1	not	-0.177687	1	not	-0.513914	1	not																ENSG00000088888	ENSG00000088888	ENSG00000088888	879.822	1152.47	1989.37	980.497	1083.27	1125.09	1129.16	895.62	1162.53	ENSG00000088888	ENSG00000088888
ENSG00000088930	XRN2	9.21643	9.31501	9.41508	6.03857	4.80818	6.26549	6.02377	5.31084	7.27035	-0.707639	0.0429038	down	-0.586982	0.0699927	down	0.120658	1	not																ENSG00000088930	ENSG00000088930	ENSG00000088930	8333.63	11055.4	17089.9	10765.4	11746.3	11027.6	13154.7	8756.95	10843.7	ENSG00000088930	ENSG00000088930
ENSG00000088970	KIZ	1.52257	0	3.2694	3.2086	3.93111	2.3103	0	5.09821	3.49587	0.9797	1	not	0.842725	1	not	-0.136975	1	not																ENSG00000088970	ENSG00000088970	ENSG00000088970	256.969	288.877	526.389	170.783	280.631	265.894	388.696	200.209	284.702	ENSG00000088970	ENSG00000088970
ENSG00000088986	DYNLL1	3.07238	4.16365	3.625	1.93213	3.13564	2.00461	1.64276	3.08274	1.80217	-0.618893	0.510373	not	-0.734523	0.413665	not	-0.11563	1	not																ENSG00000088986	ENSG00000088986	ENSG00000088986	9575.93	12221	20068	9540.76	18949.5	21939.2	8097.99	16504.2	20403.6	ENSG00000088986	ENSG00000088986
ENSG00000088992	TESC	12.8402	17.0238	13.0583	15.0556	11.2482	3.85954	12.2786	8.03472	2.93219	-0.508936	1	not	-0.884777	0.748561	not	-0.375841	1	not																ENSG00000088992	ENSG00000088992	ENSG00000088992	380.349	340.571	573.811	224.027	387.585	518.89	318.528	733.131	680.538	ENSG00000088992	ENSG00000088992
ENSG00000089006	SNX5	3.22534	3.63048	3.72522	3.46363	3.49156	4.88934	3.1346	4.63514	5.16396	0.162739	1	not	0.289654	1	not	0.126914	1	not																ENSG00000089006	ENSG00000089006	ENSG00000089006	2060.86	2788.43	4733.94	1750.03	2816.12	3376.25	2012.72	3174.32	4566.47	ENSG00000089006	ENSG00000089006
ENSG00000089009	RPL6	8.4873	7.95401	11.4873	4.95539	5.78735	4.68275	6.46097	10.5028	7.66325	-0.856425	0.276301	not	-0.1815	1	not	0.674925	1	not																ENSG00000089009	ENSG00000089009	ENSG00000089009	500.324	660.871	876.129	391.797	634.854	773.87	732.152	372.369	679.289	ENSG00000089009	ENSG00000089009
ENSG00000089022	MAPKAPK5	1.91185	1.77527	1.48676	0.91281	1.35303	3.12006	0	2.28477	2.3768	0.0579388	1	not	-0.150432	1	not	-0.20837	1	not																ENSG00000089022	ENSG00000089022	ENSG00000089022	1040.64	1048.07	1754.63	397.825	799.7	1176.68	743.231	1135.48	2332.56	ENSG00000089022	ENSG00000089022
ENSG00000089048	ESF1	0.95456	1.59333	2.01381	1.80978	0	2.19765	2.3768	0	1.40283	-0.186897	1	not	-0.271328	1	not	-0.0844305	1	not																ENSG00000089048	ENSG00000089048	ENSG00000089048	909.603	1199.09	1864.89	1026.71	1013.61	1126.08	1243.64	675.1	1126.32	ENSG00000089048	ENSG00000089048
ENSG00000089050	RBBP9	3.64582	2.30287	4.60573	0	3.92769	2.846	0	3.75522	0	-0.639834	1	not	-1.49088	0.901775	not	-0.851042	1	not																ENSG00000089050	ENSG00000089050	ENSG00000089050	51.0535	59.8027	81.8037	34.1567	54.9487	39.6856	21.2352	42.5564	71.1755	ENSG00000089050	ENSG00000089050
ENSG00000089053	ANAPC5	49.3408	40.8619	36.2901	21.9772	21.9436	21.6453	18.967	17.325	18.6163	-0.948032	0.0357258	down	-1.20396	0.0258279	down	-0.255928	1	not																ENSG00000089053	ENSG00000089053	ENSG00000089053	17425.4	23404.1	37728.1	22223.9	22156.1	25661.7	7868.09	16432.6	17047.2	ENSG00000089053	ENSG00000089053
ENSG00000089057	SLC23A2	0	3.32102	5.2562	0	3.10968	12.9462	2.73228	1.96748	3.24525	0.90452	1	not	-0.110464	1	not	-1.01498	1	not																ENSG00000089057	ENSG00000089057	ENSG00000089057	200.81	254.415	366.338	256.175	399.359	377.013	436.706	297.895	437.043	ENSG00000089057	ENSG00000089057
ENSG00000089060	SLC8B1	2.73842	3.32314	2.00807	5.01948	5.1936	0	2.93322	3.09931	3.59334	0.339844	1	not	0.254415	1	not	-0.0854286	1	not																ENSG00000089060	ENSG00000089060	ENSG00000089060	272.285	285.837	442.214	152.7	208.02	287.721	200.349	267.912	292.194	ENSG00000089060	ENSG00000089060
ENSG00000089063	TMEM230	17.4525	35.0312	29.3233	15.2045	17.4074	44.5241	16.9302	21.5692	7.07736	-0.0848232	1	not	-0.84393	1	not	-0.759106	1	not																ENSG00000089063	ENSG00000089063	ENSG00000089063	354.822	457.136	838.191	196.903	447.439	864.154	429.32	1455.62	2191.46	ENSG00000089063	ENSG00000089063
ENSG00000089091	DZANK1	0	1.34502	0	0	1.89138	1.15143	2.17369	1.2119	0	1.17778	1	not	1.33178	1	not	0.154001	1	not																ENSG00000089091	ENSG00000089091	ENSG00000089091	791.329	964.952	1253.14	801.677	1143.13	1334.43	821.709	1562.01	2067.84	ENSG00000089091	ENSG00000089091
ENSG00000089094	KDM2B	2.52877	1.99191	2.30074	2.33254	2.22471	2.72818	2.23442	1.99654	1.90945	0.0949427	1	not	-0.151738	1	not	-0.246681	1	not																ENSG00000089094	ENSG00000089094	ENSG00000089094	6246.39	8390.62	13207.1	8654.69	7979.34	8559.2	5107.52	6077.83	7560.84	ENSG00000089094	ENSG00000089094
ENSG00000089127	OAS1	3.43899	6.0172	4.65568	3.80214	2.73228	34.2441	4.43113	3.1898	3.56397	1.5309	1	not	-0.335356	1	not	-1.86626	1	not																ENSG00000089127	ENSG00000089127	ENSG00000089127	96.1507	190.558	312.988	93.4285	180.546	275.815	533.649	423.63	703.014	ENSG00000089127	ENSG00000089127
ENSG00000089154	GCN1	16.1178	15.8249	16.4198	9.01815	8.4998	8.23288	10.1348	9.1469	9.61094	-0.909269	0.00363832	down	-0.743187	0.00478499	down	0.166081	1	not																ENSG00000089154	ENSG00000089154	ENSG00000089154	5325.73	6004.6	8827.68	6814.25	5912.87	6232.63	4222.11	6257.73	6392.06	ENSG00000089154	ENSG00000089154
ENSG00000089157	RPLP0	97.8397	79.8358	91.345	58.8655	67.2927	26.4081	75.8486	86.2054	84.3854	-0.81828	0.210368	not	-0.126483	1	not	0.691797	1	not																ENSG00000089157	ENSG00000089157	ENSG00000089157	37675.8	41736.2	75938.7	44050	52564.3	66254.2	54766.4	48632.3	59086.9	ENSG00000089157	ENSG00000089157
ENSG00000089159	PXN	4.18619	8.02313	6.04847	2.71486	3.92198	2.11756	2.05031	3.87765	3.1128	-1.06043	0.314697	not	-1.014	0.351134	not	0.0464352	1	not																ENSG00000089159	ENSG00000089159	ENSG00000089159	91.0454	98.3197	110.257	45.2073	138.353	131.955	24.005	201.176	274.713	ENSG00000089159	ENSG00000089159
ENSG00000089177	KIF16B	5.96006	0	6.53246	7.58731	6.45387	3.63705	10.8235	10.8059	9.53425	0.50091	1	not	1.3188	0.273715	not	0.817892	1	not																ENSG00000089177	ENSG00000089177	ENSG00000089177	120.827	182.449	237.112	137.631	199.189	197.436	172.651	159.587	289.697	ENSG00000089177	ENSG00000089177
ENSG00000089195	TRMT6	1.06202	2.3747	0	1.84484	2.12753	6.41851	2.2441	1.386	3.28833	1.59621	0.792266	not	1.00941	1	not	-0.5868	1	not																ENSG00000089195	ENSG00000089195	ENSG00000089195	574.352	615.258	896.284	228.046	455.289	476.227	515.184	495.202	955.25	ENSG00000089195	ENSG00000089195
ENSG00000089220	PEBP1	31.4815	30.7513	31.7392	21.9324	21.4827	21.1531	22.1465	20.0517	19.9375	-0.541406	0.00532673	down	-0.596809	0.00660011	down	-0.0554034	1	not																ENSG00000089220	ENSG00000089220	ENSG00000089220	20980.4	23568.3	36479.7	20770.3	24189.2	28650	18617.7	25826	27416.3	ENSG00000089220	ENSG00000089220
ENSG00000089234	BRAP	0	1.5963	0	0	0	2.91678	1.47168	2.98362	0	0.869646	1	not	1.48079	1	not	0.611145	1	not																ENSG00000089234	ENSG00000089234	ENSG00000089234	307.172	336.517	561.956	262.203	318.899	299.626	461.634	351.091	302.184	ENSG00000089234	ENSG00000089234
ENSG00000089248	ERP29	24.2776	22.5975	21.9213	13.4333	13.0442	14.6624	24.4523	22.2492	23.0405	-0.741792	0.0111724	down	0.0196946	1	not	0.761487	0.295547	not																ENSG00000089248	ENSG00000089248	ENSG00000089248	21010.2	29501	53873.1	41578.7	40224.4	41408	35499.7	36019.2	48175.8	ENSG00000089248	ENSG00000089248
ENSG00000089280	FUS	18.7603	20.761	17.9708	9.49041	11.7302	5.75595	10.0079	10.0996	8.80733	-1.09166	0.037874	down	-0.991556	0.0490183	down	0.100106	1	not																ENSG00000089280	ENSG00000089280	ENSG00000089280	13981	21117.4	31141.1	14814.9	18340.1	19207.8	8899.38	12006.7	17999.9	ENSG00000089280	ENSG00000089280
ENSG00000089289	IGBP1	5.66433	5.22766	5.59394	5.94222	6.09486	5.73563	7.8248	9.18574	4.97713	0.108429	1	not	0.41546	0.749877	not	0.307031	1	not																ENSG00000089289	ENSG00000089289	ENSG00000089289	1957.9	1894.43	3368.18	2393.98	2328.45	3492.33	3477.95	3375.5	4392.9	ENSG00000089289	ENSG00000089289
ENSG00000089335	ZNF302	2.01152	1.73204	0	3.17833	0	0	0	1.94161	1.93806	-0.236143	1	not	0.0515233	1	not	0.287666	1	not																ENSG00000089335	ENSG00000089335	ENSG00000089335	340.357	388.211	557.213	359.649	452.346	458.369	371.154	461.35	533.192	ENSG00000089335	ENSG00000089335
ENSG00000089351	GRAMD1A	4.27116	2.66256	4.15655	1.50484	3.65899	3.90262	4.83732	5.86345	12.27	-0.290684	1	not	1.05051	0.679048	not	1.34119	1	not																ENSG00000089351	ENSG00000089351	ENSG00000089351	585.413	713.578	1139.32	676.101	651.535	633.978	502.258	571.61	760.454	ENSG00000089351	ENSG00000089351
ENSG00000089486	CDIP1	6.07659	8.47234	6.21767	2.90549	3.80551	4.02197	3.63595	2.95686	2.80398	-0.952217	0.0907441	down	-1.14402	0.0693005	down	-0.191807	1	not																ENSG00000089486	ENSG00000089486	ENSG00000089486	328.444	399.36	514.533	373.714	437.627	393.88	238.203	331.747	515.71	ENSG00000089486	ENSG00000089486
ENSG00000089597	GANAB	42.3968	55.9852	66.6774	28.789	33.4175	15.9996	41.994	46.5947	40.656	-1.07763	0.138257	not	-0.352881	0.833619	not	0.724753	1	not																ENSG00000089597	ENSG00000089597	ENSG00000089597	16419.7	21431.7	41552.7	18388.3	21533	32645.4	13444.6	19890.3	33674.8	ENSG00000089597	ENSG00000089597
ENSG00000089639	GMIP	5.171	4.11176	5.37479	4.0266	2.74457	6.66528	3.48403	6.25179	3.89239	-0.125492	1	not	-0.105048	1	not	0.0204442	1	not																ENSG00000089639	ENSG00000089639	ENSG00000089639	625.405	1038.95	1164.22	712.267	746.714	578.418	516.107	621.904	920.287	ENSG00000089639	ENSG00000089639
ENSG00000089682	RBM41	2.03554	1.89621	3.84148	1.30336	1.57836	1.97215	0	2.42809	4.65954	-0.679379	1	not	-0.133212	1	not	0.546166	1	not																ENSG00000089682	ENSG00000089682	ENSG00000089682	528.404	584.85	906.954	520.387	541.637	837.367	769.082	593.856	717.999	ENSG00000089682	ENSG00000089682
ENSG00000089685	BIRC5	5.08709	6.32586	4.99485	3.06514	3.47651	2.33466	3.01453	3.38886	3.23267	-0.886349	0.0558261	down	-0.767865	0.0789942	down	0.118485	1	not																ENSG00000089685	ENSG00000089685	ENSG00000089685	2333.14	3216.17	5813.99	1881.63	3023.16	3575.67	1425.53	2532.11	3136.72	ENSG00000089685	ENSG00000089685
ENSG00000089693	MLF2	4.97577	4.79235	4.9853	3.71857	3.6097	2.53807	2.6841	3.95285	2.61635	-0.580462	0.205591	not	-0.673009	0.159082	not	-0.0925468	1	not																ENSG00000089693	ENSG00000089693	ENSG00000089693	659.441	815.952	1471.28	818.755	959.64	814.547	728.459	645.117	744.221	ENSG00000089693	ENSG00000089693
ENSG00000089723	OTUB2	0	2.27837	0	0	9.37774	5.7905	0	2.40719	4.28564	2.73498	0.765984	not	1.55461	1	not	-1.18036	1	not																ENSG00000089723	ENSG00000089723	ENSG00000089723	30.6321	34.4626	59.278	52.2396	19.6245	32.7406	41.5471	13.5407	18.7304	ENSG00000089723	ENSG00000089723
ENSG00000089737	DDX24	2.22687	2.62971	2.22579	2.05371	1.75053	2.33149	1.43714	1.49173	1.75839	-0.206999	0.796855	not	-0.595489	0.133672	not	-0.38849	1	not																ENSG00000089737	ENSG00000089737	ENSG00000089737	2348.46	3044.87	4321.37	2562.75	2858.31	3308.79	2933.22	2416.05	2853.26	ENSG00000089737	ENSG00000089737
ENSG00000089775	ZBTB25	3.54121	2.86753	2.85727	3.59661	1.90224	2.77325	0	1.52097	0	-0.163694	1	not	-2.60696	0.122238	not	-2.44326	1	not																ENSG00000089775	ENSG00000089775	ENSG00000089775	97.8525	112.51	129.226	92.4239	175.64	174.617	154.186	147.013	183.558	ENSG00000089775	ENSG00000089775
ENSG00000089820	ARHGAP4	30.3078	33.9971	22.7157	17.7589	16.9949	16.9445	29.1186	17.2507	17.3101	-0.75124	0.34402	not	-0.450531	0.724199	not	0.30071	1	not																ENSG00000089820	ENSG00000089820	ENSG00000089820	3066.61	3581.07	5663.42	3637.68	3111.47	3456.62	1824.38	2474.08	2780.84	ENSG00000089820	ENSG00000089820
ENSG00000089916	GPATCH2L	2.0785	1.88532	3.06825	2.34838	1.97098	3.54554	2.8173	2.00231	3.74743	0.16148	1	not	0.284848	1	not	0.123368	1	not																ENSG00000089916	ENSG00000089916	ENSG00000089916	1270.38	1793.07	2630.76	2165.93	2478.58	2255.14	2927.68	1833.8	2363.78	ENSG00000089916	ENSG00000089916
ENSG00000090013	BLVRB	16.0914	16.3248	15.1685	8.98838	10.8553	5.14991	9.58429	6.27408	7.32785	-0.92894	0.0893282	down	-1.03723	0.0768742	down	-0.108292	1	not																ENSG00000090013	ENSG00000090013	ENSG00000090013	594.773	532.143	852.418	555.548	647.61	628.025	882.644	703.148	643.077	ENSG00000090013	ENSG00000090013
ENSG00000090020	SLC9A1	3.88558	5.27196	5.09403	0	0	7.8248	1.35699	5.48403	0	-0.864996	1	not	-1.05884	1	not	-0.193843	1	not																ENSG00000090020	ENSG00000090020	ENSG00000090020	131.888	147.986	160.051	116.534	184.471	136.915	129.258	147.013	191.05	ENSG00000090020	ENSG00000090020
ENSG00000090054	SPTLC1	5.54398	5.83161	4.79499	2.98568	7.14298	1.8299	4.87195	15.6219	3.91856	-0.435328	1	not	0.594242	1	not	1.02957	1	not																ENSG00000090054	ENSG00000090054	ENSG00000090054	122.528	193.599	239.483	167.769	166.809	207.357	140.337	143.144	159.833	ENSG00000090054	ENSG00000090054
ENSG00000090060	PAPOLA	9.04806	9.54012	8.83364	4.83997	6.60303	5.05802	5.24905	5.50194	4.56507	-0.732769	0.0313868	down	-0.840279	0.026201	down	-0.107509	1	not																ENSG00000090060	ENSG00000090060	ENSG00000090060	5766.49	7059.76	11529.6	5704.16	7774.26	10465.1	6863.58	9650.64	12997.6	ENSG00000090060	ENSG00000090060
ENSG00000090061	CCNK	2.6369	2.9723	1.67921	1.60369	2.06388	1.39165	2.21931	3.18771	0	-0.526689	1	not	-0.430767	1	not	0.0959215	1	not																ENSG00000090061	ENSG00000090061	ENSG00000090061	293.558	354.762	476.595	253.161	317.918	412.73	185.577	209.881	227.262	ENSG00000090061	ENSG00000090061
ENSG00000090097	PCBP4	27.4855	55.2457	18.2358	10.071	9.92974	7.02421	11.8465	15.1685	45.3899	-1.90152	0.651584	not	-0.479724	1	not	1.42179	1	not																ENSG00000090097	ENSG00000090097	ENSG00000090097	12.7634	27.3673	17.7834	12.0553	19.6245	19.8428	8.30941	11.6063	63.6834	ENSG00000090097	ENSG00000090097
ENSG00000090238	YPEL3	6.82394	8.27135	2.10756	6.8505	4.98394	1.71061	4.58537	7.07736	8.78375	-0.344882	1	not	0.249204	1	not	0.594087	1	not																ENSG00000090238	ENSG00000090238	ENSG00000090238	92.7472	126.701	263.194	235.078	163.865	214.302	265.901	380.106	495.731	ENSG00000090238	ENSG00000090238
ENSG00000090263	MRPS33	11.3649	15.3619	12.1767	6.44855	7.99308	5.65817	6.79562	6.87718	7.88113	-0.952718	0.0623576	down	-0.851948	0.0817718	down	0.100769	1	not																ENSG00000090263	ENSG00000090263	ENSG00000090263	2856.44	3542.55	6800.37	2913.36	4104.47	5089.68	2006.26	2638.5	3984.58	ENSG00000090263	ENSG00000090263
ENSG00000090266	NDUFB2	43.8456	48.3765	55.3066	17.3027	21.9324	31.8695	28.4661	32.4456	28.8617	-1.05298	0.0547325	down	-0.716635	0.126606	not	0.336344	1	not																ENSG00000090266	ENSG00000090266	ENSG00000090266	3132.98	4591.63	7036.3	4886.41	6840.13	6506.46	4612.65	4446.18	5788.94	ENSG00000090266	ENSG00000090266
ENSG00000090273	NUDC	8.77852	8.88393	5.71383	5.54549	6.50912	3.79766	4.71385	4.08832	3.66669	-0.560356	0.509391	not	-0.906715	0.239088	not	-0.34636	1	not																ENSG00000090273	ENSG00000090273	ENSG00000090273	630.511	1041.99	1019.58	928.257	836.005	897.887	577.043	644.15	734.232	ENSG00000090273	ENSG00000090273
ENSG00000090316	MAEA	2.47492	3.01247	2.51843	2.3156	2.79271	2.34944	2.96098	2.13416	1.67921	-0.102308	1	not	-0.240969	1	not	-0.138661	1	not																ENSG00000090316	ENSG00000090316	ENSG00000090316	2275.28	3005.34	4936.67	2677.28	2843.6	3243.31	2985.85	2188.76	3064.29	ENSG00000090316	ENSG00000090316
ENSG00000090372	STRN4	2.24195	2.8501	2.48944	3.30519	4.08247	5.171	2.04577	2.31348	3.12006	0.72813	0.270308	not	-0.0195743	1	not	-0.747705	1	not																ENSG00000090372	ENSG00000090372	ENSG00000090372	389.708	577.755	777.728	483.216	441.552	442.495	518.877	415.892	483.244	ENSG00000090372	ENSG00000090372
ENSG00000090376	IRAK3	4.05447	4.03704	4.34634	3.37929	3.22011	4.57775	4.25311	3.84938	3.29149	-0.154185	1	not	-0.126466	1	not	0.0277195	1	not																ENSG00000090376	ENSG00000090376	ENSG00000090376	2502.47	2512.73	3652.71	2241.28	2085.11	2588.49	2530.68	3406.45	4210.59	ENSG00000090376	ENSG00000090376
ENSG00000090382	LYZ	15.967	17.6737	13.5622	11.1443	16.6194	11.327	14.6172	28.0284	15.647	-0.272049	1	not	0.304439	1	not	0.576488	1	not																ENSG00000090382	ENSG00000090382	ENSG00000090382	49.3517	89.1973	72.3192	77.3548	85.3667	78.3791	96.0199	92.8504	104.89	ENSG00000090382	ENSG00000090382
ENSG00000090447	TFAP4	2.14738	1.21955	0	0	2.93219	9.40357	2.7374	0	2.41242	1.87334	0.993803	not	0.613088	1	not	-1.26025	1	not																ENSG00000090447	ENSG00000090447	ENSG00000090447	399.919	516.939	712.522	138.636	376.791	533.772	336.07	427.499	596.875	ENSG00000090447	ENSG00000090447
ENSG00000090470	PDCD7	2.31348	1.8938	2.28157	3.47651	2.81423	4.38183	5.17664	2.67282	3.03517	0.717872	0.689339	not	0.746258	0.669589	not	0.0283863	1	not																ENSG00000090470	ENSG00000090470	ENSG00000090470	486.71	697.36	898.655	542.488	745.732	862.17	954.659	657.69	1100.1	ENSG00000090470	ENSG00000090470
ENSG00000090487	SPG21	10.9015	15.3925	12.6322	5.44392	9.64364	6.21427	4.75035	8.68768	5.91154	-0.869765	0.231218	not	-1.00844	0.184009	not	-0.138675	1	not																ENSG00000090487	ENSG00000090487	ENSG00000090487	1953.65	2770.18	4238.38	1552.12	3174.27	3371.29	1758.83	3378.4	4596.44	ENSG00000090487	ENSG00000090487
ENSG00000090520	DNAJB11	20.8119	22.4221	15.295	7.30725	8.00924	10.1862	7.46144	6.94249	6.43793	-1.1985	0.0504885	down	-1.48967	0.0367746	down	-0.291164	1	not																ENSG00000090520	ENSG00000090520	ENSG00000090520	4314.87	5390.35	8971.14	5271.18	6543.8	8114.72	4355.98	5338.9	6885.3	ENSG00000090520	ENSG00000090520
ENSG00000090565	RAB11FIP3	5.1837	39.2348	5.85388	14.0237	6.15172	12.731	3.49802	5.14991	1.27004	-0.611396	1	not	-2.34165	0.941715	not	-1.73025	1	not																ENSG00000090565	ENSG00000090565	ENSG00000090565	99.5543	185.49	205.102	268.23	156.996	110.128	72.0149	124.768	148.595	ENSG00000090565	ENSG00000090565
ENSG00000090581	GNPTG	12.5833	18.65	8.92925	17.4074	22.3296	30.7717	20.2834	33.705	14.2207	0.811949	0.7922	not	0.764114	0.893497	not	-0.047835	1	not																ENSG00000090581	ENSG00000090581	ENSG00000090581	50.2026	31.4218	65.2058	62.2857	73.592	120.049	14.7723	122.833	267.22	ENSG00000090581	ENSG00000090581
ENSG00000090612	ZNF268	2.51947	2.2484	2.4333	3.52823	2.71178	2.3526	2.28584	2	2.19439	0.254866	0.841062	not	-0.152186	1	not	-0.407052	1	not																ENSG00000090612	ENSG00000090612	ENSG00000090612	873.866	1074.42	1581.54	1046.8	961.602	1186.6	1016.52	1042.63	1593.33	ENSG00000090612	ENSG00000090612
ENSG00000090615	GOLGA3	5.25334	4.11646	3.79094	3.28728	3.36443	4.94185	3.87765	2.93733	3.32525	-0.182918	1	not	-0.376151	0.82943	not	-0.193233	1	not																ENSG00000090615	ENSG00000090615	ENSG00000090615	1106.16	1458.58	2166.02	858.939	1164.72	1342.37	1131.93	1337.63	1788.13	ENSG00000090615	ENSG00000090615
ENSG00000090621	PABPC4	15.3375	13.1671	12.2148	8.69026	7.63493	8.2593	14.291	10.0869	14.6229	-0.727968	0.161904	not	-0.0622131	1	not	0.665755	1	not																ENSG00000090621	ENSG00000090621	ENSG00000090621	15705.8	20528.5	30479.6	17558.5	21293.6	27072.5	23470.4	23544.4	30394.4	ENSG00000090621	ENSG00000090621
ENSG00000090686	USP48	12.2275	10.6907	12.4556	6.11654	4.39412	6.51629	9.42662	4.81479	7.32992	-1.05487	0.0864751	down	-0.71357	0.198713	not	0.341295	1	not																ENSG00000090686	ENSG00000090686	ENSG00000090686	3375.49	5036.6	7579.29	5356.57	6310.27	5336.72	5095.52	4387.18	6485.71	ENSG00000090686	ENSG00000090686
ENSG00000090776	EFNB1	0	0	2.86343	0	2.05031	0	0	5.65202	0	-0.4819	1	not	0.981026	1	not	1.46293	1	not																ENSG00000090776	ENSG00000090776	ENSG00000090776	45.0973	67.9115	105.515	23.106	51.0238	60.5206	63.7055	73.5066	84.9112	ENSG00000090776	ENSG00000090776
ENSG00000090857	PDPR	4.8413	4.58156	5.50643	0	4.40643	0	4.90679	3.71747	4.12469	-1.76046	0.342446	not	-0.227767	1	not	1.5327	1	not																ENSG00000090857	ENSG00000090857	ENSG00000090857	411.832	697.36	1193.86	522.396	795.775	649.852	328.683	549.365	772.941	ENSG00000090857	ENSG00000090857
ENSG00000090861	AARS1	12.2105	10.5468	10.5536	4.92969	5.25048	4.54485	5.53495	4.52469	5.43652	-1.17772	0.00976176	down	-1.10408	0.0109573	down	0.0736417	1	not																ENSG00000090861	ENSG00000090861	ENSG00000090861	3971.11	5377.18	7963.41	9221.29	8507.24	8548.28	3737.39	4503.25	6593.1	ENSG00000090861	ENSG00000090861
ENSG00000090863	GLG1	14.8395	18.1952	16.7032	8.57024	9.78215	9.36343	10.5332	7.8248	12.9462	-0.843638	0.0752394	down	-0.667991	0.130649	not	0.175648	1	not																ENSG00000090863	ENSG00000090863	ENSG00000090863	2676.9	4159.84	6859.65	4251.5	5129.85	4532.1	2730.1	3964.52	6039.93	ENSG00000090863	ENSG00000090863
ENSG00000090889	KIF4A	7.24791	6.37461	7.71589	4.52847	3.1679	3.86293	3.94026	2.76198	2.35365	-0.884399	0.0583459	down	-1.23652	0.0327965	down	-0.352125	1	not																ENSG00000090889	ENSG00000090889	ENSG00000090889	1242.3	1721.1	2649.73	1707.83	1912.41	2044.8	1341.51	1524.29	1875.54	ENSG00000090889	ENSG00000090889
ENSG00000090905	TNRC6A	0	0	2.23226	0	2.40301	2.21066	0	0	1.73735	1.04741	1	not	-0.361619	1	not	-1.40903	1	not																ENSG00000090905	ENSG00000090905	ENSG00000090905	1101.9	1431.21	2131.64	975.474	1122.52	1389	1230.72	975.897	1343.59	ENSG00000090905	ENSG00000090905
ENSG00000090924	PLEKHG2	1.69705	3.00319	3.28728	3.59661	5.25334	2.6718	2.31772	6.74126	3.15853	0.528539	1	not	0.613131	1	not	0.0845915	1	not																ENSG00000090924	ENSG00000090924	ENSG00000090924	204.214	251.374	487.265	315.447	312.03	247.043	366.537	273.715	320.914	ENSG00000090924	ENSG00000090924
ENSG00000090932	DLL3	0	0	2.80296	2.10978	3.16478	10.9158	0	4.06496	0	2.53011	0.76944	not	0.53629	1	not	-1.99382	1	not																ENSG00000090932	ENSG00000090932	ENSG00000090932	50.2026	52.7075	122.113	79.364	70.6483	72.4263	52.6263	63.8347	96.1494	ENSG00000090932	ENSG00000090932
ENSG00000090971	NAT14	3.02382	2.36418	2.03212	3.62719	0	5.25048	2.4333	3.50448	4.45221	0.258738	1	not	0.485679	1	not	0.226942	1	not																ENSG00000090971	ENSG00000090971	ENSG00000090971	212.723	298	394.792	276.267	254.138	291.689	199.426	374.303	345.888	ENSG00000090971	ENSG00000090971
ENSG00000090989	EXOC1	3.11072	4.64925	2.86035	2.73637	2.66256	2.40824	2.13416	2.41347	2.7415	-0.443955	0.66052	not	-0.543011	0.527491	not	-0.0990562	1	not																ENSG00000090989	ENSG00000090989	ENSG00000090989	974.271	1197.07	2148.24	1032.74	1351.15	1625.13	1227.95	1165.47	1728.19	ENSG00000090989	ENSG00000090989
ENSG00000091009	RBM27	1.03451	1.52257	0	0	1.89983	2.66872	0	2.20308	0	0.837241	1	not	-0.214976	1	not	-1.05222	1	not																ENSG00000091009	ENSG00000091009	ENSG00000091009	910.454	1033.88	1981.07	810.718	1145.09	1404.87	1082.99	1430.48	2036.62	ENSG00000091009	ENSG00000091009
ENSG00000091039	OSBPL8	3.77864	3.59443	4.17076	3.0393	2.70256	4.16721	2.71486	2.91165	3.5088	-0.220302	0.984164	not	-0.337599	0.721718	not	-0.117297	1	not																ENSG00000091039	ENSG00000091039	ENSG00000091039	2360.37	2567.46	3861.37	2435.17	2764.12	3492.33	3783.55	3748.84	4688.84	ENSG00000091039	ENSG00000091039
ENSG00000091073	DTX2	2.03554	0	2.49359	2.67692	5.64588	3.2421	2.48426	3.09206	2.31984	1.35245	0.478833	not	0.801918	1	not	-0.550531	1	not																ENSG00000091073	ENSG00000091073	ENSG00000091073	426.297	637.558	679.326	595.732	589.717	537.74	274.211	467.154	508.218	ENSG00000091073	ENSG00000091073
ENSG00000091106	NLRC4	0	0	7.11903	0	1.50158	1.59926	4.92969	3.90603	3.25154	-1.19902	1	not	0.763735	1	not	1.96275	1	not																ENSG00000091106	ENSG00000091106	ENSG00000091106	65.5186	98.3197	113.814	107.493	69.6671	139.892	152.339	131.538	126.118	ENSG00000091106	ENSG00000091106
ENSG00000091127	PUS7	3.13876	1.53839	4.0266	0	2.3726	25.0889	2.68	1.3287	10.4457	1.6577	1	not	0.731798	1	not	-0.925905	1	not																ENSG00000091127	ENSG00000091127	ENSG00000091127	239.101	132.782	333.142	93.4285	117.747	234.145	147.723	184.734	289.697	ENSG00000091127	ENSG00000091127
ENSG00000091140	DLD	5.57572	6.51809	5.93898	2.55355	3.04447	2.7753	2.39882	3.54554	3.40483	-1.10675	0.017104	down	-0.947709	0.0265336	down	0.159042	1	not																ENSG00000091140	ENSG00000091140	ENSG00000091140	2747.53	3975.36	6349.86	3116.29	4051.49	4466.62	3994.06	2865.79	4375.42	ENSG00000091140	ENSG00000091140
ENSG00000091157	WDR7	1.81357	1.73204	4.91486	2.4718	1.61686	4.48084	1.69705	3.80551	1.86089	0.0184746	1	not	-0.200358	1	not	-0.218832	1	not																ENSG00000091157	ENSG00000091157	ENSG00000091157	263.776	317.258	435.101	232.064	272.781	409.754	258.515	253.404	352.132	ENSG00000091157	ENSG00000091157
ENSG00000091164	TXNL1	3.71414	3.38992	3.72855	2.87265	2.60196	3.40696	2.61018	2.95069	2.47803	-0.286495	0.372847	not	-0.430311	0.163538	not	-0.143816	1	not																ENSG00000091164	ENSG00000091164	ENSG00000091164	2105.96	3137.11	5006.62	3260.96	3267.49	3844.54	3531.5	2291.28	2810.81	ENSG00000091164	ENSG00000091164
ENSG00000091262	ABCC6	4.8029	4.00231	17.7822	12.3171	5.01811	0	5.13029	2.5999	4.54359	-0.617038	1	not	-1.11517	1	not	-0.498128	1	not																ENSG00000091262	ENSG00000091262	ENSG00000091262	98.7034	164.204	152.937	167.769	103.029	133.939	120.025	102.522	88.6572	ENSG00000091262	ENSG00000091262
ENSG00000091317	CMTM6	6.89056	5.85707	5.98448	4.34878	3.98616	5.06769	4.15064	3.57592	4.14355	-0.482996	0.104118	not	-0.658179	0.054813	down	-0.175183	1	not																ENSG00000091317	ENSG00000091317	ENSG00000091317	719.854	654.789	976.902	649.981	588.736	1259.03	697.991	1057.14	1763.16	ENSG00000091317	ENSG00000091317
ENSG00000091409	ITGA6	4.99485	18.6669	6.04022	8.92658	4.59427	0	20.0326	4.51213	2.28157	-1.13537	1	not	-0.146912	1	not	0.988461	1	not																ENSG00000091409	ENSG00000091409	ENSG00000091409	44.2464	84.1292	75.8759	54.2488	98.1227	95.2455	79.4011	103.49	122.372	ENSG00000091409	ENSG00000091409
ENSG00000091436	MAP3K20	3.25679	4.44476	4.08013	3.0486	3.31363	1.69159	2.73023	2.20091	2.75072	-0.5488	0.47275	not	-0.61702	0.411404	not	-0.0682199	1	not																ENSG00000091436	ENSG00000091436	ENSG00000091436	2328.89	3576	4618.94	3293.1	3425.46	3793.95	1807.76	2022.4	2247.65	ENSG00000091436	ENSG00000091436
ENSG00000091483	FH	6.4663	6.82015	2.8583	3.29887	7.24587	4.093	4.66083	4.93914	3.00526	-0.141373	1	not	-0.357043	1	not	-0.215671	1	not																ENSG00000091483	ENSG00000091483	ENSG00000091483	952.148	498.694	698.295	143.659	445.477	1018.93	782.931	1002.01	2301.34	ENSG00000091483	ENSG00000091483
ENSG00000091490	SEL1L3	30.7922	23.6384	25.4474	18.0824	12.5567	32.5812	24.7808	14.2369	27.8738	-0.337407	1	not	-0.255974	1	not	0.0814333	1	not																ENSG00000091490	ENSG00000091490	ENSG00000091490	1523.95	1306.54	2513.39	992.552	1362.92	2100.36	1250.11	2591.11	5129.63	ENSG00000091490	ENSG00000091490
ENSG00000091527	CDV3	3.34323	3.23582	2.95995	3.33159	2.93527	5.96168	2.83267	2.79579	2.86445	0.358344	1	not	-0.167578	1	not	-0.525922	1	not																ENSG00000091527	ENSG00000091527	ENSG00000091527	2910.05	3355.03	5560.28	2233.24	2936.81	3384.19	4202.72	3457.71	5003.51	ENSG00000091527	ENSG00000091527
ENSG00000091542	ALKBH5	1.70249	2.29117	0	1.91784	1.67367	1.60074	1.3803	0.763333	1.53682	0.378648	1	not	-0.11783	1	not	-0.496477	1	not																ENSG00000091542	ENSG00000091542	ENSG00000091542	524.149	403.415	610.564	361.659	447.439	778.83	524.416	724.427	1087.61	ENSG00000091542	ENSG00000091542
ENSG00000091640	SPAG7	4.0266	4.22554	4.55874	3.59225	3.77864	2.39254	4.93374	4.32563	3.60861	-0.39191	0.59991	not	0.00641585	1	not	0.398326	1	not																ENSG00000091640	ENSG00000091640	ENSG00000091640	2819	4375.73	8240.83	4880.38	6387.79	5346.65	1529.86	4077.68	5930.04	ENSG00000091640	ENSG00000091640
ENSG00000091732	ZC3HC1	1.72538	2.8214	2.37575	0	2.22363	0	1.627	1.49667	0	-1.63838	0.63429	not	-1.14806	0.846106	not	0.490323	1	not																ENSG00000091732	ENSG00000091732	ENSG00000091732	551.378	812.911	1231.8	565.594	863.48	722.278	467.174	680.903	829.132	ENSG00000091732	ENSG00000091732
ENSG00000091947	TMEM101	15.3132	10.8306	12.0388	11.1923	8.95606	8.25208	8.40791	4.10355	10.67	-0.426999	0.820499	not	-0.719943	0.466135	not	-0.292944	1	not																ENSG00000091947	ENSG00000091947	ENSG00000091947	1032.13	1226.46	2332	1363.25	1484.6	2221.4	649.981	1281.53	1662.01	ENSG00000091947	ENSG00000091947
ENSG00000092010	PSME1	34.3939	38.3888	37.7538	27.8909	43.9244	19.3201	29.7793	24.9061	20.7104	-0.27844	1	not	-0.551968	0.723827	not	-0.273528	1	not																ENSG00000092010	ENSG00000092010	ENSG00000092010	2694.77	3761.49	5091.98	3215.75	3707.08	4565.83	2108.74	2557.26	3287.81	ENSG00000092010	ENSG00000092010
ENSG00000092020	PPP2R3C	10.9767	9.09455	7.71368	8.19702	6.69851	7.60242	5.21912	8.6594	10.6734	-0.304511	1	not	-0.178466	1	not	0.126045	1	not																ENSG00000092020	ENSG00000092020	ENSG00000092020	1344.41	1465.67	1944.32	921.225	1117.62	1494.16	2014.57	1118.07	1276.16	ENSG00000092020	ENSG00000092020
ENSG00000092036	HAUS4	17.8134	15.6093	10.5231	13.8982	12.1852	6.02048	15.1625	10.6769	13.4039	-0.452981	0.919833	not	-0.163279	1	not	0.289702	1	not																ENSG00000092036	ENSG00000092036	ENSG00000092036	43.3955	71.966	137.525	39.1797	85.3667	79.3712	53.5496	45.458	64.9321	ENSG00000092036	ENSG00000092036
ENSG00000092068	SLC7A8	7.17708	8.26894	6.16014	0	3.96432	0	17.643	7.95401	4.86928	-2.4463	0.743835	not	0.495769	1	not	2.94207	1	not																ENSG00000092068	ENSG00000092068	ENSG00000092068	61.2642	66.8979	92.4737	63.2903	99.1039	128.978	38.7773	129.604	109.885	ENSG00000092068	ENSG00000092068
ENSG00000092094	OSGEP	9.01273	8.1875	7.67199	7.96088	6.01064	4.26032	6.96766	8.36614	10.4658	-0.448074	0.734206	not	0.052813	1	not	0.500887	1	not																ENSG00000092094	ENSG00000092094	ENSG00000092094	291.856	471.326	574.997	310.424	472.951	586.355	272.364	425.564	589.383	ENSG00000092094	ENSG00000092094
ENSG00000092098	RNF31	3.16269	3.38142	0.84385	1.24181	4.88131	2.42704	6.7562	3.25154	6.35367	0.210775	1	not	1.14705	0.600783	not	0.936274	1	not																ENSG00000092098	ENSG00000092098	ENSG00000092098	0	0	2.37112	0	0	0	0	0	0	ENSG00000092098	ENSG00000092098
ENSG00000092108	SCFD1	7.14898	8.04169	7.94485	3.77529	5.52893	4.27598	5.61985	7.34232	4.58918	-0.768604	0.144203	not	-0.398528	0.529197	not	0.370076	1	not																ENSG00000092108	ENSG00000092108	ENSG00000092108	753.89	1046.04	1395.4	1177.4	1257.93	1263.99	1468.92	849.194	1552.13	ENSG00000092108	ENSG00000092108
ENSG00000092148	HECTD1	3.36655	2.52774	2.98259	2.82038	3.35912	4.19452	4.9405	1.88046	5.83003	0.224851	1	not	0.511125	1	not	0.286274	1	not																ENSG00000092148	ENSG00000092148	ENSG00000092148	1884.72	2246.15	3632.56	3096.2	2602.21	2910.94	3284.99	2496.32	2909.46	ENSG00000092148	ENSG00000092148
ENSG00000092199	HNRNPC	9.11379	10.4256	9.84633	5.29641	5.81418	5.37625	5.5485	6.80504	6.30509	-0.833802	0.0134258	down	-0.655273	0.0235285	down	0.178528	1	not																ENSG00000092199	ENSG00000092199	ENSG00000092199	4000.89	4841.99	7138.26	5158.66	6077.72	7647.42	4993.96	6208.4	6982.69	ENSG00000092199	ENSG00000092199
ENSG00000092201	SUPT16H	4.29652	4.09886	3.06721	2.70666	2.45933	4.35122	2.92603	3.05274	2.79784	-0.268322	1	not	-0.385199	0.881066	not	-0.116877	1	not																ENSG00000092201	ENSG00000092201	ENSG00000092201	3781.36	5714.71	7962.22	4963.77	5899.14	6269.34	5011.5	4206.32	5701.53	ENSG00000092201	ENSG00000092201
ENSG00000092203	TOX4	3.63157	3.09517	3.24525	3.45077	3.05274	2.42913	3.23686	2.47076	3.23791	-0.158796	1	not	-0.156713	1	not	0.00208309	1	not																ENSG00000092203	ENSG00000092203	ENSG00000092203	2374.84	2770.18	4760.03	2793.81	2809.25	3831.65	2228.77	2822.27	3337.76	ENSG00000092203	ENSG00000092203
ENSG00000092208	GEMIN2	2.72715	0	8.8919	0	1.60516	15.4231	0	2.58858	3.00319	0.551442	1	not	-1.05511	1	not	-1.60656	1	not																ENSG00000092208	ENSG00000092208	ENSG00000092208	54.4571	49.6667	71.1336	75.3456	81.4418	77.387	53.5496	45.458	98.6468	ENSG00000092208	ENSG00000092208
ENSG00000092330	TINF2	2.23442	4.28926	2.8942	3.98847	2.56901	2.62766	2.05936	1.52416	2.71281	-0.0361006	1	not	-0.580892	0.893947	not	-0.544791	1	not																ENSG00000092330	ENSG00000092330	ENSG00000092330	437.358	631.476	995.871	412.894	843.855	783.791	545.651	657.69	917.79	ENSG00000092330	ENSG00000092330
ENSG00000092439	TRPM7	2.84497	2.12974	2.52774	3.16269	2.52774	3.95056	2.51119	4.0104	2.90549	0.36182	0.935879	not	0.329449	1	not	-0.0323708	1	not																ENSG00000092439	ENSG00000092439	ENSG00000092439	789.627	1288.29	1858.96	1394.4	1430.63	1698.54	1136.54	1052.3	1206.24	ENSG00000092439	ENSG00000092439
ENSG00000092445	TYRO3	9.1552	8.48231	5.46319	5.04974	6.41851	5.6229	7.36512	8.70575	3.64143	-0.434688	0.978785	not	-0.228841	1	not	0.205847	1	not																ENSG00000092445	ENSG00000092445	ENSG00000092445	214.425	227.048	285.72	168.774	190.358	213.31	187.423	163.455	126.118	ENSG00000092445	ENSG00000092445
ENSG00000092470	WDR76	0	2.87368	0.877406	1.35103	1.49008	2.5236	0	2.43539	2.78452	0.516193	1	not	0.476716	1	not	-0.0394774	1	not																ENSG00000092470	ENSG00000092470	ENSG00000092470	656.037	888.932	1364.58	577.649	954.734	1146.91	758.926	752.475	925.282	ENSG00000092470	ENSG00000092470
ENSG00000092529	CAPN3	6.59212	6.41322	9.48167	8.5023	4.5676	4.80818	11.3877	3.7999	10.3592	-0.3309	1	not	0.184049	1	not	0.514949	1	not																ENSG00000092529	ENSG00000092529	ENSG00000092529	0	0	0	0	0	0	1.84654	0	0	ENSG00000092529	ENSG00000092529
ENSG00000092531	SNAP23	6.15677	6.72264	6.47342	2.99186	3.88672	4.13294	3.74855	4.09066	3.37823	-0.813531	0.0210899	down	-0.786801	0.0255104	down	0.0267299	1	not																ENSG00000092531	ENSG00000092531	ENSG00000092531	1018.52	1186.93	1982.26	1084.98	1598.42	2091.43	1649.88	1676.14	2326.32	ENSG00000092531	ENSG00000092531
ENSG00000092607	TBX15	0	6.71335	0	0	4.69569	0	1.97331	0	7.94256	-0.515694	1	not	0.562708	1	not	1.0784	1	not																ENSG00000092607	ENSG00000092607	ENSG00000092607	16.1669	39.5306	72.3192	12.0553	49.0613	80.3634	37.854	24.1798	44.953	ENSG00000092607	ENSG00000092607
ENSG00000092621	PHGDH	30.7717	27.4689	33.1578	9.06989	10.9695	9.82793	13.6273	9.82487	11.6944	-1.6136	0.00773587	down	-1.37878	0.0108178	down	0.234816	1	not																ENSG00000092621	ENSG00000092621	ENSG00000092621	1087.44	1486.96	2411.43	1883.64	1919.28	2072.58	1074.68	936.242	1289.9	ENSG00000092621	ENSG00000092621
ENSG00000092758	COL9A3	1.51937	2.05823	3.85728	3.57919	2.40719	9.04261	0	2.06951	3.22115	1.01537	0.955466	not	-0.49086	1	not	-1.50623	1	not																ENSG00000092758	ENSG00000092758	ENSG00000092758	668.801	622.354	1381.18	528.424	912.541	1113.18	628.746	1149.02	2061.59	ENSG00000092758	ENSG00000092758
ENSG00000092820	EZR	7.18916	7.40471	6.69851	4.81611	3.95629	5.80944	3.98156	3.33054	4.69181	-0.546165	0.141433	not	-0.826834	0.0629596	down	-0.280669	1	not																ENSG00000092820	ENSG00000092820	ENSG00000092820	4359.97	6740.47	10003.8	6933.8	7114.88	7012.45	4440.92	4754.71	6400.8	ENSG00000092820	ENSG00000092820
ENSG00000092841	MYL6	27.5189	31.333	26.5014	14.3838	16.3113	14.2748	26.6111	32.5812	25.3894	-0.924487	0.0438038	down	-0.013099	1	not	0.911388	0.772891	not																ENSG00000092841	ENSG00000092841	ENSG00000092841	16938.7	22963.2	36774.9	27796.5	31442.4	36059.3	22645	28678.2	33084.1	ENSG00000092841	ENSG00000092841
[truncated: 8,978 more rows]

## Sheet: Transcripts_Cluster1
ensembl_gene_id	external_gene_name
ENSG00000083168	KAT6A
ENSG00000101213	PTK6
ENSG00000103199	ZNF500
ENSG00000109920	FNBP4
ENSG00000119396	RAB14
ENSG00000122140	MRPS2
[truncated: 14 more rows]

## Sheet: Transcripts_Cluster2
ensembl_gene_id	external_gene_name
[truncated: 232 more rows]

[truncated: 3 more sheets: Transcripts_Cluster3, Transcripts_Cluster4, Transcripts_Cluster5]
