# Supplementary material for: Functional RNA Dynamics Are Progressively Governed by RNA Destabilization during the Adaptation to Chronic Hypoxia
Source: Int J Mol Sci. 2022 May 22;23(10):5824. doi: 10.3390/ijms23105824 (PMC9144826; doi:10.3390/ijms23105824)
Supplement: Supplementary file 1 [file ijms-23-05824-s001.zip › Bauer et al - Table S6.xlsx]

## Sheet: DSR_AH_N_up
no enriched Hallmarks (FDR < 0.25)

## Sheet: DSR_AH_N_down
NAME	SIZE	NES	FDR q-val
HALLMARK_MYC_TARGETS_V1	189	-1.95641	0
HALLMARK_OXIDATIVE_PHOSPHORYLATION	188	-1.88875	0.000479592
HALLMARK_FATTY_ACID_METABOLISM	113	-1.82337	0.000646117
HALLMARK_MTORC1_SIGNALING	176	-1.77991	0.000964179
HALLMARK_HYPOXIA	113	-1.71913	0.00156736
HALLMARK_ADIPOGENESIS	152	-1.70829	0.00130613
HALLMARK_GLYCOLYSIS	132	-1.69736	0.00139645
HALLMARK_EPITHELIAL_MESENCHYMAL_TRANSITION	71	-1.63822	0.00391829
HALLMARK_CHOLESTEROL_HOMEOSTASIS	53	-1.59663	0.00642863
HALLMARK_XENOBIOTIC_METABOLISM	109	-1.58354	0.00746393
HALLMARK_PROTEIN_SECRETION	86	-1.5141	0.0187503
HALLMARK_UNFOLDED_PROTEIN_RESPONSE	94	-1.47528	0.0273315
HALLMARK_ESTROGEN_RESPONSE_LATE	108	-1.47463	0.0253044
HALLMARK_E2F_TARGETS	161	-1.43142	0.0382137
HALLMARK_PEROXISOME	72	-1.41335	0.0453379
HALLMARK_DNA_REPAIR	134	-1.38019	0.0630585
HALLMARK_MYC_TARGETS_V2	45	-1.37276	0.0649929
HALLMARK_NOTCH_SIGNALING	19	-1.37276	0.0613822
HALLMARK_COAGULATION	42	-1.33617	0.0863739
HALLMARK_REACTIVE_OXYGEN_SPECIES_PATHWAY	43	-1.31852	0.101308
HALLMARK_APICAL_SURFACE	17	-1.30146	0.117084
HALLMARK_ESTROGEN_RESPONSE_EARLY	103	-1.30138	0.111806
HALLMARK_UV_RESPONSE_UP	99	-1.30034	0.108649
HALLMARK_COMPLEMENT	109	-1.28892	0.11688
HALLMARK_APICAL_JUNCTION	107	-1.28739	0.113571
HALLMARK_G2M_CHECKPOINT	150	-1.2762	0.122211
HALLMARK_SPERMATOGENESIS	58	-1.24165	0.166266
HALLMARK_ALLOGRAFT_REJECTION	99	-1.23033	0.17871
HALLMARK_PI3K_AKT_MTOR_SIGNALING	84	-1.22272	0.184522

## Sheet: Transcripts_Top3_AH_N_down
HALLMARK_MYC_TARGETS_V1				HALLMARK_OXIDATIVE_PHOSPHORYLATION				HALLMARK_FATTY_ACID_METABOLISM
SYMBOL	RANK IN GENE LIST	RUNNING ES		SYMBOL	RANK IN GENE LIST	RUNNING ES		SYMBOL	RANK IN GENE LIST	RUNNING ES
SNRPD1	7234	-0.577661		UQCRQ	7081	-0.560809		ACADM	7697	-0.546381
MCM7	7251	-0.575063		PMPCA	7114	-0.55967		SDHA	7780	-0.545813
PWP1	7290	-0.574666		NDUFA4	7165	-0.560275		SUCLG2	7802	-0.538988
IARS1	7291	-0.57038		POR	7166	-0.555761		CRYZ	7818	-0.531508
HDAC2	7311	-0.568017		IDH3A	7185	-0.553066		UROD	7868	-0.527317
MCM6	7318	-0.564315		OGDH	7247	-0.554686		S100A10	7996	-0.530723
AIMP2	7368	-0.564935		CYB5A	7257	-0.550965		HSD17B10	7999	-0.52143
RPL22	7370	-0.560639		NDUFB6	7280	-0.548541		HMGCL	8014	-0.513292
PSMB2	7372	-0.556338		GPX4	7306	-0.546393		GSTZ1	8026	-0.504821
RRP9	7379	-0.552535		NDUFA2	7382	-0.549232		ALDH9A1	8221	-0.51437
EIF3B	7383	-0.548418		ATP5ME	7422	-0.548318		CD36	8290	-0.51094
PA2G4	7440	-0.549644		NQO2	7510	-0.552196		NCAPH2	8314	-0.502856
NPM1	7488	-0.549887		MFN2	7566	-0.552727		HSD17B11	8376	-0.498428
EIF2S2	7496	-0.546027		TOMM22	7588	-0.549742		MDH1	8444	-0.494382
CLNS1A	7552	-0.54701		CYCS	7591	-0.544806		SDHD	8482	-0.487164
RPS6	7580	-0.545092		COX6A1	7602	-0.540676		ECH1	8499	-0.477735
DUT	7581	-0.54041		ATP6V1E1	7614	-0.536626		CPT1A	8502	-0.466876
EIF1AX	7625	-0.540058		ATP5MC1	7676	-0.537603		GRHPR	8533	-0.458763
PPIA	7629	-0.535606		IDH2	7691	-0.533748		BLVRA	8696	-0.463408
SET	7684	-0.536306		ACADM	7697	-0.528966		MDH2	8788	-0.460525
TFDP1	7719	-0.53491		SURF1	7748	-0.528694		HIBCH	8798	-0.449281
ILF2	7801	-0.5382		SDHA	7780	-0.526435		ERP29	8847	-0.441804
BUB3	7805	-0.533501		NDUFA3	7823	-0.525228		ODC1	8877	-0.432305
SERBP1	7813	-0.529205		AFG3L2	7833	-0.520621		TP53INP2	8973	-0.429053
SNRPD2	7830	-0.525793		HSPA9	7845	-0.516197		HSD17B4	9020	-0.420615
UBE2L3	7876	-0.525268		TIMM13	7893	-0.51537		BCKDHB	9021	-0.407504
RPL18	7993	-0.531844		COX5B	7918	-0.512148		ECI1	9113	-0.403248
RPLP0	8045	-0.531679		COX11	7936	-0.508176		CRAT	9149	-0.393099
NDUFAB1	8070	-0.528712		NDUFA8	7989	-0.50771		OSTC	9238	-0.387907
SLC25A3	8090	-0.525202		HSD17B10	7999	-0.502834		DHCR24	9266	-0.376393
HSPE1	8157	-0.526394		NDUFAB1	8070	-0.504067		HSP90AA1	9269	-0.362321
EIF3D	8175	-0.522541		SLC25A3	8090	-0.500048		ECHS1	9285	-0.349469
PSMA2	8194	-0.518766		NDUFS6	8136	-0.498607		ADSL	9324	-0.33877
SF3B3	8206	-0.514245		TIMM8B	8150	-0.493871		DECR1	9406	-0.332003
PSMA7	8226	-0.51051		UQCRFS1	8224	-0.495137		ACOT8	9437	-0.319846
CAD	8229	-0.505034		LRPPRC	8301	-0.496584		PDHA1	9443	-0.305125
HDDC2	8237	-0.500057		COX8A	8342	-0.494266		IDH3G	9469	-0.292233
HNRNPD	8287	-0.499303		COX6B1	8362	-0.489754		LGALS1	9515	-0.280952
RPS10	8289	-0.493634		IMMT	8364	-0.483392		PRDX6	9534	-0.266782
NHP2	8302	-0.48907		ATP5MC2	8383	-0.478733		SMS	9551	-0.252312
CDC20	8375	-0.490513		ATP6V1D	8386	-0.472424		HADHB	9556	-0.236595
TXNL4A	8393	-0.486284		MDH1	8444	-0.471633		ACSS1	9558	-0.22056
IMPDH2	8439	-0.484843		NDUFS3	8447	-0.465203		ACAT2	9570	-0.205494
SNRPA	8529	-0.487727		LDHB	8465	-0.460276		ACAA1	9611	-0.192999
SRSF1	8541	-0.482612		SDHD	8482	-0.455213		ACAA2	9630	-0.178049
RAN	8549	-0.47707		ECH1	8499	-0.450102		MIF	9651	-0.163184
HNRNPR	8560	-0.471809		CPT1A	8502	-0.443553		HADH	9724	-0.1527
C1QBP	8610	-0.470413		ETFA	8504	-0.436894		ACO2	9735	-0.135828
CNBP	8665	-0.469428		COX7A2	8513	-0.430939		DLD	9741	-0.118375
MCM5	8669	-0.463216		ATP6AP1	8523	-0.425061		HSDL2	9757	-0.1017
RACK1	8744	-0.464112		NDUFA1	8530	-0.418864		H2AZ1	9767	-0.0842893
HDGF	8765	-0.45944		TIMM10	8540	-0.412962		FASN	9814	-0.0698988
UBE2E1	8773	-0.453418		ATP5MF	8584	-0.410416		SUCLG1	9833	-0.0524238
CYC1	8784	-0.447674		NDUFC2	8600	-0.404955		UGDH	9854	-0.0345665
PABPC4	8790	-0.441412		ATP5PF	8636	-0.401481		LDHA	9910	-0.0182835
NME1	8796	-0.435138		UQCR11	8659	-0.396618		ALDOA	9926	0.00314881
XPOT	8820	-0.430658		TIMM50	8668	-0.390311
PRPS2	8857	-0.42743		VDAC2	8673	-0.383574
ODC1	8877	-0.422427		OPA1	8778	-0.386827
XRCC6	8908	-0.418463		CYC1	8784	-0.379938
PHB2	8925	-0.413039		NDUFV2	8785	-0.372536
VBP1	8927	-0.406072		MDH2	8788	-0.365338
GOT2	8992	-0.405371		COX7B	8792	-0.358233
RRM1	8998	-0.398608		MRPL11	8807	-0.352229
CBX3	9005	-0.39193		UQCRC2	8814	-0.345381
KPNB1	9018	-0.385845		ATP5F1E	8824	-0.338818
HNRNPA3	9038	-0.380425		NDUFB5	8846	-0.333426
HPRT1	9064	-0.375564		COX6C	8893	-0.330483
CDK4	9079	-0.369528		PHB2	8925	-0.325933
PSMA6	9094	-0.363464		RHOT2	8940	-0.319579
TUFM	9129	-0.359359		HADHA	8955	-0.313175
YWHAQ	9151	-0.353853		UQCR10	8968	-0.306539
HNRNPU	9152	-0.346197		NDUFS2	8972	-0.29897
NCBP2	9155	-0.338738		BCKDHA	8988	-0.292584
HNRNPC	9171	-0.332565		GOT2	8992	-0.284961
NCBP1	9175	-0.325157		ATP6V0E1	9025	-0.280212
RPL6	9206	-0.320437		COX7C	9034	-0.272991
POLD2	9220	-0.313933		POLR2F	9041	-0.265546
KARS1	9246	-0.308588		NDUFC1	9110	-0.26427
UBA2	9252	-0.301188		ECI1	9113	-0.256233
NAP1L1	9271	-0.295047		AIFM1	9253	-0.261808
YWHAE	9301	-0.289949		COX15	9265	-0.254232
PTGES3	9316	-0.283272		ECHS1	9285	-0.2474
HNRNPA2B1	9318	-0.275254		NDUFB2	9310	-0.241017
SNRPG	9356	-0.270827		ATP5PB	9353	-0.236341
CCT4	9360	-0.262915		DECR1	9406	-0.232509
PHB	9378	-0.256375		NDUFB4	9418	-0.224419
TRIM28	9381	-0.248295		PDHA1	9443	-0.217577
SRSF2	9389	-0.240688		ATP5MG	9445	-0.208372
PSMD1	9400	-0.233353		IDH3G	9469	-0.201305
SNRPD3	9409	-0.225795		MPC1	9497	-0.194509
RUVBL2	9411	-0.217511		NDUFS4	9511	-0.186189
CCT5	9472	-0.215016		CYB5R3	9522	-0.177489
FAM120A	9482	-0.207249		ABCB7	9529	-0.168356
PSMC4	9492	-0.199457		UQCRB	9535	-0.159095
TYMS	9504	-0.1918		NDUFA5	9538	-0.149523
HSP90AB1	9505	-0.183013		HADHB	9556	-0.14142
SSBP1	9528	-0.176353		VDAC3	9593	-0.135099
VDAC3	9593	-0.173755		NDUFB1	9595	-0.125184
ERH	9596	-0.164798		ACAA1	9611	-0.11661
PSMA1	9602	-0.156108		ACAA2	9630	-0.108209
PSMA4	9648	-0.151284		COX5A	9694	-0.10401
CCT3	9671	-0.143938		ACO2	9735	-0.0971834
TCP1	9686	-0.135672		DLD	9741	-0.0867292
COX5A	9694	-0.126651		ATP5MC3	9759	-0.077352
PRPF31	9731	-0.120371		UQCRH	9779	-0.0680355
AP3S1	9745	-0.111644		NNT	9804	-0.0589535
CANX	9755	-0.102415		SLC25A20	9813	-0.0481429
HSPD1	9762	-0.0928237		NDUFA9	9829	-0.037942
H2AZ1	9767	-0.083002		SUCLG1	9833	-0.0264638
EPRS1	9791	-0.0749067		ATP5PO	9868	-0.0176112
GLO1	9798	-0.0650072		GPI	9902	-0.00782456
CCT7	9800	-0.0545864		LDHA	9910	0.00481095
EIF4G2	9831	-0.0468938
PSMD3	9838	-0.0366933
SMARCC1	9840	-0.025965
EIF4H	9903	-0.0202712
LDHA	9910	-0.008675
PGK1	9939	0.00184245

## Sheet: DSR_CH_N_up
NAME	SIZE	NES	FDR q-val
HALLMARK_TNFA_SIGNALING_VIA_NFKB	107	1.95944	0
HALLMARK_KRAS_SIGNALING_DN	46	1.31555	0.204778

## Sheet: Transcripts_Top3_CH_N_up
HALLMARK_TNFA_SIGNALING_VIA_NFKB				HALLMARK_KRAS_SIGNALING_DN
SYMBOL	RANK IN GENE LIST	RUNNING ES		SYMBOL	RANK IN GENE LIST	RUNNING ES
IL18	0	0.0597498		TENT5C	27	0.0657352
ID2	81	0.076463		BTG2	189	0.0933853
PHLDA2	110	0.0970553		BARD1	229	0.130664
PNRC1	141	0.116183		SKIL	356	0.153041
BTG2	189	0.13223		ASB7	426	0.178994
LDLR	200	0.151578		MTHFR	630	0.185766
GPR183	303	0.159066		MFSD6	786	0.19458
TNFAIP8	349	0.171278		SLC16A7	827	0.214291
FOSL2	502	0.170362		SYNPO	831	0.237693
RELB	591	0.17482		EFHD1	838	0.260687
MXD1	639	0.182915		TCF7L1	879	0.279575
TLR2	654	0.194206
CEBPD	702	0.201642
TNFAIP3	708	0.213316
JUN	722	0.224067
IL7R	785	0.229397
PMEPA1	795	0.240003
B4GALT5	857	0.244843
SMAD3	901	0.251139
TGIF1	938	0.257948
NFKBIA	973	0.26474
BTG1	983	0.27398
FUT4	1041	0.277934
REL	1050	0.286798
TIPARP	1053	0.29626
DDX58	1118	0.299076
TNFSF9	1162	0.303763
LAMB3	1187	0.310229
KLF2	1220	0.315685
ZC3H12A	1297	0.316211
PTPRE	1328	0.32121
NFAT5	1395	0.322197
MAP2K3	1401	0.329322
PTGS2	1461	0.3307
BHLHE40	1514	0.332513
IFIH1	1534	0.337548
ABCA1	1543	0.343673

## Sheet: DSR_CH_N_down
NAME	SIZE	NES	FDR q-val
HALLMARK_MYC_TARGETS_V1	189	-2.12497	0
HALLMARK_OXIDATIVE_PHOSPHORYLATION	188	-2.00226	0
HALLMARK_FATTY_ACID_METABOLISM	113	-1.87108	0.000305556
HALLMARK_ADIPOGENESIS	152	-1.82034	0.000916667
HALLMARK_E2F_TARGETS	161	-1.65499	0.0047722
HALLMARK_MTORC1_SIGNALING	176	-1.54497	0.0178445
HALLMARK_ESTROGEN_RESPONSE_LATE	108	-1.53136	0.0177759
HALLMARK_XENOBIOTIC_METABOLISM	109	-1.53119	0.0155539
HALLMARK_UNFOLDED_PROTEIN_RESPONSE	94	-1.52239	0.015352
HALLMARK_G2M_CHECKPOINT	150	-1.50177	0.0174847
HALLMARK_DNA_REPAIR	134	-1.48082	0.0205557
HALLMARK_PI3K_AKT_MTOR_SIGNALING	84	-1.47457	0.0208169
HALLMARK_GLYCOLYSIS	132	-1.4373	0.02997
HALLMARK_PROTEIN_SECRETION	86	-1.4192	0.0343617
HALLMARK_PEROXISOME	72	-1.40092	0.0403455
HALLMARK_MYC_TARGETS_V2	45	-1.37553	0.0521585
HALLMARK_SPERMATOGENESIS	58	-1.30588	0.11367
HALLMARK_ANGIOGENESIS	15	-1.28233	0.139518
HALLMARK_ANDROGEN_RESPONSE	73	-1.27815	0.138424
HALLMARK_REACTIVE_OXYGEN_SPECIES_PATHWAY	43	-1.24232	0.189554
HALLMARK_UV_RESPONSE_UP	99	-1.21706	0.231189

## Sheet: Transcripts_Top3_CH_N_down
HALLMARK_MYC_TARGETS_V1				HALLMARK_OXIDATIVE_PHOSPHORYLATION				HALLMARK_FATTY_ACID_METABOLISM
SYMBOL	RANK IN GENE LIST	RUNNING ES		SYMBOL	RANK IN GENE LIST	RUNNING ES		SYMBOL	RANK IN GENE LIST	RUNNING ES
SF3B3	7772	-0.641505		MTRR	7563	-0.602914		PTPRG	7517	-0.575291
PRPS2	7802	-0.639855		UQCRH	7581	-0.600072		UROD	7528	-0.568498
SSB	7828	-0.637762		SLC25A11	7616	-0.598912		PDHB	7622	-0.569896
ILF2	7833	-0.633512		PDHB	7622	-0.594777		OSTC	7674	-0.566921
NCBP1	7834	-0.628853		ATP5MF	7625	-0.590333		NBN	7713	-0.562527
NPM1	7849	-0.625606		COX6A1	7643	-0.587398		METAP1	7731	-0.555958
GSPT1	7936	-0.629607		ATP6AP1	7700	-0.588377		NCAPH2	7779	-0.552272
IMPDH2	7946	-0.625719		RHOT2	7753	-0.588862		TP53INP2	7787	-0.544487
XPOT	7952	-0.621412		UQCRQ	7763	-0.584932		ALDH9A1	7861	-0.543231
SRM	7964	-0.617705		MRPS11	7822	-0.585912		PSME1	7912	-0.5395
PSMB2	7967	-0.613069		ATP5MC2	7855	-0.584187		SMS	8014	-0.540683
POLE3	8005	-0.611952		ATP6V1E1	7887	-0.582311		YWHAH	8057	-0.535771
CCT2	8017	-0.608159		MRPL11	7913	-0.579782		GSTZ1	8088	-0.529572
EIF3J	8026	-0.604051		NDUFB5	7921	-0.5754		ACOT2	8200	-0.531348
SF3A1	8056	-0.602051		COX7C	8053	-0.583515		SUCLG2	8204	-0.522143
HDDC2	8189	-0.610431		ATP5ME	8061	-0.57893		MGLL	8273	-0.519367
NCBP2	8195	-0.605807		MRPL15	8082	-0.575654		PRDX6	8294	-0.511658
TARDBP	8218	-0.602891		OPA1	8124	-0.574464		IDH3B	8325	-0.504888
HSPE1	8220	-0.597823		UQCRC1	8130	-0.569581		HSD17B4	8337	-0.496148
CANX	8247	-0.595275		TIMM8B	8142	-0.565301		ALDOA	8381	-0.490525
DUT	8252	-0.590471		NDUFB1	8168	-0.562419		HCCS	8545	-0.496584
ETF1	8258	-0.585761		UQCRB	8185	-0.55859		ECHS1	8607	-0.492059
SRSF1	8289	-0.583565		GPI	8207	-0.555243		ACADM	8609	-0.481437
SNRPD1	8304	-0.579712		COX6C	8224	-0.551364		CRAT	8697	-0.479258
DEK	8311	-0.575029		CYB5A	8237	-0.547061		CRYZ	8719	-0.470303
KPNB1	8316	-0.570139		HADHA	8259	-0.543642		BLVRA	9003	-0.487023
COPS5	8328	-0.565942		ACADSB	8276	-0.539683		ACO2	9097	-0.484002
NHP2	8374	-0.565154		LDHB	8312	-0.537617		GPD2	9139	-0.475553
ACP1	8380	-0.560262		IDH3B	8325	-0.533178		RAP1GDS1	9168	-0.465677
FBL	8421	-0.558882		NDUFA2	8335	-0.528415		HSPH1	9190	-0.454989
BUB3	8424	-0.553606		TIMM10	8399	-0.529063		MDH1	9334	-0.455919
PPM1G	8505	-0.556173		AIFM1	8454	-0.528683		HIBCH	9365	-0.445199
HNRNPC	8513	-0.551255		NDUFC2	8465	-0.523786		SUCLA2	9403	-0.435006
AP3S1	8515	-0.545719		ATP5PF	8504	-0.521681		ACOT8	9480	-0.428272
PSMD8	8563	-0.544805		NDUFB6	8521	-0.517298		ETFDH	9503	-0.415915
EIF4E	8571	-0.539788		HCCS	8545	-0.513592		ECI1	9520	-0.402819
TCP1	8600	-0.536863		TCIRG1	8557	-0.50863		DLD	9528	-0.388764
RAN	8634	-0.534391		IDH3A	8565	-0.503239		H2AZ1	9578	-0.378555
HNRNPD	8635	-0.52854		COX5B	8595	-0.500037		BCKDHB	9593	-0.364668
PHB2	8640	-0.523092		ECHS1	8607	-0.494974		GRHPR	9594	-0.349357
PCNA	8644	-0.517535		ACADM	8609	-0.488885		FASN	9615	-0.335864
MRPS18B	8650	-0.512171		NDUFA6	8618	-0.483501		HADHB	9657	-0.324087
PTGES3	8663	-0.507499		VDAC2	8619	-0.477292		ACAT2	9700	-0.311971
VDAC1	8678	-0.502999		PHB2	8640	-0.473093		LDHA	9701	-0.295569
EXOSC7	8687	-0.497871		NDUFV2	8672	-0.469951		ADSL	9763	-0.284733
TXNL4A	8779	-0.501102		VDAC1	8678	-0.464136		ECH1	9781	-0.269208
MAD2L1	8814	-0.498429		UQCR10	8683	-0.458211		ACAA2	9782	-0.251952
MCM4	8859	-0.496693		ATP6V0C	8684	-0.451877		MDH2	9797	-0.235916
HDGF	8867	-0.49116		TOMM22	8725	-0.449563		IDH3G	9800	-0.218623
PHB	8909	-0.489036		ETFB	8755	-0.446081		HADH	9801	-0.201126
AIMP2	8910	-0.482712		ABCB7	8758	-0.439833		SUCLG1	9817	-0.18485
EIF3B	8927	-0.477996		ATP6V1D	8786	-0.436096		CPT1A	9833	-0.168271
CCT4	8935	-0.472343		ATP5F1B	8806	-0.431507		UGDH	9847	-0.151321
PA2G4	9016	-0.47399		NDUFB2	8811	-0.425367		HSP90AA1	9866	-0.134544
POLD2	9023	-0.468047		COX11	8812	-0.418818		HSDL2	9891	-0.117645
CDK4	9035	-0.462591		COX8A	8829	-0.413864		UBE2L6	9893	-0.098387
PSMA2	9037	-0.45611		COX7A2	8862	-0.410486		ODC1	9900	-0.0794731
TYMS	9069	-0.452619		COX6B1	8874	-0.404936		ACAA1	9909	-0.0603794
SERBP1	9080	-0.446933		ATP5F1A	8895	-0.400272		PDHA1	9912	-0.0404269
SET	9082	-0.440311		NDUFS1	8911	-0.39506		DECR1	9934	-0.0205316
C1QBP	9083	-0.433584		ATP6V1C1	8913	-0.388406		ACSS1	9940	0.00172691
RNPS1	9084	-0.426855		COX7B	8926	-0.382859
SNRPB2	9108	-0.422433		NDUFA8	8959	-0.379291
NDUFAB1	9120	-0.41677		ATP5MC1	8965	-0.372949
UBE2L3	9121	-0.40998		UQCRC2	9053	-0.374789
SNRPD3	9143	-0.405297		NDUFA4	9058	-0.368118
CBX3	9163	-0.400359		ACO2	9097	-0.36481
HNRNPR	9169	-0.393983		NDUFS4	9101	-0.357911
SNRPG	9199	-0.389978		NDUFAB1	9120	-0.352515
CDC20	9257	-0.388652		NDUFS2	9130	-0.346174
HNRNPA3	9260	-0.381692		POLR2F	9141	-0.339915
PSMA1	9271	-0.375537		LRPPRC	9164	-0.334826
UBE2E1	9276	-0.368753		TIMM13	9197	-0.330667
HDAC2	9296	-0.36343		NDUFS3	9224	-0.325814
XRCC6	9322	-0.358649		OAT	9251	-0.320862
YWHAE	9327	-0.351707		MDH1	9334	-0.321406
EIF4H	9335	-0.345062		CYCS	9369	-0.316929
RRM1	9340	-0.33809		NDUFC1	9391	-0.311076
PRPF31	9356	-0.332189		GOT2	9396	-0.303459
MCM5	9389	-0.32796		TIMM50	9400	-0.295731
GOT2	9396	-0.321047		SUCLA2	9403	-0.287882
KARS1	9415	-0.315307		BCKDHA	9410	-0.28042
PSMA7	9416	-0.307721		ATP5PB	9437	-0.274918
SRSF2	9422	-0.30063		ATP5PO	9486	-0.271478
TRA2B	9427	-0.293425		HSPA9	9491	-0.263511
TUFM	9452	-0.288162		IMMT	9495	-0.255429
HNRNPU	9471	-0.282213		ETFDH	9503	-0.247722
PSMA6	9525	-0.279648		ECI1	9520	-0.240861
MCM7	9546	-0.273637		DLD	9528	-0.233054
HSP90AB1	9552	-0.266073		NDUFB4	9550	-0.2266
FAM120A	9568	-0.259469		NNT	9591	-0.221872
H2AZ1	9578	-0.252169		CYB5R3	9644	-0.218111
UBA2	9613	-0.247255		COX5A	9645	-0.209016
COX5A	9645	-0.241899		HADHB	9657	-0.20094
HSPD1	9650	-0.233733		IDH2	9670	-0.192881
NME1	9651	-0.225149		NDUFA5	9678	-0.18427
PSMC4	9696	-0.22081		NDUFS7	9684	-0.175427
PSMA4	9698	-0.21206		LDHA	9701	-0.167596
LDHA	9701	-0.203385		VDAC3	9720	-0.159862
PGK1	9702	-0.194492		ISCU	9769	-0.154898
GLO1	9704	-0.185692		CYC1	9778	-0.145787
SSBP1	9719	-0.17815		ECH1	9781	-0.136032
VDAC3	9720	-0.169168		ACAA2	9782	-0.12607
SNRPA	9724	-0.160477		MDH2	9797	-0.117425
CCT3	9741	-0.152992		IDH3G	9800	-0.10753
CYC1	9778	-0.147365		NDUFS6	9814	-0.0986536
EPRS1	9791	-0.13919		SUCLG1	9817	-0.0885835
PSMD1	9809	-0.131407		ETFA	9827	-0.0790987
CNBP	9810	-0.121882		CPT1A	9833	-0.0691597
VBP1	9826	-0.113662		ATP5MC3	9860	-0.0611192
MCM6	9831	-0.104285		SLC25A20	9908	-0.0544475
EIF1AX	9845	-0.0957328		ACAA1	9909	-0.0429559
PSMD3	9848	-0.0860345		NDUFA9	9910	-0.0314407
HNRNPA2B1	9851	-0.0762907		MPC1	9911	-0.0198482
RUVBL2	9864	-0.0674552		PDHA1	9912	-0.00821275
ERH	9878	-0.058531		DECR1	9934	0.00235438
CCT5	9884	-0.0486803
ODC1	9900	-0.0396463
YWHAQ	9906	-0.0294726
SMARCC1	9914	-0.0192627
EIF4G2	9919	-0.00862181
CCT7	9942	0.00153503
