# Supplementary material for: Functional RNA Dynamics Are Progressively Governed by RNA Destabilization during the Adaptation to Chronic Hypoxia
Source: Int J Mol Sci. 2022 May 22;23(10):5824. doi: 10.3390/ijms23105824 (PMC9144826; doi:10.3390/ijms23105824)
Supplement: Supplementary file 1 [file ijms-23-05824-s001.zip › Bauer et al - Table S7.xlsx]

## Sheet: Regulation_Cluster1_DGE
ensembl_gene_id	external_gene_name	AH vs. N DGE	CH vs. N DGE	CH vs. AH DGE	AH vs. N DDNS	CH vs. N DDNS	CH vs. AH DDNS	AH vs. N DSR	CH vs. N DSR	CH vs. AH DSR
ENSG00000005020	SKAP2	up	not	not	up	not	down	down	down	not
ENSG00000006468	ETV1	up	not	down	not	not	not	not	not	not
ENSG00000007944	MYLIP	up	up	not	up	up	not	not	not	not
ENSG00000010810	FYN	up	not	not	not	not	not	not	not	not
ENSG00000019549	SNAI2	up	not	not	up	not	not	not	not	not
ENSG00000023608	SNAPC1	up	up	down	up	up	not	not	not	not
ENSG00000028137	TNFRSF1B	up	not	down	not	not	down	not	not	not
ENSG00000040608	RTN4R	up	not	not	up	not	not	not	not	not
ENSG00000049759	NEDD4L	up	up	not	up	not	down	not	not	not
ENSG00000052802	MSMO1	up	up	not	up	up	not	not	not	not
ENSG00000059804	SLC2A3	up	up	not	up	up	not	not	not	not
ENSG00000060558	GNA15	up	up	down	up	up	not	not	not	not
ENSG00000064309	CDON	up	not	down	not	not	not	not	not	not
ENSG00000070269	TMEM260	up	up	not	not	not	not	not	not	not
ENSG00000071575	TRIB2	up	not	not	not	not	not	not	not	not
ENSG00000072682	P4HA2	up	not	not	not	not	not	not	not	not
ENSG00000075426	FOSL2	not	up	not	up	up	not	not	not	not
ENSG00000076641	PAG1	up	not	down	not	not	not	not	not	not
ENSG00000080503	SMARCA2	up	not	down	up	not	down	down	down	not
ENSG00000080824	HSP90AA1	up	not	down	up	up	not	down	down	not
ENSG00000092421	SEMA6A	up	not	not	not	not	not	not	not	not
ENSG00000092964	DPYSL2	up	up	not	up	up	not	not	not	not
ENSG00000092969	TGFB2	up	not	not	not	not	not	not	not	not
ENSG00000100292	HMOX1	up	not	not	up	not	not	not	not	not
ENSG00000100433	KCNK10	up	not	down	not	not	not	not	not	not
ENSG00000100554	ATP6V1D	up	up	not	not	not	not	not	down	not
ENSG00000101335	MYL9	up	up	not	up	up	not	down	not	not
ENSG00000101935	AMMECR1	up	not	down	up	not	down	not	not	not
ENSG00000102144	PGK1	not	up	not	up	up	not	down	down	not
ENSG00000102226	USP11	not	not	down	not	not	not	not	not	not
ENSG00000104290	FZD3	up	not	down	not	not	down	not	not	not
ENSG00000104419	NDRG1	up	up	not	up	up	not	not	not	not
ENSG00000106070	GRB10	up	not	down	up	not	down	not	not	not
ENSG00000109084	TMEM97	up	up	not	up	up	down	not	not	not
ENSG00000109971	HSPA8	up	up	not	not	not	not	not	not	not
ENSG00000110172	CHORDC1	up	up	not	not	not	not	not	not	not
ENSG00000110921	MVK	up	not	down	up	not	down	not	not	not
ENSG00000111859	NEDD9	up	up	not	up	up	not	not	not	not
ENSG00000111962	UST	up	up	not	up	not	not	not	not	not
ENSG00000112039	FANCE	up	up	not	up	up	not	not	not	not
ENSG00000112137	PHACTR1	up	not	not	not	not	not	not	not	not
ENSG00000112335	SNX3	up	up	not	not	not	not	not	not	not
ENSG00000112761	CCN6	up	not	down	not	not	not	not	not	not
ENSG00000112773	TENT5A	not	not	down	up	up	not	not	not	not
ENSG00000112972	HMGCS1	up	up	not	up	up	down	not	not	not
ENSG00000113369	ARRDC3	up	not	down	up	not	down	not	not	not
ENSG00000113739	STC2	up	up	down	up	up	down	not	not	not
ENSG00000113742	CPEB4	up	up	not	up	up	not	not	not	not
ENSG00000115641	FHL2	up	not	down	not	not	not	not	not	not
ENSG00000115756	HPCAL1	up	up	not	up	up	not	not	not	not
ENSG00000115866	DARS1	up	not	not	up	not	down	down	not	not
ENSG00000117000	RLF	up	not	down	up	up	not	not	not	not
ENSG00000117139	KDM5B	up	not	not	up	up	not	not	not	not
ENSG00000117245	KIF17	up	not	down	not	not	not	not	not	not
ENSG00000117394	SLC2A1	up	up	not	up	up	not	not	not	not
ENSG00000118503	TNFAIP3	up	up	not	up	up	not	not	not	not
ENSG00000118762	PKD2	up	not	not	not	not	not	not	not	not
ENSG00000119411	BSPRY	up	not	not	not	not	not	not	not	not
ENSG00000119950	MXI1	up	up	down	up	up	down	not	not	not
ENSG00000120594	PLXDC2	up	up	not	not	not	not	not	not	not
ENSG00000120694	HSPH1	up	not	down	up	not	down	not	not	not
ENSG00000120875	DUSP4	up	up	not	up	up	not	not	not	not
ENSG00000121486	TRMT1L	up	up	not	up	up	not	not	not	not
ENSG00000121966	CXCR4	up	up	down	up	up	not	not	not	not
ENSG00000122420	PTGFR	up	up	not	not	not	not	not	not	not
ENSG00000123570	RAB9B	not	not	down	not	not	not	not	not	not
ENSG00000123612	ACVR1C	up	up	not	not	not	not	not	not	not
ENSG00000123810	B9D2	up	not	down	not	not	not	not	not	not
ENSG00000124587	PEX6	up	up	not	not	not	not	not	not	not
ENSG00000124762	CDKN1A	up	not	down	up	not	not	not	not	not
ENSG00000126432	PRDX5	not	up	not	not	not	not	not	not	not
ENSG00000127663	KDM4B	up	up	not	not	not	not	not	not	not
ENSG00000127920	GNG11	not	not	down	not	not	not	not	not	not
ENSG00000128165	ADM2	up	not	down	up	not	not	not	not	not
ENSG00000128596	CCDC136	not	up	not	not	not	not	not	not	not
ENSG00000128641	MYO1B	up	not	not	not	not	not	not	not	not
ENSG00000128923	MINDY2	up	up	not	up	up	not	not	not	not
ENSG00000128965	CHAC1	up	not	down	up	not	down	not	not	not
ENSG00000129521	EGLN3	up	up	not	up	up	not	not	not	not
ENSG00000130164	LDLR	up	not	not	up	up	not	not	not	not
ENSG00000130766	SESN2	up	not	down	up	not	not	not	not	not
ENSG00000130772	MED18	up	not	down	up	up	not	not	not	not
ENSG00000130821	SLC6A8	up	up	not	up	up	not	not	not	not
ENSG00000131015	ULBP2	up	up	not	not	not	not	not	not	not
ENSG00000131791	PRKAB2	not	up	not	not	not	not	not	not	not
ENSG00000132196	HSD17B7	up	not	not	up	up	not	not	not	not
ENSG00000133460	SLC2A11	up	not	down	not	not	not	not	not	not
ENSG00000133639	BTG1	up	up	not	up	up	not	not	not	not
ENSG00000133687	TMTC1	up	not	not	not	not	not	not	not	not
ENSG00000134107	BHLHE40	up	up	not	up	up	not	not	not	not
ENSG00000134138	MEIS2	not	not	down	not	not	down	not	not	not
ENSG00000134955	SLC37A2	up	not	not	not	not	not	not	not	not
ENSG00000135821	GLUL	up	up	not	up	up	not	not	not	not
ENSG00000136830	NIBAN2	up	up	not	not	up	not	not	not	not
ENSG00000138336	TET1	up	up	down	up	not	not	not	not	not
ENSG00000138640	FAM13A	not	up	not	not	not	not	not	not	not
ENSG00000138767	CNOT6L	up	not	down	up	up	not	not	not	not
ENSG00000138835	RGS3	up	not	down	up	up	not	not	not	not
ENSG00000139269	INHBE	up	up	not	not	up	not	not	not	not
ENSG00000140416	TPM1	up	up	not	not	not	not	not	not	not
ENSG00000141526	SLC16A3	up	not	down	up	up	not	not	not	not
ENSG00000141562	NARF	up	up	not	not	not	not	down	not	not
ENSG00000141664	ZCCHC2	up	up	not	up	up	not	not	not	not
ENSG00000142396	ERVK3-1	up	not	not	not	not	not	not	not	not
ENSG00000143333	RGS16	up	up	not	up	up	not	not	not	not
ENSG00000143797	MBOAT2	not	not	down	not	not	not	down	down	not
ENSG00000144036	EXOC6B	up	not	not	not	not	not	not	not	not
ENSG00000144560	VGLL4	up	not	not	not	not	not	not	not	not
ENSG00000146085	MMUT	not	up	not	not	not	not	not	not	not
ENSG00000147383	NSDHL	up	not	not	up	up	down	not	not	not
ENSG00000147655	RSPO2	up	not	down	up	not	not	not	not	not
ENSG00000147872	PLIN2	up	up	down	up	up	not	not	not	not
ENSG00000148926	ADM	up	up	not	up	up	down	not	not	not
ENSG00000149257	SERPINH1	up	up	not	up	not	not	not	not	not
ENSG00000152256	PDK1	up	up	not	up	up	not	not	not	not
ENSG00000152348	ATG10	not	not	down	not	not	not	not	not	not
ENSG00000152503	TRIM36	up	up	not	up	up	not	not	not	not
ENSG00000153140	CETN3	up	not	down	up	up	down	not	not	not
ENSG00000154153	RETREG1	not	up	not	not	not	not	not	not	not
ENSG00000154310	TNIK	up	up	not	not	not	not	not	not	not
ENSG00000155975	VPS37A	up	up	not	up	up	not	not	not	not
ENSG00000159167	STC1	up	up	down	up	up	not	not	not	not
ENSG00000160593	JAML	up	up	not	not	not	not	not	not	not
ENSG00000161929	SCIMP	up	not	not	not	not	not	not	not	not
ENSG00000162373	BEND5	up	up	not	not	not	not	not	not	not
ENSG00000162496	DHRS3	up	up	not	up	up	not	not	not	not
ENSG00000162777	DENND2D	up	up	not	up	not	not	down	down	not
ENSG00000162817	C1orf115	up	not	not	not	not	not	not	not	not
ENSG00000162999	DUSP19	up	up	not	not	not	not	not	not	not
ENSG00000163110	PDLIM5	not	up	not	not	not	not	not	not	not
ENSG00000163633	C4orf36	up	up	not	not	not	not	not	not	not
ENSG00000163823	CCR1	up	not	down	up	up	down	not	not	not
ENSG00000163872	YEATS2	up	up	not	up	not	not	not	not	not
ENSG00000164070	HSPA4L	up	not	not	not	not	not	not	not	not
ENSG00000164088	PPM1M	up	not	not	not	not	not	not	not	not
ENSG00000164211	STARD4	up	up	not	up	up	not	not	not	not
ENSG00000164484	TMEM200A	up	up	not	not	not	not	not	not	not
ENSG00000164654	MIOS	up	up	not	not	not	not	not	not	not
ENSG00000164975	SNAPC3	up	up	not	up	not	not	not	not	not
ENSG00000165030	NFIL3	up	not	not	up	up	not	not	not	not
ENSG00000165178	NCF1C	up	not	down	not	not	not	not	not	not
ENSG00000165416	SUGT1	up	not	not	up	not	not	not	not	not
ENSG00000166165	CKB	up	up	not	up	up	not	not	not	not
ENSG00000167460	TPM4	up	not	down	not	not	not	not	not	not
ENSG00000167508	MVD	up	up	not	up	up	not	not	not	not
ENSG00000168209	DDIT4	up	up	not	up	up	not	not	not	not
ENSG00000168779	SHOX2	up	not	down	up	not	down	not	not	not
ENSG00000169136	ATF5	up	up	down	up	up	down	down	not	not
ENSG00000169252	ADRB2	up	up	not	up	up	not	not	not	not
ENSG00000169413	RNASE6	not	up	not	not	not	not	not	not	not
ENSG00000169499	PLEKHA2	up	not	not	up	up	not	not	not	not
ENSG00000169508	GPR183	up	up	not	up	up	not	not	not	not
ENSG00000169519	METTL15	up	not	not	not	not	not	not	not	not
ENSG00000170379	TCAF2	up	not	not	not	not	not	not	not	not
ENSG00000170412	GPRC5C	up	up	not	up	not	not	not	not	not
ENSG00000170949	ZNF160	up	up	not	up	up	not	not	not	not
ENSG00000170955	CAVIN3	up	up	not	up	not	not	not	not	not
ENSG00000171236	LRG1	not	up	not	not	not	not	not	not	not
ENSG00000171388	APLN	up	up	down	up	not	not	not	not	not
ENSG00000171497	PPID	up	not	not	not	not	not	not	down	not
ENSG00000171729	TMEM51	up	up	not	up	up	not	not	not	not
ENSG00000171766	GATM	up	up	not	up	up	not	down	down	not
ENSG00000172493	AFF1	up	up	not	up	up	not	not	not	not
ENSG00000173110	HSPA6	up	not	not	not	not	not	not	not	not
ENSG00000173727		up	up	not	not	not	not	not	not	not
ENSG00000174099	MSRB3	up	up	not	not	not	down	down	not	not
ENSG00000174529	TMEM81	up	not	not	not	not	not	not	not	not
ENSG00000176046	NUPR1	up	up	not	not	not	not	not	not	not
ENSG00000177181	RIMKLA	up	up	down	up	up	not	not	not	not
ENSG00000177854	TMEM187	not	up	not	not	not	not	not	not	not
ENSG00000178538	CA8	up	not	not	not	not	not	not	not	not
ENSG00000178802	MPI	up	not	not	not	not	not	not	not	not
ENSG00000179820	MYADM	up	not	down	up	up	down	not	not	not
ENSG00000180104	EXOC3	up	not	down	not	not	not	not	not	not
ENSG00000181264	TLCD5	up	not	not	not	not	not	not	not	not
ENSG00000182287	AP1S2	up	up	not	up	up	not	down	down	not
ENSG00000182580	EPHB3	up	not	down	up	not	not	not	not	not
ENSG00000183199	HSP90AB3P	not	not	down	not	not	not	not	not	not
ENSG00000183255	PTTG1IP	up	up	not	up	not	not	down	not	not
ENSG00000183508	TENT5C	up	up	not	up	up	not	not	not	not
ENSG00000183734	ASCL2	not	up	not	not	not	not	not	not	not
ENSG00000183831	ANKRD45	not	up	not	not	not	not	not	not	not
ENSG00000184005	ST6GALNAC3	up	not	not	not	not	not	not	not	not
ENSG00000185112	FAM43A	up	not	down	up	not	not	not	not	not
ENSG00000185950	IRS2	up	up	not	up	up	not	not	not	not
ENSG00000186918	ZNF395	up	up	not	up	up	not	not	not	not
ENSG00000187994	RINL	up	up	not	not	not	not	not	not	not
ENSG00000188042	ARL4C	up	up	not	up	up	not	not	not	not
ENSG00000196214	ZNF766	up	up	not	up	up	not	not	not	not
ENSG00000196544	BORCS6	up	not	down	up	not	not	not	not	not
ENSG00000196968	FUT11	up	up	not	up	up	down	not	not	not
ENSG00000197061	H4C3	not	not	down	up	up	down	down	down	not
ENSG00000197930	ERO1A	up	up	not	up	up	not	not	not	not
ENSG00000198242	RPL23A	up	not	not	not	not	not	not	not	not
ENSG00000198551	ZNF627	up	not	not	up	up	not	not	not	not
ENSG00000198598	MMP17	up	not	not	not	not	not	not	not	not
ENSG00000198648	STK39	up	not	down	not	not	not	not	not	not
ENSG00000198743	SLC5A3	up	up	not	up	up	not	not	not	not
ENSG00000201098	RNY1	up	not	not	not	not	not	not	not	not
ENSG00000203326	ZNF525	up	up	not	up	not	not	not	not	not
ENSG00000204334	ERICH2	up	up	not	not	not	not	not	not	not
ENSG00000204386	NEU1	up	up	not	up	up	not	down	down	not
ENSG00000214226	C17orf67	not	up	not	not	not	not	not	not	not
ENSG00000214517	PPME1	not	not	down	not	not	not	not	not	not
ENSG00000214575	CPEB1	up	not	down	not	not	not	not	not	not
ENSG00000219607	PPP1R3G	up	up	not	up	up	not	not	not	not
ENSG00000225434	LINC01504	not	up	not	not	not	not	not	not	not
ENSG00000227039	ITGB2-AS1	up	up	not	not	not	not	not	not	not
ENSG00000243927	MRPS6	up	up	not	not	not	not	not	not	not
ENSG00000247095	MIR210HG	up	up	not	up	up	not	not	not	not
ENSG00000247746	USP51	up	up	not	up	up	not	not	not	not
ENSG00000253123		up	not	not	not	not	not	not	not	not
ENSG00000253821		not	up	not	not	not	not	not	not	not
ENSG00000254615	NA	up	up	not	up	up	not	not	not	not
ENSG00000255046		up	not	not	not	not	not	not	not	not
ENSG00000255833	TIFAB	up	not	down	not	not	not	not	not	not
ENSG00000258701	LINC00638	up	not	not	not	not	not	not	not	not
ENSG00000266208		up	not	not	not	not	not	not	not	not
ENSG00000276509		up	not	not	not	not	not	not	not	not
ENSG00000277048	NA	up	up	not	not	not	not	not	not	not
ENSG00000278982		up	not	down	up	not	not	not	not	not

## Sheet: Regulation_Cluster2_DGE
ensembl_gene_id	external_gene_name	AH vs. N DGE	CH vs. N DGE	CH vs. AH DGE	AH vs. N DDNS	CH vs. N DDNS	CH vs. AH DDNS	AH vs. N DSR	CH vs. N DSR	CH vs. AH DSR
ENSG00000003393	ALS2	not	up	up	not	not	not	not	not	not
ENSG00000004399	PLXND1	not	up	up	not	not	not	not	not	not
ENSG00000004487	KDM1A	not	not	up	not	not	not	not	not	not
ENSG00000005249	PRKAR2B	not	up	not	not	not	not	down	down	not
ENSG00000008394	MGST1	not	not	up	not	up	not	not	not	not
ENSG00000008952	SEC62	not	up	up	not	not	not	not	not	not
ENSG00000008988	RPS20	not	up	not	not	not	not	not	not	not
ENSG00000010818	HIVEP2	up	up	up	up	up	up	not	not	not
ENSG00000012779	ALOX5	not	up	up	not	not	not	not	not	not
ENSG00000013288	MAN2B2	not	not	up	not	not	not	not	not	not
ENSG00000014914	MTMR11	not	up	up	not	not	not	not	not	not
ENSG00000021355	SERPINB1	not	up	up	not	not	up	not	not	not
ENSG00000025039	RRAGD	up	up	not	up	up	not	not	not	not
ENSG00000026025	VIM	up	up	not	up	up	not	not	not	not
ENSG00000038427	VCAN	up	up	up	up	up	not	not	not	not
ENSG00000042493	CAPG	not	up	not	not	up	up	not	not	not
ENSG00000042980	ADAM28	not	up	up	not	not	not	not	not	not
ENSG00000058668	ATP2B4	not	up	up	not	not	not	down	down	not
ENSG00000059377	TBXAS1	not	not	up	not	not	not	not	not	not
ENSG00000059728	MXD1	not	up	not	not	up	not	not	not	not
ENSG00000060642	PIGV	not	up	not	not	not	not	not	not	not
ENSG00000061656	SPAG4	not	up	not	not	not	not	not	not	not
ENSG00000063180	CA11	not	up	not	not	not	not	not	not	not
ENSG00000064012	CASP8	not	not	up	not	not	up	not	not	not
ENSG00000064201	TSPAN32	not	not	up	not	not	not	not	not	not
ENSG00000066185	ZMYND12	not	up	not	not	not	not	not	not	not
ENSG00000067048	DDX3Y	not	up	not	not	not	not	not	not	not
ENSG00000067225	PKM	not	up	not	up	up	not	down	not	not
ENSG00000068366	ACSL4	not	up	not	up	up	not	not	not	not
ENSG00000070061	ELP1	not	up	up	not	not	not	not	not	not
ENSG00000070081	NUCB2	not	up	up	not	not	not	down	not	not
ENSG00000070756	PABPC1	not	up	up	not	not	not	not	not	not
ENSG00000071082	RPL31	not	up	up	not	not	not	not	not	not
ENSG00000072042	RDH11	not	up	not	not	not	not	not	not	not
ENSG00000072657	TRHDE	not	up	not	not	not	not	not	not	not
ENSG00000074695	LMAN1	not	up	not	not	not	not	not	not	not
ENSG00000075884	ARHGAP15	not	up	not	not	not	not	not	not	not
ENSG00000077097	TOP2B	not	up	up	not	not	not	down	down	not
ENSG00000077420	APBB1IP	not	up	not	up	up	not	not	not	not
ENSG00000077935	SMC1B	not	up	not	not	not	not	not	not	not
ENSG00000077984	CST7	not	up	up	not	not	not	not	not	not
ENSG00000078596	ITM2A	not	up	up	not	not	not	not	not	not
ENSG00000079459	FDFT1	not	up	not	up	up	not	not	not	not
ENSG00000079739	PGM1	up	up	not	not	not	not	down	not	not
ENSG00000080298	RFX3	not	up	not	not	not	not	not	not	not
ENSG00000081760	AACS	not	up	up	not	not	not	not	not	not
ENSG00000082074	FYB1	not	up	not	not	not	not	not	not	not
ENSG00000083444	PLOD1	up	up	not	not	not	not	down	not	not
ENSG00000083799	CYLD	not	up	not	not	not	not	not	not	not
ENSG00000084110	HAL	not	up	not	not	not	not	not	not	not
ENSG00000085117	CD82	not	up	not	not	not	not	not	not	not
ENSG00000085514	PILRA	not	up	not	not	not	not	not	not	not
ENSG00000087460	GNAS	not	up	up	not	not	not	not	not	not
ENSG00000088854	DNAAF9	not	up	not	not	not	not	not	not	not
ENSG00000089041	P2RX7	not	up	not	not	not	not	not	not	not
ENSG00000089127	OAS1	not	up	up	not	not	not	not	not	not
ENSG00000089289	IGBP1	not	up	not	not	not	not	not	not	not
ENSG00000090238	YPEL3	not	up	up	not	not	not	not	not	not
ENSG00000091039	OSBPL8	not	up	up	not	not	not	not	not	not
ENSG00000092531	SNAP23	not	up	not	not	not	not	down	down	not
ENSG00000093072	ADA2	not	up	not	not	not	not	not	not	not
ENSG00000093183	SEC22C	not	up	not	up	up	not	not	not	not
ENSG00000099194	SCD	not	up	up	up	up	not	down	not	not
ENSG00000099875	MKNK2	not	up	not	up	up	not	not	not	not
ENSG00000100097	LGALS1	not	up	not	up	up	not	down	not	not
ENSG00000100239	PPP6R2	not	up	not	not	not	not	not	not	not
ENSG00000100344	PNPLA3	up	up	not	up	up	not	not	not	not
ENSG00000100629	CEP128	not	up	not	not	not	not	not	not	not
ENSG00000101040	ZMYND8	not	up	not	up	up	not	not	not	not
ENSG00000101132	PFDN4	not	up	not	not	not	not	not	not	not
ENSG00000101290	CDS2	not	up	up	not	not	not	not	not	not
ENSG00000101336	HCK	not	up	up	not	not	not	not	not	not
ENSG00000101384	JAG1	up	up	not	not	not	not	not	not	not
ENSG00000101665	SMAD7	not	up	not	not	up	up	not	not	not
ENSG00000101670	LIPG	up	up	not	up	not	not	not	not	not
ENSG00000101782	RIOK3	not	up	not	not	not	not	down	not	not
ENSG00000101843	PSMD10	not	up	not	up	up	not	not	not	not
ENSG00000102007	PLP2	not	up	up	not	not	not	down	not	not
ENSG00000102401	ARMCX3	not	up	not	not	not	not	not	not	not
ENSG00000102531	FNDC3A	not	up	not	not	up	not	not	not	not
ENSG00000102699	PARP4	not	not	up	not	not	not	not	not	not
ENSG00000102893	PHKB	not	up	not	not	not	not	not	not	not
ENSG00000103485	QPRT	up	up	not	not	not	not	down	not	not
ENSG00000104081	BMF	not	up	up	not	not	not	not	not	not
ENSG00000104093	DMXL2	not	up	up	not	not	not	not	not	not
ENSG00000104219	ZDHHC2	not	up	up	not	not	not	not	not	not
ENSG00000104332	SFRP1	not	up	up	up	up	not	down	down	not
ENSG00000104549	SQLE	up	up	not	up	up	not	not	not	not
ENSG00000104714	ERICH1	not	not	up	not	not	not	not	not	not
ENSG00000104765	BNIP3L	up	up	not	up	up	not	down	not	not
ENSG00000105048	TNNT1	not	up	not	not	not	not	not	not	not
ENSG00000105223	PLD3	not	up	up	not	not	not	not	not	not
ENSG00000106565	TMEM176B	not	up	not	not	not	not	not	not	not
ENSG00000106771	TMEM245	not	up	up	not	not	not	not	not	not
ENSG00000106799	TGFBR1	not	up	not	up	up	not	not	not	not
ENSG00000107099	DOCK8	not	up	not	not	up	up	not	not	not
ENSG00000107201	DDX58	not	not	up	not	not	not	not	not	not
ENSG00000107771	CCSER2	not	up	up	not	not	not	not	not	not
ENSG00000107798	LIPA	not	up	not	not	not	not	not	not	not
ENSG00000108175	ZMIZ1	not	up	not	not	not	not	not	not	not
ENSG00000108389	MTMR4	up	up	up	not	up	not	not	not	not
ENSG00000108582	CPD	not	up	not	not	not	not	down	down	not
ENSG00000109572	CLCN3	not	up	not	not	not	not	not	not	not
ENSG00000109705	NKX3-2	up	up	not	not	not	not	not	not	not
ENSG00000109929	SC5D	not	up	up	up	up	not	not	not	not
ENSG00000110002	VWA5A	not	up	not	not	not	not	not	not	not
ENSG00000110013	SIAE	not	up	up	not	not	not	not	not	not
ENSG00000110218	PANX1	not	up	not	not	not	not	not	not	not
ENSG00000110934	BIN2	not	up	not	up	not	not	not	not	not
ENSG00000111335	OAS2	not	up	up	not	not	not	not	not	not
ENSG00000111452	ADGRD1	not	up	not	not	not	not	not	not	not
ENSG00000111490	TBC1D30	up	up	up	up	up	up	not	not	not
ENSG00000111707	SUDS3	up	up	not	not	not	not	not	not	not
ENSG00000111913	RIPOR2	not	up	up	not	not	not	not	not	not
ENSG00000112033	PPARD	not	up	up	not	not	not	not	not	not
ENSG00000112511	PHF1	not	not	up	not	not	not	not	not	not
ENSG00000112624	BICRAL	not	up	up	not	up	not	not	not	not
ENSG00000112715	VEGFA	up	up	not	up	up	not	not	not	not
ENSG00000113161	HMGCR	up	up	not	up	up	not	not	not	not
ENSG00000113441	LNPEP	not	up	up	not	not	not	not	not	not
ENSG00000113532	ST8SIA4	not	up	up	not	up	not	not	not	not
ENSG00000114013	CD86	not	up	not	not	not	not	not	not	not
ENSG00000114166	KAT2B	not	up	not	not	not	not	not	not	not
ENSG00000114268	PFKFB4	up	up	not	not	not	not	not	not	not
ENSG00000115267	IFIH1	not	up	not	not	not	not	not	not	not
ENSG00000115306	SPTBN1	not	up	not	not	not	not	not	not	not
ENSG00000115414	FN1	not	up	not	not	not	not	not	not	not
ENSG00000115966	ATF2	not	up	up	not	not	not	not	not	not
ENSG00000116285	ERRFI1	up	up	not	up	up	not	not	not	not
ENSG00000116701	NCF2	not	up	not	not	not	not	not	not	not
ENSG00000117226	GBP3	not	not	up	not	not	not	not	not	not
ENSG00000117335	CD46	not	up	up	not	not	not	not	not	not
ENSG00000117500	TMED5	not	up	not	not	not	not	not	not	not
ENSG00000117614	SYF2	not	up	not	not	not	not	not	not	not
ENSG00000117620	SLC35A3	not	up	not	not	not	not	not	not	not
ENSG00000118263	KLF7	not	up	not	not	up	up	not	not	not
ENSG00000118785	SPP1	not	up	not	up	up	not	not	not	not
ENSG00000118816	CCNI	not	up	not	not	not	not	down	down	not
ENSG00000118898	PPL	not	up	up	not	not	not	not	not	not
ENSG00000119772	DNMT3A	not	up	up	not	not	not	not	not	not
ENSG00000119801	YPEL5	not	up	up	not	up	not	not	not	not
ENSG00000120137	PANK3	not	up	not	up	up	not	not	not	not
ENSG00000121064	SCPEP1	not	up	up	not	not	not	not	not	not
ENSG00000121552	CSTA	not	up	not	not	not	not	down	not	not
ENSG00000121691	CAT	not	up	up	not	up	not	down	down	not
ENSG00000121933	TMIGD3	up	up	not	not	not	not	not	not	not
ENSG00000122025	FLT3	not	up	up	not	up	not	not	not	not
ENSG00000122042	UBL3	not	up	not	not	not	not	not	not	not
ENSG00000122378	PRXL2A	not	up	up	up	not	not	not	not	not
ENSG00000122884	P4HA1	up	up	up	up	up	not	down	not	not
ENSG00000123104	ITPR2	not	up	not	not	not	not	not	not	not
ENSG00000123240	OPTN	up	up	not	not	not	not	not	not	not
ENSG00000123405	NFE2	not	up	not	up	up	not	not	not	not
ENSG00000124496	TRERF1	not	up	not	not	up	not	not	not	not
ENSG00000125355	TMEM255A	not	not	up	not	not	not	not	not	not
ENSG00000125629	INSIG2	not	up	not	not	not	not	not	not	not
ENSG00000125703	ATG4C	not	up	not	not	not	not	not	not	not
ENSG00000125726	CD70	up	up	not	up	up	not	not	not	not
ENSG00000125730	C3	not	up	up	not	not	not	not	not	not
ENSG00000125868	DSTN	not	up	not	up	not	not	down	down	not
ENSG00000126264	HCST	not	up	up	not	not	not	not	not	not
ENSG00000126759	CFP	not	up	up	not	not	not	not	not	not
ENSG00000126870	DYNC2I1	not	up	not	not	not	not	not	not	not
ENSG00000127870	RNF6	not	not	up	not	up	up	not	not	not
ENSG00000127947	PTPN12	not	up	up	not	not	not	not	not	not
ENSG00000129158	SERGEF	not	not	up	not	not	not	not	not	not
ENSG00000129538	RNASE1	up	up	not	not	not	not	not	not	not
ENSG00000129596	CDO1	not	not	up	not	not	not	not	not	not
ENSG00000129757	CDKN1C	not	up	not	not	not	not	not	not	not
ENSG00000130368	MAS1	not	up	not	not	not	not	not	not	not
ENSG00000130402	ACTN4	not	not	up	not	not	not	not	not	not
ENSG00000130592	LSP1	not	up	up	not	not	not	not	not	not
ENSG00000130707	ASS1	not	up	not	not	not	not	not	not	not
ENSG00000130741	EIF2S3	not	up	up	not	not	not	not	not	not
ENSG00000130822	PNCK	up	up	up	up	not	not	not	not	not
ENSG00000131069	ACSS2	not	up	not	not	not	not	not	not	not
ENSG00000131931	THAP1	not	up	not	up	up	not	not	not	not
ENSG00000131981	LGALS3	not	up	up	not	not	not	not	not	not
ENSG00000132000	PODNL1	not	up	not	not	not	not	not	not	not
ENSG00000132561	MATN2	not	up	up	not	not	not	not	not	not
ENSG00000132718	SYT11	not	up	not	not	not	not	not	not	not
ENSG00000132824	SERINC3	not	up	not	not	not	not	not	down	not
ENSG00000133138	TBC1D8B	not	up	not	not	not	not	not	not	not
ENSG00000133246	PRAM1	not	up	up	not	not	not	not	not	not
ENSG00000133835	HSD17B4	not	up	not	not	not	not	not	not	not
ENSG00000134028	ADAMDEC1	not	up	up	not	not	not	not	not	not
ENSG00000134108	ARL8B	not	up	not	not	up	not	not	not	not
ENSG00000134198	TSPAN2	not	up	up	not	not	not	not	not	not
ENSG00000134242	PTPN22	not	up	not	not	not	not	not	not	not
ENSG00000134255	CEPT1	not	up	not	not	not	not	not	not	not
ENSG00000134324	LPIN1	not	up	not	not	not	not	not	not	not
ENSG00000134333	LDHA	up	up	not	up	up	not	down	down	not
ENSG00000134824	FADS2	not	up	up	up	up	not	down	not	not
ENSG00000134954	ETS1	not	up	up	not	up	not	not	not	not
ENSG00000134986	NREP	not	up	not	not	not	not	down	down	not
ENSG00000135218	CD36	not	up	up	not	not	not	not	not	not
ENSG00000135241	PNPLA8	not	up	up	not	up	not	not	not	not
ENSG00000135318	NT5E	not	up	up	not	not	not	not	not	not
ENSG00000135363	LMO2	not	not	up	not	up	up	not	not	not
ENSG00000135365	PHF21A	not	up	not	up	up	not	not	not	not
ENSG00000135535	CD164	not	up	up	not	up	up	not	not	not
ENSG00000135766	EGLN1	up	up	not	up	up	not	not	not	not
ENSG00000135862	LAMC1	not	up	not	not	not	not	not	not	not
ENSG00000135926	TMBIM1	not	not	up	not	not	not	not	not	not
ENSG00000135951	TSGA10	not	up	not	not	not	not	not	not	not
ENSG00000136048	DRAM1	not	up	up	not	up	up	not	not	not
ENSG00000136235	GPNMB	up	up	not	not	not	not	not	not	not
ENSG00000136286	MYO1G	not	up	up	not	not	not	not	not	not
ENSG00000136854	STXBP1	not	up	not	not	not	not	not	not	not
ENSG00000137207	YIPF3	not	up	not	not	not	not	not	not	not
ENSG00000137509	PRCP	not	up	not	not	not	not	down	not	not
ENSG00000137642	SORL1	not	up	up	not	not	not	not	not	not
ENSG00000137819	PAQR5	not	up	not	not	not	not	not	not	not
ENSG00000137831	UACA	not	up	not	not	not	not	not	not	not
ENSG00000137959	IFI44L	not	up	not	not	not	not	not	not	not
ENSG00000137992	DBT	not	up	not	not	not	not	not	not	not
ENSG00000138375	SMARCAL1	not	up	up	not	not	not	not	not	not
ENSG00000138448	ITGAV	not	up	not	up	not	not	not	not	not
ENSG00000138449	SLC40A1	not	up	up	not	up	not	not	not	not
ENSG00000138468	SENP7	not	up	not	not	not	not	not	not	not
ENSG00000138768	USO1	not	up	not	not	not	not	down	not	not
ENSG00000139433	GLTP	not	up	not	not	not	not	not	not	not
ENSG00000140382	HMG20A	not	not	up	not	not	not	not	not	not
ENSG00000140386	SCAPER	not	up	not	not	not	not	not	not	not
ENSG00000141458	NPC1	not	up	not	not	not	not	not	not	not
ENSG00000141627	DYM	not	not	up	not	not	not	not	not	not
ENSG00000142444	TIMM29	not	not	up	not	not	up	not	not	not
ENSG00000142583	SLC2A5	not	up	not	not	up	up	down	not	not
ENSG00000143164	DCAF6	not	up	not	not	not	not	not	not	not
ENSG00000143167	GPA33	not	up	not	not	not	not	not	not	not
ENSG00000143416	SELENBP1	not	up	up	not	not	not	not	not	not
ENSG00000143494	VASH2	not	up	not	not	not	not	not	not	not
ENSG00000143578	CREB3L4	not	up	not	not	not	not	not	not	not
ENSG00000144224	UBXN4	not	up	up	not	not	not	not	not	not
ENSG00000144320	LNPK	up	up	up	up	up	not	not	not	not
ENSG00000144619	CNTN4	not	up	not	not	not	not	not	not	not
ENSG00000145331	TRMT10A	not	up	not	not	not	not	not	not	not
ENSG00000145348	TBCK	up	up	not	not	not	not	not	not	not
ENSG00000145416	MARCHF1	up	up	up	up	up	not	not	not	not
ENSG00000145703	IQGAP2	not	up	not	up	up	not	not	not	not
ENSG00000145730	PAM	not	up	not	not	not	not	not	not	not
ENSG00000145794	MEGF10	not	not	up	not	not	not	not	not	not
ENSG00000145817	YIPF5	up	up	not	up	up	not	not	not	not
ENSG00000145833	DDX46	down	not	up	not	not	not	not	not	not
ENSG00000146833	TRIM4	not	up	not	not	not	not	not	not	not
ENSG00000147145	LPAR4	not	up	up	not	not	not	not	not	not
ENSG00000147155	EBP	not	up	not	up	up	not	down	not	not
ENSG00000147400	CETN2	not	up	not	not	not	not	not	not	not
ENSG00000147459	DOCK5	not	up	up	not	not	not	not	not	not
ENSG00000147471	PLPBP	not	up	not	not	not	not	not	not	not
ENSG00000147570	DNAJC5B	not	up	up	not	up	not	not	not	not
ENSG00000147677	EIF3H	not	not	up	not	not	not	not	not	not
ENSG00000147852	VLDLR	not	up	not	not	not	not	not	not	not
ENSG00000148180	GSN	not	up	up	not	up	not	not	not	not
ENSG00000148481	MINDY3	not	up	not	not	not	not	not	not	not
ENSG00000148943	LIN7C	not	up	up	not	not	not	not	not	not
ENSG00000149084	HSD17B12	not	up	not	not	not	not	not	not	not
ENSG00000149346	SLX4IP	not	up	not	not	not	not	not	not	not
ENSG00000149485	FADS1	not	up	not	up	not	not	not	not	not
ENSG00000149564	ESAM	up	up	not	not	not	not	not	not	not
ENSG00000149809	TM7SF2	up	up	up	up	not	not	not	not	not
ENSG00000149925	ALDOA	up	up	not	up	up	not	down	down	not
ENSG00000149932	TMEM219	not	up	not	not	not	not	not	not	not
ENSG00000150593	PDCD4	not	up	not	not	not	not	not	not	not
ENSG00000150681	RGS18	not	up	up	not	up	up	not	not	not
ENSG00000150977	RILPL2	not	not	up	not	not	not	not	not	not
ENSG00000151151	IPMK	not	up	not	up	up	not	not	not	not
ENSG00000151882	CCL28	not	up	not	not	not	not	not	not	not
ENSG00000152784	PRDM8	not	up	up	not	up	up	not	not	not
ENSG00000152904	GGPS1	not	up	not	not	not	not	down	down	not
ENSG00000152932	RAB3C	not	up	not	not	not	not	not	not	not
ENSG00000152952	PLOD2	up	up	not	not	not	not	not	not	not
ENSG00000153207	AHCTF1	not	not	up	not	not	not	not	not	not
ENSG00000153774	CFDP1	not	up	not	not	up	not	not	not	not
ENSG00000154102	C16orf74	up	up	up	not	up	not	not	not	not
ENSG00000155629	PIK3AP1	not	not	up	not	not	not	not	not	not
ENSG00000155660	PDIA4	not	up	not	not	not	not	down	not	not
ENSG00000155760	FZD7	not	up	not	not	not	not	not	not	not
ENSG00000156011	PSD3	not	up	up	not	up	up	not	not	not
ENSG00000156273	BACH1	not	up	up	up	up	not	not	not	not
ENSG00000156587	UBE2L6	not	up	not	not	not	not	not	down	not
ENSG00000156976	EIF4A2	up	up	up	not	not	not	not	not	not
ENSG00000158373	H2BC5	up	up	not	not	not	not	not	not	not
ENSG00000159335	PTMS	not	up	not	not	not	not	not	not	not
ENSG00000159388	BTG2	not	up	not	not	up	not	not	not	not
ENSG00000159450	TCHH	not	not	up	not	not	not	not	not	not
ENSG00000159674	SPON2	not	up	not	not	not	not	not	not	not
ENSG00000159733	ZFYVE28	not	up	not	not	not	not	not	not	not
ENSG00000160058	BSDC1	not	not	up	not	not	not	not	not	not
ENSG00000160285	LSS	not	up	up	up	up	not	not	not	not
ENSG00000160310	PRMT2	not	up	not	up	up	not	not	not	not
ENSG00000160326	SLC2A6	not	up	not	not	not	not	not	not	not
ENSG00000162433	AK4	up	up	not	up	up	down	down	not	not
ENSG00000162600	OMA1	up	up	not	not	not	not	not	not	not
ENSG00000162636	FAM102B	not	up	not	not	not	not	not	not	not
ENSG00000162729	IGSF8	not	up	not	not	not	not	not	not	not
ENSG00000163017	ACTG2	not	up	not	not	not	not	not	not	not
ENSG00000163154	TNFAIP8L2	not	up	up	not	not	not	not	not	not
ENSG00000163162	RNF149	not	up	not	not	not	not	not	not	not
ENSG00000163235	TGFA	up	up	not	up	up	not	not	not	not
ENSG00000163346	PBXIP1	not	up	up	not	not	not	not	not	not
ENSG00000163349	HIPK1	not	up	not	up	not	not	not	not	not
ENSG00000163513	TGFBR2	not	up	up	not	up	not	not	not	not
ENSG00000163536	SERPINI1	not	up	not	not	not	not	not	not	not
ENSG00000163590	PPM1L	not	up	not	not	not	not	not	not	not
ENSG00000163644	PPM1K	not	up	not	not	not	not	not	not	not
ENSG00000163694	RBM47	not	up	not	not	up	not	not	not	not
ENSG00000163946	TASOR	not	up	up	not	not	not	not	not	not
ENSG00000164096	C4orf3	not	up	up	not	up	not	not	not	not
ENSG00000164099	PRSS12	not	up	up	not	not	not	not	not	not
ENSG00000164330	EBF1	not	up	not	not	not	not	not	not	not
ENSG00000164825	DEFB1	not	up	up	not	up	not	down	down	not
ENSG00000164938	TP53INP1	not	up	not	not	not	not	not	not	not
ENSG00000164944	VIRMA	not	up	not	not	not	not	not	not	not
ENSG00000165071	TMEM71	not	not	up	not	not	not	not	not	not
ENSG00000165097	KDM1B	not	up	not	not	not	not	not	not	not
ENSG00000165175	MID1IP1	not	up	not	up	up	up	not	not	not
ENSG00000165195	PIGA	not	up	not	not	not	not	not	not	not
ENSG00000165240	ATP7A	not	up	not	not	not	not	not	not	not
ENSG00000165288	BRWD3	not	up	not	not	not	not	not	not	not
ENSG00000165502	RPL36AL	not	not	up	not	up	up	not	not	not
ENSG00000165716	DIPK1B	not	not	up	not	not	not	not	not	not
ENSG00000165801	ARHGEF40	not	up	up	not	not	not	not	not	not
ENSG00000165914	TTC7B	not	not	up	not	not	not	not	not	not
ENSG00000166002	SMCO4	not	up	not	not	up	not	not	not	not
ENSG00000166128	RAB8B	not	up	up	up	up	not	not	not	not
ENSG00000166130	IKBIP	not	up	up	not	not	not	not	not	not
ENSG00000166340	TPP1	not	up	not	not	not	not	down	not	not
ENSG00000166482	MFAP4	not	up	up	not	not	not	not	not	not
ENSG00000166501	PRKCB	not	up	not	not	not	not	down	down	not
ENSG00000166575	TMEM135	not	up	up	not	not	not	not	not	not
ENSG00000166598	HSP90B1	not	up	not	not	up	not	down	not	not
ENSG00000166734	GOLM2	not	up	up	not	up	not	not	not	not
ENSG00000166946	CCNDBP1	not	up	not	not	not	not	not	not	not
ENSG00000167207	NOD2	not	up	not	not	not	not	not	not	not
ENSG00000167208	SNX20	not	up	up	not	up	not	not	not	not
ENSG00000167552	TUBA1A	up	up	not	up	up	not	not	not	not
ENSG00000167851	CD300A	up	up	not	up	up	not	not	not	not
ENSG00000168300	PCMTD1	not	up	up	not	not	not	not	not	not
ENSG00000168310	IRF2	not	not	up	not	not	not	not	not	not
ENSG00000168675	LDLRAD4	not	up	not	not	not	not	not	not	not
ENSG00000168938	PPIC	not	up	up	not	not	not	not	not	not
ENSG00000169403	PTAFR	not	up	up	not	not	not	not	not	not
ENSG00000169442	CD52	not	up	not	not	not	not	not	not	not
ENSG00000169609	C15orf40	not	up	not	not	not	not	not	not	not
ENSG00000169756	LIMS1	not	up	not	not	not	not	not	not	not
ENSG00000169896	ITGAM	not	up	up	not	not	not	not	not	not
ENSG00000170634	ACYP2	not	up	up	not	not	not	not	not	not
ENSG00000171044	XKR6	not	up	up	not	not	not	not	not	not
ENSG00000171246	NPTX1	not	up	not	not	not	not	not	not	not
ENSG00000171310	CHST11	not	up	not	not	up	not	not	not	not
ENSG00000171509	RXFP1	not	up	not	up	not	not	not	not	not
ENSG00000171611	PTCRA	not	up	up	not	not	not	not	not	not
ENSG00000171867	PRNP	not	up	up	not	not	not	not	not	not
ENSG00000172164	SNTB1	up	up	not	up	up	not	not	not	not
ENSG00000172349	IL16	not	up	not	not	not	not	not	not	not
ENSG00000172403	SYNPO2	not	up	up	not	up	not	not	not	not
ENSG00000172469	MANEA	not	up	up	not	not	not	not	not	not
ENSG00000172716	SLFN11	not	up	not	not	up	not	not	not	not
ENSG00000172794	RAB37	not	up	up	not	not	not	not	not	not
ENSG00000172893	DHCR7	up	up	up	up	up	not	not	not	not
ENSG00000172932	ANKRD13D	not	not	up	not	not	up	not	not	not
ENSG00000173276	ZBTB21	not	up	not	not	not	not	not	not	not
ENSG00000173281	PPP1R3B	up	up	not	up	up	not	not	not	not
ENSG00000173372	C1QA	not	up	up	not	not	not	not	not	not
ENSG00000173451	THAP2	not	up	not	up	up	not	not	not	not
ENSG00000173706	HEG1	not	not	up	not	not	not	not	not	not
ENSG00000173926	MARCHF3	not	up	not	not	up	not	not	not	not
ENSG00000173930	SLCO4C1	up	up	not	up	not	not	not	not	not
ENSG00000174007	CEP19	not	up	not	not	up	not	not	not	not
ENSG00000174080	CTSF	not	not	up	not	not	not	not	not	not
ENSG00000174456	C12orf76	not	up	not	not	not	not	not	not	not
ENSG00000174718	RESF1	not	not	up	not	not	not	not	not	not
ENSG00000175105	ZNF654	up	up	not	up	up	not	not	not	not
ENSG00000175857	GAPT	not	up	up	not	up	up	not	not	not
ENSG00000176463	SLCO3A1	not	up	up	not	up	not	not	not	not
ENSG00000177000	MTHFR	not	up	not	not	up	not	not	not	not
ENSG00000177606	JUN	not	up	not	not	up	up	not	not	not
ENSG00000178096	BOLA1	not	up	not	not	not	not	not	not	not
ENSG00000178234	GALNT11	not	up	up	not	not	not	not	not	not
ENSG00000178573	MAF	up	up	up	up	up	not	not	not	not
ENSG00000178695	KCTD12	not	up	not	not	up	not	not	not	not
ENSG00000179152	TCAIM	not	up	not	not	not	not	not	not	not
ENSG00000179542	SLITRK4	not	not	up	not	not	not	not	not	not
ENSG00000179889	PDXDC1	not	up	up	not	not	not	not	not	not
ENSG00000180573	H2AC6	not	up	up	not	not	not	not	not	not
ENSG00000181458	TMEM45A	up	up	up	up	up	not	down	not	not
ENSG00000181467	RAP2B	not	up	up	not	up	up	not	not	not
ENSG00000181577	C6orf223	up	up	up	not	up	not	not	not	not
ENSG00000182168	UNC5C	not	up	not	not	not	not	not	not	not
ENSG00000182220	ATP6AP2	not	up	not	not	not	not	not	not	not
ENSG00000182359	KBTBD3	not	up	not	not	not	not	not	not	not
ENSG00000182389	CACNB4	not	up	not	not	not	not	not	not	not
ENSG00000182534	MXRA7	not	up	not	not	not	not	not	not	not
ENSG00000182578	CSF1R	not	up	up	not	not	not	not	not	not
ENSG00000182985	CADM1	not	up	not	not	not	not	not	not	not
ENSG00000183023	SLC8A1	not	up	not	not	not	not	not	not	not
ENSG00000183044	ABAT	not	not	up	not	not	not	not	not	not
ENSG00000183808	RBM12B	not	up	not	not	not	not	not	not	not
ENSG00000184014	DENND5A	not	up	up	not	not	not	not	not	not
ENSG00000184160	ADRA2C	not	up	not	not	not	not	not	not	not
ENSG00000184232	OAF	not	up	up	not	not	not	not	not	not
ENSG00000184481	FOXO4	not	not	up	not	not	not	not	not	not
ENSG00000185100	ADSS1	not	up	up	not	not	not	not	not	not
ENSG00000185291	IL3RA	not	up	up	not	not	not	not	down	not
ENSG00000185621	LMLN	not	up	not	not	not	not	not	not	not
ENSG00000185650	ZFP36L1	up	up	up	up	up	up	not	not	not
ENSG00000185842	DNAH14	not	up	not	not	not	not	not	not	not
ENSG00000185862	EVI2B	not	up	up	not	not	not	not	not	not
ENSG00000185905	C16orf54	not	up	up	not	up	up	not	not	not
ENSG00000186026	ZNF284	not	up	not	not	not	not	not	not	not
ENSG00000186047	DLEU7	not	up	not	not	up	not	not	not	not
ENSG00000186205	MTARC1	not	up	up	not	not	not	down	down	not
ENSG00000186480	INSIG1	up	up	not	up	up	not	not	not	not
ENSG00000187109	NAP1L1	not	up	not	not	up	not	down	not	not
ENSG00000188177	ZC3H6	not	up	not	not	not	not	not	not	not
ENSG00000188419	CHM	not	up	not	not	not	not	not	not	not
ENSG00000188921	HACD4	not	up	up	not	not	not	not	not	not
ENSG00000188994	ZNF292	not	up	not	up	up	not	not	not	not
ENSG00000189050	RNFT1	not	up	not	not	not	not	not	not	not
ENSG00000196284	SUPT3H	not	up	not	not	not	not	not	not	not
ENSG00000196415	PRTN3	not	up	up	not	not	not	not	not	not
ENSG00000196562	SULF2	up	up	up	up	not	not	not	not	not
ENSG00000196711	ALKAL1	not	up	not	not	up	not	not	not	not
ENSG00000196743	GM2A	not	up	not	not	not	not	not	not	not
ENSG00000196811	CHRNG	not	not	up	not	not	not	not	not	not
ENSG00000196878	LAMB3	not	not	up	not	not	not	not	not	not
ENSG00000197324	LRP10	not	up	not	not	not	not	not	not	not
ENSG00000197358	BNIP3P1	up	up	up	not	not	not	not	not	not
ENSG00000197471	SPN	not	up	not	not	not	not	down	down	not
ENSG00000197747	S100A10	up	up	up	up	up	not	not	not	not
ENSG00000197766	CFD	not	up	up	not	not	not	not	not	not
ENSG00000197822	OCLN	not	up	not	not	not	not	not	not	not
ENSG00000197852	INKA2	not	up	not	not	not	not	not	not	not
ENSG00000198162	MAN1A2	not	up	up	not	not	not	not	not	not
ENSG00000198467	TPM2	not	up	not	not	not	not	not	not	not
ENSG00000198718	TOGARAM1	not	up	not	not	not	not	not	not	not
ENSG00000198829	SUCNR1	not	up	up	not	up	up	not	not	not
ENSG00000198839	ZNF277	not	up	up	not	not	not	not	not	not
ENSG00000198961	PJA2	not	up	not	up	up	not	not	not	not
ENSG00000204406	MBD5	not	up	not	not	not	not	not	not	not
ENSG00000205269	TMEM170B	up	up	not	not	up	not	not	not	not
ENSG00000205413	SAMD9	not	up	up	not	up	not	not	not	not
ENSG00000206567		not	up	not	not	not	not	not	not	not
ENSG00000210077	MT-TV	not	up	up	not	not	not	not	not	not
ENSG00000211697	TRGV5	not	up	up	not	not	not	not	not	not
ENSG00000213639	PPP1CB	not	up	not	not	up	not	not	not	not
ENSG00000213654	GPSM3	not	up	not	not	not	not	not	not	not
ENSG00000213722	DDAH2	not	not	up	not	not	not	not	not	not
ENSG00000213753	CENPBD1P1	not	up	not	not	up	not	not	not	not
ENSG00000213918	DNASE1	not	up	not	not	not	not	not	not	not
ENSG00000221869	CEBPD	up	up	not	up	up	not	not	not	not
ENSG00000223551	TMSB4XP4	not	up	up	not	not	not	not	not	not
ENSG00000224032	EPB41L4A-AS1	not	not	up	not	not	not	not	not	not
ENSG00000225205		not	up	not	not	not	not	not	not	not
ENSG00000225377	NRSN2-AS1	not	up	not	not	not	not	not	not	not
ENSG00000225855	RUSC1-AS1	not	up	not	up	not	not	not	not	not
ENSG00000226360	RPL10AP6	not	up	up	not	not	not	not	not	not
ENSG00000226791	LINC02611	not	up	not	not	not	not	not	not	not
ENSG00000227192		not	up	not	not	not	not	not	not	not
ENSG00000228956	SATB1-AS1	not	up	not	not	not	not	not	not	not
ENSG00000229017	LINC01277	not	up	up	not	not	not	not	not	not
ENSG00000231890	DARS1-AS1	up	up	not	not	not	not	not	not	not
ENSG00000232533		up	up	not	up	not	not	not	not	not
ENSG00000232573	RPL3P4	not	up	not	not	not	not	not	not	not
ENSG00000232788	ITGA6-AS1	not	up	up	not	not	not	not	not	not
ENSG00000233452	STXBP5-AS1	not	not	up	not	not	not	not	not	not
ENSG00000235609		not	up	not	not	not	not	not	not	not
ENSG00000235823	OLMALINC	not	up	not	not	not	not	not	not	not
ENSG00000236104	ZBTB22	not	up	up	not	not	not	not	not	not
ENSG00000236778	INTS6-AS1	not	up	not	not	not	not	not	up	not
ENSG00000239198	RPL5P22	not	up	up	not	not	not	not	not	not
ENSG00000239415		not	up	not	not	not	not	not	not	not
ENSG00000240771	ARHGEF25	not	not	up	not	not	not	not	not	not
ENSG00000242247	ARFGAP3	not	up	not	not	not	not	not	not	not
ENSG00000244300	GATA2-AS1	not	up	not	not	not	not	not	not	not
ENSG00000244682	FCGR2C	up	up	up	not	not	not	not	not	not
ENSG00000246263	UBR5-DT	not	not	up	not	not	not	not	not	not
ENSG00000246273	SBF2-AS1	not	up	not	not	not	not	not	not	not
ENSG00000248161		not	up	not	not	not	not	not	not	not
ENSG00000248360	LINC00504	not	up	not	not	not	not	not	not	not
ENSG00000249307	LINC01088	up	up	up	up	up	not	down	down	not
ENSG00000249395	CASC9	not	up	up	not	not	not	not	not	not
ENSG00000249669	CARMN	not	up	not	not	not	not	not	not	not
ENSG00000253154		not	not	up	not	not	not	not	not	not
ENSG00000253187	HOXA10-AS	not	not	up	not	not	not	not	not	not
ENSG00000254685	FPGT	not	up	not	not	not	not	not	not	not
ENSG00000254912		not	up	not	not	not	not	not	not	not
ENSG00000258056	CD63-AS1	up	up	not	not	not	not	not	not	not
ENSG00000260188		not	up	up	not	up	not	not	not	not
ENSG00000260630	SNAI3-AS1	up	up	not	not	up	not	not	not	not
ENSG00000260916	CCPG1	not	up	not	not	not	not	not	not	not
ENSG00000261097	LINC00563	not	up	not	not	not	not	not	not	not
ENSG00000261824	LINC00662	not	up	not	not	up	not	not	not	not
ENSG00000266075	RN7SL574P	not	not	up	not	not	not	not	not	not
ENSG00000267034	NA	not	up	not	up	up	not	not	not	not
ENSG00000267892		not	up	not	not	not	not	not	not	not
ENSG00000269243		up	up	up	not	not	not	not	not	not
ENSG00000272156		not	up	not	not	not	not	not	not	not
ENSG00000272325	NUDT3	not	up	not	up	not	not	not	not	not
ENSG00000272405		not	not	up	not	not	not	not	not	not
ENSG00000272746	NA	not	up	not	not	not	not	not	not	not
ENSG00000272808	GCAWKR	not	up	not	not	not	not	not	not	not
ENSG00000272825		up	up	not	not	not	not	not	not	not
ENSG00000273356	LINC02019	not	up	not	not	not	not	not	not	not
ENSG00000276900		not	not	up	not	not	not	not	not	not
ENSG00000278133		down	not	up	not	not	not	not	not	not
ENSG00000278730		not	up	not	not	not	not	not	not	not
ENSG00000278952		not	up	not	not	not	not	not	not	not
ENSG00000279673		not	up	not	not	not	not	not	not	not
ENSG00000280128		not	up	not	not	not	not	not	not	not

## Sheet: Regulation_Cluster3_DGE
ensembl_gene_id	external_gene_name	AH vs. N DGE	CH vs. N DGE	CH vs. AH DGE	AH vs. N DDNS	CH vs. N DDNS	CH vs. AH DDNS	AH vs. N DSR	CH vs. N DSR	CH vs. AH DSR
ENSG00000001167	NFYA	not	up	not	not	up	up	not	not	not
ENSG00000001461	NIPAL3	not	up	up	not	not	not	not	not	not
ENSG00000002726	AOC1	not	up	up	not	not	not	not	not	not
ENSG00000004809	SLC22A16	not	up	up	not	not	not	not	not	not
ENSG00000004866	ST7	not	up	up	not	not	not	not	not	not
ENSG00000005238	FAM214B	not	up	not	not	not	not	not	not	not
ENSG00000005893	LAMP2	not	up	up	not	not	not	not	not	not
ENSG00000006607	FARP2	not	not	up	not	not	not	not	not	not
ENSG00000007202	KIAA0100	not	not	up	not	not	not	down	down	not
ENSG00000008282	SYPL1	not	up	not	up	up	not	down	down	not
ENSG00000008513	ST3GAL1	not	up	not	up	up	not	not	not	not
ENSG00000008869	HEATR5B	not	up	up	not	not	not	not	not	not
ENSG00000010017	RANBP9	not	not	up	not	not	not	not	not	not
ENSG00000010270	STARD3NL	not	up	not	not	not	not	not	not	not
ENSG00000010278	CD9	not	up	not	not	not	not	not	not	not
ENSG00000010404	IDS	not	up	up	not	not	not	not	not	not
ENSG00000010610	CD4	not	up	up	not	not	not	not	not	not
ENSG00000011422	PLAUR	not	up	up	not	not	not	not	not	not
ENSG00000017260	ATP2C1	not	up	not	not	not	not	not	not	not
ENSG00000024862	CCDC28A	not	up	not	not	not	not	not	not	not
ENSG00000025423	HSD17B6	not	up	up	not	not	not	not	not	not
ENSG00000026297	RNASET2	not	up	up	not	up	not	down	not	not
ENSG00000027697	IFNGR1	not	not	up	not	not	not	not	not	not
ENSG00000028528	SNX1	not	up	up	not	not	not	down	down	not
ENSG00000030066	NUP160	not	not	up	not	not	not	not	not	not
ENSG00000034510	TMSB10	not	not	up	not	not	not	not	not	not
ENSG00000034713	GABARAPL2	not	up	up	not	not	not	not	not	not
ENSG00000035681	NSMAF	not	not	up	not	not	not	not	not	not
ENSG00000036054	TBC1D23	not	not	up	not	not	not	not	not	not
ENSG00000038210	PI4K2B	not	not	up	not	not	not	not	not	not
ENSG00000043514	TRIT1	not	not	up	not	not	not	not	not	not
ENSG00000049769	PPP1R3F	not	up	up	not	not	not	not	not	not
ENSG00000049860	HEXB	not	not	up	not	not	not	not	not	not
ENSG00000050748	MAPK9	not	not	up	not	not	not	not	not	not
ENSG00000053770	AP5M1	not	not	up	not	not	not	not	not	not
ENSG00000054965	FAM168A	not	up	not	not	not	not	not	not	not
ENSG00000055208	TAB2	not	up	up	not	up	up	not	not	not
ENSG00000058453	CROCC	not	not	up	not	not	not	not	not	not
ENSG00000064419	TNPO3	not	not	up	not	not	not	not	not	not
ENSG00000065809	FAM107B	not	up	up	up	up	not	not	down	not
ENSG00000066855	MTFR1	not	not	up	not	not	not	not	not	not
ENSG00000067064	IDI1	not	up	not	up	up	not	not	not	not
ENSG00000067167	TRAM1	not	up	not	up	not	not	not	not	not
ENSG00000068137	PLEKHH3	not	up	up	not	not	not	not	not	not
ENSG00000070190	DAPP1	not	up	not	up	up	not	not	not	not
ENSG00000071967	CYBRD1	not	up	not	not	not	not	down	not	not
ENSG00000072401	UBE2D1	not	not	up	not	not	not	not	not	not
ENSG00000072694	FCGR2B	up	up	up	up	not	not	not	not	not
ENSG00000072756	TRNT1	not	up	not	not	not	not	not	not	not
ENSG00000075624	ACTB	not	up	not	not	up	up	not	not	not
ENSG00000075975	MKRN2	not	up	not	not	not	not	not	not	not
ENSG00000078399	HOXA9	not	not	up	not	not	up	not	not	not
ENSG00000080546	SESN1	not	not	up	not	up	up	not	not	not
ENSG00000080819	CPOX	not	up	up	not	not	not	not	not	not
ENSG00000080822	CLDND1	not	up	not	not	not	not	not	not	not
ENSG00000081154	PCNP	not	up	up	not	not	not	not	not	not
ENSG00000081721	DUSP12	not	not	up	not	not	not	not	not	not
ENSG00000082175	PGR	not	not	up	not	not	not	not	not	not
ENSG00000083093	PALB2	not	not	up	not	not	up	not	not	not
ENSG00000083857	FAT1	not	up	up	not	not	not	not	not	not
ENSG00000084092	NOA1	not	up	not	not	not	not	not	not	not
ENSG00000085491	SLC25A24	not	up	up	not	not	not	not	not	not
ENSG00000085719	CPNE3	not	up	not	not	not	not	down	down	not
ENSG00000086598	TMED2	not	up	up	not	not	not	not	not	not
ENSG00000087245	MMP2	not	up	up	not	not	not	not	not	not
ENSG00000087502	ERGIC2	not	not	up	not	not	up	not	not	not
ENSG00000088298	EDEM2	not	up	up	not	not	not	not	not	not
ENSG00000088812	ATRN	not	not	up	not	not	not	not	not	not
ENSG00000089195	TRMT6	down	not	up	not	not	not	not	not	not
ENSG00000091490	SEL1L3	not	not	up	not	not	not	not	not	not
ENSG00000091527	CDV3	not	not	up	not	not	up	not	not	not
ENSG00000093010	COMT	not	up	up	not	not	not	not	not	not
ENSG00000095261	PSMD5	not	not	up	not	not	not	not	not	not
ENSG00000096070	BRPF3	not	not	up	not	not	not	not	not	not
ENSG00000096746	HNRNPH3	not	up	up	not	not	not	down	down	not
ENSG00000099219	ERMP1	not	up	up	not	not	not	not	not	not
ENSG00000099290	WASHC2A	down	not	up	not	not	not	not	not	not
ENSG00000099904	ZDHHC8	not	not	up	not	not	not	not	not	not
ENSG00000100207	TCF20	not	up	up	not	not	not	not	not	not
ENSG00000100307	CBX7	not	up	up	not	not	not	not	not	not
ENSG00000100368	CSF2RB	not	not	up	not	not	not	not	not	not
ENSG00000100412	ACO2	not	not	up	not	not	not	not	not	not
ENSG00000100575	TIMM9	not	not	up	not	not	not	not	not	not
ENSG00000100647	SUSD6	not	up	not	not	up	not	not	not	not
ENSG00000100664	EIF5	not	not	up	not	not	not	not	not	not
ENSG00000100784	RPS6KA5	not	not	up	not	not	not	not	not	not
ENSG00000101017	CD40	not	up	up	not	not	not	not	not	not
ENSG00000101190	TCFL5	not	up	up	not	not	not	not	not	not
ENSG00000101333	PLCB4	not	up	not	not	not	not	not	not	not
ENSG00000102218	RP2	not	up	up	not	not	not	not	not	not
ENSG00000102393	GLA	not	not	up	not	not	not	not	not	not
ENSG00000102760	RGCC	not	not	up	not	not	not	not	not	not
ENSG00000103335	PIEZO1	not	not	up	not	not	not	not	not	not
ENSG00000103353	UBFD1	not	up	up	not	not	not	not	not	not
ENSG00000103381	CPPED1	not	up	up	not	not	not	not	not	not
ENSG00000103642	LACTB	not	up	up	not	not	not	not	not	not
ENSG00000103671	TRIP4	not	not	up	not	not	not	not	not	not
ENSG00000103707	MTFMT	not	not	up	not	not	not	not	not	not
ENSG00000104267	CA2	not	not	up	not	up	up	not	not	not
ENSG00000104299	INTS9	not	not	up	not	not	not	not	not	not
ENSG00000104324	CPQ	not	up	up	not	not	not	not	not	not
ENSG00000104472	CHRAC1	not	not	up	not	not	not	not	not	not
ENSG00000105298	CACTIN	not	not	up	not	not	not	not	not	not
ENSG00000105483	CARD8	not	not	up	not	not	not	not	not	not
ENSG00000105875	WDR91	not	not	up	not	not	up	not	not	not
ENSG00000105982	RNF32	not	up	not	not	not	not	not	not	not
ENSG00000106484	MEST	not	up	up	not	not	not	not	not	not
ENSG00000106682	EIF4H	not	up	not	not	not	not	not	not	not
ENSG00000107372	ZFAND5	not	not	up	not	up	not	not	not	not
ENSG00000107566	ERLIN1	not	not	up	not	not	up	not	not	not
ENSG00000107731	UNC5B	not	up	up	not	not	not	not	not	not
ENSG00000107929	LARP4B	not	not	up	not	not	not	not	not	not
ENSG00000108100	CCNY	not	up	up	not	not	not	not	not	not
ENSG00000108219	TSPAN14	not	up	up	not	not	not	not	not	not
ENSG00000108306	FBXL20	not	not	up	not	not	not	not	not	not
ENSG00000108468	CBX1	not	up	not	not	not	not	not	not	not
ENSG00000108561	C1QBP	not	up	not	not	not	not	not	not	not
ENSG00000108651	UTP6	not	not	up	not	not	not	not	not	not
ENSG00000108654	DDX5	down	not	up	not	not	not	not	not	not
ENSG00000109158	GABRA4	not	not	up	not	not	not	not	not	not
ENSG00000109323	MANBA	not	not	up	not	not	not	not	not	not
ENSG00000109390	NDUFC1	not	not	up	not	not	not	down	not	not
ENSG00000109475	RPL34	not	up	up	not	not	not	not	not	not
ENSG00000109861	CTSC	not	not	up	not	not	not	not	not	not
ENSG00000110422	HIPK3	not	not	up	not	not	not	not	not	not
ENSG00000111144	LTA4H	not	up	up	not	not	not	down	down	not
ENSG00000111229	ARPC3	not	not	up	not	not	not	not	not	not
ENSG00000111252	SH2B3	not	not	up	not	not	not	not	not	not
ENSG00000111358	GTF2H3	not	not	up	not	not	not	not	not	not
ENSG00000111540	RAB5B	not	up	not	not	not	not	not	not	not
ENSG00000111832	RWDD1	not	not	up	not	not	not	not	not	not
ENSG00000111875	ASF1A	not	up	up	not	up	not	not	not	not
ENSG00000112110	MRPL18	not	up	not	not	up	not	not	not	not
ENSG00000112234	FBXL4	not	up	up	not	up	not	not	not	not
ENSG00000112276	BVES	not	up	up	not	not	not	not	not	not
ENSG00000112290	WASF1	not	up	up	not	not	not	down	down	not
ENSG00000112406	HECA	not	not	up	not	not	not	not	not	not
ENSG00000112837	TBX18	not	up	not	not	not	not	not	not	not
ENSG00000112977	DAP	not	up	up	not	not	up	not	not	not
ENSG00000112984	KIF20A	not	not	up	not	not	not	not	not	not
ENSG00000113269	RNF130	not	up	not	not	not	not	not	not	not
ENSG00000113328	CCNG1	not	up	up	not	not	not	not	not	not
ENSG00000113583	C5orf15	not	not	up	not	not	not	not	not	not
ENSG00000113593	PPWD1	not	not	up	not	not	not	not	not	not
ENSG00000114023	FAM162A	not	up	not	up	not	not	down	down	not
ENSG00000114480	GBE1	up	up	up	up	up	not	not	not	not
ENSG00000114796	KLHL24	not	up	up	not	not	not	not	not	not
ENSG00000114902	SPCS1	not	up	up	not	not	not	not	not	not
ENSG00000114978	MOB1A	not	not	up	not	not	not	not	not	not
ENSG00000115239	ASB3	not	not	up	not	not	not	not	not	not
ENSG00000115415	STAT1	not	not	up	not	not	not	down	down	not
ENSG00000115446	UNC50	not	not	up	not	up	not	not	not	not
ENSG00000115548	KDM3A	not	up	not	up	up	not	not	not	not
ENSG00000115594	IL1R1	not	up	not	not	not	not	not	not	not
ENSG00000115816	CEBPZ	not	not	up	not	not	not	not	not	not
ENSG00000115919	KYNU	not	up	up	not	up	not	not	not	not
ENSG00000116171	SCP2	not	not	up	not	not	not	not	not	not
ENSG00000116199	FAM20B	not	not	up	not	not	not	not	not	not
ENSG00000116209	TMEM59	not	up	up	not	not	not	not	not	not
ENSG00000116406	EDEM3	not	up	up	not	not	up	not	not	not
ENSG00000116473	RAP1A	not	up	up	not	not	not	not	not	not
ENSG00000116668	SWT1	not	not	up	not	not	not	not	not	not
ENSG00000116678	LEPR	not	not	up	not	not	not	not	not	not
ENSG00000116711	PLA2G4A	not	up	not	not	not	not	not	not	not
ENSG00000116741	RGS2	not	up	not	not	up	not	not	not	not
ENSG00000116774	OLFML3	not	up	up	not	not	not	not	not	not
ENSG00000116791	CRYZ	not	up	not	not	not	not	not	not	not
ENSG00000116954	RRAGC	not	up	up	up	up	not	not	not	not
ENSG00000117151	CTBS	not	up	up	not	not	not	not	not	not
ENSG00000117525	F3	not	up	not	not	up	not	not	not	not
ENSG00000117528	ABCD3	not	up	up	not	not	not	not	not	not
ENSG00000118292	C1orf54	not	not	up	not	not	not	not	not	not
ENSG00000118564	FBXL5	not	not	up	not	up	not	not	not	not
ENSG00000118855	MFSD1	not	up	up	not	not	not	not	not	not
ENSG00000118961	LDAH	not	not	up	not	not	not	not	not	not
ENSG00000118985	ELL2	not	up	not	not	not	not	not	not	not
ENSG00000119314	PTBP3	not	up	not	not	not	not	not	down	not
ENSG00000119328	ABITRAM	not	not	up	not	not	not	not	not	not
ENSG00000119655	NPC2	not	up	up	not	not	not	not	not	not
ENSG00000119711	ALDH6A1	not	up	up	not	not	not	not	not	not
ENSG00000119723	COQ6	not	up	not	not	not	not	not	not	not
ENSG00000120526	NUDCD1	not	up	up	not	not	not	not	not	not
ENSG00000120860	WASHC3	not	not	up	not	not	not	not	not	not
ENSG00000120963	ZNF706	not	not	up	not	not	not	not	not	not
ENSG00000121039	RDH10	not	not	up	not	not	not	not	not	not
ENSG00000121060	TRIM25	not	not	up	not	not	not	not	not	not
ENSG00000121104	FAM117A	not	not	up	not	not	not	not	not	not
ENSG00000121690	DEPDC7	not	not	up	not	not	not	not	not	not
ENSG00000123179	EBPL	not	up	up	not	not	not	not	not	not
ENSG00000123607	TTC21B	not	up	not	not	not	not	not	not	not
ENSG00000123689	G0S2	not	up	up	not	up	not	not	not	not
ENSG00000123739	PLA2G12A	not	not	up	not	not	not	not	not	not
ENSG00000123908	AGO2	not	not	up	not	not	not	not	not	not
ENSG00000124107	SLPI	not	up	up	not	not	not	down	not	not
ENSG00000124356	STAMBP	not	up	up	not	not	not	not	not	not
ENSG00000124491	F13A1	not	up	up	not	up	not	not	not	not
ENSG00000124785	NRN1	not	up	not	not	not	not	not	not	not
ENSG00000124786	SLC35B3	not	not	up	not	not	not	not	not	not
ENSG00000125744	RTN2	not	not	up	not	not	not	not	not	not
ENSG00000126709	IFI6	not	up	up	not	not	not	not	not	not
ENSG00000126803	HSPA2	not	not	up	not	not	not	not	not	not
ENSG00000126858	RHOT1	not	up	not	not	not	not	not	not	not
ENSG00000126860	EVI2A	not	up	up	not	up	not	not	not	not
ENSG00000128016	ZFP36	not	not	up	not	up	up	not	not	not
ENSG00000128340	RAC2	not	up	up	not	up	not	not	not	not
ENSG00000128463	EMC4	not	up	not	not	not	not	not	not	not
ENSG00000128590	DNAJB9	not	not	up	not	not	up	not	not	not
ENSG00000128604	IRF5	not	not	up	not	not	not	not	not	not
ENSG00000128789	PSMG2	not	not	up	not	not	not	not	not	not
ENSG00000129636	ITFG1	not	up	up	not	not	not	not	not	not
ENSG00000129657	SEC14L1	not	not	up	not	not	not	not	not	not
ENSG00000130312	MRPL34	not	not	up	not	up	up	not	not	not
ENSG00000130584	ZBTB46	not	not	up	not	not	not	not	not	not
ENSG00000130775	THEMIS2	not	not	up	not	not	not	not	not	not
ENSG00000130816	DNMT1	not	not	up	not	not	not	not	not	not
ENSG00000130958	SLC35D2	not	up	up	not	not	not	not	not	not
ENSG00000131469	RPL27	not	up	up	not	not	up	not	not	not
ENSG00000131697	NPHP4	not	up	not	not	not	not	not	not	not
ENSG00000131724	IL13RA1	not	not	up	not	not	not	down	not	not
ENSG00000131871	SELENOS	not	up	not	not	not	not	not	not	not
ENSG00000132274	TRIM22	not	not	up	not	not	not	not	not	not
ENSG00000132471	WBP2	not	up	not	not	up	not	not	not	not
ENSG00000132510	KDM6B	not	up	up	not	not	not	not	not	not
ENSG00000132581	SDF2	not	not	up	not	not	not	not	not	not
ENSG00000132680	KHDC4	not	not	up	not	not	not	not	not	not
ENSG00000132965	ALOX5AP	not	up	not	not	not	not	not	not	not
ENSG00000133106	EPSTI1	not	not	up	not	not	not	not	not	not
ENSG00000133112	TPT1	not	up	not	not	not	not	not	not	not
ENSG00000133131	MORC4	not	up	not	not	not	not	not	not	not
ENSG00000133872	SARAF	not	up	up	not	not	not	down	not	not
ENSG00000133935	ERG28	not	up	up	up	up	not	not	not	not
ENSG00000134056	MRPS36	not	up	up	not	up	not	down	down	not
ENSG00000134061	CD180	not	up	up	not	not	not	not	not	not
ENSG00000134109	EDEM1	not	up	not	not	up	not	not	not	not
ENSG00000134250	NOTCH2	not	up	up	not	not	not	not	not	not
ENSG00000134352	IL6ST	not	not	up	not	not	not	not	not	not
ENSG00000134419	RPS15A	not	up	not	not	not	not	not	not	not
ENSG00000134594	RAB33A	not	up	not	up	up	not	not	not	not
ENSG00000134864	GGACT	not	not	up	not	not	not	not	not	not
ENSG00000134970	TMED7	not	up	up	not	not	not	not	not	not
ENSG00000134996	OSTF1	not	up	up	not	not	not	not	not	not
ENSG00000135378	PRRG4	not	up	up	up	up	not	not	not	not
ENSG00000135677	GNS	not	up	not	not	not	not	not	not	not
ENSG00000135776	ABCB10	not	up	up	not	not	not	not	not	not
ENSG00000135899	SP110	not	not	up	not	not	not	not	not	not
ENSG00000135916	ITM2C	not	up	up	not	not	not	not	not	not
ENSG00000135932	CAB39	not	not	up	not	up	not	not	not	not
ENSG00000136021	SCYL2	not	not	up	not	not	not	not	not	not
ENSG00000136068	FLNB	not	up	not	not	not	not	not	not	not
ENSG00000136205	TNS3	not	up	up	not	up	not	not	not	not
ENSG00000136315	RNASE2CP	not	up	up	not	not	not	not	not	not
ENSG00000136436	CALCOCO2	not	up	not	not	not	not	not	not	not
ENSG00000136450	SRSF1	not	not	up	not	not	up	down	not	not
ENSG00000136819	C9orf78	not	up	up	not	not	not	not	not	not
ENSG00000136869	TLR4	not	not	up	not	not	up	not	not	not
ENSG00000136897	MRPL50	not	not	up	not	not	not	not	not	not
ENSG00000136997	MYC	not	up	up	not	not	not	not	not	not
ENSG00000137075	RNF38	not	up	up	not	up	not	not	not	not
ENSG00000137275	RIPK1	not	not	up	not	not	not	not	not	not
ENSG00000137414	FAM8A1	not	not	up	not	not	not	not	not	not
ENSG00000137563	GGH	not	up	up	not	not	not	not	not	not
ENSG00000137575	SDCBP	not	up	not	not	not	not	not	not	not
ENSG00000137845	ADAM10	not	up	up	not	not	not	not	not	not
ENSG00000138029	HADHB	not	not	up	not	up	not	down	down	not
ENSG00000138434	ITPRID2	not	up	not	not	not	up	not	not	not
ENSG00000138459	SLC35A5	not	up	up	not	not	not	not	not	not
ENSG00000138613	APH1B	not	up	not	not	not	not	not	not	not
ENSG00000138614	INTS14	not	not	up	not	not	not	not	not	not
ENSG00000138617	PARP16	not	not	up	not	not	not	not	not	not
ENSG00000138709	LARP1B	not	not	up	not	not	not	not	not	not
ENSG00000138764	CCNG2	not	up	up	up	up	up	not	not	not
ENSG00000138772	ANXA3	not	up	up	not	not	not	not	not	not
ENSG00000139131	YARS2	not	not	up	not	not	not	not	not	not
ENSG00000139178	C1RL	not	not	up	not	not	not	not	not	not
ENSG00000139278	GLIPR1	not	up	up	not	not	not	not	not	not
ENSG00000139318	DUSP6	not	up	not	not	up	up	not	not	not
ENSG00000139597	N4BP2L1	not	not	up	not	not	not	not	not	not
ENSG00000139620	KANSL2	not	not	up	not	not	up	not	not	not
ENSG00000139644	TMBIM6	not	up	not	not	not	not	not	not	not
ENSG00000139687	RB1	not	up	not	not	up	not	not	not	not
ENSG00000139946	PELI2	not	not	up	not	up	not	not	not	not
ENSG00000140450	ARRDC4	not	not	up	not	up	not	not	not	not
ENSG00000140525	FANCI	not	not	up	not	not	not	not	not	not
ENSG00000140678	ITGAX	not	up	up	not	not	not	not	not	not
ENSG00000140876	NUDT7	not	not	up	not	not	not	not	not	not
ENSG00000140941	MAP1LC3B	not	not	up	not	not	not	not	not	not
ENSG00000141034	GID4	not	not	up	not	not	not	not	not	not
ENSG00000141428	C18orf21	not	not	up	not	up	not	not	not	not
ENSG00000141542	RAB40B	not	not	up	not	not	not	not	not	not
ENSG00000141644	MBD1	not	up	up	not	not	not	not	not	not
ENSG00000141858	SAMD1	not	up	up	not	up	not	not	not	not
ENSG00000142197	DOP1B	not	not	up	not	not	not	not	not	not
ENSG00000142208	AKT1	not	up	up	not	not	not	not	not	not
ENSG00000142227	EMP3	not	not	up	not	not	not	not	not	not
ENSG00000142669	SH3BGRL3	not	up	not	not	not	not	not	not	not
ENSG00000143110	C1orf162	not	not	up	not	not	not	not	not	not
ENSG00000143119	CD53	not	up	up	not	not	not	not	not	not
ENSG00000143162	CREG1	not	up	up	not	not	not	not	not	not
ENSG00000143194	MAEL	not	not	up	not	not	not	not	not	not
ENSG00000143353	LYPLAL1	not	up	up	not	up	not	not	not	not
ENSG00000143409	MINDY1	not	up	not	not	not	not	not	not	not
ENSG00000143546	S100A8	not	up	up	not	not	up	not	not	not
ENSG00000143653	SCCPDH	not	up	not	not	not	not	not	not	not
ENSG00000143674	MAP3K21	not	up	not	not	up	not	not	not	not
ENSG00000143751	SDE2	not	not	up	not	not	up	not	not	not
ENSG00000143924	EML4	not	not	up	not	not	not	not	not	not
ENSG00000143933	CALM2	not	up	not	not	not	not	not	not	not
ENSG00000144118	RALB	not	up	not	not	up	not	not	not	not
ENSG00000144744	UBA3	not	up	up	not	not	not	not	not	not
ENSG00000144746	ARL6IP5	not	up	not	not	up	not	down	not	not
ENSG00000144895	EIF2A	not	up	up	not	not	not	not	not	not
ENSG00000145414	NAF1	not	not	up	not	not	not	not	not	not
ENSG00000145428	RNF175	not	not	up	not	not	not	not	not	not
ENSG00000145592	RPL37	not	up	up	not	not	not	not	not	not
ENSG00000145860	RNF145	not	up	not	up	up	not	not	not	not
ENSG00000146083	RNF44	not	up	up	not	not	up	not	not	not
ENSG00000146094	DOK3	not	not	up	not	not	up	not	not	not
ENSG00000146242	TPBG	not	not	up	not	not	not	not	not	not
ENSG00000146278	PNRC1	not	up	up	not	up	up	not	not	not
ENSG00000146281	PM20D2	not	up	not	not	not	not	not	not	not
ENSG00000146386	ABRACL	not	up	not	not	not	not	not	not	not
ENSG00000146416	AIG1	not	up	up	up	up	not	down	not	not
ENSG00000146677	RPL32P18	not	not	up	not	not	not	not	not	not
ENSG00000146802	TMEM168	not	not	up	not	not	not	not	not	not
ENSG00000147257	GPC3	not	up	up	not	not	not	not	not	not
ENSG00000147421	HMBOX1	not	up	up	not	not	not	not	not	not
ENSG00000147533	GOLGA7	not	up	not	not	up	not	not	not	not
ENSG00000147654	EBAG9	not	not	up	not	not	not	not	not	not
ENSG00000147669	POLR2K	not	up	up	not	not	not	not	not	not
ENSG00000148090	AUH	not	up	up	not	not	not	not	not	not
ENSG00000148110	MFSD14B	not	not	up	not	not	not	not	not	not
ENSG00000148218	ALAD	not	not	up	not	not	not	not	not	not
ENSG00000148384	INPP5E	not	up	up	not	not	not	not	not	not
ENSG00000148700	ADD3	not	up	up	not	not	not	not	not	not
ENSG00000149131	SERPING1	not	not	up	not	not	not	not	not	not
ENSG00000149177	PTPRJ	not	up	up	not	not	not	not	not	not
ENSG00000149313	AASDHPPT	not	not	up	not	not	not	not	not	not
ENSG00000149418	ST14	not	up	up	not	not	not	not	not	not
ENSG00000149483	TMEM138	not	not	up	not	not	not	not	not	not
ENSG00000149557	FEZ1	not	up	up	not	not	not	not	not	not
ENSG00000149972	CNTN5	not	not	up	not	not	not	not	not	not
ENSG00000150782	IL18	not	up	up	not	not	not	not	up	not
ENSG00000151092	NGLY1	not	up	not	not	not	not	not	not	not
ENSG00000151470	C4orf33	not	up	up	not	not	not	not	not	not
ENSG00000152128	TMEM163	not	not	up	not	not	not	not	not	not
ENSG00000152558	TMEM123	not	up	up	not	not	not	not	not	not
ENSG00000152926	ZNF117	not	not	up	not	not	not	not	not	not
ENSG00000153037	SRP19	not	up	up	not	not	up	not	not	not
ENSG00000153179	RASSF3	not	up	not	up	up	not	not	not	not
ENSG00000153561	RMND5A	not	not	up	not	not	not	not	not	not
ENSG00000153814	JAZF1	not	up	up	not	not	not	not	not	not
ENSG00000153936	HS2ST1	not	up	up	not	not	not	not	not	not
ENSG00000154813	DPH3	not	not	up	not	not	not	not	not	not
ENSG00000154945	ANKRD40	not	not	up	not	not	not	not	not	not
ENSG00000155090	KLF10	not	up	not	not	up	not	not	not	not
ENSG00000155096	AZIN1	not	up	not	not	not	not	not	not	not
ENSG00000155111	CDK19	not	up	not	up	not	not	not	not	not
ENSG00000155307	SAMSN1	not	up	up	not	up	up	not	not	not
ENSG00000155368	DBI	not	up	up	not	up	not	down	not	not
ENSG00000155849	ELMO1	not	up	up	not	not	not	not	not	not
ENSG00000155893	PXYLP1	not	up	up	not	not	not	not	not	not
ENSG00000156017	CARNMT1	not	not	up	not	not	not	not	not	not
ENSG00000156136	DCK	not	not	up	not	not	not	not	not	not
ENSG00000156599	ZDHHC5	not	not	up	not	not	not	not	not	not
ENSG00000156875	MFSD14A	not	up	up	not	up	not	not	not	not
ENSG00000156973	PDE6D	not	not	up	not	not	not	not	not	not
ENSG00000157191	NECAP2	not	up	up	not	not	not	not	not	not
ENSG00000157303	SUSD3	not	up	up	not	not	not	not	not	not
ENSG00000157426	AASDH	not	up	up	not	not	not	not	not	not
ENSG00000157445	CACNA2D3	not	not	up	not	not	not	not	not	not
ENSG00000157514	TSC22D3	not	up	not	up	up	not	not	not	not
ENSG00000157869	RAB28	not	up	up	not	not	not	not	not	not
ENSG00000158092	NCK1	not	up	not	up	up	not	not	not	not
ENSG00000158122	PRXL2C	not	up	up	not	not	not	not	not	not
ENSG00000158158	CNNM4	not	up	not	not	up	not	not	not	not
ENSG00000158161	EYA3	not	not	up	not	not	not	not	not	not
ENSG00000158290	CUL4B	not	up	not	not	not	not	not	not	not
ENSG00000158473	CD1D	not	not	up	not	not	not	not	not	not
ENSG00000158615	PPP1R15B	not	not	up	not	not	up	not	not	not
ENSG00000158636	EMSY	not	not	up	not	not	not	not	not	not
ENSG00000158769	F11R	not	up	up	not	up	not	not	not	not
ENSG00000158987	RAPGEF6	not	up	not	not	not	not	not	not	not
ENSG00000159128	IFNGR2	not	up	not	up	up	not	not	not	not
ENSG00000159322	ADPGK	not	not	up	not	not	not	not	not	not
ENSG00000159399	HK2	up	up	not	up	up	not	not	not	not
ENSG00000159592	GPBP1L1	not	up	up	not	not	not	not	not	not
ENSG00000159618	ADGRG5	not	not	up	not	not	not	not	not	not
ENSG00000159658	EFCAB14	not	not	up	not	not	not	not	not	not
ENSG00000159921	GNE	not	up	up	not	up	not	not	not	not
ENSG00000160161	CILP2	not	not	up	not	not	not	not	not	not
ENSG00000160213	CSTB	not	up	not	not	up	not	not	not	not
ENSG00000160255	ITGB2	not	up	up	up	up	not	not	not	not
ENSG00000162368	CMPK1	not	not	up	not	not	not	not	not	not
ENSG00000162434	JAK1	not	up	up	not	not	not	not	not	not
ENSG00000162736	NCSTN	not	not	up	not	not	not	not	not	not
ENSG00000162813	BPNT1	not	not	up	not	not	not	not	not	not
ENSG00000162819	BROX	not	not	up	not	not	not	not	not	not
ENSG00000162851	TFB2M	not	not	up	not	not	not	not	not	not
ENSG00000162878	PKDCC	not	up	up	not	not	not	not	not	not
ENSG00000162923	WDR26	not	up	up	not	up	up	not	not	not
ENSG00000162972	MAIP1	not	not	up	not	up	up	not	not	not
ENSG00000162976	SLC66A3	not	not	up	not	not	not	down	down	not
ENSG00000163006	CCDC138	down	not	up	not	not	not	not	not	not
ENSG00000163221	S100A12	not	up	up	not	not	not	not	not	not
ENSG00000163297	ANTXR2	not	up	up	not	up	up	not	not	not
ENSG00000163393	SLC22A15	not	up	not	not	not	not	not	not	not
ENSG00000163412	EIF4E3	not	up	up	not	not	not	not	not	not
ENSG00000163565	IFI16	not	up	up	not	not	not	not	not	not
ENSG00000163584	RPL22L1	not	not	up	not	not	not	not	not	not
ENSG00000163728	TTC14	not	not	up	down	down	not	not	not	not
ENSG00000163785	RYK	not	up	up	not	not	not	not	not	not
ENSG00000163803	PLB1	not	not	up	not	not	not	not	not	not
ENSG00000163818	LZTFL1	not	up	up	not	not	not	not	not	not
ENSG00000163932	PRKCD	not	not	up	not	up	up	not	not	not
ENSG00000164047	CAMP	not	up	up	not	not	not	not	not	not
ENSG00000164074	ABHD18	not	up	up	not	not	not	not	not	not
ENSG00000164134	NAA15	down	not	up	not	not	not	not	not	not
ENSG00000164603	BMT2	up	up	not	up	up	not	not	not	not
ENSG00000164609	SLU7	not	not	up	not	not	not	not	not	not
ENSG00000164808	SPIDR	not	up	up	up	up	up	not	not	not
ENSG00000164916	FOXK1	not	not	up	not	not	not	not	not	not
ENSG00000165168	CYBB	not	up	up	not	not	not	not	not	not
ENSG00000165272	AQP3	not	up	up	not	not	not	not	not	not
ENSG00000165282	PIGO	not	up	up	not	not	not	not	not	not
ENSG00000165359	INTS6L	not	not	up	not	not	not	not	not	not
ENSG00000165389	SPTSSA	not	up	up	not	not	not	not	not	not
ENSG00000165512	ZNF22	not	not	up	not	not	not	not	not	not
ENSG00000165533	TTC8	not	not	up	not	not	not	not	not	not
ENSG00000165629	ATP5F1C	not	not	up	not	not	not	not	not	not
ENSG00000166189	HPS6	not	not	up	not	up	not	not	not	not
ENSG00000166233	ARIH1	not	not	up	not	not	not	not	not	not
ENSG00000166479	TMX3	not	up	not	not	not	not	not	not	not
ENSG00000166710	B2M	not	up	not	not	not	not	not	not	not
ENSG00000166825	ANPEP	not	up	up	not	not	not	not	not	not
ENSG00000166896	ATP23	not	not	up	not	not	not	not	not	not
ENSG00000166927	MS4A7	not	up	not	not	not	not	not	not	not
ENSG00000167635	ZNF146	not	up	up	not	not	not	not	not	not
ENSG00000167895	TMC8	not	up	up	not	not	not	not	not	not
ENSG00000167920	KRT10-AS1	not	up	not	not	not	not	not	not	not
ENSG00000167986	DDB1	not	not	up	not	not	not	not	not	not
ENSG00000168118	RAB4A	not	up	up	not	not	not	down	down	not
ENSG00000168275	COA6	not	not	up	not	not	up	not	not	not
ENSG00000168291	PDHB	not	up	up	not	not	not	not	not	not
ENSG00000168329	CX3CR1	not	up	up	not	up	up	not	not	not
ENSG00000168890	TMEM150A	not	not	up	not	not	not	not	not	not
ENSG00000168913	ENHO	not	up	not	not	not	not	not	not	not
ENSG00000168936	TMEM129	not	not	up	not	not	not	not	not	not
ENSG00000169032	MAP2K1	not	not	up	not	not	not	not	not	not
ENSG00000169359	SLC33A1	not	up	not	not	not	not	not	not	not
ENSG00000169429	CXCL8	not	not	up	not	not	not	not	not	not
ENSG00000169439	SDC2	not	up	not	not	not	not	down	down	not
ENSG00000169504	CLIC4	not	up	not	up	not	not	down	down	not
ENSG00000169891	REPS2	not	up	not	not	not	not	not	not	not
ENSG00000169926	KLF13	not	not	up	not	up	not	not	not	not
ENSG00000170175	CHRNB1	down	not	up	not	not	not	not	not	not
ENSG00000170190	SLC16A5	not	not	up	not	not	not	not	not	not
ENSG00000170248	PDCD6IP	not	up	up	not	not	not	not	not	not
ENSG00000170270	GON7	not	up	up	not	not	not	not	not	not
ENSG00000170275	CRTAP	not	up	up	not	not	not	not	not	not
ENSG00000170325	PRDM10	not	up	up	not	not	not	not	not	not
ENSG00000170458	CD14	not	up	up	not	not	not	not	not	not
ENSG00000170540	ARL6IP1	not	up	not	not	not	not	not	not	not
ENSG00000170584	NUDCD2	not	not	up	not	not	not	not	not	not
ENSG00000171105	INSR	not	up	up	not	up	up	not	not	not
ENSG00000171298	GAA	not	not	up	not	not	not	not	not	not
ENSG00000171492	LRRC8D	not	not	up	not	up	not	not	not	not
ENSG00000171604	CXXC5	not	up	not	not	up	not	not	not	not
ENSG00000171617	ENC1	not	up	not	not	up	not	not	not	not
ENSG00000171700	RGS19	not	up	up	not	up	not	not	not	not
ENSG00000172159	FRMD3	not	up	up	not	not	up	not	not	not
ENSG00000172172	MRPL13	not	not	up	not	not	not	not	not	not
ENSG00000172322	CLEC12A	not	up	up	not	not	not	not	not	not
ENSG00000172809	RPL38	not	up	up	not	not	not	not	not	not
ENSG00000172936	MYD88	not	not	up	not	not	not	not	not	not
ENSG00000173083	HPSE	not	up	up	not	not	not	not	not	not
ENSG00000173597	SULT1B1	not	not	up	not	not	not	not	not	not
ENSG00000173801	JUP	not	up	up	not	not	not	not	not	not
ENSG00000173852	DPY19L1	not	not	up	not	not	not	not	not	not
ENSG00000174109	C16orf91	not	up	up	not	up	not	not	not	not
ENSG00000174125	TLR1	not	not	up	not	not	not	not	not	not
ENSG00000174437	ATP2A2	not	not	up	not	not	not	not	not	not
ENSG00000174837	ADGRE1	not	up	up	not	not	not	not	not	not
ENSG00000175040	CHST2	not	up	up	not	not	not	not	not	not
ENSG00000175110	MRPS22	not	not	up	not	not	not	not	not	not
ENSG00000175215	CTDSP2	not	up	up	not	not	not	not	not	not
ENSG00000175376	EIF1AD	not	up	up	not	up	up	not	not	not
ENSG00000175538	KCNE3	not	up	up	up	up	up	not	not	not
ENSG00000175701	MTLN	not	not	up	not	not	not	not	not	not
ENSG00000176171	BNIP3	up	up	not	up	up	not	down	down	not
ENSG00000176597	B3GNT5	not	up	up	not	up	not	not	not	not
ENSG00000176842	IRX5	not	up	not	not	up	not	not	not	not
ENSG00000176845	METRNL	not	up	not	not	not	not	not	not	not
ENSG00000176903	PNMA1	not	up	up	not	not	not	not	not	not
ENSG00000177054	ZDHHC13	not	not	up	not	not	not	not	not	not
ENSG00000177410	ZFAS1	not	not	up	not	not	not	not	not	not
ENSG00000177613	CSTF2T	not	not	up	not	not	not	not	not	not
ENSG00000177614	PGBD5	not	up	up	not	not	not	not	not	not
ENSG00000178498	DTX3	not	not	up	not	not	not	not	not	not
ENSG00000178860	MSC	not	up	up	not	not	not	not	not	not
ENSG00000179195	ZNF664	not	not	up	not	not	not	not	not	not
ENSG00000179344	HLA-DQB1	not	not	up	not	not	not	not	not	not
ENSG00000179796	LRRC3B	not	up	up	not	up	up	not	not	not
ENSG00000180044	C3orf80	not	up	up	not	up	up	not	not	not
ENSG00000180066	LINC02870	not	up	not	not	not	not	not	not	not
ENSG00000180211		not	up	not	not	not	not	not	not	not
ENSG00000180233	ZNRF2	not	not	up	not	not	not	not	not	not
ENSG00000180694	TMEM64	not	not	up	not	not	not	not	not	not
ENSG00000180776	ZDHHC20	not	up	up	not	not	not	not	not	not
ENSG00000180828	BHLHE22	not	up	up	not	up	not	not	not	not
ENSG00000181195	PENK	not	up	not	up	up	not	not	not	not
ENSG00000182093	GET1	not	up	up	not	not	not	not	not	not
ENSG00000182117	NOP10	not	not	up	not	not	not	not	not	not
ENSG00000182141	ZNF708	not	up	up	not	up	not	not	not	not
ENSG00000182162	P2RY8	not	up	up	not	up	up	not	not	not
ENSG00000182919	C11orf54	not	up	up	not	not	not	not	not	not
ENSG00000182979	MTA1	not	not	up	not	not	not	not	not	not
ENSG00000183077	AFMID	not	not	up	not	not	not	not	not	not
ENSG00000183098	GPC6	not	up	up	not	not	not	not	not	not
ENSG00000183484	GPR132	not	not	up	not	not	not	not	not	not
ENSG00000183726	TMEM50A	not	not	up	not	not	not	not	not	not
ENSG00000183864	TOB2	not	up	not	not	up	up	not	not	not
ENSG00000184009	ACTG1	not	up	not	up	up	not	not	not	not
ENSG00000184117	NIPSNAP1	not	up	up	not	not	not	not	not	not
ENSG00000184221	OLIG1	not	up	up	not	up	up	not	not	not
ENSG00000184402	SS18L1	not	not	up	not	not	not	not	not	not
ENSG00000184441		not	not	up	not	not	not	not	not	not
ENSG00000184500	PROS1	not	not	up	not	not	not	not	not	not
ENSG00000184678	H2BC21	not	up	up	not	not	not	not	not	not
ENSG00000184785	SMIM10	not	not	up	not	not	not	not	not	not
ENSG00000185015	CA13	not	not	up	down	not	not	not	not	not
ENSG00000185127	C6orf120	not	not	up	not	not	not	not	not	not
ENSG00000185215	TNFAIP2	not	up	not	not	not	not	not	not	not
ENSG00000185432	METTL7A	not	up	up	not	up	not	not	not	not
ENSG00000185507	IRF7	not	up	up	not	not	not	not	not	not
ENSG00000185808	PIGP	not	up	not	not	not	not	not	not	not
ENSG00000186063	AIDA	not	up	not	not	not	not	not	not	not
ENSG00000186073	CDIN1	not	up	not	not	up	not	not	not	not
ENSG00000186184	POLR1D	not	up	up	not	not	not	not	not	not
ENSG00000186193	SAPCD2	not	not	up	not	not	not	not	not	not
ENSG00000186376	ZNF75D	not	not	up	not	not	not	not	not	not
ENSG00000186603	HPDL	down	not	up	not	not	not	not	not	not
ENSG00000186792	HYAL3	not	up	up	not	not	not	not	not	not
ENSG00000187187	ZNF546	not	up	not	not	not	not	not	not	not
ENSG00000187514	PTMA	not	up	not	not	not	not	not	not	not
ENSG00000188243	COMMD6	not	up	up	not	not	not	not	not	not
ENSG00000188321	ZNF559	not	not	up	not	not	not	not	not	not
ENSG00000188486	H2AX	not	not	up	not	not	not	not	not	not
ENSG00000188641	DPYD	not	up	up	not	up	not	not	not	not
ENSG00000188820	CALHM6	not	up	not	not	not	not	not	not	not
ENSG00000189042	ZNF567	not	not	up	not	not	up	not	not	not
ENSG00000189212	DPY19L2P1	not	up	not	not	not	not	not	not	not
ENSG00000189266	PNRC2	not	not	up	not	not	not	not	not	not
ENSG00000196189	SEMA4A	not	up	up	not	not	not	not	not	not
ENSG00000196369	SRGAP2B	not	not	up	not	not	not	not	not	not
ENSG00000196502	SULT1A1	not	up	up	not	not	not	not	not	not
ENSG00000196872	CRACDL	not	not	up	not	not	not	not	not	not
ENSG00000196975	ANXA4	not	up	up	not	up	not	down	not	not
ENSG00000197134	ZNF257	not	not	up	not	not	not	not	not	not
ENSG00000197329	PELI1	not	up	up	not	up	up	not	not	not
ENSG00000197375	SLC22A5	not	not	up	not	not	not	not	not	not
ENSG00000197632	SERPINB2	not	up	not	not	not	not	not	not	not
ENSG00000197956	S100A6	not	up	up	not	up	not	not	not	not
ENSG00000197961	ZNF121	not	not	up	not	up	up	not	not	not
ENSG00000198270	TMEM116	not	up	not	not	not	not	not	not	not
ENSG00000198276	UCKL1	not	not	up	not	not	not	not	not	not
ENSG00000198431	TXNRD1	not	not	up	not	up	up	not	not	not
ENSG00000198440	ZNF583	not	not	up	not	not	not	not	not	not
ENSG00000198561	CTNND1	not	up	not	not	not	not	not	not	not
ENSG00000198715	GLMP	not	up	up	not	not	not	not	not	not
ENSG00000198874	TYW1	not	not	up	not	not	not	not	not	not
ENSG00000198901	PRC1	not	not	up	not	not	not	not	not	not
ENSG00000198912	C1orf174	not	up	up	not	not	not	not	not	not
ENSG00000203666	EFCAB2	not	not	up	not	not	not	not	not	not
ENSG00000204287	HLA-DRA	not	up	up	not	not	not	not	not	not
ENSG00000204387	SNHG32	not	up	up	not	not	not	not	not	not
ENSG00000204388	HSPA1B	not	up	not	not	up	not	not	not	not
ENSG00000204389	HSPA1A	not	up	not	up	up	not	not	not	not
ENSG00000204472	AIF1	not	up	up	not	not	not	not	not	not
ENSG00000205133	TRIQK	not	up	up	not	not	not	not	not	not
ENSG00000205250	E2F4	not	not	up	not	not	not	not	not	not
ENSG00000205581	HMGN1	not	up	up	not	not	up	down	not	not
ENSG00000205808	PLPP6	not	not	up	not	not	not	not	not	not
ENSG00000205927	OLIG2	not	up	not	not	up	not	not	not	not
ENSG00000205930	C21orf62-AS1	not	up	not	not	not	not	not	not	not
ENSG00000206559	ZCWPW2	not	up	not	not	not	not	not	not	not
ENSG00000206560	ANKRD28	not	not	up	not	not	not	not	not	not
ENSG00000213185	FAM24B	not	not	up	not	not	not	not	not	not
ENSG00000214194	SMIM30	not	up	up	not	not	not	not	not	not
ENSG00000215271	HOMEZ	not	up	up	not	up	not	not	not	not
ENSG00000218175		not	up	not	not	not	not	not	not	not
ENSG00000224152		not	up	up	not	not	not	not	not	not
ENSG00000225471		not	up	up	not	not	not	not	not	not
ENSG00000226674	TEX41	not	up	not	not	not	not	not	not	not
ENSG00000228399		not	up	up	not	not	not	not	not	not
ENSG00000231528	FAM225A	not	not	up	not	not	not	not	not	not
ENSG00000234009	RPL5P34	not	up	not	not	not	not	not	not	not
ENSG00000235162	C12orf75	up	up	not	not	not	not	not	not	not
ENSG00000235354	RPS29P16	not	up	up	not	not	not	not	not	not
ENSG00000235453	SMIM27	not	not	up	not	not	not	not	not	not
ENSG00000236154		not	up	up	not	not	not	not	not	not
ENSG00000237476	LINC01637	not	not	up	not	not	not	not	not	not
ENSG00000239213	NCK1-DT	not	up	up	not	not	not	not	not	not
ENSG00000239911	PRKAG2-AS1	not	not	up	not	not	not	not	not	not
ENSG00000241685	ARPC1A	not	up	up	not	up	not	not	not	not
ENSG00000242193	CRYZL2P	not	not	up	not	not	not	not	not	not
ENSG00000242550	SERPINB10	not	up	up	not	not	not	not	not	not
ENSG00000243147	MRPL33	not	up	not	not	not	not	not	not	not
ENSG00000243317	STMP1	not	up	up	not	not	not	not	not	not
ENSG00000243680	RPL37P23	not	not	up	not	not	not	not	not	not
ENSG00000245573	BDNF-AS	not	up	not	not	not	not	not	not	not
ENSG00000245694	CRNDE	not	up	up	not	not	not	not	not	not
ENSG00000245910	SNHG6	not	up	not	not	not	not	not	not	not
ENSG00000246082	NUDT16L2P	not	up	not	not	not	not	not	not	not
ENSG00000247157	LINC01252	not	up	not	not	not	not	not	not	not
ENSG00000247596	TWF2	not	not	up	not	not	not	not	not	not
ENSG00000250317	SMIM20	not	up	up	not	not	not	not	not	not
ENSG00000253140		not	not	up	not	not	not	not	not	not
ENSG00000253293	HOXA10	not	not	up	not	up	up	not	not	not
ENSG00000253719	ATXN7L3B	not	not	up	not	not	not	not	not	not
ENSG00000254986	DPP3	not	not	up	not	not	not	down	down	not
ENSG00000255112	CHMP1B	not	not	up	not	not	not	not	not	not
ENSG00000255389		not	not	up	not	not	not	not	not	not
ENSG00000255571	MIR9-3HG	not	not	up	not	not	not	not	not	not
ENSG00000255857	PXN-AS1	not	not	up	not	not	not	not	not	not
ENSG00000256073	URB1-AS1	down	not	up	not	not	not	not	not	not
ENSG00000259330	INAFM2	not	not	up	not	not	not	not	not	not
ENSG00000259943	ZMPSTE24-DT	not	not	up	not	not	not	not	not	not
ENSG00000260032	NORAD	not	not	up	not	not	not	not	not	not
ENSG00000260428	SCX	down	not	up	not	not	not	not	not	not
ENSG00000260837	NA	not	up	up	not	not	not	not	not	not
ENSG00000260876	LINC01229	not	up	up	not	not	not	not	not	not
ENSG00000260997		not	up	up	not	not	not	not	not	not
ENSG00000261455	LINC01003	not	not	up	not	not	not	not	not	not
ENSG00000261716	H2BC20P	not	up	up	not	not	not	not	not	not
ENSG00000263155	MYZAP	not	not	up	not	not	not	not	not	not
ENSG00000263961	RHEX	not	up	not	not	not	not	not	not	not
ENSG00000265972	TXNIP	not	up	up	not	up	up	not	not	not
ENSG00000266074	BAHCC1	not	up	up	not	not	not	not	not	not
ENSG00000266412	NCOA4	not	not	up	not	not	not	not	not	not
ENSG00000269044		not	not	up	not	not	not	not	not	not
ENSG00000271601	LIX1L	not	up	up	not	not	not	not	not	not
ENSG00000272102	NA	not	not	up	not	not	not	not	not	not
ENSG00000272182		not	not	up	not	not	not	not	not	not
ENSG00000272288	ILRUN-AS1	not	not	up	not	not	not	not	not	not
ENSG00000272335		not	not	up	not	not	not	not	not	not
ENSG00000272760		not	not	up	not	not	not	not	not	not
ENSG00000272842		not	not	up	not	not	not	not	not	not
ENSG00000273855		not	up	not	not	not	not	not	not	not
ENSG00000274536	MIR223HG	not	not	up	not	not	up	not	not	not
ENSG00000275052	PPP4R3B	not	up	up	not	not	not	not	not	not
ENSG00000279692		not	not	up	not	not	not	not	not	not

## Sheet: Regulation_Cluster4_DGE
ensembl_gene_id	external_gene_name	AH vs. N DGE	CH vs. N DGE	CH vs. AH DGE	AH vs. N DDNS	CH vs. N DDNS	CH vs. AH DDNS	AH vs. N DSR	CH vs. N DSR	CH vs. AH DSR
ENSG00000003402	CFLAR	not	down	down	not	down	down	not	not	not
ENSG00000005448	WDR54	not	not	down	not	not	not	down	not	not
ENSG00000006025	OSBPL7	not	not	down	not	not	not	not	not	not
ENSG00000006534	ALDH3B1	not	not	down	not	not	not	not	not	not
ENSG00000008083	JARID2	not	not	down	not	not	not	not	not	not
ENSG00000008838	MED24	not	not	down	not	not	down	down	down	not
ENSG00000010256	UQCRC1	not	not	down	not	not	not	not	not	not
ENSG00000011304	PTBP1	not	down	down	not	not	not	not	down	not
ENSG00000011332	DPF1	not	not	down	not	not	not	not	not	not
ENSG00000012048	BRCA1	not	not	down	not	not	not	not	down	not
ENSG00000013306	SLC25A39	not	not	down	not	not	not	not	down	not
ENSG00000013441	CLK1	not	not	down	not	not	down	not	not	not
ENSG00000018610	STEEP1	not	down	down	not	not	not	down	not	not
ENSG00000022277	RTF2	not	not	down	not	not	down	down	down	not
ENSG00000023572	GLRX2	not	not	down	not	not	not	not	not	not
ENSG00000025770	NCAPH2	not	down	down	not	not	not	down	not	not
ENSG00000025772	TOMM34	not	down	down	not	not	not	down	down	not
ENSG00000029993	HMGB3	not	down	not	not	not	down	not	not	not
ENSG00000033627	ATP6V0A1	not	not	down	not	not	not	not	not	not
ENSG00000037897	METTL1	not	down	down	not	not	not	not	not	not
ENSG00000042753	AP2S1	not	not	down	not	not	not	not	not	not
ENSG00000043143	JADE2	not	down	not	not	not	not	not	not	not
ENSG00000048544	MRPS10	not	down	down	not	not	not	not	not	not
ENSG00000050438	SLC4A8	not	down	down	not	not	not	not	not	not
ENSG00000054793	ATP9A	not	down	down	not	not	not	not	not	not
ENSG00000057757	PITHD1	not	not	down	not	not	down	down	not	not
ENSG00000060982	BCAT1	not	not	down	not	not	not	down	down	not
ENSG00000063587	ZNF275	not	not	down	not	not	down	not	not	not
ENSG00000064545	TMEM161A	not	not	down	not	not	not	down	down	not
ENSG00000064666	CNN2	not	not	down	not	not	not	not	not	not
ENSG00000065057	NTHL1	not	not	down	not	not	not	not	not	not
ENSG00000065268	WDR18	not	down	down	not	not	not	not	not	not
ENSG00000067369	TP53BP1	not	not	down	not	not	not	not	not	not
ENSG00000067836	ROGDI	not	down	down	not	not	not	down	down	not
ENSG00000067955	CBFB	not	down	down	not	not	down	not	not	not
ENSG00000067992	PDK3	not	not	down	not	not	not	down	not	not
ENSG00000068028	RASSF1	not	down	not	not	down	not	not	not	not
ENSG00000068305	MEF2A	not	not	down	not	not	not	not	not	not
ENSG00000068400	GRIPAP1	not	not	down	not	not	not	not	not	not
ENSG00000069011	PITX1	not	not	down	not	not	not	not	not	not
ENSG00000070669	ASNS	up	down	down	not	not	down	down	down	not
ENSG00000070785	EIF2B3	not	down	down	not	not	not	not	not	not
ENSG00000071054	MAP4K4	not	not	down	not	not	not	down	not	not
ENSG00000071205	ARHGAP10	not	down	down	not	not	not	not	not	not
ENSG00000071462	BUD23	not	down	down	not	not	not	not	not	not
ENSG00000072506	HSD17B10	not	down	down	not	not	not	not	not	not
ENSG00000072840	EVC	not	down	down	not	not	not	not	not	not
ENSG00000073050	XRCC1	not	not	down	not	not	not	not	not	not
ENSG00000074582	BCS1L	not	down	down	not	not	not	not	not	not
ENSG00000074657	ZNF532	not	down	down	not	not	not	not	not	not
ENSG00000075643	MOCOS	not	down	down	not	not	not	not	not	not
ENSG00000077312	SNRPA	not	down	down	not	down	not	not	down	not
ENSG00000077684	JADE1	not	not	down	not	not	not	not	not	not
ENSG00000078487	ZCWPW1	not	not	down	not	not	not	not	not	not
ENSG00000079462	PAFAH1B3	not	not	down	not	not	not	not	not	not
ENSG00000079616	KIF22	not	down	down	not	not	not	not	not	not
ENSG00000079785	DDX1	not	not	down	not	not	not	down	down	not
ENSG00000080823	MOK	not	not	down	not	not	not	not	not	not
ENSG00000081791	DELE1	not	not	down	not	not	not	down	down	not
ENSG00000081913	PHLPP1	not	not	down	not	not	not	not	not	not
ENSG00000082269	FAM135A	not	down	down	not	not	not	not	not	not
ENSG00000082482	KCNK2	not	down	down	not	not	not	not	not	not
ENSG00000082512	TRAF5	not	not	down	not	not	not	not	not	not
ENSG00000083720	OXCT1	not	down	down	not	not	not	down	down	not
ENSG00000083845	RPS5	not	not	down	not	down	down	not	not	not
ENSG00000084207	GSTP1	not	not	down	not	not	down	not	not	not
ENSG00000084774	CAD	not	down	down	not	not	not	not	not	not
ENSG00000085433	WDR47	not	not	down	up	not	down	not	not	not
ENSG00000085662	AKR1B1	not	down	down	not	not	not	not	not	not
ENSG00000086827	ZW10	not	down	down	not	not	not	not	not	not
ENSG00000087086	FTL	not	not	down	not	not	down	down	not	not
ENSG00000087087	SRRT	not	not	down	not	down	down	down	down	not
ENSG00000087250	MT3	not	not	down	not	not	not	not	not	not
ENSG00000087269	NOP14	not	down	down	not	not	not	down	down	not
ENSG00000087365	SF3B2	not	not	down	not	not	not	down	down	not
ENSG00000087842	PIR	not	down	down	not	not	not	not	not	not
ENSG00000088247	KHSRP	not	down	down	not	down	down	down	down	not
ENSG00000088325	TPX2	not	down	down	not	not	down	not	not	not
ENSG00000088832	FKBP1A	not	not	down	not	not	not	down	not	not
ENSG00000089053	ANAPC5	not	down	down	not	down	not	down	down	not
ENSG00000089094	KDM2B	not	down	down	not	not	not	not	not	not
ENSG00000089820	ARHGAP4	not	down	down	not	not	not	not	not	not
ENSG00000090861	AARS1	up	not	down	up	not	down	down	down	not
ENSG00000091436	MAP3K20	not	down	down	not	down	down	not	not	not
ENSG00000092010	PSME1	not	down	down	not	down	down	not	not	not
ENSG00000092621	PHGDH	not	down	down	not	not	not	down	down	not
ENSG00000092820	EZR	not	not	down	not	not	not	not	down	not
ENSG00000095066	HOOK2	not	not	down	not	not	not	not	not	not
ENSG00000095906	NUBP2	not	down	down	not	down	down	not	not	not
ENSG00000096384	HSP90AB1	up	not	down	not	not	down	down	down	not
ENSG00000096996	IL12RB1	not	down	down	not	not	not	not	not	not
ENSG00000099341	PSMD8	not	not	down	not	not	not	not	not	not
ENSG00000099817	POLR2E	not	down	down	not	not	down	down	down	not
ENSG00000099849	RASSF7	not	not	down	not	not	not	not	not	not
ENSG00000099956	SMARCB1	not	down	down	not	not	not	not	not	not
ENSG00000100029	PES1	not	down	down	not	not	not	not	not	not
ENSG00000100060	MFNG	not	down	not	not	not	not	down	down	not
ENSG00000100083	GGA1	not	down	not	not	not	not	not	not	not
ENSG00000100116	GCAT	not	not	down	not	not	not	not	not	not
ENSG00000100138	SNU13	not	down	down	not	down	down	down	down	not
ENSG00000100280	AP1B1	not	not	down	not	not	not	down	down	not
ENSG00000100290	BIK	not	not	down	not	not	not	not	not	not
ENSG00000100297	MCM5	not	down	down	not	not	not	down	down	not
ENSG00000100364	KIAA0930	not	down	down	not	not	not	down	down	not
ENSG00000100365	NCF4	not	down	down	not	not	not	down	not	not
ENSG00000100379	KCTD17	not	not	down	not	not	not	down	down	not
ENSG00000100395	L3MBTL2	not	down	not	not	not	not	not	not	not
ENSG00000100417	PMM1	not	not	down	not	not	down	not	not	not
ENSG00000100577	GSTZ1	not	down	down	not	not	not	down	down	not
ENSG00000100911	PSME2	not	down	down	not	not	not	not	not	not
ENSG00000100949	RABGGTA	not	not	down	not	not	not	not	not	not
ENSG00000100983	GSS	not	down	down	not	not	not	down	down	not
ENSG00000100997	ABHD12	not	down	down	not	not	not	not	not	not
ENSG00000101057	MYBL2	not	down	down	not	down	down	not	not	not
ENSG00000101161	PRPF6	not	not	down	not	not	down	down	not	not
ENSG00000101236	RNF24	not	not	down	up	not	not	not	not	not
ENSG00000101246	ARFRP1	not	down	down	not	not	not	not	not	not
ENSG00000101363	MANBAL	not	down	down	not	not	not	not	not	not
ENSG00000101940	WDR13	not	not	down	not	not	not	not	not	not
ENSG00000102743	SLC25A15	not	not	down	not	not	not	not	not	not
ENSG00000103257	SLC7A5	not	not	down	up	not	down	down	not	not
ENSG00000103512	NOMO1	not	down	down	not	not	not	not	not	not
ENSG00000103876	FAH	not	down	down	not	down	down	not	not	not
ENSG00000104522	GFUS	not	down	down	not	not	not	not	not	not
ENSG00000104695	PPP2CB	not	not	down	up	not	down	not	not	not
ENSG00000104835	SARS2	not	down	down	not	not	not	not	not	not
ENSG00000104889	RNASEH2A	not	not	down	not	not	not	down	down	not
ENSG00000104969	SGTA	not	not	down	not	not	not	not	not	not
ENSG00000104972	LILRB1	not	not	down	not	not	not	not	not	not
ENSG00000104976	SNAPC2	not	down	down	not	not	not	not	not	not
ENSG00000105053	VRK3	not	not	down	up	not	not	not	not	not
ENSG00000105146	AURKC	not	not	down	not	not	not	not	not	not
ENSG00000105197	TIMM50	not	down	down	not	not	not	not	down	not
ENSG00000105202	FBL	not	down	down	not	not	not	not	not	not
ENSG00000105258	POLR2I	not	not	down	up	not	not	not	not	not
ENSG00000105325	FZR1	not	not	down	not	not	not	not	not	not
ENSG00000105401	CDC37	not	down	down	not	down	down	down	down	not
ENSG00000105538	RASIP1	not	not	down	not	not	not	not	not	not
ENSG00000105677	TMEM147	not	down	down	not	not	not	down	not	not
ENSG00000105705	SUGP1	not	down	down	not	not	not	not	not	not
ENSG00000105722	ERF	not	down	down	not	not	not	not	not	not
ENSG00000105723	GSK3A	not	down	not	not	not	not	not	not	not
ENSG00000105732	ZNF574	not	not	down	not	not	not	not	not	not
ENSG00000106012	IQCE	not	down	down	not	not	not	not	not	not
ENSG00000106153	CHCHD2	not	not	down	not	down	down	down	down	not
ENSG00000106211	HSPB1	not	not	down	up	not	not	down	down	not
ENSG00000106266	SNX8	not	down	not	not	not	not	not	not	not
ENSG00000106608	URGCP	not	down	down	not	not	not	not	not	not
ENSG00000107130	NCS1	not	down	down	not	not	not	not	not	not
ENSG00000107282	APBA1	not	down	down	not	not	not	not	not	not
ENSG00000107404	DVL1	not	not	down	not	not	not	not	not	not
ENSG00000107954	NEURL1	not	down	down	not	not	not	not	not	not
ENSG00000108479	GALK1	not	down	down	not	not	not	not	not	not
ENSG00000108528	SLC25A11	not	down	down	not	not	not	not	not	not
ENSG00000108591	DRG2	not	not	down	not	not	not	not	down	not
ENSG00000108604	SMARCD2	not	down	down	not	not	not	not	not	not
ENSG00000108639	SYNGR2	not	down	not	not	down	not	down	down	not
ENSG00000108773	KAT2A	not	down	down	not	not	not	down	down	not
ENSG00000108788	MLX	not	down	not	not	not	not	not	not	not
ENSG00000108826	MRPL27	not	not	down	not	not	not	not	not	not
ENSG00000108829	LRRC59	not	down	down	not	not	not	not	not	not
ENSG00000108852	MPP2	not	not	down	not	not	not	not	not	not
ENSG00000109099	PMP22	not	not	down	not	not	not	not	not	not
ENSG00000109339	MAPK10	not	not	down	not	not	not	not	not	not
ENSG00000109519	GRPEL1	not	not	down	not	not	not	not	not	not
ENSG00000110047	EHD1	not	down	not	not	not	not	not	not	not
ENSG00000110066	KMT5B	not	not	down	not	not	not	not	not	not
ENSG00000110200	ANAPC15	not	down	down	not	not	not	not	not	not
ENSG00000110619	CARS1	up	down	down	not	not	down	not	down	not
ENSG00000110717	NDUFS8	not	not	down	not	not	not	not	not	not
ENSG00000110721	CHKA	not	down	not	not	not	not	not	not	not
ENSG00000111142	METAP2	not	down	not	not	down	down	not	down	not
ENSG00000111196	MAGOHB	not	not	down	not	not	not	not	not	not
ENSG00000111275	ALDH2	not	down	down	not	down	down	not	not	not
ENSG00000111667	USP5	not	down	not	not	not	not	not	not	not
ENSG00000111679	PTPN6	not	down	not	not	not	not	not	not	not
ENSG00000112029	FBXO5	not	not	down	not	not	not	not	not	not
ENSG00000112149	CD83	not	not	down	not	not	not	not	not	not
ENSG00000112245	PTP4A1	not	down	down	up	not	down	not	down	not
ENSG00000112312	GMNN	not	not	down	up	not	down	not	not	not
ENSG00000112320	SOBP	not	down	down	not	not	not	not	not	not
ENSG00000112695	COX7A2	not	not	down	not	not	down	down	down	not
ENSG00000112701	SENP6	not	not	down	not	not	not	not	not	not
ENSG00000113070	HBEGF	not	not	down	not	not	not	not	not	not
ENSG00000113240	CLK4	not	not	down	not	not	not	not	not	not
ENSG00000113552	GNPDA1	not	not	down	up	not	down	down	down	not
ENSG00000113643	RARS1	not	not	down	up	not	down	not	not	not
ENSG00000113761	ZNF346	not	down	down	not	not	not	not	not	not
ENSG00000113924	HGD	not	down	down	not	not	not	not	not	not
ENSG00000114302	PRKAR2A	not	not	down	not	not	down	down	down	not
ENSG00000114767	RRP9	not	down	down	not	down	not	not	not	not
ENSG00000115234	SNX17	not	not	down	not	not	not	not	not	not
ENSG00000115268	RPS15	not	not	down	not	not	not	not	not	not
ENSG00000115295	CLIP4	not	not	down	not	not	not	not	not	not
ENSG00000115307	AUP1	not	down	down	not	not	not	down	down	not
ENSG00000115649	CNPPD1	not	down	down	not	not	down	down	down	not
ENSG00000115738	ID2	not	not	down	up	not	not	not	not	not
ENSG00000115902	SLC1A4	not	not	down	up	not	down	not	not	not
ENSG00000116221	MRPL37	not	not	down	not	not	not	down	down	not
ENSG00000116260	QSOX1	not	not	down	not	not	down	down	down	not
ENSG00000116288	PARK7	not	not	down	not	not	not	down	down	not
ENSG00000116521	SCAMP3	not	down	down	not	not	not	not	down	not
ENSG00000116649	SRM	not	down	down	not	not	not	not	down	not
ENSG00000116670	MAD2L2	not	down	down	not	not	not	not	not	not
ENSG00000116691	MIIP	not	not	down	not	not	not	not	not	not
ENSG00000116771	AGMAT	not	down	down	not	not	not	not	not	not
ENSG00000117399	CDC20	not	down	down	not	down	down	not	not	not
ENSG00000117448	AKR1A1	not	not	down	not	not	not	not	down	not
ENSG00000117676	RPS6KA1	not	not	down	not	not	not	down	down	not
ENSG00000118197	DDX59	not	not	down	not	not	not	not	not	not
ENSG00000118873	RAB3GAP2	not	not	down	not	not	down	not	not	not
ENSG00000119041	GTF3C3	not	not	down	not	not	not	not	down	not
ENSG00000119203	CPSF3	not	down	down	not	not	down	down	down	not
ENSG00000119285	HEATR1	not	down	down	not	not	not	not	not	not
ENSG00000119522	DENND1A	not	down	down	up	not	down	down	down	not
ENSG00000120509	PDZD11	not	not	down	not	not	down	down	down	not
ENSG00000120896	SORBS3	not	down	not	not	not	not	not	not	not
ENSG00000120899	PTK2B	not	down	down	not	not	down	not	not	not
ENSG00000121067	SPOP	not	not	down	up	not	not	not	not	not
ENSG00000121152	NCAPH	not	down	down	not	not	not	not	not	not
ENSG00000121274	TENT4B	not	down	down	not	not	down	not	not	not
ENSG00000122359	ANXA11	not	not	down	not	not	down	down	down	not
ENSG00000123685	BATF3	not	not	down	not	not	not	not	not	not
ENSG00000124228	DDX27	not	down	not	not	not	not	not	not	not
ENSG00000124233	SEMG1	not	down	down	not	not	not	not	not	not
ENSG00000124422	USP22	not	down	down	not	not	not	not	not	not
ENSG00000124659	TBCC	not	not	down	not	not	not	not	not	not
ENSG00000125166	GOT2	not	down	down	not	not	not	not	not	not
ENSG00000125246	CLYBL	not	down	down	not	not	not	not	not	not
ENSG00000125378	BMP4	not	not	down	not	not	not	not	not	not
ENSG00000125454	SLC25A19	not	not	down	not	not	not	not	not	not
ENSG00000125503	PPP1R12C	not	not	down	not	not	not	not	not	not
ENSG00000125657	TNFSF9	not	not	down	not	not	down	not	not	not
ENSG00000125772	GPCPD1	not	not	down	not	not	not	not	not	not
ENSG00000125779	PANK2	not	not	down	not	down	down	not	not	not
ENSG00000125826	RBCK1	not	not	down	up	not	down	not	not	not
ENSG00000125834	STK35	not	down	down	not	not	not	not	not	not
ENSG00000126457	PRMT1	not	down	down	not	not	down	down	down	not
ENSG00000126581	BECN1	not	not	down	not	not	not	down	not	not
ENSG00000126749	EMG1	not	not	down	not	not	not	not	down	not
ENSG00000126778	SIX1	not	not	down	up	not	not	not	not	not
ENSG00000126822	PLEKHG3	not	not	down	not	not	not	not	not	not
ENSG00000126934	MAP2K2	not	not	down	not	not	not	down	down	not
ENSG00000127423	AUNIP	not	down	not	not	not	not	not	not	not
ENSG00000127616	SMARCA4	not	down	not	not	not	not	not	not	not
ENSG00000127884	ECHS1	not	down	down	not	not	not	down	down	not
ENSG00000128228	SDF2L1	not	down	down	not	not	not	down	down	not
ENSG00000128272	ATF4	not	not	down	not	not	down	not	not	not
ENSG00000128283	CDC42EP1	not	down	down	not	not	not	not	not	not
ENSG00000128563	PRKRIP1	not	down	not	not	not	not	not	not	not
ENSG00000128573	FOXP2	not	down	down	not	not	not	not	not	not
ENSG00000128585	MKLN1	not	not	down	up	not	not	not	up	not
ENSG00000128626	MRPS12	not	down	down	not	not	not	not	not	not
ENSG00000128973	CLN6	not	down	down	not	not	not	down	down	not
ENSG00000129250	KIF1C	not	down	down	not	not	not	not	down	not
ENSG00000129465	RIPK3	not	not	down	not	not	not	not	not	not
ENSG00000129559	NEDD8	not	not	down	not	not	down	down	not	not
ENSG00000130005	GAMT	not	down	down	not	not	not	not	not	not
ENSG00000130165	ELOF1	not	not	down	not	not	not	not	not	not
ENSG00000130193	THEM6	not	not	down	not	not	not	not	not	not
ENSG00000130305	NSUN5	not	down	down	not	down	down	not	not	not
ENSG00000130311	DDA1	not	down	down	not	not	not	not	not	not
ENSG00000130332	LSM7	not	down	down	not	not	not	not	not	not
ENSG00000130396	AFDN	not	not	down	not	not	not	not	not	not
ENSG00000130489	NA	not	down	down	up	not	down	not	not	not
ENSG00000130560	UBAC1	not	down	down	not	not	not	not	not	not
ENSG00000130638	ATXN10	not	down	down	not	not	down	down	down	not
ENSG00000130720	FIBCD1	not	not	down	not	not	not	not	not	not
ENSG00000130725	UBE2M	not	not	down	not	not	not	not	not	not
ENSG00000130731	METTL26	not	down	down	not	not	not	not	not	not
ENSG00000130749	ZC3H4	not	not	down	up	not	down	not	not	not
ENSG00000130764	LRRC47	not	down	down	not	not	not	not	not	not
ENSG00000130770	ATP5IF1	not	not	down	not	not	not	down	down	not
ENSG00000131016	AKAP12	not	not	down	not	not	not	not	not	not
ENSG00000131043	AAR2	not	down	down	not	not	not	not	not	not
ENSG00000131143	COX4I1	not	not	down	not	down	down	not	not	not
ENSG00000131196	NFATC1	not	not	down	not	not	not	not	not	not
ENSG00000131351	HAUS8	not	down	down	not	not	not	not	not	not
ENSG00000131378	RFTN1	not	down	down	not	not	not	not	down	not
ENSG00000131435	PDLIM4	not	down	down	not	not	not	not	not	not
ENSG00000131653	TRAF7	not	not	down	not	not	not	not	not	not
ENSG00000132199	ENOSF1	not	not	down	not	not	not	not	not	not
ENSG00000132612	VPS4A	not	not	down	not	not	not	not	not	not
ENSG00000132744	ACY3	not	not	down	not	not	not	not	not	not
ENSG00000132823	OSER1	not	down	down	not	not	down	not	not	not
ENSG00000132963	POMP	not	not	down	not	not	down	down	down	not
ENSG00000133059	DSTYK	not	down	down	not	not	not	not	not	not
ENSG00000133265	HSPBP1	not	down	down	not	not	not	down	down	not
ENSG00000133997	MED6	not	not	down	not	not	down	not	not	not
ENSG00000134684	YARS1	not	not	down	not	not	not	down	down	not
ENSG00000134690	CDCA8	not	down	down	not	down	down	not	not	not
ENSG00000134748	PRPF38A	not	not	down	not	not	down	not	not	not
ENSG00000134809	TIMM10	not	down	down	not	not	not	not	not	not
ENSG00000134905	CARS2	not	not	down	not	not	not	not	not	not
ENSG00000134917	ADAMTS8	not	down	down	not	not	not	not	not	not
ENSG00000134982	APC	not	not	down	up	not	not	not	not	not
ENSG00000135111	TBX3	not	down	down	not	not	down	not	not	not
ENSG00000135596	MICAL1	not	down	down	not	not	not	not	not	not
ENSG00000135605	TEC	not	down	down	not	not	not	not	not	not
ENSG00000135624	CCT7	not	not	down	not	not	not	down	down	not
ENSG00000135678	CPM	not	down	not	not	not	not	not	down	not
ENSG00000135835	KIAA1614	not	down	down	not	not	not	not	not	not
ENSG00000135913	USP37	not	not	down	not	not	not	not	not	not
ENSG00000135940	COX5B	not	not	down	not	not	not	not	not	not
ENSG00000136010	ALDH1L2	not	not	down	not	not	not	not	not	not
ENSG00000136026	CKAP4	not	down	down	not	not	down	down	down	not
ENSG00000136153	LMO7	not	not	down	not	not	not	not	not	not
ENSG00000136518	ACTL6A	not	down	down	not	not	not	not	not	not
ENSG00000136628	EPRS1	not	not	down	not	not	not	down	down	not
ENSG00000136699	SMPD4	not	down	down	not	down	down	down	down	not
ENSG00000136840	ST6GALNAC4	not	down	down	up	not	not	not	not	not
ENSG00000136856	SLC2A8	not	down	down	not	not	not	not	not	not
ENSG00000136930	PSMB7	not	down	down	not	not	not	down	down	not
ENSG00000136935	GOLGA1	not	down	not	not	not	not	not	not	not
ENSG00000137100	DCTN3	not	not	down	not	not	not	not	not	not
ENSG00000137133	HINT2	not	not	down	not	not	not	not	not	not
ENSG00000137288	UQCC2	not	not	down	not	not	not	down	down	not
ENSG00000137547	MRPL15	not	down	down	not	not	not	not	down	not
ENSG00000137713	PPP2R1B	not	down	down	not	not	down	not	not	not
ENSG00000137814	HAUS2	not	down	down	not	down	down	not	not	not
ENSG00000137817	PARP6	not	down	not	not	not	not	not	not	not
ENSG00000138061	CYP1B1	not	not	down	up	not	down	not	not	not
ENSG00000138074	SLC5A6	not	down	down	not	down	not	down	not	not
ENSG00000138083	SIX3	not	down	down	not	not	not	not	not	not
ENSG00000138107	ACTR1A	not	down	down	not	not	not	not	not	not
ENSG00000138964	PARVG	not	not	down	not	not	not	down	down	not
ENSG00000139132	FGD4	not	not	down	not	not	down	not	not	not
ENSG00000139180	NDUFA9	not	down	down	not	not	not	down	down	not
ENSG00000139410	SDSL	not	down	down	not	not	not	not	not	not
ENSG00000139567	ACVRL1	not	not	down	not	not	not	not	not	not
ENSG00000140044	JDP2	up	not	down	up	not	down	not	not	not
ENSG00000140319	SRP14	not	not	down	not	not	down	down	down	not
ENSG00000140451	PIF1	not	down	down	not	not	not	not	not	not
ENSG00000140479	PCSK6	not	down	down	not	not	not	not	not	not
ENSG00000141524	TMC6	not	not	down	not	not	not	not	not	not
ENSG00000141582	CBX4	not	not	down	up	not	down	not	not	not
ENSG00000141741	MIEN1	not	down	down	not	not	not	not	not	not
ENSG00000141959	PFKL	not	down	down	not	not	not	down	down	not
ENSG00000141971	MVB12A	not	not	down	not	not	not	not	not	not
ENSG00000142156	COL6A1	not	not	down	not	not	not	not	not	not
ENSG00000142168	SOD1	not	not	down	not	not	not	down	down	not
ENSG00000142347	MYO1F	not	not	down	not	not	not	not	not	not
ENSG00000142507	PSMB6	not	down	not	not	not	not	not	not	not
ENSG00000142856	ITGB3BP	not	down	down	not	not	not	not	not	not
ENSG00000143314	MRPL24	not	down	down	not	not	not	down	down	not
ENSG00000143340	FAM163A	not	not	down	not	not	not	not	not	not
ENSG00000143575	HAX1	not	not	down	not	not	not	not	not	not
ENSG00000144589	STK11IP	not	down	down	not	not	not	not	not	not
ENSG00000144647	POMGNT2	not	not	down	not	not	not	not	not	not
ENSG00000144827	ABHD10	not	not	down	not	not	not	not	not	not
ENSG00000145494	NDUFS6	not	not	down	not	not	not	not	down	not
ENSG00000145861	C1QTNF2	not	down	down	not	not	not	not	not	not
ENSG00000145916	RMND5B	not	down	down	not	not	not	not	not	not
ENSG00000146063	TRIM41	not	down	down	not	not	not	not	not	not
ENSG00000146072	TNFRSF21	not	not	down	not	down	down	not	not	not
ENSG00000146205	ANO7	not	not	down	not	not	not	not	not	not
ENSG00000146540	C7orf50	up	not	down	up	not	down	not	not	not
ENSG00000146731	CCT6A	not	not	down	not	not	not	down	down	not
ENSG00000146733	PSPH	not	not	down	up	not	down	down	not	not
ENSG00000147180	ZNF711	not	down	not	not	not	not	not	not	not
ENSG00000147206	NXF3	not	down	down	not	not	not	not	not	not
ENSG00000147649	MTDH	not	not	down	not	not	not	down	down	not
ENSG00000147684	NDUFB9	not	down	down	not	not	not	down	down	not
ENSG00000147687	TATDN1	not	down	down	not	not	not	not	not	not
ENSG00000147813	NAPRT	not	not	down	not	not	not	not	not	not
ENSG00000148187	MRRF	not	down	down	not	not	not	not	not	not
ENSG00000148334	PTGES2	not	down	down	not	not	not	not	not	not
ENSG00000148362	PAXX	not	down	down	not	not	not	not	not	not
ENSG00000148444	COMMD3	not	down	down	not	down	down	down	not	not
ENSG00000148459	PDSS1	not	down	down	not	not	not	not	not	not
ENSG00000148468	FAM171A1	not	not	down	not	not	not	not	not	not
ENSG00000148516	ZEB1	not	not	down	not	not	down	not	not	not
ENSG00000148737	TCF7L2	not	down	down	not	not	not	not	not	not
ENSG00000149150	SLC43A1	not	not	down	not	not	not	not	not	not
ENSG00000149428	HYOU1	not	not	down	not	not	not	down	down	not
ENSG00000149577	SIDT2	not	down	down	not	not	not	down	down	not
ENSG00000151474	FRMD4A	not	not	down	not	not	not	not	not	not
ENSG00000151500	THYN1	not	not	down	not	not	not	down	down	not
ENSG00000151552	QDPR	not	not	down	not	not	down	down	down	not
ENSG00000151689	INPP1	not	down	down	not	down	down	not	not	not
ENSG00000152056	AP1S3	not	down	not	not	not	not	not	not	not
ENSG00000152082	MZT2B	not	not	down	not	not	not	not	not	not
ENSG00000152439	ZNF773	not	not	down	not	not	not	not	not	not
ENSG00000153048	CARHSP1	not	down	down	not	not	not	not	not	not
ENSG00000153551	CMTM7	not	not	down	not	not	not	not	not	not
ENSG00000153574	RPIA	not	not	down	not	not	not	not	not	not
ENSG00000153815	CMIP	not	not	down	up	not	down	not	not	not
ENSG00000153904	DDAH1	not	not	down	not	not	not	not	not	not
ENSG00000154370	TRIM11	not	down	down	up	not	down	not	not	not
ENSG00000154839	SKA1	not	not	down	not	not	down	not	not	not
ENSG00000154928	EPHB1	not	not	down	not	not	not	not	not	not
ENSG00000155158	TTC39B	not	not	down	not	not	not	not	not	not
ENSG00000156411	ATP5MJ	not	not	down	not	not	not	not	not	not
ENSG00000156860	FBRS	not	down	down	not	not	not	not	not	not
ENSG00000157554	ERG	not	not	down	not	not	not	not	not	not
ENSG00000157657	ZNF618	not	down	down	not	not	not	not	not	not
ENSG00000157778	PSMG3	not	down	down	not	down	down	not	not	not
ENSG00000157916	RER1	not	down	down	not	not	not	not	not	not
ENSG00000157927	RADIL	not	down	down	not	not	not	not	not	not
ENSG00000158258	CLSTN2	not	not	down	not	not	not	not	not	not
ENSG00000158864	NDUFS2	not	not	down	not	not	down	down	down	not
ENSG00000159055	MIS18A	not	not	down	not	not	not	not	not	not
ENSG00000159199	ATP5MC1	not	down	down	not	down	down	not	not	not
ENSG00000159352	PSMD4	not	not	down	up	not	down	down	down	not
ENSG00000159423	ALDH4A1	not	not	down	not	not	not	down	down	not
ENSG00000159842	ABR	not	not	down	not	not	not	not	not	not
ENSG00000160014	CALM3	not	not	down	not	not	not	down	not	not
ENSG00000160087	UBE2J2	not	down	down	not	down	down	not	not	not
ENSG00000160256	SLX9	not	not	down	not	not	not	not	not	not
ENSG00000160345	C9orf116	not	down	down	not	not	not	not	not	not
ENSG00000160392	C19orf47	not	down	down	not	not	not	not	not	not
ENSG00000160703	NLRX1	not	not	down	not	not	not	not	not	not
ENSG00000160753	RUSC1	not	down	not	not	not	not	not	not	not
ENSG00000160957	RECQL4	not	down	down	not	not	not	not	not	not
ENSG00000162066	AMDHD2	not	down	down	not	not	not	not	not	not
ENSG00000162302	RPS6KA4	not	not	down	not	not	not	not	not	not
ENSG00000162384	CZIB	not	not	down	not	not	not	not	not	not
ENSG00000162390	ACOT11	not	not	down	not	not	not	not	not	not
ENSG00000162613	FUBP1	not	down	down	not	down	down	not	not	not
ENSG00000162757	C1orf74	not	not	down	up	not	not	not	not	not
ENSG00000162783	IER5	not	not	down	up	not	down	not	not	not
ENSG00000162882	HAAO	not	not	down	not	not	not	not	not	not
ENSG00000162910	MRPL55	not	down	down	not	not	not	not	not	not
ENSG00000163053	SLC16A14	not	down	down	not	not	not	not	not	not
ENSG00000163382	NAXE	not	down	down	not	down	down	down	down	not
ENSG00000163467	TSACC	not	not	down	not	not	not	not	not	not
ENSG00000163468	CCT3	not	not	down	not	not	down	down	down	not
ENSG00000163472	TMEM79	not	not	down	not	not	not	not	not	not
ENSG00000163482	STK36	not	down	down	not	not	not	not	not	not
ENSG00000163539	CLASP2	not	not	down	not	not	down	not	not	not
ENSG00000163624	CDS1	not	down	down	not	not	not	not	not	not
ENSG00000163704	PRRT3	not	not	down	not	not	not	not	not	not
ENSG00000163705	FANCD2OS	not	not	down	not	not	not	not	not	not
ENSG00000163832	ELP6	not	down	down	not	not	not	not	not	not
ENSG00000163909	HEYL	not	not	down	not	not	not	not	not	not
ENSG00000163913	IFT122	not	not	down	not	not	not	not	not	not
ENSG00000163935	SFMBT1	not	down	down	not	not	not	not	not	not
ENSG00000164062	APEH	not	down	down	not	not	not	not	not	not
ENSG00000164087	POC1A	not	not	down	not	not	not	not	not	not
ENSG00000164120	HPGD	not	not	down	not	not	not	not	not	not
ENSG00000164236	ANKRD33B	not	down	down	not	not	not	not	not	not
ENSG00000164465	DCBLD1	not	down	down	not	not	down	not	not	not
ENSG00000164611	PTTG1	not	down	down	not	down	down	down	down	not
ENSG00000164754	RAD21	not	not	down	up	not	down	not	not	not
ENSG00000164896	FASTK	not	down	down	not	not	not	not	not	not
ENSG00000165283	STOML2	not	not	down	not	not	not	not	not	not
ENSG00000165609	NUDT5	not	down	down	not	not	not	not	down	not
ENSG00000165782	PIP4P1	not	down	not	not	not	not	not	not	not
ENSG00000165795	NDRG2	not	down	down	not	not	not	not	not	not
ENSG00000165916	PSMC3	not	not	down	not	not	not	not	down	not
ENSG00000166024	R3HCC1L	not	down	down	not	not	not	not	not	not
ENSG00000166068	SPRED1	not	not	down	not	not	not	not	not	not
ENSG00000166123	GPT2	up	not	down	up	not	not	down	down	not
ENSG00000166136	NDUFB8	not	down	down	not	not	not	not	not	not
ENSG00000166401	SERPINB8	not	down	down	not	not	not	not	not	not
ENSG00000166426	CRABP1	not	not	down	not	not	not	not	not	not
ENSG00000166452	AKIP1	not	not	down	not	not	not	down	down	not
ENSG00000166454	ATMIN	not	not	down	not	not	not	not	not	not
ENSG00000166508	MCM7	not	down	not	not	down	not	not	down	not
ENSG00000166848	TERF2IP	not	not	down	up	not	not	not	not	not
ENSG00000166851	PLK1	not	down	down	not	not	not	not	not	not
ENSG00000167487	KLHL26	not	not	down	not	not	not	not	not	not
ENSG00000167513	CDT1	not	not	down	not	not	not	not	not	not
ENSG00000167515	TRAPPC2L	not	down	down	not	not	not	down	not	not
ENSG00000167693	NXN	not	not	down	not	not	not	not	not	not
ENSG00000167770	OTUB1	not	not	down	not	not	not	not	down	not
ENSG00000167792	NDUFV1	not	down	down	not	not	not	not	not	not
ENSG00000168137	SETD5	not	not	down	not	not	not	not	not	not
ENSG00000168283	BMI1	not	not	down	not	not	not	not	not	not
ENSG00000168439	STIP1	not	not	down	not	not	down	down	down	not
ENSG00000168476	REEP4	not	down	down	not	not	not	not	not	not
ENSG00000168487	BMP1	not	not	down	not	not	not	not	not	not
ENSG00000168528	SERINC2	not	down	down	not	not	not	not	not	not
ENSG00000168671	UGT3A2	not	down	down	not	not	not	not	not	not
ENSG00000168924	LETM1	not	down	down	not	not	not	not	not	not
ENSG00000168961	LGALS9	not	down	down	not	not	not	down	not	not
ENSG00000169084	DHRSX	not	down	down	not	not	not	not	not	not
ENSG00000169189	NSMCE1	not	not	down	not	not	not	not	not	not
ENSG00000169718	DUS1L	not	down	down	not	not	not	not	not	not
ENSG00000169727	GPS1	not	down	down	not	not	not	not	not	not
ENSG00000169738	DCXR	not	not	down	not	not	not	not	not	not
ENSG00000170100	ZNF778	not	down	down	not	not	not	not	not	not
ENSG00000170265	ZNF282	not	down	down	not	not	not	not	not	not
ENSG00000170340	B3GNT2	not	down	down	up	not	down	not	not	not
ENSG00000170430	MGMT	not	down	down	not	not	not	not	not	not
ENSG00000170545	SMAGP	not	not	down	not	not	not	not	not	not
ENSG00000170631	ZNF16	not	not	down	not	not	not	not	not	not
ENSG00000171757	LRRC34	not	down	down	not	not	not	not	not	not
ENSG00000171960	PPIH	not	down	down	not	down	down	not	not	not
ENSG00000172009	THOP1	not	down	down	not	not	not	down	not	not
ENSG00000172301	COPRS	not	not	down	not	not	not	down	down	not
ENSG00000172336	POP7	not	down	down	not	down	down	not	not	not
ENSG00000172375	C2CD2L	not	down	not	not	not	not	not	not	not
ENSG00000172500	FIBP	not	not	down	not	not	not	down	down	not
ENSG00000172965	MIR4435-2HG	not	not	down	not	not	down	not	not	not
ENSG00000173214	MFSD4B	not	down	down	not	not	not	not	not	not
ENSG00000173457	PPP1R14B	not	not	down	not	not	not	down	down	not
ENSG00000173809	TDRD12	not	not	down	not	not	not	not	not	not
ENSG00000174307	PHLDA3	not	not	down	not	not	not	not	not	not
ENSG00000174365	SNHG11	not	down	down	not	not	not	not	not	not
ENSG00000174684	B4GAT1	not	not	down	not	not	not	not	not	not
ENSG00000174886	NDUFA11	not	down	down	not	not	not	not	not	not
ENSG00000174917	MICOS13	not	not	down	not	not	not	not	not	not
ENSG00000175213	ZNF408	not	down	down	not	not	not	not	not	not
ENSG00000175334	BANF1	not	not	down	not	not	not	down	down	not
ENSG00000175416	CLTB	not	down	down	not	not	not	down	down	not
ENSG00000175581	MRPL48	not	down	down	not	not	not	not	not	not
ENSG00000175756	AURKAIP1	not	not	down	not	not	not	not	not	not
ENSG00000175906	ARL4D	not	not	down	not	not	not	not	not	not
ENSG00000176014	TUBB6	not	down	down	not	not	down	down	down	not
ENSG00000176058	TPRN	not	down	down	not	not	not	not	not	not
ENSG00000176105	YES1	not	down	down	not	not	not	not	not	not
ENSG00000176155	CCDC57	not	down	down	not	not	not	not	not	not
ENSG00000176749	CDK5R1	not	not	down	not	not	down	not	not	not
ENSG00000177352	CCDC71	not	down	down	up	not	down	not	not	not
ENSG00000177556	ATOX1	not	not	down	not	not	not	not	not	not
ENSG00000177646	ACAD9	not	not	down	not	not	not	not	not	not
ENSG00000177700	POLR2L	not	not	down	not	not	not	not	not	not
ENSG00000177830	CHID1	not	not	down	not	not	not	not	not	not
ENSG00000177873	ZNF619	not	not	down	not	not	down	not	not	not
ENSG00000178057	NDUFAF3	not	not	down	not	not	not	down	down	not
ENSG00000178741	COX5A	not	not	down	not	not	not	down	down	not
ENSG00000178773	CPNE7	not	down	down	not	not	not	not	not	not
ENSG00000178896	EXOSC4	not	down	not	not	not	not	not	not	not
ENSG00000178950	GAK	not	down	not	not	not	not	not	not	not
ENSG00000178952	TUFM	not	not	down	not	not	not	down	down	not
ENSG00000178982	EIF3K	not	not	down	not	not	not	down	down	not
ENSG00000178999	AURKB	not	down	down	not	down	down	not	not	not
ENSG00000179115	FARSA	not	down	down	not	not	down	not	not	not
ENSG00000179271	GADD45GIP1	not	not	down	not	not	not	not	not	not
ENSG00000179361	ARID3B	not	not	down	not	not	down	not	not	not
ENSG00000179673	RPRML	not	not	down	not	not	not	not	not	not
ENSG00000179943	FIZ1	not	not	down	not	not	not	not	not	not
ENSG00000179950	PUF60	not	down	down	not	not	down	not	down	not
ENSG00000180353	HCLS1	not	down	down	not	down	down	down	down	not
ENSG00000180530	NRIP1	not	not	down	up	not	not	not	not	not
ENSG00000181019	NQO1	not	down	down	not	not	not	not	not	not
ENSG00000181045	SLC26A11	not	not	down	not	not	not	not	not	not
ENSG00000181396	OGFOD3	not	down	not	not	not	not	not	not	not
ENSG00000181649	PHLDA2	up	not	down	up	not	down	not	not	not
ENSG00000181817	LSM10	not	not	down	not	not	not	not	not	not
ENSG00000181896	ZNF101	not	not	down	up	not	down	not	not	not
ENSG00000182054	IDH2	not	down	down	not	not	not	not	down	not
ENSG00000182154	MRPL41	not	not	down	not	not	not	not	not	not
ENSG00000182326	C1S	not	down	down	not	not	not	not	not	not
ENSG00000182511	FES	not	down	down	not	not	not	not	not	not
ENSG00000182687	GALR2	not	down	down	not	not	not	not	not	not
ENSG00000182872	RBM10	not	not	down	not	not	not	not	not	not
ENSG00000183011	NAA38	not	not	down	not	not	not	not	not	not
ENSG00000183049	CAMK1D	not	down	down	not	not	not	not	not	not
ENSG00000183207	RUVBL2	not	not	down	not	not	not	down	down	not
ENSG00000183617	MRPL54	not	not	down	not	not	not	not	not	not
ENSG00000183684	ALYREF	not	not	down	not	not	not	not	down	not
ENSG00000183779	ZNF703	not	not	down	not	not	not	not	not	not
ENSG00000183891	TTC32	not	down	down	not	not	down	not	not	not
ENSG00000184058	TBX1	not	down	down	not	not	not	not	not	not
ENSG00000184164	CRELD2	not	not	down	not	not	not	not	not	not
ENSG00000184216	IRAK1	not	down	down	not	not	not	not	not	not
ENSG00000184983	NDUFA6	not	not	down	not	not	not	not	down	not
ENSG00000184990	SIVA1	not	not	down	not	not	not	down	down	not
ENSG00000185504	FAAP100	not	down	down	not	not	not	not	not	not
ENSG00000185608	MRPL40	not	down	down	not	not	not	not	down	not
ENSG00000185721	DRG1	not	down	down	not	not	not	not	not	not
ENSG00000185818	NAT8L	not	down	down	not	not	not	not	not	not
ENSG00000185838	GNB1L	not	down	down	not	not	not	not	not	not
ENSG00000187122	SLIT1	not	down	down	not	not	not	not	not	not
ENSG00000187193	MT1X	not	down	down	not	down	down	not	not	not
ENSG00000187531	SIRT7	not	down	down	not	not	not	not	not	not
ENSG00000187778	MCRS1	not	down	down	not	not	not	not	not	not
ENSG00000187840	EIF4EBP1	not	not	down	not	not	not	down	down	not
ENSG00000188002		not	down	down	not	not	not	not	not	not
ENSG00000188064	WNT7B	not	down	down	up	not	down	not	not	not
ENSG00000188070	ZFTA	not	down	down	not	not	down	not	not	not
ENSG00000188130	MAPK12	not	down	down	not	not	not	not	not	not
ENSG00000188603	CLN3	not	not	down	not	not	not	not	not	not
ENSG00000188677	PARVB	not	down	down	not	down	not	not	not	not
ENSG00000188690	UROS	not	not	down	not	not	not	not	not	not
ENSG00000188938	FAM120AOS	not	not	down	not	not	not	down	not	not
ENSG00000189091	SF3B3	not	not	down	not	not	down	down	down	not
ENSG00000189159	JPT1	not	down	down	not	not	down	not	down	not
ENSG00000189362	NEMP2	not	not	down	not	not	not	not	not	not
ENSG00000196141	SPATS2L	up	not	down	not	not	down	down	not	not
ENSG00000196365	LONP1	not	not	down	not	not	not	not	not	not
ENSG00000196628	TCF4	not	not	down	not	not	not	not	not	not
ENSG00000196652	ZKSCAN5	not	not	down	up	not	not	not	not	not
ENSG00000196655	TRAPPC4	not	down	down	not	down	down	not	not	not
ENSG00000197157	SND1	not	not	down	not	down	down	down	down	not
ENSG00000197345	MRPL21	not	down	down	not	not	not	down	down	not
ENSG00000197702	PARVA	not	down	down	not	not	not	not	not	not
ENSG00000197857	ZNF44	not	not	down	not	not	not	not	not	not
ENSG00000197858	GPAA1	not	not	down	not	not	not	not	not	not
ENSG00000197879	MYO1C	not	not	down	not	not	not	not	not	not
ENSG00000197933	ZNF823	not	not	down	not	not	not	not	not	not
ENSG00000198133	TMEM229B	not	down	down	not	not	down	not	not	not
ENSG00000198356	GET3	not	not	down	not	not	not	not	not	not
ENSG00000198373	WWP2	not	down	down	not	not	not	not	not	not
ENSG00000198417	MT1F	not	not	down	not	down	down	not	not	not
ENSG00000198786	MT-ND5	not	not	down	not	not	not	not	not	not
ENSG00000198804	MT-CO1	not	not	down	not	not	not	not	not	not
ENSG00000198840	MT-ND3	not	not	down	not	not	not	not	not	not
ENSG00000198863	RUNDC1	not	not	down	up	not	down	not	not	not
ENSG00000198945	L3MBTL3	not	down	down	not	not	not	not	not	not
ENSG00000199377	RNU5F-1	not	not	down	not	not	not	not	not	not
ENSG00000201674	U3	not	down	not	not	not	not	not	not	not
ENSG00000204227	RING1	not	down	down	not	not	not	not	not	not
ENSG00000204356	NELFE	not	not	down	not	not	down	down	down	not
ENSG00000204394	VARS1	not	down	down	not	not	not	not	not	not
ENSG00000204463	BAG6	not	not	down	not	not	not	not	not	not
ENSG00000204516	MICB	not	not	down	not	not	down	not	not	not
ENSG00000204536	CCHCR1	not	not	down	not	not	not	not	not	not
ENSG00000204568	MRPS18B	not	down	down	not	not	down	not	not	not
ENSG00000204569	PPP1R10	not	not	down	not	not	down	not	not	not
ENSG00000204682	MIR1915HG	not	not	down	not	not	down	not	not	not
ENSG00000204843	DCTN1	not	not	down	not	not	not	not	not	not
ENSG00000204946	ZNF783	not	not	down	not	not	not	not	not	not
ENSG00000205629	LCMT1	not	down	not	not	not	not	not	not	not
ENSG00000205659	LIN52	not	not	down	not	not	down	not	not	not
ENSG00000205683	DPF3	not	down	down	not	not	not	not	not	not
ENSG00000205903	ZNF316	not	down	down	not	not	not	not	not	not
ENSG00000206052	DOK6	not	not	down	not	not	not	not	not	not
ENSG00000211459	MT-RNR1	not	down	down	not	not	not	not	not	not
ENSG00000212907	MT-ND4L	not	down	down	not	down	down	not	not	not
ENSG00000213080		not	not	down	not	not	not	not	not	not
ENSG00000213465	ARL2	not	not	down	not	not	not	down	down	not
ENSG00000214078	CPNE1	not	not	down	not	not	not	down	down	not
ENSG00000214253	FIS1	not	down	down	not	not	not	not	not	not
ENSG00000214796	TUBA5P	not	not	down	not	not	not	not	not	not
ENSG00000217128	FNIP1	not	down	down	up	not	down	not	not	not
ENSG00000221995	TIAF1	not	not	down	not	not	not	down	down	not
ENSG00000222724	RNU2-63P	not	down	down	not	not	not	not	not	not
ENSG00000225335		not	down	not	not	not	not	not	not	not
ENSG00000225614	ZNF469	not	down	down	not	not	not	not	not	not
ENSG00000225630	MTND2P28	not	down	down	not	not	not	not	not	not
ENSG00000226419	SLC16A1-AS1	not	down	not	not	not	not	not	not	not
ENSG00000226648	PLCG1-AS1	not	down	down	not	not	not	not	not	not
ENSG00000228624	HDAC2-AS2	not	down	down	not	not	not	not	not	not
ENSG00000228887	EEF1DP1	not	not	down	not	not	not	not	not	not
ENSG00000229444	ST3GAL3-AS1	not	down	down	not	not	not	not	not	not
ENSG00000229715	EEF1DP3	not	down	down	not	not	not	not	not	not
ENSG00000230783	RPS3AP13	not	not	down	not	not	not	not	not	not
ENSG00000232119	MCTS1	not	not	down	not	not	not	down	down	not
ENSG00000233927	RPS28	not	not	down	not	down	down	not	not	not
ENSG00000234127	TRIM26	not	down	down	not	down	down	not	not	not
ENSG00000234222	LIX1L-AS1	not	not	down	not	not	not	not	not	not
ENSG00000235961	PNMA6A	not	down	down	not	not	not	not	not	not
ENSG00000236404	VLDLR-AS1	not	not	down	up	not	not	not	not	not
ENSG00000239672	NME1	not	down	down	not	not	not	down	down	not
ENSG00000239719		not	down	down	not	not	not	not	not	not
ENSG00000240065	PSMB9	not	down	down	not	down	down	not	not	not
ENSG00000241399	CD302	not	not	down	not	not	not	not	not	not
ENSG00000241553	ARPC4	not	not	down	not	not	down	down	down	not
ENSG00000241839	PLEKHO2	not	not	down	up	not	not	not	not	not
ENSG00000241923	RPL14P3	not	not	down	not	not	not	not	not	not
ENSG00000242294	STAG3L5P	not	down	down	not	not	not	not	not	not
ENSG00000242372	EIF6	not	down	down	not	not	not	not	down	not
ENSG00000242802	AP5Z1	not	down	down	not	not	not	not	not	not
ENSG00000243335	KCTD7	not	not	down	not	not	not	not	not	not
ENSG00000243449	C4orf48	not	not	down	not	not	not	not	not	not
ENSG00000244187	TMEM141	not	down	down	not	not	not	not	not	not
ENSG00000248008	NRAV	not	down	down	not	not	not	not	not	not
ENSG00000248049	UBA6-DT	not	not	down	not	not	not	not	not	not
ENSG00000250479	CHCHD10	not	down	down	not	not	not	down	down	not
ENSG00000253710	ALG11	not	down	down	not	not	not	not	not	not
ENSG00000254470	AP5B1	not	down	not	not	not	not	not	not	not
ENSG00000256269	HMBS	not	down	down	not	not	not	not	not	not
ENSG00000257159		not	not	down	not	not	not	not	not	not
ENSG00000260853		not	not	down	not	not	not	not	not	not
ENSG00000261236	BOP1	not	down	down	not	not	not	not	down	not
ENSG00000261373	VPS9D1-AS1	not	down	down	not	not	not	not	not	not
ENSG00000262814	MRPL12	not	down	down	not	not	not	not	not	not
ENSG00000263105		not	down	down	not	not	not	not	not	not
ENSG00000265241	RBM8A	not	not	down	not	not	down	down	down	not
ENSG00000266469		not	not	down	not	not	not	not	not	not
ENSG00000269667		not	not	down	not	not	not	not	not	not
ENSG00000269688		not	down	down	not	not	not	not	not	not
ENSG00000272779		not	down	down	not	not	not	not	not	not
ENSG00000273314		not	down	not	not	not	not	not	not	not
ENSG00000273568		not	down	down	not	not	not	not	not	not
ENSG00000275342	PRAG1	not	not	down	up	not	not	not	not	not
ENSG00000275700	AATF	not	not	down	not	not	not	not	not	not
ENSG00000275713	H2BC9	not	down	down	not	not	not	not	not	not
ENSG00000276234	TADA2A	not	down	down	not	not	not	not	not	not
ENSG00000278970	HEIH	not	down	down	not	not	not	not	not	not
ENSG00000279516	FAM230C	not	down	down	not	not	not	not	not	not
ENSG00000280067		not	not	down	not	not	not	not	not	not

## Sheet: Regulation_Cluster5_DGE
ensembl_gene_id	external_gene_name	AH vs. N DGE	CH vs. N DGE	CH vs. AH DGE	AH vs. N DDNS	CH vs. N DDNS	CH vs. AH DDNS	AH vs. N DSR	CH vs. N DSR	CH vs. AH DSR
ENSG00000001084	GCLC	not	down	not	not	not	not	not	not	not
ENSG00000004534	RBM6	not	down	not	not	not	not	not	not	not
ENSG00000005189	REXO5	not	down	down	not	not	not	down	not	not
ENSG00000005194	CIAPIN1	not	down	not	not	not	not	not	not	not
ENSG00000006453	BAIAP2L1	not	down	not	not	not	not	not	not	not
ENSG00000006611	USH1C	not	down	down	not	down	down	not	not	not
ENSG00000006652	IFRD1	not	down	not	not	not	not	not	not	not
ENSG00000007376	RPUSD1	not	down	not	not	not	not	not	not	not
ENSG00000007392	LUC7L	not	down	not	not	down	not	not	not	not
ENSG00000007968	E2F2	not	down	down	not	not	not	not	not	not
ENSG00000008283	CYB561	not	down	down	not	not	not	not	not	not
ENSG00000008441	NFIX	not	down	not	not	not	not	not	not	not
ENSG00000009950	MLXIPL	not	down	not	not	not	not	not	not	not
ENSG00000010295	IFFO1	down	down	not	not	not	not	not	not	not
ENSG00000010319	SEMA3G	down	not	not	not	not	not	not	not	not
ENSG00000011114	BTBD7	not	down	not	not	not	not	not	not	not
ENSG00000011260	UTP18	not	down	not	not	not	not	not	not	not
ENSG00000016402	IL20RA	not	down	not	not	not	not	not	not	not
ENSG00000017483	SLC38A5	not	down	not	not	not	not	not	not	not
ENSG00000025156	HSF2	not	down	not	not	not	down	not	not	not
ENSG00000025708	TYMP	not	down	not	not	not	not	not	not	not
ENSG00000028310	BRD9	not	down	not	not	down	not	not	not	not
ENSG00000033011	ALG1	not	down	not	not	not	not	down	down	not
ENSG00000033800	PIAS1	not	down	not	not	not	not	not	not	not
ENSG00000039560	RAI14	not	down	down	not	down	down	not	not	not
ENSG00000041802	LSG1	not	down	not	not	not	not	not	not	not
ENSG00000042286	AIFM2	not	down	not	not	not	not	not	not	not
ENSG00000046653	GPM6B	not	down	down	not	not	not	not	not	not
ENSG00000053918	KCNQ1	down	not	not	not	not	not	not	not	not
ENSG00000055130	CUL1	not	down	not	not	not	not	not	not	not
ENSG00000055483	USP36	not	down	not	not	not	not	not	not	not
ENSG00000056998	GYG2	not	down	not	not	not	not	not	not	not
ENSG00000058056	USP13	not	down	down	not	not	not	not	not	not
ENSG00000065060	UHRF1BP1	not	down	not	not	not	not	not	not	not
ENSG00000065548	ZC3H15	not	down	not	not	not	not	not	not	not
ENSG00000065559	MAP2K4	not	down	not	not	not	not	not	not	not
ENSG00000065802	ASB1	not	down	down	not	not	not	not	not	not
ENSG00000066117	SMARCD1	not	down	not	not	not	not	not	not	not
ENSG00000067445	TRO	not	down	not	not	not	not	not	not	not
ENSG00000067533	RRP15	down	down	not	not	not	not	not	not	not
ENSG00000068878	PSME4	not	down	not	not	not	not	down	down	not
ENSG00000069482	GAL	not	down	not	not	not	not	not	not	not
ENSG00000070423	RNF126	down	not	not	not	not	not	not	not	not
ENSG00000071894	CPSF1	not	down	not	not	not	not	not	not	not
ENSG00000072274	TFRC	down	not	up	not	not	not	not	not	not
ENSG00000072778	ACADVL	not	down	not	not	not	not	not	not	not
ENSG00000074603	DPP8	down	down	not	not	not	not	not	not	not
ENSG00000074964	ARHGEF10L	not	down	not	not	not	not	not	not	not
ENSG00000075131	TIPIN	not	down	not	not	not	not	not	not	not
ENSG00000075340	ADD2	not	down	not	not	not	not	not	not	not
ENSG00000075702	WDR62	not	down	not	not	not	not	not	not	not
ENSG00000075914	EXOSC7	not	down	down	not	not	not	not	not	not
ENSG00000076248	UNG	not	down	not	not	down	down	not	not	not
ENSG00000080839	RBL1	not	down	not	not	not	not	not	not	not
ENSG00000081692	JMJD4	not	down	not	not	not	not	not	not	not
ENSG00000085840	ORC1	not	down	not	not	not	not	not	not	not
ENSG00000085872	CHERP	not	down	not	not	not	not	not	not	not
ENSG00000086475	SEPHS1	not	down	not	not	not	not	not	not	not
ENSG00000087008	ACOX3	not	down	not	not	not	not	not	not	not
ENSG00000087074	PPP1R15A	not	down	down	not	down	not	not	not	not
ENSG00000087077	TRIP6	not	down	not	not	not	not	not	not	not
ENSG00000087263	OGFOD1	not	down	not	not	not	not	not	not	not
ENSG00000087266	SH3BP2	down	down	not	not	not	not	not	not	not
ENSG00000087586	AURKA	not	down	down	up	not	down	not	not	not
ENSG00000089280	FUS	not	down	down	not	down	not	down	down	not
ENSG00000090061	CCNK	not	down	down	not	not	not	not	not	not
ENSG00000090263	MRPS33	not	down	down	not	not	not	down	down	not
ENSG00000090659	CD209	not	down	not	not	not	not	not	not	not
ENSG00000094804	CDC6	not	down	not	not	down	down	not	not	not
ENSG00000095564	BTAF1	not	down	not	not	not	not	not	not	not
ENSG00000096968	JAK2	not	down	not	not	not	not	not	not	not
ENSG00000099622	CIRBP	down	down	not	not	down	not	not	not	not
ENSG00000099899	TRMT2A	not	down	not	not	not	not	not	not	not
ENSG00000100139	MICALL1	not	down	down	not	not	not	not	not	not
ENSG00000100162	CENPM	not	down	not	not	not	not	down	down	not
ENSG00000100258	LMF2	not	down	not	not	not	not	not	not	not
ENSG00000100281	HMGXB4	not	down	not	not	not	not	not	not	not
ENSG00000100294	MCAT	not	down	not	not	not	not	not	not	not
ENSG00000100335	MIEF1	not	down	not	not	not	not	not	not	not
ENSG00000100347	SAMM50	not	down	not	not	not	not	not	not	not
ENSG00000100372	SLC25A17	down	not	not	not	not	not	not	not	not
ENSG00000100416	TRMU	not	down	not	not	not	not	not	not	not
ENSG00000100418	DESI1	not	down	not	not	not	not	not	not	not
ENSG00000100483	VCPKMT	not	down	not	not	down	not	not	not	not
ENSG00000100644	HIF1A	down	down	not	not	not	not	not	not	not
ENSG00000101003	GINS1	not	down	not	not	not	not	not	not	not
ENSG00000101146	RAE1	not	down	down	not	not	down	not	not	not
ENSG00000101311	FERMT1	not	down	not	not	not	not	not	not	not
ENSG00000101346	POFUT1	not	down	not	not	not	not	not	not	not
ENSG00000101361	NOP56	not	down	not	not	not	not	not	down	not
ENSG00000101365	IDH3B	not	down	not	not	not	not	not	not	not
ENSG00000101391	CDK5RAP1	not	down	not	not	not	not	not	not	not
ENSG00000101412	E2F1	not	down	not	not	not	not	not	not	not
ENSG00000101811	CSTF2	not	down	not	not	not	not	not	not	not
ENSG00000103021	CCDC113	not	down	not	not	not	not	not	not	not
ENSG00000103199	ZNF500	not	down	not	not	not	not	up	not	not
ENSG00000103249	CLCN7	not	down	not	not	not	not	not	not	not
ENSG00000103326	CAPN15	not	down	not	not	down	not	not	not	not
ENSG00000103343	ZNF174	not	down	not	not	not	not	not	not	not
ENSG00000103995	CEP152	not	down	not	not	down	down	not	not	not
ENSG00000104356	POP1	not	down	not	not	not	not	not	not	not
ENSG00000104524	PYCR3	not	down	not	not	not	not	not	not	not
ENSG00000105173	CCNE1	not	down	down	not	not	down	not	not	not
ENSG00000105486	LIG1	not	down	not	not	not	not	not	not	not
ENSG00000105576	TNPO2	down	down	down	not	down	not	not	not	not
ENSG00000105607	GCDH	not	down	not	not	not	not	not	not	not
ENSG00000105676	ARMC6	not	down	not	not	not	down	not	not	not
ENSG00000105854	PON2	not	down	not	not	not	not	not	not	not
ENSG00000106077	ABHD11	not	down	not	not	not	not	not	not	not
ENSG00000106246	PTCD1	not	down	not	not	not	not	not	not	not
ENSG00000106459	NRF1	not	down	not	not	not	not	not	not	not
ENSG00000106462	EZH2	not	down	down	not	down	not	not	not	not
ENSG00000107249	GLIS3	not	down	not	not	not	not	not	not	not
ENSG00000107672	NSMCE4A	not	down	not	not	not	not	not	not	not
ENSG00000107719	PALD1	not	down	down	not	not	not	not	not	not
ENSG00000107815	TWNK	down	down	not	not	not	not	not	not	not
ENSG00000107937	GTPBP4	not	down	not	not	not	not	not	not	not
ENSG00000108344	PSMD3	not	down	not	not	down	not	down	down	not
ENSG00000108578	BLMH	not	down	not	not	not	not	down	down	not
ENSG00000108784	NAGLU	not	down	not	not	not	not	not	not	not
ENSG00000109920	FNBP4	not	down	not	not	not	not	not	up	not
ENSG00000110074	FOXRED1	not	down	down	not	not	not	not	not	not
ENSG00000110090	CPT1A	not	down	not	not	not	not	down	down	not
ENSG00000110107	PRPF19	not	down	not	not	not	not	not	down	not
ENSG00000110455	ACCS	not	down	not	not	not	not	not	not	not
ENSG00000110911	SLC11A2	down	down	not	not	not	not	not	not	not
ENSG00000111305	GSG1	not	down	not	not	not	not	not	not	not
ENSG00000111641	NOP2	down	down	not	not	not	not	not	not	not
ENSG00000111834	RSPH4A	not	down	not	not	not	not	not	not	not
ENSG00000112118	MCM3	not	down	not	not	not	not	down	not	not
ENSG00000112144	CILK1	not	down	not	not	not	not	not	not	not
ENSG00000112218	GPR63	down	down	not	not	not	not	not	not	not
ENSG00000112238	PRDM13	not	down	not	not	not	not	not	not	not
ENSG00000112365	ZBTB24	not	down	not	not	not	not	not	not	not
ENSG00000112473	SLC39A7	not	down	not	not	not	not	down	down	not
ENSG00000112578	BYSL	not	down	not	not	not	not	not	not	not
ENSG00000113211	PCDHB6	not	down	not	not	not	not	not	not	not
ENSG00000113296	THBS4	not	down	not	not	not	not	not	not	not
ENSG00000113494	PRLR	not	down	not	not	not	not	not	not	not
ENSG00000113645	WWC1	not	down	not	not	not	not	not	not	not
ENSG00000113758	DBN1	not	down	not	not	not	not	down	down	not
ENSG00000114030	KPNA1	not	down	not	not	not	not	not	not	not
ENSG00000114054	PCCB	not	down	not	not	not	not	not	not	not
ENSG00000115507	OTX1	not	down	not	not	not	not	not	not	not
ENSG00000115526	CHST10	not	down	not	not	not	not	not	not	not
ENSG00000115568	ZNF142	not	down	not	not	not	not	not	not	not
ENSG00000115946	PNO1	not	down	not	not	not	not	not	not	not
ENSG00000116016	EPAS1	not	down	not	not	down	not	not	not	not
ENSG00000116120	FARSB	not	down	down	not	not	not	not	not	not
ENSG00000116353	MECR	not	down	down	not	not	not	not	not	not
ENSG00000116729	WLS	not	down	not	not	down	not	not	not	not
ENSG00000116786	PLEKHM2	not	down	not	not	not	not	not	not	not
ENSG00000116990	MYCL	not	down	not	not	not	not	not	not	not
ENSG00000117013	KCNQ4	not	down	not	not	not	not	not	not	not
ENSG00000117411	B4GALT2	not	down	down	not	not	not	down	down	not
ENSG00000117594	HSD11B1	not	down	down	not	down	not	not	not	not
ENSG00000117751	PPP1R8	not	down	down	not	not	down	not	not	not
ENSG00000118900	UBN1	not	down	not	not	not	not	not	not	not
ENSG00000119547	ONECUT2	not	down	not	not	down	not	not	not	not
ENSG00000119599	DCAF4	down	down	not	not	not	not	not	not	not
ENSG00000119705	SLIRP	not	down	not	not	not	not	down	down	not
ENSG00000119969	HELLS	not	down	not	not	down	not	not	down	not
ENSG00000120254	MTHFD1L	not	down	down	not	not	not	not	not	not
ENSG00000120334	CENPL	not	down	not	not	not	not	not	not	not
ENSG00000120662	MTRF1	not	down	not	not	not	not	not	not	not
ENSG00000120913	PDLIM2	not	down	not	not	not	not	not	not	not
ENSG00000120942	UBIAD1	down	not	not	not	not	not	not	not	not
ENSG00000121075	TBX4	not	down	not	not	not	not	not	not	not
ENSG00000121390	PSPC1	not	down	not	not	not	not	not	not	not
ENSG00000122140	MRPS2	not	down	not	not	not	not	up	not	not
ENSG00000122515	ZMIZ2	not	down	not	not	not	not	not	down	not
ENSG00000122912	SLC25A16	not	down	not	not	not	not	not	not	not
ENSG00000122965	RBM19	not	down	not	not	not	not	not	not	not
ENSG00000122966	CIT	not	down	not	not	down	not	not	not	not
ENSG00000122971	ACADS	not	down	not	not	not	not	not	not	not
ENSG00000123064	DDX54	not	down	down	not	not	not	down	down	not
ENSG00000123136	DDX39A	not	down	down	not	not	not	not	not	not
ENSG00000123411	IKZF4	not	down	not	not	not	not	not	not	not
ENSG00000123737	EXOSC9	not	down	down	not	down	not	not	not	not
ENSG00000123836	PFKFB2	not	down	not	not	not	not	not	not	not
ENSG00000123992	DNPEP	not	down	not	not	not	not	not	not	not
ENSG00000124193	SRSF6	not	down	not	not	down	not	not	not	not
ENSG00000124217	MOCS3	not	down	not	not	not	not	not	not	not
ENSG00000125445	MRPS7	not	down	down	not	not	not	not	not	not
ENSG00000125450	NUP85	not	down	not	not	not	not	down	down	not
ENSG00000125630	POLR1B	down	down	not	not	not	not	not	not	not
ENSG00000125775	SDCBP2	not	down	not	not	not	not	not	not	not
ENSG00000125835	SNRPB	not	down	down	not	down	down	down	down	not
ENSG00000125877	ITPA	not	down	not	not	not	not	down	down	not
ENSG00000125901	MRPS26	not	down	not	not	not	not	not	not	not
ENSG00000125962	ARMCX5	not	down	not	up	not	not	not	not	not
ENSG00000125970	RALY	not	down	not	not	not	not	not	not	not
ENSG00000126067	PSMB2	not	down	not	not	not	not	not	not	not
ENSG00000126214	KLC1	not	down	not	not	not	not	not	not	not
ENSG00000126602	TRAP1	not	down	down	not	not	not	down	down	not
ENSG00000127191	TRAF2	not	down	not	not	not	not	not	not	not
ENSG00000128191	DGCR8	down	down	not	not	not	not	not	not	not
ENSG00000129351	ILF3	not	down	not	not	not	not	not	not	not
ENSG00000129993	CBFA2T3	down	not	not	not	not	not	not	not	not
ENSG00000130299	GTPBP3	not	down	not	not	not	not	not	not	not
ENSG00000130706	ADRM1	not	down	not	not	not	not	not	not	not
ENSG00000130748	TMEM160	not	down	down	not	not	not	not	not	not
ENSG00000130810	PPAN	not	down	not	not	not	not	not	not	not
ENSG00000130844	ZNF331	down	down	not	not	not	not	not	not	not
ENSG00000131148	EMC8	not	down	not	not	not	not	not	not	not
ENSG00000131467	PSME3	not	down	not	not	down	not	not	not	not
ENSG00000131584	ACAP3	down	not	not	not	not	not	not	not	not
ENSG00000131779	PEX11B	not	down	not	not	not	not	not	not	not
ENSG00000132141	CCT6B	not	down	not	not	not	not	not	not	not
ENSG00000132300	PTCD3	not	down	not	not	not	not	not	not	not
ENSG00000132361	CLUH	not	down	not	not	not	not	not	not	not
ENSG00000132423	COQ3	not	down	not	not	not	not	not	not	not
ENSG00000132434	LANCL2	not	down	not	not	not	not	not	not	not
ENSG00000132467	UTP3	down	not	not	not	not	not	not	not	not
ENSG00000132522	GPS2	not	down	down	not	not	not	not	not	not
ENSG00000132603	NIP7	down	down	not	down	not	not	not	not	not
ENSG00000132716	DCAF8	not	down	not	not	not	not	not	not	not
ENSG00000132768	DPH2	not	down	not	not	not	not	down	down	not
ENSG00000133105	RXFP2	not	down	not	not	not	not	not	not	not
ENSG00000133119	RFC3	not	down	not	not	not	not	not	not	not
ENSG00000133169	BEX1	not	down	down	not	down	not	not	not	not
ENSG00000133315	MACROD1	not	down	not	not	not	not	not	not	not
ENSG00000133619	KRBA1	not	down	not	not	not	not	not	not	not
ENSG00000133863	TEX15	not	down	down	not	not	not	not	not	not
ENSG00000134283	PPHLN1	not	down	not	not	not	not	down	not	not
ENSG00000134574	DDB2	not	down	not	not	not	not	not	not	not
ENSG00000135040	NAA35	not	down	not	not	not	not	not	not	not
ENSG00000135297	MTO1	down	not	not	not	not	not	not	not	not
ENSG00000135451	TROAP	not	down	not	not	not	not	not	not	not
ENSG00000135454	B4GALNT1	not	down	not	not	not	not	not	not	not
ENSG00000135617	PRADC1	not	down	not	not	not	not	not	not	not
ENSG00000136463	TACO1	not	down	down	not	not	not	not	not	not
ENSG00000136877	FPGS	not	down	not	not	not	not	not	not	not
ENSG00000137070	IL11RA	not	down	not	not	not	not	not	not	not
ENSG00000137135	ARHGEF39	not	down	not	not	not	not	not	not	not
ENSG00000137166	FOXP4	not	down	not	not	not	not	not	not	not
ENSG00000137168	PPIL1	not	down	not	not	not	not	not	not	not
ENSG00000137486	ARRB1	not	down	not	not	not	not	not	not	not
ENSG00000137700	SLC37A4	down	not	not	not	not	not	not	not	not
ENSG00000137944	KYAT3	down	not	up	not	not	not	not	not	not
ENSG00000138381	ASNSD1	not	down	not	not	down	not	not	not	not
ENSG00000138685	FGF2	not	down	not	not	not	not	not	not	not
ENSG00000138944	SHISAL1	not	down	not	not	not	not	not	not	not
ENSG00000139405	RITA1	not	down	not	not	not	not	not	not	not
ENSG00000139718	SETD1B	down	down	not	not	not	not	not	not	not
ENSG00000139737	SLAIN1	not	down	not	not	not	not	not	not	not
ENSG00000139998	RAB15	not	down	not	not	not	not	not	not	not
ENSG00000140365	COMMD4	not	down	not	not	not	not	down	not	not
ENSG00000140650	PMM2	not	down	not	not	not	not	not	not	not
ENSG00000140853	NLRC5	not	down	not	not	down	not	not	not	not
ENSG00000140983	RHOT2	not	down	down	not	not	not	down	down	not
ENSG00000141076	UTP4	not	down	down	not	not	not	not	not	not
ENSG00000141295	SCRN2	not	down	not	not	not	not	not	not	not
ENSG00000141384	TAF4B	not	down	not	not	not	not	not	not	not
ENSG00000141391	PRELID3A	not	down	not	not	not	not	not	not	not
ENSG00000141424	SLC39A6	not	down	not	not	not	not	not	not	not
ENSG00000141569	TRIM65	down	not	not	not	not	not	not	not	not
ENSG00000141873	SLC39A3	not	down	not	not	not	not	not	not	not
ENSG00000141905	NFIC	not	down	not	not	not	not	not	not	not
ENSG00000141985	SH3GL1	not	down	not	not	not	not	not	not	not
ENSG00000142230	SAE1	not	down	not	not	down	down	down	down	not
ENSG00000142252	GEMIN7	not	down	not	not	not	not	not	not	not
ENSG00000142528	ZNF473	not	down	down	not	not	not	not	not	not
ENSG00000143294	PRCC	down	not	not	not	not	not	not	not	not
ENSG00000143322	ABL2	not	down	not	not	not	not	not	not	not
ENSG00000143643	TTC13	not	down	not	not	not	not	not	not	not
ENSG00000143851	PTPN7	not	down	not	not	not	not	not	not	not
ENSG00000143942	CHAC2	not	down	not	not	not	not	down	down	not
ENSG00000144120	TMEM177	not	down	not	not	not	not	not	not	not
ENSG00000144136	SLC20A1	not	down	not	not	not	not	not	not	not
ENSG00000144355	DLX1	not	down	not	not	not	not	not	not	not
ENSG00000144504	ANKMY1	not	down	not	not	not	not	not	not	not
ENSG00000144580	CNOT9	not	down	not	not	not	down	not	not	not
ENSG00000145241	CENPC	not	down	not	not	not	not	not	not	not
ENSG00000145506	NKD2	not	down	down	not	not	not	not	not	not
ENSG00000146250	PRSS35	not	down	not	not	not	not	not	not	not
ENSG00000146263	MMS22L	not	down	not	not	not	not	not	not	not
ENSG00000146410	MTFR2	not	down	not	not	down	down	not	not	not
ENSG00000146701	MDH2	not	down	not	not	not	not	down	down	not
ENSG00000146828	SLC12A9	not	down	not	not	not	not	not	not	not
ENSG00000147255	IGSF1	not	down	not	not	not	not	not	not	not
ENSG00000147853	AK3	not	down	not	not	not	not	down	down	not
ENSG00000148291	SURF2	not	down	not	not	not	not	not	not	not
ENSG00000148308	GTF3C5	not	down	down	not	not	not	not	not	not
ENSG00000148341	SH3GLB2	not	down	down	not	not	not	not	not	not
ENSG00000148803	FUOM	not	down	down	not	not	not	not	not	not
ENSG00000149480	MTA2	not	down	not	not	not	not	not	not	not
ENSG00000149658	YTHDF1	down	down	not	not	down	not	not	not	not
ENSG00000151012	SLC7A11	not	down	down	not	down	down	not	not	not
ENSG00000151376	ME3	not	down	not	not	not	not	not	not	not
ENSG00000151725	CENPU	not	down	down	not	not	not	not	not	not
ENSG00000152117	SMPD4BP	not	down	down	not	down	not	not	not	not
ENSG00000152193	OBI1	not	down	not	not	not	down	not	not	not
ENSG00000152700	SAR1B	not	down	not	not	down	not	not	not	not
ENSG00000152795	HNRNPDL	not	down	not	not	down	down	not	not	not
ENSG00000153406	NMRAL1	not	down	not	not	not	not	not	not	not
ENSG00000153879	CEBPG	not	down	not	not	not	not	not	not	not
ENSG00000154620	TMSB4Y	not	down	not	not	not	not	not	not	not
ENSG00000154743	TSEN2	not	down	not	not	not	not	not	not	not
ENSG00000155287	SLC25A28	not	down	not	not	not	not	not	not	not
ENSG00000155846	PPARGC1B	down	down	not	down	down	not	not	not	not
ENSG00000156398	SFXN2	not	down	down	not	not	not	not	not	not
ENSG00000156504	PABIR2	not	down	not	not	not	down	not	not	not
ENSG00000156521	TYSND1	not	down	not	not	not	not	not	not	not
ENSG00000156709	AIFM1	not	down	not	not	not	not	not	not	not
ENSG00000156853	ZNF689	not	down	not	not	not	not	not	not	not
ENSG00000156873	PHKG2	not	down	not	not	not	not	not	not	not
ENSG00000156983	BRPF1	not	down	down	not	not	not	not	not	not
ENSG00000157617	C2CD2	not	down	not	not	not	not	not	not	not
ENSG00000158186	MRAS	not	down	down	not	not	not	not	not	not
ENSG00000158526	TSR2	not	down	not	not	not	not	down	not	not
ENSG00000158545	ZC3H18	not	down	not	not	not	not	not	not	not
ENSG00000158863	FHIP2B	not	down	not	not	not	not	not	not	not
ENSG00000159259	CHAF1B	not	down	not	not	not	not	not	not	not
ENSG00000160075	SSU72	not	down	not	not	not	not	not	not	not
ENSG00000160193	WDR4	not	down	down	not	not	not	not	not	not
ENSG00000160208	RRP1B	down	down	not	not	not	not	not	not	not
ENSG00000160214	RRP1	not	down	not	not	not	not	not	not	not
ENSG00000160439	RDH13	not	down	not	not	not	not	not	not	not
ENSG00000160563	MED27	not	down	down	not	not	down	not	not	not
ENSG00000160688	FLAD1	not	down	not	not	not	not	not	not	not
ENSG00000160783	PMF1	not	down	not	not	not	not	not	not	not
ENSG00000160953	PWWP3A	not	down	down	not	not	not	not	not	not
ENSG00000161547	SRSF2	down	down	not	not	down	not	down	down	not
ENSG00000161647	MPP3	not	down	down	not	not	not	not	not	not
ENSG00000161911	TREML1	down	down	not	not	not	not	not	not	not
ENSG00000161956	SENP3	not	down	not	not	not	not	not	not	not
ENSG00000161996	WDR90	not	down	down	not	not	not	not	not	not
ENSG00000162063	CCNF	not	down	not	not	not	not	not	not	not
ENSG00000162231	NXF1	not	down	not	not	not	not	not	not	not
ENSG00000162377	COA7	down	down	not	not	not	not	not	not	not
ENSG00000163002	NUP35	not	down	not	not	not	down	not	not	not
ENSG00000163050	COQ8A	down	not	not	not	not	not	not	not	not
ENSG00000163132	MSX1	not	down	not	not	not	not	not	not	not
ENSG00000163257	DCAF16	not	down	not	not	not	not	not	not	not
ENSG00000163430	FSTL1	not	down	down	not	not	not	not	not	not
ENSG00000163528	CHCHD4	not	down	not	not	not	not	not	not	not
ENSG00000163684	RPP14	not	down	not	not	not	not	not	not	not
ENSG00000163781	TOPBP1	not	down	down	not	down	down	not	not	not
ENSG00000163811	WDR43	not	down	not	not	not	not	not	not	not
ENSG00000163945	UVSSA	not	down	not	not	not	not	not	not	not
ENSG00000164045	CDC25A	not	down	not	not	not	not	not	not	not
ENSG00000164048	ZNF589	not	down	not	not	not	not	not	not	not
ENSG00000164338	UTP15	down	down	not	not	not	not	not	not	not
ENSG00000164535	DAGLB	not	down	not	not	not	not	not	not	not
ENSG00000164548	TRA2A	not	down	not	not	not	not	not	not	not
ENSG00000164877	MICALL2	not	down	not	not	not	not	not	not	not
ENSG00000164880	INTS1	not	down	not	not	not	not	not	not	not
ENSG00000164920	OSR2	not	down	down	not	down	down	not	not	not
ENSG00000164933	SLC25A32	down	down	not	not	not	not	not	not	not
ENSG00000164970	FAM219A	not	down	not	not	not	not	not	not	not
ENSG00000165140	FBP1	not	down	down	not	not	not	not	not	not
ENSG00000165238	WNK2	not	down	not	not	not	not	not	not	not
ENSG00000165271	NOL6	down	down	not	down	not	not	not	not	not
ENSG00000165300	SLITRK5	not	down	not	not	not	down	not	not	not
ENSG00000165626	BEND7	not	down	not	not	not	not	not	not	not
ENSG00000165684	SNAPC4	not	down	not	not	not	not	not	not	not
ENSG00000165688	PMPCA	not	down	not	not	not	not	not	not	not
ENSG00000165689	ENTR1	down	not	not	not	not	not	not	not	not
ENSG00000165724	ZMYND19	not	down	not	not	not	not	not	not	not
ENSG00000165732	DDX21	not	down	not	not	down	not	not	not	not
ENSG00000165792	METTL17	not	down	not	down	not	not	not	not	not
ENSG00000166025	AMOTL1	not	down	down	not	not	not	not	not	not
ENSG00000166086	JAM3	not	down	not	not	not	not	not	not	not
ENSG00000166133	RPUSD2	not	down	not	not	not	not	not	not	not
ENSG00000166166	TRMT61A	not	down	not	not	not	not	not	not	not
ENSG00000166888	STAT6	not	down	not	not	down	not	not	not	not
ENSG00000166912	MTMR10	not	down	not	not	not	not	not	not	not
ENSG00000167088	SNRPD1	not	down	not	not	not	down	not	not	not
ENSG00000167280	ENGASE	not	down	not	not	not	not	not	not	not
ENSG00000167333	TRIM68	not	down	not	not	not	not	not	not	not
ENSG00000167378	IRGQ	down	not	not	not	not	not	not	not	not
ENSG00000167491	GATAD2A	down	not	not	not	not	not	not	not	not
ENSG00000167637	ZNF283	down	not	not	not	not	not	not	not	not
ENSG00000167670	CHAF1A	not	down	not	not	not	not	not	down	not
ENSG00000167700	MFSD3	not	down	not	not	not	not	not	not	not
ENSG00000167994	RAB3IL1	not	down	not	not	not	not	not	not	not
ENSG00000168038	ULK4	not	down	not	not	not	not	not	not	not
ENSG00000168066	SF1	not	down	down	not	down	not	not	down	not
ENSG00000168096	ANKS3	down	down	not	not	not	not	not	not	not
ENSG00000168389	MFSD2A	not	down	down	not	not	not	not	not	not
ENSG00000168488	ATXN2L	not	down	down	not	down	not	not	not	not
ENSG00000168765	GSTM4	not	down	not	not	not	not	not	not	not
ENSG00000168803	ADAL	not	down	down	not	not	not	not	not	not
ENSG00000169016	E2F6	down	down	not	not	not	not	not	not	not
ENSG00000169087	HSPBAP1	not	down	not	not	not	not	not	not	not
ENSG00000169093	ASMTL	not	down	not	not	not	not	not	not	not
ENSG00000169398	PTK2	not	down	not	not	not	not	not	not	not
ENSG00000169684	CHRNA5	not	down	not	not	not	not	not	not	not
ENSG00000169689	CENPX	not	down	not	not	down	not	down	not	not
ENSG00000169696	ASPSCR1	not	down	down	not	not	not	not	not	not
ENSG00000169851	PCDH7	not	down	down	not	down	down	not	not	not
ENSG00000170364	SETMAR	not	down	not	not	not	not	not	not	not
ENSG00000170468	RIOX1	not	down	not	not	not	not	not	not	not
ENSG00000170515	PA2G4	not	down	not	not	down	not	down	down	not
ENSG00000170684	ZNF296	not	down	down	not	down	down	not	not	not
ENSG00000170855	TRIAP1	not	down	not	not	down	not	not	not	not
ENSG00000170881	RNF139	not	down	not	not	not	down	not	not	not
ENSG00000170915	PAQR8	not	down	not	not	not	not	not	not	not
ENSG00000171408	PDE7B	not	down	not	not	not	not	not	not	not
ENSG00000171456	ASXL1	not	down	not	not	not	down	not	not	not
ENSG00000171793	CTPS1	down	down	not	down	down	not	not	not	not
ENSG00000171865	RNASEH1	down	down	not	not	not	not	not	not	not
ENSG00000172046	USP19	not	down	not	not	not	not	not	not	not
ENSG00000172766	NAA16	down	not	not	not	not	not	not	not	not
ENSG00000172954	LCLAT1	not	down	not	not	not	not	not	not	not
ENSG00000173320	STOX2	not	down	not	not	down	not	not	not	not
ENSG00000173638	SLC19A1	not	down	down	not	not	not	not	not	not
ENSG00000173641	HSPB7	not	down	not	not	not	not	not	not	not
ENSG00000173692	PSMD1	not	down	not	not	not	not	down	down	not
ENSG00000173933	RBM4	down	not	not	not	not	not	not	not	not
ENSG00000174791	RIN1	not	down	not	not	not	not	not	not	not
ENSG00000175193	PARL	not	down	not	not	not	not	not	not	not
ENSG00000175455	CCDC14	not	down	down	not	not	not	not	not	not
ENSG00000175591	P2RY2	not	down	not	not	not	not	not	not	not
ENSG00000175782	SLC35E3	down	down	not	not	not	not	not	not	not
ENSG00000176022	B3GALT6	not	down	not	not	not	not	not	not	not
ENSG00000177084	POLE	not	down	not	not	not	not	not	not	not
ENSG00000177192	PUS1	down	down	not	not	not	not	not	not	not
ENSG00000177479	ARIH2	not	down	not	not	not	not	down	not	not
ENSG00000177791	MYOZ1	not	down	down	not	not	not	not	not	not
ENSG00000178188	SH2B1	not	down	not	not	down	not	not	not	not
ENSG00000178307	TMEM11	not	down	not	not	not	not	not	not	not
ENSG00000178921	PFAS	not	down	not	not	not	not	not	not	not
ENSG00000179041	RRS1	down	down	not	not	not	not	not	not	not
ENSG00000179151	EDC3	not	down	down	not	not	not	not	not	not
ENSG00000179409	GEMIN4	not	down	not	not	not	not	not	not	not
ENSG00000179598	PLD6	not	down	not	not	not	not	not	not	not
ENSG00000180834	MAP6D1	not	down	not	not	not	not	not	not	not
ENSG00000180902	D2HGDH	not	down	not	not	not	not	not	not	not
ENSG00000181026	AEN	down	down	not	down	down	not	not	not	not
ENSG00000181135	ZNF707	not	down	not	not	not	not	not	not	not
ENSG00000181274	FRAT2	down	not	not	not	not	not	not	not	not
ENSG00000181450	ZNF678	not	down	not	not	not	not	not	not	not
ENSG00000181472	ZBTB2	not	down	not	not	not	not	not	not	not
ENSG00000182307	C8orf33	not	down	not	not	not	not	down	down	not
ENSG00000182324	KCNJ14	not	down	not	not	not	not	not	not	not
ENSG00000182405	PGBD4	not	down	not	not	not	not	not	not	not
ENSG00000182541	LIMK2	not	down	not	not	not	not	not	not	not
ENSG00000182810	DDX28	not	down	down	not	not	not	not	not	not
ENSG00000182841	RRP7BP	not	down	not	not	not	not	not	not	not
ENSG00000182944	EWSR1	not	down	not	not	down	not	not	not	not
ENSG00000183048	SLC25A10	not	down	not	not	not	not	not	not	not
ENSG00000183520	UTP11	not	down	down	not	not	not	not	not	not
ENSG00000183527	PSMG1	not	down	not	not	down	not	not	not	not
ENSG00000183665	TRMT12	down	not	not	not	not	not	not	not	not
ENSG00000184060	ADAP2	not	down	down	not	not	not	not	not	not
ENSG00000184220	CMSS1	not	down	not	not	not	not	down	down	not
ENSG00000184602	SNN	not	down	not	not	not	not	not	not	not
ENSG00000184613	NELL2	not	down	not	not	not	not	not	not	not
ENSG00000184661	CDCA2	not	down	not	not	not	down	not	not	not
ENSG00000184897	H1-10	not	down	not	not	not	not	not	not	not
ENSG00000185163	DDX51	down	down	not	not	not	not	not	not	not
ENSG00000185298	CCDC137	not	down	down	not	not	not	not	not	not
ENSG00000185324	CDK10	not	down	not	not	not	not	not	not	not
ENSG00000187522	HSPA14	not	down	not	not	down	not	not	not	not
ENSG00000187796	CARD9	not	down	not	not	not	not	not	not	not
ENSG00000187951		down	not	not	not	not	not	not	not	not
ENSG00000188807	TMEM201	not	down	not	not	not	not	not	not	not
ENSG00000188878	FBF1	not	down	down	not	not	not	not	not	not
ENSG00000189007	ADAT2	down	down	not	not	not	not	not	not	not
ENSG00000189079	ARID2	not	down	not	not	not	not	not	not	not
ENSG00000189306	RRP7A	not	down	down	not	not	not	not	not	not
ENSG00000196092	PAX5	not	down	not	not	not	not	not	not	not
ENSG00000196460	RFX8	down	down	not	not	not	not	not	not	not
ENSG00000196476	C20orf96	not	down	not	not	not	not	not	not	not
ENSG00000196510	ANAPC7	not	down	not	not	not	not	not	not	not
ENSG00000196739	COL27A1	not	down	not	not	not	not	not	not	not
ENSG00000196756	SNHG17	not	down	not	not	down	not	not	not	not
ENSG00000196924	FLNA	down	down	not	not	not	not	not	down	not
ENSG00000196935	SRGAP1	not	down	not	not	not	not	not	not	not
ENSG00000197299	BLM	not	down	not	not	not	down	not	not	not
ENSG00000197451	HNRNPAB	not	down	not	not	not	not	not	not	not
ENSG00000197785	ATAD3A	not	down	down	not	not	not	not	not	not
ENSG00000197903	H2BC12	not	down	down	not	not	not	not	not	not
ENSG00000198208	RPS6KL1	not	down	not	not	not	not	not	not	not
ENSG00000198355	PIM3	not	down	not	not	not	down	not	not	not
ENSG00000198466	ZNF587	not	down	not	not	down	not	not	not	not
ENSG00000198554	WDHD1	not	down	not	not	not	not	not	not	not
ENSG00000198824	CHAMP1	not	down	not	not	not	not	not	not	not
ENSG00000200090	Y_RNA	down	down	not	not	not	not	not	not	not
ENSG00000202314	SNORD6	down	down	not	not	not	not	not	not	not
ENSG00000204138	PHACTR4	not	down	not	not	not	not	not	not	not
ENSG00000205208	C4orf46	not	down	not	not	down	down	not	not	not
ENSG00000205356	TECPR1	not	down	not	not	not	not	not	not	not
ENSG00000206149	HERC2P9	not	down	not	not	not	not	not	not	not
ENSG00000213516	RBMXL1	not	down	down	not	not	down	not	not	not
ENSG00000213593	TMX2	not	down	not	not	not	not	not	not	not
ENSG00000213923	CSNK1E	not	down	not	not	not	not	not	not	not
ENSG00000214300	SPDYE3	not	down	down	not	not	not	not	not	not
ENSG00000215014		not	down	not	not	not	not	not	not	not
ENSG00000215252	GOLGA8B	not	down	not	not	not	not	not	not	not
ENSG00000221978	CCNL2	not	down	not	not	down	not	not	not	not
ENSG00000223496	EXOSC6	not	down	not	not	not	not	not	not	not
ENSG00000223959	AFG3L1P	down	down	not	not	down	not	not	not	not
ENSG00000224060	ARSLP1	not	down	not	not	not	not	not	not	not
ENSG00000224099		not	down	down	not	not	not	not	not	not
ENSG00000224877	NDUFAF8	not	down	down	not	not	not	not	not	not
ENSG00000224905		down	not	not	not	not	not	not	not	not
ENSG00000226887	ERVMER34-1	not	down	not	not	not	not	not	not	not
ENSG00000228109	MELTF-AS1	not	down	not	not	not	not	not	not	not
ENSG00000228389	NA	down	not	not	not	not	not	not	not	not
ENSG00000230513	THAP7-AS1	not	down	not	not	not	not	not	not	not
ENSG00000230732		down	not	not	not	not	not	not	not	not
ENSG00000231453	LINC01305	not	down	down	not	not	not	not	not	not
ENSG00000234771	SLC25A25-AS1	not	down	not	not	not	not	not	not	not
ENSG00000235919	ASH1L-AS1	down	not	not	not	not	not	not	not	not
ENSG00000236031		not	down	not	not	not	not	not	not	not
ENSG00000236081	ELFN1-AS1	not	down	not	not	not	not	not	not	not
ENSG00000236540		not	down	not	not	not	not	not	not	not
ENSG00000236871	LINC00106	not	down	not	not	not	not	not	not	not
ENSG00000238057	ZEB2-AS1	not	down	down	not	not	not	not	not	not
ENSG00000238311	SNORD13E	not	down	down	not	down	not	not	not	not
ENSG00000238754	SCARNA18B	not	down	not	not	not	not	not	not	not
ENSG00000240230	COX19	not	down	down	not	not	not	not	not	not
ENSG00000241014	GPR199P	down	not	up	not	not	not	not	not	not
ENSG00000249249	TICAM2-AS1	down	not	not	not	not	not	not	not	not
ENSG00000249859	PVT1	not	down	not	not	not	not	not	not	not
ENSG00000251136	RIPK2-DT	not	down	not	not	not	not	not	not	not
ENSG00000252759	Y_RNA	not	down	down	not	down	not	not	not	not
ENSG00000254093	PINX1	not	down	down	not	not	not	not	not	not
ENSG00000254901	BORCS8	not	down	not	not	not	not	not	not	not
ENSG00000255198	SNHG9	not	down	down	not	not	not	not	not	not
ENSG00000255717	SNHG1	not	down	not	not	down	down	not	not	not
ENSG00000256667	KLRA1P	not	down	not	not	not	not	not	not	not
ENSG00000258297	NA	down	not	not	not	not	not	not	not	not
ENSG00000258441	LINC00641	down	down	not	not	not	not	not	not	not
ENSG00000259291	ZNF710-AS1	not	down	not	not	not	not	not	not	not
ENSG00000259439	LINC01833	down	down	not	not	not	not	not	not	not
ENSG00000259494	MRPL46	not	down	not	not	not	not	not	not	not
ENSG00000259956	RBM15B	not	down	not	not	not	not	not	not	not
ENSG00000260317		not	down	not	not	down	not	not	not	not
ENSG00000260360		not	down	not	not	not	not	not	not	not
ENSG00000260966		down	not	not	not	not	not	not	not	not
ENSG00000261526		not	down	not	not	not	not	not	not	not
ENSG00000261659		not	down	not	not	not	not	not	not	not
ENSG00000262185	LINC02861	not	down	not	not	not	not	not	not	not
ENSG00000262265		down	not	not	down	not	not	not	not	not
ENSG00000262370		not	down	not	not	not	not	not	not	not
ENSG00000265354	TIMM23	not	down	not	not	not	not	not	not	not
ENSG00000265491	RNF115	not	down	not	not	not	not	not	not	not
ENSG00000266714	MYO15B	down	not	not	not	not	not	not	not	not
ENSG00000267080	ASB16-AS1	down	not	not	not	not	not	not	not	not
ENSG00000270170	NCBP2AS2	down	down	not	not	not	not	not	not	not
ENSG00000271926		not	down	not	not	not	not	not	not	not
ENSG00000272008		not	down	not	not	not	not	not	not	not
ENSG00000272145	NFYC-AS1	not	down	down	not	not	not	not	not	not
ENSG00000272578		not	down	not	not	not	not	not	not	not
ENSG00000272674	PCDHB16	not	down	not	not	not	not	not	not	not
ENSG00000274627	NA	not	down	not	not	not	not	not	not	not
ENSG00000275023	MLLT6	not	down	not	not	not	not	not	not	not
ENSG00000275632		not	down	not	not	not	not	not	not	not
ENSG00000275964		not	down	not	not	not	not	not	not	not
ENSG00000276571		down	not	not	not	not	not	not	not	not
ENSG00000276672		not	down	not	not	not	not	not	not	not
ENSG00000277283		down	not	not	not	not	not	not	not	not
ENSG00000277972	CISD3	not	down	not	not	not	not	not	not	not
ENSG00000279078	SND1-IT1	not	down	not	not	not	not	not	not	not
ENSG00000279314		not	down	down	not	not	not	not	not	not
ENSG00000279738		down	down	not	not	not	not	not	not	not
ENSG00000279789		not	down	not	not	not	not	not	not	not
ENSG00000280123	NA	not	down	not	not	not	not	not	not	not
ENSG00000280417		not	down	not	not	not	not	not	not	not
ENSG00000281344	HELLPAR	not	down	not	not	not	not	not	not	not
