# Supplementary material for: Functional RNA Dynamics Are Progressively Governed by RNA Destabilization during the Adaptation to Chronic Hypoxia
Source: Int J Mol Sci. 2022 May 22;23(10):5824. doi: 10.3390/ijms23105824 (PMC9144826; doi:10.3390/ijms23105824)
Supplement: Supplementary file 1 [file ijms-23-05824-s001.zip › Bauer et al - Table S8.xlsx]

## Sheet: cl.1-3_DGE_up
Annotation Cluster 1	Enrichment Score: 13.880537891446629
Category	Term ("extracellular")	Count	%	PValue	Genes	List Total	Pop Hits	Pop Total	Fold Enrichment	Bonferroni	Benjamini	FDR
GOTERM_CC_ALL	GO:0005576~extracellular region	357	27.1483	1.33361e-17	ENSG00000042493, ENSG00000137509, ENSG00000104267, ENSG00000181467, ENSG00000149177, ENSG00000197375, ENSG00000128590, ENSG00000134352, ENSG00000198901, ENSG00000117335, ENSG00000088812, ENSG00000183098, ENSG00000121966, ENSG00000168938, ENSG00000149972, ENSG00000142669, ENSG00000184500, ENSG00000141458, ENSG00000122378, ENSG00000101670, ENSG00000147677, ENSG00000105223, ENSG00000110934, ENSG0000…	1217	2361	11939	1.48337	1.33094e-14	1.33094e-14	1.24826e-14
GOTERM_CC_ALL	GO:0044421~extracellular region part	307	23.346	3.61157e-15	ENSG00000042493, ENSG00000137509, ENSG00000104267, ENSG00000181467, ENSG00000149177, ENSG00000197375, ENSG00000128590, ENSG00000134352, ENSG00000198901, ENSG00000117335, ENSG00000088812, ENSG00000183098, ENSG00000121966, ENSG00000168938, ENSG00000142669, ENSG00000184500, ENSG00000141458, ENSG00000101670, ENSG00000147677, ENSG00000105223, ENSG00000135218, ENSG00000075624, ENSG00000111229, ENSG0000…	1217	2009	11939	1.49912	3.65641e-12	1.80217e-12	1.69022e-12
GOTERM_CC_ALL	GO:0043230~extracellular organelle	241	18.327	4.05106e-14	ENSG00000042493, ENSG00000137509, ENSG00000104267, ENSG00000181467, ENSG00000149177, ENSG00000197375, ENSG00000128590, ENSG00000134352, ENSG00000117335, ENSG00000088812, ENSG00000121966, ENSG00000168938, ENSG00000142669, ENSG00000184500, ENSG00000141458, ENSG00000147677, ENSG00000105223, ENSG00000075624, ENSG00000111229, ENSG00000114978, ENSG00000110013, ENSG00000123908, ENSG00000119655, ENSG0000…	1217	1500	11939	1.57617	4.04421e-11	1.01074e-11	9.47949e-12
GOTERM_CC_ALL	GO:1903561~extracellular vesicle	241	18.327	4.05106e-14	ENSG00000042493, ENSG00000137509, ENSG00000104267, ENSG00000181467, ENSG00000149177, ENSG00000197375, ENSG00000128590, ENSG00000134352, ENSG00000117335, ENSG00000088812, ENSG00000121966, ENSG00000168938, ENSG00000142669, ENSG00000184500, ENSG00000141458, ENSG00000147677, ENSG00000105223, ENSG00000075624, ENSG00000111229, ENSG00000114978, ENSG00000110013, ENSG00000123908, ENSG00000119655, ENSG0000…	1217	1500	11939	1.57617	4.04421e-11	1.01074e-11	9.47949e-12
GOTERM_CC_ALL	GO:0070062~extracellular exosome	239	18.1749	5.1544e-14	ENSG00000042493, ENSG00000137509, ENSG00000104267, ENSG00000181467, ENSG00000149177, ENSG00000197375, ENSG00000128590, ENSG00000134352, ENSG00000117335, ENSG00000088812, ENSG00000121966, ENSG00000168938, ENSG00000142669, ENSG00000184500, ENSG00000141458, ENSG00000147677, ENSG00000105223, ENSG00000075624, ENSG00000111229, ENSG00000114978, ENSG00000110013, ENSG00000123908, ENSG00000119655, ENSG0000…	1217	1487	11939	1.57676	5.14113e-11	1.02882e-11	9.64904e-12
GOTERM_CC_ALL	GO:0031982~vesicle	385	29.2776	1.27859e-12	ENSG00000137509, ENSG00000042493, ENSG00000181467, ENSG00000134594, ENSG00000134352, ENSG00000184500, ENSG00000123104, ENSG00000101670, ENSG00000147677, ENSG00000135218, ENSG00000111229, ENSG00000114978, ENSG00000110013, ENSG00000170458, ENSG00000014914, ENSG00000163932, ENSG00000122025, ENSG00000162729, ENSG00000116701, ENSG00000137845, ENSG00000196743, ENSG00000197956, ENSG00000134333, ENSG0000…	1217	2776	11939	1.36056	1.27609e-09	1.82291e-10	1.70966e-10
Annotation Cluster 2	Enrichment Score: 9.278041922039396
Category	Term ("plasma membrane")	Count	%	PValue	Genes	List Total	Pop Hits	Pop Total	Fold Enrichment	Bonferroni	Benjamini	FDR
GOTERM_CC_ALL	GO:0071944~cell periphery	421	32.0152	2.56845e-12	ENSG00000137509, ENSG00000181467, ENSG00000134594, ENSG00000134352, ENSG00000138835, ENSG00000198901, ENSG00000185950, ENSG00000184500, ENSG00000123104, ENSG00000149972, ENSG00000107099, ENSG00000109158, ENSG00000135218, ENSG00000163803, ENSG00000156011, ENSG00000134242, ENSG00000240771, ENSG00000170458, ENSG00000169359, ENSG00000128923, ENSG00000163932, ENSG00000101665, ENSG00000091527, ENSG0000…	1217	3110	11939	1.328	2.56336e-09	3.20414e-10	3.00509e-10
GOTERM_CC_ALL	GO:0005886~plasma membrane	412	31.3308	2.91822e-12	ENSG00000137509, ENSG00000181467, ENSG00000134594, ENSG00000134352, ENSG00000138835, ENSG00000198901, ENSG00000185950, ENSG00000184500, ENSG00000123104, ENSG00000149972, ENSG00000107099, ENSG00000109158, ENSG00000135218, ENSG00000163803, ENSG00000156011, ENSG00000134242, ENSG00000240771, ENSG00000170458, ENSG00000169359, ENSG00000163932, ENSG00000101665, ENSG00000091527, ENSG00000122025, ENSG0000…	1217	3032	11939	1.33305	2.91238e-09	3.23598e-10	3.03495e-10
GOTERM_CC_ALL	GO:0016020~membrane	723	54.981	1.65912e-09	ENSG00000137509, ENSG00000181467, ENSG00000197930, ENSG00000113532, ENSG00000134594, ENSG00000134352, ENSG00000138835, ENSG00000198901, ENSG00000136897, ENSG00000159658, ENSG00000109390, ENSG00000126858, ENSG00000185950, ENSG00000102401, ENSG00000184500, ENSG00000123104, ENSG00000149972, ENSG00000107099, ENSG00000100344, ENSG00000147677, ENSG00000109158, ENSG00000181458, ENSG00000135218, ENSG0000…	1217	6127	11939	1.15762	1.6558e-06	1.27369e-07	1.19456e-07
GOTERM_CC_ALL	GO:0044459~plasma membrane part	209	15.8935	6.21107e-06	ENSG00000111913, ENSG00000104267, ENSG00000149177, ENSG00000197375, ENSG00000134352, ENSG00000244682, ENSG00000117335, ENSG00000088812, ENSG00000183098, ENSG00000121966, ENSG00000149972, ENSG00000107099, ENSG00000141458, ENSG00000109158, ENSG00000110934, ENSG00000106799, ENSG00000135218, ENSG00000163803, ENSG00000156011, ENSG00000134242, ENSG00000170458, ENSG00000169359, ENSG00000122025, ENSG0000…	1217	1545	11939	1.32707	0.00617949	0.000206621	0.000193785
Annotation Cluster 3	Enrichment Score: 8.879013580227863
Category	Term ("immune response")	Count	%	PValue	Genes	List Total	Pop Hits	Pop Total	Fold Enrichment	Bonferroni	Benjamini	FDR
GOTERM_BP_ALL	GO:0002252~immune effector process	179	13.6122	1.19131e-17	ENSG00000137509, ENSG00000181467, ENSG00000149177, ENSG00000128590, ENSG00000064201, ENSG00000134996, ENSG00000117335, ENSG00000139644, ENSG00000119801, ENSG00000143119, ENSG00000160255, ENSG00000182287, ENSG00000185432, ENSG00000184500, ENSG00000169508, ENSG00000167207, ENSG00000102760, ENSG00000131015, ENSG00000110934, ENSG00000135218, ENSG00000075624, ENSG00000100292, ENSG00000111229, ENSG0000…	1147	959	11456	1.86425	9.95341e-14	9.95222e-14	9.59959e-14
GOTERM_BP_ALL	GO:0002274~myeloid leukocyte activation	118	8.97338	6.13561e-17	ENSG00000137509, ENSG00000181467, ENSG00000149177, ENSG00000064201, ENSG00000134996, ENSG00000119801, ENSG00000143119, ENSG00000160255, ENSG00000205808, ENSG00000185432, ENSG00000110934, ENSG00000135218, ENSG00000100292, ENSG00000108219, ENSG00000138448, ENSG00000104419, ENSG00000197766, ENSG00000204386, ENSG00000130164, ENSG00000159128, ENSG00000242550, ENSG00000119655, ENSG00000170458, ENSG0000…	1147	537	11456	2.19471	9.27591e-13	2.56284e-13	2.47204e-13
GOTERM_BP_ALL	GO:0001775~cell activation	189	14.3726	2.11834e-15	ENSG00000111913, ENSG00000137509, ENSG00000181467, ENSG00000149177, ENSG00000128590, ENSG00000064201, ENSG00000134352, ENSG00000134996, ENSG00000117335, ENSG00000119801, ENSG00000143119, ENSG00000185950, ENSG00000160255, ENSG00000205808, ENSG00000185432, ENSG00000107099, ENSG00000123104, ENSG00000169508, ENSG00000167207, ENSG00000102760, ENSG00000131015, ENSG00000110934, ENSG00000106799, ENSG0000…	1147	1080	11456	1.74786	1.76242e-11	5.67557e-12	5.47448e-12
GOTERM_BP_ALL	GO:0002376~immune system process	329	25.019	2.95075e-15	ENSG00000111913, ENSG00000137509, ENSG00000104267, ENSG00000181467, ENSG00000106565, ENSG00000075975, ENSG00000149177, ENSG00000128590, ENSG00000134594, ENSG00000134352, ENSG00000244682, ENSG00000117335, ENSG00000121966, ENSG00000185950, ENSG00000107099, ENSG00000184500, ENSG00000122378, ENSG00000102760, ENSG00000105223, ENSG00000110934, ENSG00000106799, ENSG00000135218, ENSG00000075624, ENSG0000…	1147	2237	11456	1.46892	2.5045e-11	5.67557e-12	5.47448e-12
GOTERM_BP_ALL	GO:0006955~immune response	238	18.0989	3.39692e-15	ENSG00000137509, ENSG00000181467, ENSG00000075975, ENSG00000149177, ENSG00000134352, ENSG00000244682, ENSG00000117335, ENSG00000121966, ENSG00000184500, ENSG00000102760, ENSG00000110934, ENSG00000135218, ENSG00000075624, ENSG00000111229, ENSG00000155849, ENSG00000134242, ENSG00000115267, ENSG00000119655, ENSG00000170458, ENSG00000116473, ENSG00000167851, ENSG00000163932, ENSG00000101665, ENSG0000…	1147	1474	11456	1.61268	2.87553e-11	5.67557e-12	5.47448e-12
GOTERM_BP_ALL	GO:0042119~neutrophil activation	98	7.45247	5.85446e-15	ENSG00000137509, ENSG00000181467, ENSG00000149177, ENSG00000134996, ENSG00000119801, ENSG00000143119, ENSG00000160255, ENSG00000205808, ENSG00000185432, ENSG00000110934, ENSG00000135218, ENSG00000108219, ENSG00000138448, ENSG00000197766, ENSG00000204386, ENSG00000242550, ENSG00000119655, ENSG00000170458, ENSG00000116473, ENSG00000167851, ENSG00000204389, ENSG00000204388, ENSG00000026297, ENSG0000…	1147	431	11456	2.27101	4.91623e-11	8.15136e-12	7.86254e-12
GOTERM_BP_ALL	GO:0036230~granulocyte activation	98	7.45247	1.08003e-14	ENSG00000137509, ENSG00000181467, ENSG00000149177, ENSG00000134996, ENSG00000119801, ENSG00000143119, ENSG00000160255, ENSG00000205808, ENSG00000185432, ENSG00000110934, ENSG00000135218, ENSG00000108219, ENSG00000138448, ENSG00000197766, ENSG00000204386, ENSG00000242550, ENSG00000119655, ENSG00000170458, ENSG00000116473, ENSG00000167851, ENSG00000204389, ENSG00000204388, ENSG00000026297, ENSG0000…	1147	435	11456	2.25012	8.99764e-11	1.28894e-11	1.24327e-11
GOTERM_BP_ALL	GO:0045321~leukocyte activation	173	13.1559	1.80514e-14	ENSG00000111913, ENSG00000137509, ENSG00000181467, ENSG00000149177, ENSG00000128590, ENSG00000064201, ENSG00000134352, ENSG00000134996, ENSG00000117335, ENSG00000119801, ENSG00000143119, ENSG00000185950, ENSG00000160255, ENSG00000205808, ENSG00000185432, ENSG00000107099, ENSG00000169508, ENSG00000167207, ENSG00000131015, ENSG00000110934, ENSG00000135218, ENSG00000100292, ENSG00000108219, ENSG0000…	1147	979	11456	1.76495	1.51197e-10	1.88502e-11	1.81823e-11
REACTOME_PATHWAY	R-HSA-168249~Innate Immune System	149	11.3308	5.99882e-14	ENSG00000137509, ENSG00000181467, ENSG00000149177, ENSG00000134996, ENSG00000117335, ENSG00000120875, ENSG00000166598, ENSG00000119801, ENSG00000143119, ENSG00000160255, ENSG00000185432, ENSG00000123104, ENSG00000184500, ENSG00000167207, ENSG00000105223, ENSG00000110934, ENSG00000135218, ENSG00000075624, ENSG00000100292, ENSG00000111229, ENSG00000108219, ENSG00000155849, ENSG00000138448, ENSG0000…	767	797	7412	1.80662	9.65228e-11	9.6641e-11	9.61611e-11
GOTERM_BP_ALL	GO:0002443~leukocyte mediated immunity	124	9.42966	7.00757e-14	ENSG00000137509, ENSG00000181467, ENSG00000149177, ENSG00000134996, ENSG00000117335, ENSG00000119801, ENSG00000143119, ENSG00000160255, ENSG00000185432, ENSG00000167207, ENSG00000131015, ENSG00000110934, ENSG00000135218, ENSG00000100292, ENSG00000108219, ENSG00000138448, ENSG00000197766, ENSG00000204386, ENSG00000242550, ENSG00000119655, ENSG00000170458, ENSG00000116473, ENSG00000167851, ENSG0000…	1147	628	11456	1.97211	5.8531e-10	6.50458e-11	6.27411e-11
GOTERM_BP_ALL	GO:0002366~leukocyte activation involved in immune response	116	8.82129	1.83527e-13	ENSG00000137509, ENSG00000181467, ENSG00000149177, ENSG00000134996, ENSG00000117335, ENSG00000119801, ENSG00000143119, ENSG00000160255, ENSG00000185432, ENSG00000169508, ENSG00000110934, ENSG00000135218, ENSG00000100292, ENSG00000108219, ENSG00000138448, ENSG00000197766, ENSG00000204386, ENSG00000242550, ENSG00000119655, ENSG00000170458, ENSG00000116473, ENSG00000167851, ENSG00000204389, ENSG0000…	1147	579	11456	2.00101	1.53331e-09	1.3938e-10	1.34442e-10
GOTERM_CC_ALL	GO:0030141~secretory granule	121	9.20152	2.53868e-13	ENSG00000137509, ENSG00000128596, ENSG00000181467, ENSG00000149177, ENSG00000152503, ENSG00000134996, ENSG00000117335, ENSG00000119801, ENSG00000143119, ENSG00000086598, ENSG00000160255, ENSG00000185432, ENSG00000123104, ENSG00000184500, ENSG00000166479, ENSG00000110934, ENSG00000112715, ENSG00000135218, ENSG00000108219, ENSG00000181195, ENSG00000138448, ENSG00000197766, ENSG00000204386, ENSG0000…	1217	606	11939	1.9588	2.534e-10	4.22267e-11	3.96034e-11
GOTERM_BP_ALL	GO:0002263~cell activation involved in immune response	116	8.82129	2.65535e-13	ENSG00000137509, ENSG00000181467, ENSG00000149177, ENSG00000134996, ENSG00000117335, ENSG00000119801, ENSG00000143119, ENSG00000160255, ENSG00000185432, ENSG00000169508, ENSG00000110934, ENSG00000135218, ENSG00000100292, ENSG00000108219, ENSG00000138448, ENSG00000197766, ENSG00000204386, ENSG00000242550, ENSG00000119655, ENSG00000170458, ENSG00000116473, ENSG00000167851, ENSG00000204389, ENSG0000…	1147	582	11456	1.99069	2.2188e-09	1.84856e-10	1.78306e-10
GOTERM_BP_ALL	GO:0002283~neutrophil activation involved in immune response	92	6.9962	3.34842e-13	ENSG00000137509, ENSG00000181467, ENSG00000021355, ENSG00000173083, ENSG00000149177, ENSG00000135926, ENSG00000172794, ENSG00000173801, ENSG00000134996, ENSG00000119801, ENSG00000142583, ENSG00000143119, ENSG00000160255, ENSG00000185432, ENSG00000166710, ENSG00000160213, ENSG00000110934, ENSG00000102393, ENSG00000135218, ENSG00000146094, ENSG00000135932, ENSG00000108219, ENSG00000172322, ENSG0000…	1147	418	11456	2.19827	2.79762e-09	2.15174e-10	2.0755e-10
GOTERM_BP_ALL	GO:0002444~myeloid leukocyte mediated immunity	99	7.52852	8.2756e-13	ENSG00000137509, ENSG00000181467, ENSG00000149177, ENSG00000134996, ENSG00000119801, ENSG00000143119, ENSG00000160255, ENSG00000185432, ENSG00000110934, ENSG00000135218, ENSG00000100292, ENSG00000108219, ENSG00000138448, ENSG00000197766, ENSG00000204386, ENSG00000242550, ENSG00000119655, ENSG00000170458, ENSG00000116473, ENSG00000167851, ENSG00000204389, ENSG00000204388, ENSG00000026297, ENSG0000…	1147	472	11456	2.0949	6.91427e-09	4.93817e-10	4.7632e-10
GOTERM_BP_ALL	GO:0043299~leukocyte degranulation	96	7.30038	9.01797e-13	ENSG00000137509, ENSG00000181467, ENSG00000021355, ENSG00000173083, ENSG00000149177, ENSG00000135926, ENSG00000172794, ENSG00000173801, ENSG00000136854, ENSG00000134996, ENSG00000119801, ENSG00000142583, ENSG00000143119, ENSG00000160255, ENSG00000185432, ENSG00000166710, ENSG00000160213, ENSG00000110934, ENSG00000102393, ENSG00000135218, ENSG00000146094, ENSG00000135932, ENSG00000100292, ENSG0000…	1147	452	11456	2.1213	7.53482e-09	5.02241e-10	4.84445e-10
GOTERM_BP_ALL	GO:0043312~neutrophil degranulation	90	6.84411	1.13427e-12	ENSG00000137509, ENSG00000181467, ENSG00000021355, ENSG00000173083, ENSG00000149177, ENSG00000135926, ENSG00000172794, ENSG00000173801, ENSG00000134996, ENSG00000119801, ENSG00000142583, ENSG00000143119, ENSG00000160255, ENSG00000185432, ENSG00000166710, ENSG00000160213, ENSG00000110934, ENSG00000102393, ENSG00000135218, ENSG00000146094, ENSG00000135932, ENSG00000108219, ENSG00000172322, ENSG0000…	1147	413	11456	2.17652	9.4772e-09	5.9047e-10	5.69548e-10
GOTERM_BP_ALL	GO:0002275~myeloid cell activation involved in immune response	97	7.37643	1.20158e-12	ENSG00000137509, ENSG00000181467, ENSG00000149177, ENSG00000134996, ENSG00000119801, ENSG00000143119, ENSG00000160255, ENSG00000185432, ENSG00000110934, ENSG00000135218, ENSG00000100292, ENSG00000108219, ENSG00000138448, ENSG00000197766, ENSG00000204386, ENSG00000242550, ENSG00000119655, ENSG00000170458, ENSG00000116473, ENSG00000167851, ENSG00000204389, ENSG00000204388, ENSG00000026297, ENSG0000…	1147	461	11456	2.10155	1.00393e-08	5.9047e-10	5.69548e-10
GOTERM_BP_ALL	GO:0002446~neutrophil mediated immunity	91	6.92015	2.3791e-12	ENSG00000137509, ENSG00000181467, ENSG00000021355, ENSG00000173083, ENSG00000149177, ENSG00000135926, ENSG00000172794, ENSG00000173801, ENSG00000134996, ENSG00000119801, ENSG00000142583, ENSG00000143119, ENSG00000160255, ENSG00000185432, ENSG00000166710, ENSG00000160213, ENSG00000110934, ENSG00000102393, ENSG00000135218, ENSG00000146094, ENSG00000135932, ENSG00000108219, ENSG00000172322, ENSG0000…	1147	425	11456	2.13856	1.98774e-08	1.10416e-09	1.06504e-09
REACTOME_PATHWAY	R-HSA-6798695~Neutrophil degranulation	89	6.76806	3.61974e-12	ENSG00000137509, ENSG00000181467, ENSG00000021355, ENSG00000173083, ENSG00000149177, ENSG00000135926, ENSG00000172794, ENSG00000173801, ENSG00000134996, ENSG00000119801, ENSG00000142583, ENSG00000143119, ENSG00000160255, ENSG00000185432, ENSG00000166710, ENSG00000160213, ENSG00000110934, ENSG00000102393, ENSG00000135218, ENSG00000146094, ENSG00000135932, ENSG00000108219, ENSG00000172322, ENSG0000…	767	406	7412	2.11838	5.82783e-09	2.9157e-09	2.90122e-09
GOTERM_BP_ALL	GO:0006887~exocytosis	127	9.65779	1.70091e-11	ENSG00000137509, ENSG00000181467, ENSG00000149177, ENSG00000134996, ENSG00000119801, ENSG00000143119, ENSG00000160255, ENSG00000185432, ENSG00000184500, ENSG00000166479, ENSG00000110934, ENSG00000112715, ENSG00000135218, ENSG00000100292, ENSG00000108219, ENSG00000138448, ENSG00000197766, ENSG00000204386, ENSG00000242550, ENSG00000119655, ENSG00000010278, ENSG00000170458, ENSG00000116473, ENSG0000…	1147	700	11456	1.81207	1.42111e-07	7.12618e-09	6.87369e-09
GOTERM_BP_ALL	GO:0045055~regulated exocytosis	115	8.74525	1.70605e-11	ENSG00000137509, ENSG00000181467, ENSG00000149177, ENSG00000134996, ENSG00000119801, ENSG00000143119, ENSG00000160255, ENSG00000185432, ENSG00000184500, ENSG00000166479, ENSG00000110934, ENSG00000112715, ENSG00000135218, ENSG00000100292, ENSG00000108219, ENSG00000138448, ENSG00000197766, ENSG00000204386, ENSG00000242550, ENSG00000119655, ENSG00000010278, ENSG00000170458, ENSG00000116473, ENSG0000…	1147	611	11456	1.87986	1.42541e-07	7.12618e-09	6.87369e-09
REACTOME_PATHWAY	R-HSA-168256~Immune System	225	17.1103	1.8342e-11	ENSG00000137509, ENSG00000181467, ENSG00000149177, ENSG00000134352, ENSG00000117335, ENSG00000120875, ENSG00000127947, ENSG00000185950, ENSG00000123104, ENSG00000184500, ENSG00000105223, ENSG00000110934, ENSG00000135218, ENSG00000075624, ENSG00000111229, ENSG00000155849, ENSG00000134242, ENSG00000118564, ENSG00000115267, ENSG00000119655, ENSG00000170458, ENSG00000116473, ENSG00000147669, ENSG0000…	767	1465	7412	1.48417	2.95306e-08	7.38723e-09	7.35055e-09
GOTERM_BP_ALL	GO:0046903~secretion	173	13.1559	2.0718e-11	ENSG00000137509, ENSG00000181467, ENSG00000104267, ENSG00000149177, ENSG00000068366, ENSG00000171388, ENSG00000134996, ENSG00000148926, ENSG00000119801, ENSG00000143119, ENSG00000126858, ENSG00000185950, ENSG00000160255, ENSG00000185432, ENSG00000123104, ENSG00000184500, ENSG00000004809, ENSG00000166479, ENSG00000102760, ENSG00000110934, ENSG00000112715, ENSG00000135218, ENSG00000100292, ENSG0000…	1147	1059	11456	1.63162	1.731e-07	8.24184e-09	7.94981e-09
GOTERM_CC_ALL	GO:0099503~secretory vesicle	128	9.73384	2.46615e-10	ENSG00000137509, ENSG00000128596, ENSG00000181467, ENSG00000149177, ENSG00000152503, ENSG00000134996, ENSG00000117335, ENSG00000119801, ENSG00000143119, ENSG00000086598, ENSG00000160255, ENSG00000185432, ENSG00000123104, ENSG00000184500, ENSG00000166479, ENSG00000110934, ENSG00000112715, ENSG00000135218, ENSG00000108219, ENSG00000181195, ENSG00000138448, ENSG00000138449, ENSG00000197766, ENSG0000…	1217	722	11939	1.7392	2.46122e-07	2.23747e-08	2.09847e-08
GOTERM_BP_ALL	GO:0032940~secretion by cell	158	12.0152	4.08894e-10	ENSG00000137509, ENSG00000181467, ENSG00000149177, ENSG00000068366, ENSG00000171388, ENSG00000134996, ENSG00000148926, ENSG00000119801, ENSG00000143119, ENSG00000126858, ENSG00000185950, ENSG00000160255, ENSG00000185432, ENSG00000123104, ENSG00000184500, ENSG00000166479, ENSG00000102760, ENSG00000110934, ENSG00000112715, ENSG00000135218, ENSG00000100292, ENSG00000108219, ENSG00000138448, ENSG0000…	1147	977	11456	1.61522	3.4163e-06	1.42329e-07	1.37286e-07
GOTERM_CC_ALL	GO:0044433~cytoplasmic vesicle part	184	13.9924	9.13622e-10	ENSG00000137509, ENSG00000128596, ENSG00000181467, ENSG00000105875, ENSG00000149177, ENSG00000134996, ENSG00000155975, ENSG00000117335, ENSG00000157191, ENSG00000166598, ENSG00000119801, ENSG00000145416, ENSG00000143119, ENSG00000086598, ENSG00000160255, ENSG00000182287, ENSG00000185432, ENSG00000123104, ENSG00000184500, ENSG00000141458, ENSG00000167208, ENSG00000166479, ENSG00000169504, ENSG0000…	1217	1177	11939	1.53362	9.11794e-07	7.59829e-08	7.12625e-08
GOTERM_CC_ALL	GO:0012505~endomembrane system	432	32.8517	5.9944e-09	ENSG00000137509, ENSG00000181467, ENSG00000197930, ENSG00000113532, ENSG00000134594, ENSG00000184500, ENSG00000123104, ENSG00000100344, ENSG00000101670, ENSG00000135218, ENSG00000173852, ENSG00000171310, ENSG00000170458, ENSG00000169359, ENSG00000163932, ENSG00000122025, ENSG00000116701, ENSG00000137845, ENSG00000132274, ENSG00000172893, ENSG00000196743, ENSG00000136997, ENSG00000197956, ENSG0000…	1217	3378	11939	1.25459	5.98239e-06	3.98827e-07	3.7405e-07
GOTERM_CC_ALL	GO:0031410~cytoplasmic vesicle	256	19.4677	7.33977e-09	ENSG00000128596, ENSG00000042493, ENSG00000137509, ENSG00000181467, ENSG00000149177, ENSG00000134594, ENSG00000117335, ENSG00000155975, ENSG00000164211, ENSG00000145817, ENSG00000121966, ENSG00000123104, ENSG00000184500, ENSG00000141458, ENSG00000101670, ENSG00000105223, ENSG00000110934, ENSG00000106799, ENSG00000135218, ENSG00000119655, ENSG00000170458, ENSG00000116473, ENSG00000167851, ENSG0000…	1217	1813	11939	1.38522	7.32507e-06	4.57818e-07	4.29377e-07
GOTERM_CC_ALL	GO:0097708~intracellular vesicle	256	19.4677	9.99238e-09	ENSG00000128596, ENSG00000042493, ENSG00000137509, ENSG00000181467, ENSG00000149177, ENSG00000134594, ENSG00000117335, ENSG00000155975, ENSG00000164211, ENSG00000145817, ENSG00000121966, ENSG00000123104, ENSG00000184500, ENSG00000141458, ENSG00000101670, ENSG00000105223, ENSG00000110934, ENSG00000106799, ENSG00000135218, ENSG00000119655, ENSG00000170458, ENSG00000116473, ENSG00000167851, ENSG0000…	1217	1819	11939	1.38065	9.97235e-06	5.86612e-07	5.50169e-07
GOTERM_CC_ALL	GO:0031983~vesicle lumen	54	4.10646	5.66257e-07	ENSG00000021355, ENSG00000173083, ENSG00000149131, ENSG00000173801, ENSG00000134996, ENSG00000166598, ENSG00000184500, ENSG00000166710, ENSG00000160213, ENSG00000110934, ENSG00000112715, ENSG00000102393, ENSG00000135932, ENSG00000130402, ENSG00000181195, ENSG00000197766, ENSG00000204386, ENSG00000171236, ENSG00000093072, ENSG00000119655, ENSG00000143546, ENSG00000149925, ENSG00000012779, ENSG0000…	1217	260	11939	2.0375	0.000564965	2.69107e-05	2.52389e-05
GOTERM_CC_ALL	GO:0060205~cytoplasmic vesicle lumen	54	4.10646	5.66257e-07	ENSG00000021355, ENSG00000173083, ENSG00000149131, ENSG00000173801, ENSG00000134996, ENSG00000166598, ENSG00000184500, ENSG00000166710, ENSG00000160213, ENSG00000110934, ENSG00000112715, ENSG00000102393, ENSG00000135932, ENSG00000130402, ENSG00000181195, ENSG00000197766, ENSG00000204386, ENSG00000171236, ENSG00000093072, ENSG00000119655, ENSG00000143546, ENSG00000149925, ENSG00000012779, ENSG0000…	1217	260	11939	2.0375	0.000564965	2.69107e-05	2.52389e-05
GOTERM_CC_ALL	GO:0034774~secretory granule lumen	52	3.95437	9.01768e-07	ENSG00000021355, ENSG00000173083, ENSG00000149131, ENSG00000173801, ENSG00000134996, ENSG00000184500, ENSG00000166710, ENSG00000160213, ENSG00000110934, ENSG00000112715, ENSG00000102393, ENSG00000135932, ENSG00000130402, ENSG00000181195, ENSG00000197766, ENSG00000204386, ENSG00000171236, ENSG00000093072, ENSG00000119655, ENSG00000143546, ENSG00000149925, ENSG00000012779, ENSG00000026297, ENSG0000…	1217	250	11939	2.04052	0.00089956	3.59986e-05	3.37622e-05
GOTERM_CC_ALL	GO:0030667~secretory granule membrane	49	3.72624	1.81109e-06	ENSG00000137509, ENSG00000128596, ENSG00000181467, ENSG00000149177, ENSG00000135926, ENSG00000172794, ENSG00000117335, ENSG00000142583, ENSG00000143119, ENSG00000086598, ENSG00000160255, ENSG00000123104, ENSG00000145730, ENSG00000166479, ENSG00000180104, ENSG00000135218, ENSG00000146094, ENSG00000108219, ENSG00000172322, ENSG00000138448, ENSG00000005893, ENSG00000173930, ENSG00000111540, ENSG0000…	1217	235	11939	2.04553	0.00180583	6.95178e-05	6.51991e-05
GOTERM_BP_ALL	GO:0016192~vesicle-mediated transport	210	15.9696	2.3838e-06	ENSG00000137509, ENSG00000181467, ENSG00000149177, ENSG00000155975, ENSG00000186480, ENSG00000145817, ENSG00000184500, ENSG00000141458, ENSG00000110934, ENSG00000135218, ENSG00000075624, ENSG00000111229, ENSG00000155849, ENSG00000119655, ENSG00000170458, ENSG00000116473, ENSG00000167851, ENSG00000163932, ENSG00000188419, ENSG00000144036, ENSG00000028528, ENSG00000116701, ENSG00000137845, ENSG0000…	1147	1562	11456	1.34279	0.0197197	0.000326464	0.000314896
GOTERM_BP_ALL	GO:1902578~single-organism localization	300	22.8137	2.52299e-06	ENSG00000137509, ENSG00000104267, ENSG00000181467, ENSG00000179820, ENSG00000149177, ENSG00000197375, ENSG00000197930, ENSG00000186480, ENSG00000164211, ENSG00000034510, ENSG00000126858, ENSG00000185950, ENSG00000123104, ENSG00000102401, ENSG00000184500, ENSG00000141458, ENSG00000102760, ENSG00000101670, ENSG00000110934, ENSG00000106799, ENSG00000135218, ENSG00000075624, ENSG00000111229, ENSG0000…	1147	2376	11456	1.26109	0.020859	0.000339953	0.000327908
GOTERM_CC_ALL	GO:0070820~tertiary granule	32	2.43346	3.34731e-06	ENSG00000137509, ENSG00000181467, ENSG00000092531, ENSG00000137845, ENSG00000137563, ENSG00000131981, ENSG00000169403, ENSG00000165168, ENSG00000119801, ENSG00000143119, ENSG00000126759, ENSG00000182220, ENSG00000160255, ENSG00000185432, ENSG00000166710, ENSG00000147533, ENSG00000160213, ENSG00000146094, ENSG00000108219, ENSG00000172322, ENSG00000171298, ENSG00000005893, ENSG00000171236, ENSG0000…	1217	128	11939	2.45255	0.00333505	0.000119308	0.000111896
GOTERM_CC_ALL	GO:0042581~specific granule	33	2.50951	4.52678e-06	ENSG00000181467, ENSG00000173083, ENSG00000092531, ENSG00000149177, ENSG00000135926, ENSG00000172794, ENSG00000137845, ENSG00000137563, ENSG00000173801, ENSG00000165168, ENSG00000138772, ENSG00000142583, ENSG00000143119, ENSG00000126759, ENSG00000160255, ENSG00000109572, ENSG00000166710, ENSG00000135218, ENSG00000108219, ENSG00000002726, ENSG00000172322, ENSG00000138448, ENSG00000204386, ENSG0000…	1217	136	11939	2.38041	0.00450755	0.000155784	0.000146106
GOTERM_BP_ALL	GO:0044765~single-organism transport	279	21.2167	1.45697e-05	ENSG00000137509, ENSG00000104267, ENSG00000181467, ENSG00000149177, ENSG00000197375, ENSG00000197930, ENSG00000186480, ENSG00000164211, ENSG00000126858, ENSG00000185950, ENSG00000123104, ENSG00000102401, ENSG00000184500, ENSG00000141458, ENSG00000102760, ENSG00000101670, ENSG00000110934, ENSG00000106799, ENSG00000135218, ENSG00000075624, ENSG00000111229, ENSG00000155849, ENSG00000134242, ENSG0000…	1147	2230	11456	1.24959	0.114613	0.00139902	0.00134945
GOTERM_CC_ALL	GO:0098805~whole membrane	188	14.2966	2.86068e-05	ENSG00000137509, ENSG00000128596, ENSG00000181467, ENSG00000179820, ENSG00000105875, ENSG00000149177, ENSG00000068366, ENSG00000134352, ENSG00000155975, ENSG00000171700, ENSG00000117335, ENSG00000157191, ENSG00000145416, ENSG00000143119, ENSG00000086598, ENSG00000126858, ENSG00000160255, ENSG00000182287, ENSG00000102401, ENSG00000123104, ENSG00000141458, ENSG00000130707, ENSG00000167208, ENSG0000…	1217	1397	11939	1.3202	0.0281463	0.000839693	0.000787528
GOTERM_CC_ALL	GO:0098588~bounding membrane of organelle	219	16.654	3.48686e-05	ENSG00000128596, ENSG00000137509, ENSG00000181467, ENSG00000149177, ENSG00000113532, ENSG00000134594, ENSG00000117335, ENSG00000155975, ENSG00000126858, ENSG00000123104, ENSG00000102401, ENSG00000184500, ENSG00000141458, ENSG00000105223, ENSG00000135218, ENSG00000133835, ENSG00000171310, ENSG00000170458, ENSG00000169359, ENSG00000116473, ENSG00000167851, ENSG00000122025, ENSG00000028528, ENSG0000…	1217	1674	11939	1.28341	0.0342009	0.000994252	0.000932485
GOTERM_CC_ALL	GO:0012506~vesicle membrane	91	6.92015	9.10376e-05	ENSG00000137509, ENSG00000128596, ENSG00000181467, ENSG00000149177, ENSG00000179344, ENSG00000135926, ENSG00000172794, ENSG00000117335, ENSG00000170412, ENSG00000157191, ENSG00000145416, ENSG00000142583, ENSG00000143119, ENSG00000086598, ENSG00000182287, ENSG00000160255, ENSG00000123104, ENSG00000145730, ENSG00000166710, ENSG00000166479, ENSG00000169504, ENSG00000180104, ENSG00000156973, ENSG0000…	1217	599	11939	1.49036	0.0868542	0.00227051	0.00212945
GOTERM_CC_ALL	GO:0035579~specific granule membrane	21	1.59696	0.000111227	ENSG00000181467, ENSG00000135218, ENSG00000149177, ENSG00000092531, ENSG00000135926, ENSG00000108219, ENSG00000172322, ENSG00000138448, ENSG00000172794, ENSG00000137845, ENSG00000028137, ENSG00000173930, ENSG00000116473, ENSG00000165168, ENSG00000169896, ENSG00000142583, ENSG00000143119, ENSG00000100554, ENSG00000160255, ENSG00000011422, ENSG00000059804	1217	80	11939	2.57517	0.105071	0.00258151	0.00242114
GOTERM_CC_ALL	GO:0030659~cytoplasmic vesicle membrane	87	6.61597	0.000213133	ENSG00000137509, ENSG00000128596, ENSG00000181467, ENSG00000149177, ENSG00000179344, ENSG00000135926, ENSG00000172794, ENSG00000117335, ENSG00000170412, ENSG00000157191, ENSG00000145416, ENSG00000142583, ENSG00000143119, ENSG00000086598, ENSG00000182287, ENSG00000160255, ENSG00000123104, ENSG00000145730, ENSG00000166710, ENSG00000166479, ENSG00000169504, ENSG00000180104, ENSG00000156973, ENSG0000…	1217	581	11939	1.469	0.191625	0.00472681	0.00443316
GOTERM_BP_ALL	GO:0006810~transport	404	30.7224	0.00257144	ENSG00000137509, ENSG00000181467, ENSG00000197930, ENSG00000126858, ENSG00000185950, ENSG00000102401, ENSG00000184500, ENSG00000123104, ENSG00000102760, ENSG00000101670, ENSG00000109158, ENSG00000135218, ENSG00000111229, ENSG00000134242, ENSG00000170458, ENSG00000169359, ENSG00000163932, ENSG00000100575, ENSG00000144036, ENSG00000145592, ENSG00000116701, ENSG00000137845, ENSG00000196743, ENSG0000…	1147	3603	11456	1.11992	1	0.0720529	0.0694999
GOTERM_BP_ALL	GO:0051234~establishment of localization	415	31.5589	0.00308773	ENSG00000137509, ENSG00000181467, ENSG00000197930, ENSG00000126858, ENSG00000185950, ENSG00000102401, ENSG00000184500, ENSG00000123104, ENSG00000102760, ENSG00000101670, ENSG00000109158, ENSG00000135218, ENSG00000111229, ENSG00000134242, ENSG00000170458, ENSG00000169359, ENSG00000163932, ENSG00000100575, ENSG00000144036, ENSG00000145592, ENSG00000116701, ENSG00000137845, ENSG00000196743, ENSG0000…	1147	3720	11456	1.11423	1	0.0818885	0.078987
GOTERM_BP_ALL	GO:0051179~localization	516	39.2395	0.00473111	ENSG00000137509, ENSG00000181467, ENSG00000197930, ENSG00000034510, ENSG00000126858, ENSG00000185950, ENSG00000102401, ENSG00000184500, ENSG00000123104, ENSG00000107099, ENSG00000102760, ENSG00000101670, ENSG00000109158, ENSG00000135218, ENSG00000111229, ENSG00000171310, ENSG00000134242, ENSG00000172403, ENSG00000170458, ENSG00000169359, ENSG00000163932, ENSG00000101665, ENSG00000108175, ENSG0000…	1147	4731	11456	1.08935	1	0.109788	0.105898
GOTERM_CC_ALL	GO:0031090~organelle membrane	268	20.3802	0.0308459	ENSG00000128596, ENSG00000137509, ENSG00000181467, ENSG00000106565, ENSG00000130312, ENSG00000149177, ENSG00000113532, ENSG00000134594, ENSG00000117335, ENSG00000136897, ENSG00000155975, ENSG00000109390, ENSG00000126858, ENSG00000123104, ENSG00000102401, ENSG00000184500, ENSG00000141458, ENSG00000105223, ENSG00000135218, ENSG00000133835, ENSG00000175110, ENSG00000173852, ENSG00000171310, ENSG0000…	1217	2372	11939	1.1084	1	0.334611	0.313824
GOTERM_BP_ALL	GO:0071702~organic substance transport	214	16.2738	0.197186	ENSG00000104267, ENSG00000197375, ENSG00000155975, ENSG00000186480, ENSG00000164211, ENSG00000145817, ENSG00000185950, ENSG00000123104, ENSG00000168936, ENSG00000141458, ENSG00000101670, ENSG00000106799, ENSG00000135218, ENSG00000075624, ENSG00000134242, ENSG00000119655, ENSG00000169359, ENSG00000116473, ENSG00000163932, ENSG00000100575, ENSG00000188419, ENSG00000144036, ENSG00000028528, ENSG0000…	1147	2020	11456	1.05811	1	1	0.964683
GOTERM_BP_ALL	GO:0033036~macromolecule localization	258	19.6198	0.271419	ENSG00000111913, ENSG00000179820, ENSG00000155975, ENSG00000186480, ENSG00000164211, ENSG00000034510, ENSG00000145817, ENSG00000183098, ENSG00000185950, ENSG00000123104, ENSG00000168936, ENSG00000102401, ENSG00000141458, ENSG00000101670, ENSG00000106799, ENSG00000135218, ENSG00000075624, ENSG00000133835, ENSG00000134242, ENSG00000171310, ENSG00000119655, ENSG00000116473, ENSG00000163932, ENSG0000…	1147	2487	11456	1.03613	1	1	0.964683
Annotation Cluster 4	Enrichment Score: 8.030099038063465
Category	Term	Count	%	PValue	Genes	List Total	Pop Hits	Pop Total	Fold Enrichment	Bonferroni	Benjamini	FDR
GOTERM_CC_ALL	GO:0016020~membrane	723	54.981	1.65912e-09	ENSG00000137509, ENSG00000181467, ENSG00000197930, ENSG00000113532, ENSG00000134594, ENSG00000134352, ENSG00000138835, ENSG00000198901, ENSG00000136897, ENSG00000159658, ENSG00000109390, ENSG00000126858, ENSG00000185950, ENSG00000102401, ENSG00000184500, ENSG00000123104, ENSG00000149972, ENSG00000107099, ENSG00000100344, ENSG00000147677, ENSG00000109158, ENSG00000181458, ENSG00000135218, ENSG0000…	1217	6127	11939	1.15762	1.6558e-06	1.27369e-07	1.19456e-07
GOTERM_CC_ALL	GO:0031224~intrinsic component of membrane	419	31.8631	4.52e-09	ENSG00000113532, ENSG00000134352, ENSG00000159658, ENSG00000109390, ENSG00000126858, ENSG00000102401, ENSG00000123104, ENSG00000149972, ENSG00000100344, ENSG00000109158, ENSG00000181458, ENSG00000135218, ENSG00000163803, ENSG00000173852, ENSG00000171310, ENSG00000170458, ENSG00000169359, ENSG00000162600, ENSG00000126860, ENSG00000122025, ENSG00000162729, ENSG00000163818, ENSG00000116701, ENSG0000…	1217	3252	11939	1.26398	4.51095e-06	3.22212e-07	3.02194e-07
GOTERM_CC_ALL	GO:0016021~integral component of membrane	406	30.8745	2.96065e-08	ENSG00000113532, ENSG00000134352, ENSG00000159658, ENSG00000109390, ENSG00000126858, ENSG00000102401, ENSG00000123104, ENSG00000100344, ENSG00000109158, ENSG00000181458, ENSG00000135218, ENSG00000163803, ENSG00000173852, ENSG00000171310, ENSG00000170458, ENSG00000169359, ENSG00000162600, ENSG00000126860, ENSG00000122025, ENSG00000162729, ENSG00000163818, ENSG00000116701, ENSG00000137845, ENSG0000…	1217	3180	11939	1.2525	2.95469e-05	1.64152e-06	1.53954e-06
GOTERM_CC_ALL	GO:0044425~membrane part	510	38.7833	3.41351e-08	ENSG00000181467, ENSG00000197930, ENSG00000113532, ENSG00000134352, ENSG00000159658, ENSG00000109390, ENSG00000126858, ENSG00000102401, ENSG00000184500, ENSG00000123104, ENSG00000149972, ENSG00000107099, ENSG00000100344, ENSG00000109158, ENSG00000181458, ENSG00000135218, ENSG00000163803, ENSG00000156011, ENSG00000173852, ENSG00000171310, ENSG00000134242, ENSG00000240771, ENSG00000170458, ENSG0000…	1217	4149	11939	1.20588	3.40662e-05	1.79299e-06	1.6816e-06
Annotation Cluster 5	Enrichment Score: 5.8441303354842145
Category	Term	Count	%	PValue	Genes	List Total	Pop Hits	Pop Total	Fold Enrichment	Bonferroni	Benjamini	FDR
GOTERM_BP_ALL	GO:0009605~response to external stimulus	258	19.6198	8.40682e-14	ENSG00000111913, ENSG00000075975, ENSG00000149177, ENSG00000197375, ENSG00000134352, ENSG00000117335, ENSG00000121966, ENSG00000185950, ENSG00000149972, ENSG00000184500, ENSG00000101670, ENSG00000105223, ENSG00000110934, ENSG00000135218, ENSG00000155849, ENSG00000134242, ENSG00000119772, ENSG00000240771, ENSG00000115267, ENSG00000119655, ENSG00000170458, ENSG00000162600, ENSG00000163932, ENSG0000…	1147	1681	11456	1.53293	7.02187e-10	7.02306e-11	6.77422e-11
GOTERM_BP_ALL	GO:0006952~defense response	179	13.6122	2.58463e-09	ENSG00000137509, ENSG00000075975, ENSG00000064201, ENSG00000134198, ENSG00000134352, ENSG00000117335, ENSG00000148926, ENSG00000145414, ENSG00000088812, ENSG00000166598, ENSG00000121966, ENSG00000160255, ENSG00000182287, ENSG00000184500, ENSG00000130707, ENSG00000167207, ENSG00000162434, ENSG00000105223, ENSG00000131015, ENSG00000135218, ENSG00000100292, ENSG00000176046, ENSG00000213654, ENSG0000…	1147	1174	11456	1.52284	2.15943e-05	8.63678e-07	8.33076e-07
GOTERM_BP_ALL	GO:0051707~response to other organism	107	8.13688	1.47363e-06	ENSG00000197375, ENSG00000064201, ENSG00000148926, ENSG00000121966, ENSG00000182287, ENSG00000130707, ENSG00000167207, ENSG00000135218, ENSG00000155849, ENSG00000181195, ENSG00000134242, ENSG00000197766, ENSG00000112033, ENSG00000159128, ENSG00000151882, ENSG00000115267, ENSG00000119655, ENSG00000170458, ENSG00000163932, ENSG00000101782, ENSG00000122420, ENSG00000089041, ENSG00000132274, ENSG0000…	1147	678	11456	1.57624	0.0122367	0.000229934	0.000221786
GOTERM_BP_ALL	GO:0009607~response to biotic stimulus	112	8.51711	1.5318e-06	ENSG00000197375, ENSG00000064201, ENSG00000148926, ENSG00000121966, ENSG00000182287, ENSG00000130707, ENSG00000167207, ENSG00000135218, ENSG00000155849, ENSG00000181195, ENSG00000134242, ENSG00000197766, ENSG00000112033, ENSG00000159128, ENSG00000151882, ENSG00000115267, ENSG00000119655, ENSG00000170458, ENSG00000163932, ENSG00000101782, ENSG00000122420, ENSG00000089041, ENSG00000132274, ENSG0000…	1147	719	11456	1.55582	0.0127166	0.000232666	0.000224422
GOTERM_BP_ALL	GO:0043207~response to external biotic stimulus	107	8.13688	1.58415e-06	ENSG00000197375, ENSG00000064201, ENSG00000148926, ENSG00000121966, ENSG00000182287, ENSG00000130707, ENSG00000167207, ENSG00000135218, ENSG00000155849, ENSG00000181195, ENSG00000134242, ENSG00000197766, ENSG00000112033, ENSG00000159128, ENSG00000151882, ENSG00000115267, ENSG00000119655, ENSG00000170458, ENSG00000163932, ENSG00000101782, ENSG00000122420, ENSG00000089041, ENSG00000132274, ENSG0000…	1147	679	11456	1.57392	0.0131484	0.000236322	0.000227948
GOTERM_BP_ALL	GO:0045087~innate immune response	100	7.60456	3.72055e-05	ENSG00000117335, ENSG00000145414, ENSG00000166598, ENSG00000160255, ENSG00000130707, ENSG00000167207, ENSG00000162434, ENSG00000131015, ENSG00000135218, ENSG00000134242, ENSG00000197766, ENSG00000159128, ENSG00000115267, ENSG00000170458, ENSG00000167851, ENSG00000204389, ENSG00000166482, ENSG00000204388, ENSG00000026297, ENSG00000163932, ENSG00000101782, ENSG00000116701, ENSG00000132274, ENSG0000…	1147	670	11456	1.49072	0.267182	0.00320428	0.00309075
GOTERM_BP_ALL	GO:0098542~defense response to other organism	59	4.48669	0.000237667	ENSG00000185507, ENSG00000064201, ENSG00000027697, ENSG00000148926, ENSG00000182287, ENSG00000167207, ENSG00000166710, ENSG00000163565, ENSG00000136869, ENSG00000135218, ENSG00000132824, ENSG00000137959, ENSG00000155849, ENSG00000134242, ENSG00000159128, ENSG00000115267, ENSG00000172716, ENSG00000143546, ENSG00000126709, ENSG00000128604, ENSG00000163932, ENSG00000164825, ENSG00000140678, ENSG0000…	1147	365	11456	1.61447	0.862749	0.0128927	0.0124359
GOTERM_BP_ALL	GO:0051607~defense response to virus	39	2.96578	0.00131124	ENSG00000185507, ENSG00000104765, ENSG00000121060, ENSG00000159674, ENSG00000115415, ENSG00000111335, ENSG00000027697, ENSG00000132274, ENSG00000080824, ENSG00000168310, ENSG00000089127, ENSG00000108561, ENSG00000101336, ENSG00000182287, ENSG00000101017, ENSG00000176171, ENSG00000163565, ENSG00000166710, ENSG00000132824, ENSG00000137959, ENSG00000155849, ENSG00000134242, ENSG00000159128, ENSG0000…	1147	230	11456	1.69358	0.999983	0.0464156	0.044771
GOTERM_BP_ALL	GO:0009615~response to virus	46	3.4981	0.00280641	ENSG00000185507, ENSG00000104765, ENSG00000121060, ENSG00000134419, ENSG00000159674, ENSG00000115415, ENSG00000111335, ENSG00000027697, ENSG00000132274, ENSG00000080824, ENSG00000168310, ENSG00000089127, ENSG00000121966, ENSG00000108561, ENSG00000101336, ENSG00000182287, ENSG00000101017, ENSG00000176171, ENSG00000163565, ENSG00000166710, ENSG00000132824, ENSG00000137959, ENSG00000115966, ENSG0000…	1147	296	11456	1.55216	1	0.0758729	0.0731846
Annotation Cluster 6	Enrichment Score: 5.630430471344998
Category	Term	Count	%	PValue	Genes	List Total	Pop Hits	Pop Total	Fold Enrichment	Bonferroni	Benjamini	FDR
REACTOME_PATHWAY	R-HSA-191273~Cholesterol biosynthesis	17	1.29278	1.78636e-11	ENSG00000052802, ENSG00000067064, ENSG00000110921, ENSG00000147383, ENSG00000112972, ENSG00000132196, ENSG00000104549, ENSG00000109929, ENSG00000172893, ENSG00000113161, ENSG00000152904, ENSG00000160285, ENSG00000149809, ENSG00000167508, ENSG00000079459, ENSG00000205808, ENSG00000147155	767	23	7412	7.14268	2.87604e-08	7.38723e-09	7.35055e-09
GOTERM_BP_ALL	GO:0016126~sterol biosynthetic process	21	1.59696	3.77837e-09	ENSG00000052802, ENSG00000107566, ENSG00000067064, ENSG00000110921, ENSG00000133935, ENSG00000147383, ENSG00000112972, ENSG00000132196, ENSG00000104549, ENSG00000109929, ENSG00000172893, ENSG00000125629, ENSG00000113161, ENSG00000186480, ENSG00000152904, ENSG00000160285, ENSG00000149809, ENSG00000167508, ENSG00000079459, ENSG00000205808, ENSG00000147155	1147	46	11456	4.55965	3.15678e-05	1.21402e-06	1.171e-06
GOTERM_BP_ALL	GO:1902653~secondary alcohol biosynthetic process	20	1.52091	4.1183e-09	ENSG00000052802, ENSG00000107566, ENSG00000067064, ENSG00000110921, ENSG00000147383, ENSG00000112972, ENSG00000132196, ENSG00000104549, ENSG00000109929, ENSG00000172893, ENSG00000125629, ENSG00000113161, ENSG00000186480, ENSG00000152904, ENSG00000160285, ENSG00000149809, ENSG00000167508, ENSG00000079459, ENSG00000205808, ENSG00000147155	1147	42	11456	4.75609	3.44078e-05	1.22872e-06	1.18519e-06
GOTERM_BP_ALL	GO:0006695~cholesterol biosynthetic process	20	1.52091	4.1183e-09	ENSG00000052802, ENSG00000107566, ENSG00000067064, ENSG00000110921, ENSG00000147383, ENSG00000112972, ENSG00000132196, ENSG00000104549, ENSG00000109929, ENSG00000172893, ENSG00000125629, ENSG00000113161, ENSG00000186480, ENSG00000152904, ENSG00000160285, ENSG00000149809, ENSG00000167508, ENSG00000079459, ENSG00000205808, ENSG00000147155	1147	42	11456	4.75609	3.44078e-05	1.22872e-06	1.18519e-06
GOTERM_BP_ALL	GO:0016125~sterol metabolic process	30	2.28137	6.27894e-08	ENSG00000107798, ENSG00000110921, ENSG00000132196, ENSG00000104549, ENSG00000172893, ENSG00000125629, ENSG00000186480, ENSG00000167508, ENSG00000205808, ENSG00000147155, ENSG00000141458, ENSG00000147852, ENSG00000067064, ENSG00000052802, ENSG00000107566, ENSG00000133935, ENSG00000147383, ENSG00000112972, ENSG00000109929, ENSG00000116678, ENSG00000112033, ENSG00000130164, ENSG00000119655, ENSG0000…	1147	99	11456	3.0266	0.000524468	1.54277e-05	1.48811e-05
GOTERM_BP_ALL	GO:0008203~cholesterol metabolic process	27	2.05323	4.05501e-07	ENSG00000110921, ENSG00000132196, ENSG00000104549, ENSG00000172893, ENSG00000125629, ENSG00000186480, ENSG00000167508, ENSG00000205808, ENSG00000147155, ENSG00000141458, ENSG00000147852, ENSG00000067064, ENSG00000052802, ENSG00000107566, ENSG00000147383, ENSG00000112972, ENSG00000109929, ENSG00000116678, ENSG00000112033, ENSG00000130164, ENSG00000119655, ENSG00000113161, ENSG00000160285, ENSG0000…	1147	90	11456	2.99634	0.00338223	7.87803e-05	7.5989e-05
GOTERM_BP_ALL	GO:1902652~secondary alcohol metabolic process	27	2.05323	6.49925e-07	ENSG00000110921, ENSG00000132196, ENSG00000104549, ENSG00000172893, ENSG00000125629, ENSG00000186480, ENSG00000167508, ENSG00000205808, ENSG00000147155, ENSG00000141458, ENSG00000147852, ENSG00000067064, ENSG00000052802, ENSG00000107566, ENSG00000147383, ENSG00000112972, ENSG00000109929, ENSG00000116678, ENSG00000112033, ENSG00000130164, ENSG00000119655, ENSG00000113161, ENSG00000160285, ENSG0000…	1147	92	11456	2.9312	0.00541541	0.000115521	0.000111428
GOTERM_BP_ALL	GO:0006694~steroid biosynthetic process	30	2.28137	5.02241e-06	ENSG00000110921, ENSG00000132196, ENSG00000104549, ENSG00000172893, ENSG00000148926, ENSG00000125629, ENSG00000164211, ENSG00000186480, ENSG00000167508, ENSG00000205808, ENSG00000147155, ENSG00000067064, ENSG00000052802, ENSG00000107566, ENSG00000149084, ENSG00000133835, ENSG00000133935, ENSG00000147383, ENSG00000117528, ENSG00000112972, ENSG00000010270, ENSG00000109929, ENSG00000025423, ENSG0000…	1147	120	11456	2.49695	0.0410941	0.000608076	0.00058653
GOTERM_BP_ALL	GO:0008202~steroid metabolic process	42	3.19392	7.58631e-06	ENSG00000107798, ENSG00000110921, ENSG00000132196, ENSG00000104549, ENSG00000172893, ENSG00000196502, ENSG00000148926, ENSG00000125629, ENSG00000164211, ENSG00000186480, ENSG00000167508, ENSG00000205808, ENSG00000147155, ENSG00000141458, ENSG00000147852, ENSG00000067064, ENSG00000052802, ENSG00000107566, ENSG00000149084, ENSG00000133835, ENSG00000133935, ENSG00000147383, ENSG00000117528, ENSG0000…	1147	202	11456	2.07667	0.0614169	0.000830466	0.00080104
GOTERM_BP_ALL	GO:1901615~organic hydroxy compound metabolic process	60	4.56274	1.01983e-05	ENSG00000104549, ENSG00000198743, ENSG00000165389, ENSG00000164211, ENSG00000186480, ENSG00000160255, ENSG00000205808, ENSG00000272325, ENSG00000147155, ENSG00000141458, ENSG00000107566, ENSG00000130368, ENSG00000163803, ENSG00000133835, ENSG00000147383, ENSG00000117528, ENSG00000116711, ENSG00000116678, ENSG00000112033, ENSG00000130164, ENSG00000119655, ENSG00000113161, ENSG00000149809, ENSG0000…	1147	335	11456	1.78886	0.0816781	0.00100231	0.000966799
GOTERM_BP_ALL	GO:0006066~alcohol metabolic process	45	3.42205	1.37875e-05	ENSG00000151151, ENSG00000148384, ENSG00000110921, ENSG00000132196, ENSG00000104549, ENSG00000198743, ENSG00000072042, ENSG00000172893, ENSG00000196502, ENSG00000131069, ENSG00000125629, ENSG00000169403, ENSG00000165389, ENSG00000186480, ENSG00000162496, ENSG00000167508, ENSG00000205808, ENSG00000272325, ENSG00000147155, ENSG00000141458, ENSG00000101333, ENSG00000147852, ENSG00000067064, ENSG0000…	1147	228	11456	1.97128	0.108808	0.00133931	0.00129185
GOTERM_BP_ALL	GO:0046165~alcohol biosynthetic process	25	1.90114	1.75766e-05	ENSG00000151151, ENSG00000110921, ENSG00000132196, ENSG00000104549, ENSG00000172893, ENSG00000125629, ENSG00000169403, ENSG00000165389, ENSG00000186480, ENSG00000167508, ENSG00000205808, ENSG00000147155, ENSG00000067064, ENSG00000052802, ENSG00000107566, ENSG00000130368, ENSG00000147383, ENSG00000112972, ENSG00000109929, ENSG00000113161, ENSG00000160285, ENSG00000152904, ENSG00000149809, ENSG0000…	1147	96	11456	2.60099	0.13658	0.0016315	0.00157369
REACTOME_PATHWAY	R-HSA-8957322~Metabolism of steroids	26	1.97719	6.64938e-05	ENSG00000110921, ENSG00000132196, ENSG00000104549, ENSG00000172893, ENSG00000001167, ENSG00000125629, ENSG00000164211, ENSG00000186480, ENSG00000167508, ENSG00000205808, ENSG00000147155, ENSG00000067064, ENSG00000052802, ENSG00000149084, ENSG00000133835, ENSG00000147383, ENSG00000112972, ENSG00000010270, ENSG00000109929, ENSG00000113161, ENSG00000099194, ENSG00000160285, ENSG00000152904, ENSG0000…	767	107	7412	2.34817	0.101527	0.0153031	0.0152271
REACTOME_PATHWAY	R-HSA-2426168~Activation of gene expression by SREBF (SREBP)	14	1.06464	8.74182e-05	ENSG00000067064, ENSG00000110921, ENSG00000112972, ENSG00000104549, ENSG00000109929, ENSG00000172893, ENSG00000001167, ENSG00000113161, ENSG00000099194, ENSG00000152904, ENSG00000160285, ENSG00000149809, ENSG00000167508, ENSG00000079459	767	39	7412	3.46899	0.131293	0.0176038	0.0175164
GOTERM_BP_ALL	GO:1901617~organic hydroxy compound biosynthetic process	32	2.43346	0.000111585	ENSG00000151151, ENSG00000110921, ENSG00000132196, ENSG00000104549, ENSG00000172893, ENSG00000125629, ENSG00000169403, ENSG00000165389, ENSG00000164211, ENSG00000186480, ENSG00000165240, ENSG00000167508, ENSG00000205808, ENSG00000147155, ENSG00000092969, ENSG00000067064, ENSG00000052802, ENSG00000107566, ENSG00000130368, ENSG00000133835, ENSG00000133935, ENSG00000147383, ENSG00000117528, ENSG0000…	1147	154	11456	2.07539	0.606371	0.00728268	0.00702464
REACTOME_PATHWAY	R-HSA-1655829~Regulation of cholesterol biosynthesis by SREBP (SREBF)	16	1.21673	0.000128957	ENSG00000067064, ENSG00000110921, ENSG00000112972, ENSG00000104549, ENSG00000109929, ENSG00000172893, ENSG00000001167, ENSG00000125629, ENSG00000113161, ENSG00000186480, ENSG00000099194, ENSG00000152904, ENSG00000160285, ENSG00000149809, ENSG00000167508, ENSG00000079459	767	51	7412	3.03173	0.187496	0.0230833	0.0229687
GOTERM_BP_ALL	GO:0008299~isoprenoid biosynthetic process	8	0.608365	0.00324682	ENSG00000113161, ENSG00000067064, ENSG00000121039, ENSG00000152904, ENSG00000160285, ENSG00000110921, ENSG00000167508, ENSG00000112972	1147	21	11456	3.80487	1	0.0847622	0.0817589
GOTERM_BP_ALL	GO:0019216~regulation of lipid metabolic process	44	3.34601	0.00926863	ENSG00000105875, ENSG00000110921, ENSG00000104549, ENSG00000172893, ENSG00000139687, ENSG00000001167, ENSG00000137642, ENSG00000175701, ENSG00000148926, ENSG00000125629, ENSG00000164211, ENSG00000186480, ENSG00000035681, ENSG00000185950, ENSG00000167508, ENSG00000142208, ENSG00000108389, ENSG00000167207, ENSG00000067064, ENSG00000107566, ENSG00000130766, ENSG00000112972, ENSG00000169252, ENSG0000…	1147	299	11456	1.46978	1	0.174	0.167835
Annotation Cluster 7	Enrichment Score: 5.275137553920417
Category	Term	Count	%	PValue	Genes	List Total	Pop Hits	Pop Total	Fold Enrichment	Bonferroni	Benjamini	FDR
GOTERM_BP_ALL	GO:0006954~inflammatory response	95	7.22433	1.76935e-10	ENSG00000137509, ENSG00000158769, ENSG00000075975, ENSG00000134954, ENSG00000149131, ENSG00000204472, ENSG00000134352, ENSG00000134198, ENSG00000139687, ENSG00000117335, ENSG00000115594, ENSG00000148926, ENSG00000088812, ENSG00000121966, ENSG00000160255, ENSG00000184500, ENSG00000100784, ENSG00000130707, ENSG00000167207, ENSG00000163565, ENSG00000169429, ENSG00000105223, ENSG00000136869, ENSG0000…	1147	487	11456	1.94834	1.47829e-06	6.42657e-08	6.19886e-08
GOTERM_BP_ALL	GO:0006952~defense response	179	13.6122	2.58463e-09	ENSG00000137509, ENSG00000075975, ENSG00000064201, ENSG00000134198, ENSG00000134352, ENSG00000117335, ENSG00000148926, ENSG00000145414, ENSG00000088812, ENSG00000166598, ENSG00000121966, ENSG00000160255, ENSG00000182287, ENSG00000184500, ENSG00000130707, ENSG00000167207, ENSG00000162434, ENSG00000105223, ENSG00000131015, ENSG00000135218, ENSG00000100292, ENSG00000176046, ENSG00000213654, ENSG0000…	1147	1174	11456	1.52284	2.15943e-05	8.63678e-07	8.33076e-07
GOTERM_BP_ALL	GO:0032101~regulation of response to external stimulus	103	7.8327	1.19848e-06	ENSG00000111913, ENSG00000075975, ENSG00000064201, ENSG00000134352, ENSG00000117335, ENSG00000148926, ENSG00000145414, ENSG00000121966, ENSG00000182287, ENSG00000184500, ENSG00000169508, ENSG00000167207, ENSG00000105223, ENSG00000112715, ENSG00000135218, ENSG00000213654, ENSG00000176845, ENSG00000155849, ENSG00000134242, ENSG00000112033, ENSG00000130164, ENSG00000010278, ENSG00000163932, ENSG0000…	1147	643	11456	1.59991	0.00996331	0.000200241	0.000193146
GOTERM_BP_ALL	GO:0045087~innate immune response	100	7.60456	3.72055e-05	ENSG00000117335, ENSG00000145414, ENSG00000166598, ENSG00000160255, ENSG00000130707, ENSG00000167207, ENSG00000162434, ENSG00000131015, ENSG00000135218, ENSG00000134242, ENSG00000197766, ENSG00000159128, ENSG00000115267, ENSG00000170458, ENSG00000167851, ENSG00000204389, ENSG00000166482, ENSG00000204388, ENSG00000026297, ENSG00000163932, ENSG00000101782, ENSG00000116701, ENSG00000132274, ENSG0000…	1147	670	11456	1.49072	0.267182	0.00320428	0.00309075
GOTERM_BP_ALL	GO:0050727~regulation of inflammatory response	53	4.03042	9.78981e-05	ENSG00000075975, ENSG00000134954, ENSG00000149131, ENSG00000134352, ENSG00000139687, ENSG00000117335, ENSG00000115594, ENSG00000148926, ENSG00000145414, ENSG00000184500, ENSG00000167207, ENSG00000105223, ENSG00000136869, ENSG00000130368, ENSG00000128165, ENSG00000150593, ENSG00000213654, ENSG00000173372, ENSG00000176845, ENSG00000112033, ENSG00000130164, ENSG00000143546, ENSG00000137275, ENSG0000…	1147	307	11456	1.72428	0.558677	0.00661412	0.00637977
GOTERM_BP_ALL	GO:0031347~regulation of defense response	96	7.30038	0.000222575	ENSG00000185507, ENSG00000075975, ENSG00000134954, ENSG00000149131, ENSG00000064201, ENSG00000027697, ENSG00000134352, ENSG00000139687, ENSG00000095261, ENSG00000117335, ENSG00000115594, ENSG00000148926, ENSG00000145414, ENSG00000166598, ENSG00000182287, ENSG00000160255, ENSG00000184500, ENSG00000100784, ENSG00000167207, ENSG00000166710, ENSG00000163565, ENSG00000162434, ENSG00000105223, ENSG0000…	1147	668	11456	1.43537	0.844299	0.0122328	0.0117994
GOTERM_BP_ALL	GO:0032102~negative regulation of response to external stimulus	46	3.4981	0.00113013	ENSG00000075975, ENSG00000149131, ENSG00000196189, ENSG00000110921, ENSG00000204472, ENSG00000197632, ENSG00000111252, ENSG00000139687, ENSG00000005249, ENSG00000070081, ENSG00000148926, ENSG00000040608, ENSG00000108561, ENSG00000101336, ENSG00000184500, ENSG00000167207, ENSG00000163785, ENSG00000105298, ENSG00000087460, ENSG00000128016, ENSG00000135318, ENSG00000128165, ENSG00000150593, ENSG0000…	1147	283	11456	1.62346	0.999921	0.041775	0.0402948
GOTERM_BP_ALL	GO:0080134~regulation of response to stress	164	12.4715	0.00125335	ENSG00000075975, ENSG00000128590, ENSG00000064201, ENSG00000110422, ENSG00000134352, ENSG00000117335, ENSG00000139644, ENSG00000148926, ENSG00000145414, ENSG00000186480, ENSG00000166598, ENSG00000158161, ENSG00000086598, ENSG00000121966, ENSG00000160255, ENSG00000182287, ENSG00000183255, ENSG00000184500, ENSG00000167207, ENSG00000162434, ENSG00000105223, ENSG00000112715, ENSG00000135218, ENSG0000…	1147	1307	11456	1.25325	0.999972	0.0447456	0.0431602
Annotation Cluster 8	Enrichment Score: 4.7697659187235235
Category	Term	Count	%	PValue	Genes	List Total	Pop Hits	Pop Total	Fold Enrichment	Bonferroni	Benjamini	FDR
GOTERM_BP_ALL	GO:0071310~cellular response to organic substance	253	19.2395	1.8459e-06	ENSG00000111913, ENSG00000104267, ENSG00000149177, ENSG00000128590, ENSG00000197930, ENSG00000134352, ENSG00000186480, ENSG00000127947, ENSG00000121966, ENSG00000185950, ENSG00000123104, ENSG00000107099, ENSG00000141458, ENSG00000100344, ENSG00000106799, ENSG00000135218, ENSG00000075624, ENSG00000111229, ENSG00000178860, ENSG00000134242, ENSG00000171310, ENSG00000119772, ENSG00000123908, ENSG0000…	1147	1940	11456	1.30253	0.0153042	0.000270537	0.000260952
GOTERM_BP_ALL	GO:0034097~response to cytokine	127	9.65779	7.83935e-06	ENSG00000111913, ENSG00000149177, ENSG00000068366, ENSG00000177000, ENSG00000134352, ENSG00000166598, ENSG00000127947, ENSG00000121966, ENSG00000185950, ENSG00000102007, ENSG00000160255, ENSG00000107099, ENSG00000130707, ENSG00000167207, ENSG00000162434, ENSG00000112715, ENSG00000135218, ENSG00000100292, ENSG00000178860, ENSG00000115548, ENSG00000159128, ENSG00000119411, ENSG00000115267, ENSG0000…	1147	869	11456	1.45967	0.0633991	0.000839615	0.000809866
REACTOME_PATHWAY	R-HSA-1280215~Cytokine Signaling in Immune system	86	6.53992	8.30845e-06	ENSG00000185507, ENSG00000156587, ENSG00000131724, ENSG00000149177, ENSG00000179344, ENSG00000177606, ENSG00000027697, ENSG00000134352, ENSG00000095261, ENSG00000120875, ENSG00000115594, ENSG00000166233, ENSG00000166598, ENSG00000127947, ENSG00000125726, ENSG00000185950, ENSG00000160255, ENSG00000087245, ENSG00000100784, ENSG00000167207, ENSG00000166710, ENSG00000169429, ENSG00000162434, ENSG0000…	767	521	7412	1.59515	0.0132876	0.00223082	0.00221974
GOTERM_BP_ALL	GO:0019221~cytokine-mediated signaling pathway	86	6.53992	2.44426e-05	ENSG00000185507, ENSG00000263961, ENSG00000131724, ENSG00000149177, ENSG00000179344, ENSG00000027697, ENSG00000134352, ENSG00000095261, ENSG00000115594, ENSG00000166598, ENSG00000121966, ENSG00000125726, ENSG00000185950, ENSG00000102007, ENSG00000160255, ENSG00000087245, ENSG00000100784, ENSG00000167207, ENSG00000166710, ENSG00000169429, ENSG00000162434, ENSG00000112715, ENSG00000135218, ENSG0000…	1147	549	11456	1.56457	0.184717	0.00221949	0.00214085
GOTERM_BP_ALL	GO:0071345~cellular response to cytokine stimulus	116	8.82129	3.20207e-05	ENSG00000111913, ENSG00000149177, ENSG00000134352, ENSG00000166598, ENSG00000127947, ENSG00000121966, ENSG00000185950, ENSG00000102007, ENSG00000160255, ENSG00000107099, ENSG00000130707, ENSG00000167207, ENSG00000162434, ENSG00000112715, ENSG00000135218, ENSG00000100292, ENSG00000178860, ENSG00000115548, ENSG00000159128, ENSG00000119411, ENSG00000169756, ENSG00000204389, ENSG00000165030, ENSG0000…	1147	801	11456	1.44642	0.234738	0.00284575	0.00274492
REACTOME_PATHWAY	R-HSA-449147~Signaling by Interleukins	56	4.25856	0.000255752	ENSG00000131724, ENSG00000177606, ENSG00000134352, ENSG00000095261, ENSG00000120875, ENSG00000115594, ENSG00000166598, ENSG00000127947, ENSG00000185950, ENSG00000160255, ENSG00000087245, ENSG00000100784, ENSG00000167207, ENSG00000169429, ENSG00000162434, ENSG00000112715, ENSG00000135218, ENSG00000100292, ENSG00000150593, ENSG00000169032, ENSG00000197329, ENSG00000114013, ENSG00000012779, ENSG0000…	767	333	7412	1.62511	0.337552	0.0412016	0.040997
Annotation Cluster 9	Enrichment Score: 4.653554281143751
Category	Term	Count	%	PValue	Genes	List Total	Pop Hits	Pop Total	Fold Enrichment	Bonferroni	Benjamini	FDR
GOTERM_CC_ALL	GO:0044459~plasma membrane part	209	15.8935	6.21107e-06	ENSG00000111913, ENSG00000104267, ENSG00000149177, ENSG00000197375, ENSG00000134352, ENSG00000244682, ENSG00000117335, ENSG00000088812, ENSG00000183098, ENSG00000121966, ENSG00000149972, ENSG00000107099, ENSG00000141458, ENSG00000109158, ENSG00000110934, ENSG00000106799, ENSG00000135218, ENSG00000163803, ENSG00000156011, ENSG00000134242, ENSG00000170458, ENSG00000169359, ENSG00000122025, ENSG0000…	1217	1545	11939	1.32707	0.00617949	0.000206621	0.000193785
GOTERM_CC_ALL	GO:0031226~intrinsic component of plasma membrane	123	9.35361	1.84472e-05	ENSG00000149177, ENSG00000064201, ENSG00000198743, ENSG00000168890, ENSG00000170175, ENSG00000134198, ENSG00000134352, ENSG00000244682, ENSG00000117335, ENSG00000139644, ENSG00000088812, ENSG00000143119, ENSG00000182162, ENSG00000183098, ENSG00000160255, ENSG00000149972, ENSG00000147155, ENSG00000141458, ENSG00000188820, ENSG00000169508, ENSG00000167207, ENSG00000109158, ENSG00000131015, ENSG0000…	1217	835	11939	1.44509	0.018242	0.000557887	0.000523229
GOTERM_CC_ALL	GO:0005887~integral component of plasma membrane	114	8.6692	9.55523e-05	ENSG00000149177, ENSG00000064201, ENSG00000198743, ENSG00000168890, ENSG00000170175, ENSG00000134198, ENSG00000134352, ENSG00000244682, ENSG00000117335, ENSG00000139644, ENSG00000088812, ENSG00000143119, ENSG00000182162, ENSG00000160255, ENSG00000147155, ENSG00000141458, ENSG00000188820, ENSG00000169508, ENSG00000109158, ENSG00000106799, ENSG00000135218, ENSG00000108219, ENSG00000138448, ENSG0000…	1217	790	11939	1.41565	0.0909596	0.00227051	0.00212945
Annotation Cluster 10	Enrichment Score: 4.507328867332163
Category	Term	Count	%	PValue	Genes	List Total	Pop Hits	Pop Total	Fold Enrichment	Bonferroni	Benjamini	FDR
GOTERM_BP_ALL	GO:1901342~regulation of vasculature development	49	3.72624	6.34083e-07	ENSG00000134954, ENSG00000135766, ENSG00000173801, ENSG00000112761, ENSG00000148926, ENSG00000121966, ENSG00000160255, ENSG00000169429, ENSG00000102760, ENSG00000162434, ENSG00000104332, ENSG00000112715, ENSG00000128165, ENSG00000100292, ENSG00000150593, ENSG00000133639, ENSG00000092421, ENSG00000117525, ENSG00000171236, ENSG00000123908, ENSG00000116473, ENSG00000012779, ENSG00000140678, ENSG0000…	1147	231	11456	2.11862	0.00528375	0.000115155	0.000111075
GOTERM_BP_ALL	GO:0045765~regulation of angiogenesis	45	3.42205	1.11257e-06	ENSG00000134954, ENSG00000196189, ENSG00000136235, ENSG00000159399, ENSG00000115415, ENSG00000004399, ENSG00000135821, ENSG00000135766, ENSG00000173801, ENSG00000112761, ENSG00000136830, ENSG00000148926, ENSG00000184481, ENSG00000165168, ENSG00000138772, ENSG00000121966, ENSG00000160255, ENSG00000163349, ENSG00000101017, ENSG00000143494, ENSG00000058668, ENSG00000169429, ENSG00000102144, ENSG0000…	1147	208	11456	2.16082	0.00925242	0.000189681	0.00018296
GOTERM_BP_ALL	GO:0001525~angiogenesis	64	4.86692	2.01619e-06	ENSG00000137509, ENSG00000107731, ENSG00000134954, ENSG00000173083, ENSG00000177606, ENSG00000171388, ENSG00000173801, ENSG00000112761, ENSG00000148926, ENSG00000164134, ENSG00000121966, ENSG00000160255, ENSG00000087245, ENSG00000169429, ENSG00000102760, ENSG00000162434, ENSG00000169504, ENSG00000112715, ENSG00000106799, ENSG00000128165, ENSG00000100292, ENSG00000133639, ENSG00000092421, ENSG0000…	1147	348	11456	1.83684	0.0167042	0.000290401	0.000280112
GOTERM_BP_ALL	GO:0048514~blood vessel morphogenesis	71	5.39924	6.24502e-06	ENSG00000137509, ENSG00000107731, ENSG00000134954, ENSG00000173083, ENSG00000177606, ENSG00000171388, ENSG00000173801, ENSG00000112761, ENSG00000148926, ENSG00000164134, ENSG00000121966, ENSG00000160255, ENSG00000087245, ENSG00000169429, ENSG00000102760, ENSG00000162434, ENSG00000169504, ENSG00000112715, ENSG00000106799, ENSG00000128165, ENSG00000100292, ENSG00000133639, ENSG00000092421, ENSG0000…	1147	413	11456	1.71703	0.0508395	0.000724596	0.000698922
GOTERM_BP_ALL	GO:0001944~vasculature development	83	6.31179	7.65452e-06	ENSG00000137509, ENSG00000107731, ENSG00000134954, ENSG00000173083, ENSG00000177606, ENSG00000171388, ENSG00000135766, ENSG00000173801, ENSG00000112761, ENSG00000148926, ENSG00000164134, ENSG00000116285, ENSG00000086598, ENSG00000121966, ENSG00000107372, ENSG00000160255, ENSG00000087245, ENSG00000169429, ENSG00000102760, ENSG00000162434, ENSG00000169504, ENSG00000104332, ENSG00000112715, ENSG0000…	1147	509	11456	1.62866	0.0619516	0.000830466	0.00080104
GOTERM_BP_ALL	GO:0072358~cardiovascular system development	83	6.31179	7.65452e-06	ENSG00000137509, ENSG00000107731, ENSG00000134954, ENSG00000173083, ENSG00000177606, ENSG00000171388, ENSG00000135766, ENSG00000173801, ENSG00000112761, ENSG00000148926, ENSG00000164134, ENSG00000116285, ENSG00000086598, ENSG00000121966, ENSG00000107372, ENSG00000160255, ENSG00000087245, ENSG00000169429, ENSG00000102760, ENSG00000162434, ENSG00000169504, ENSG00000104332, ENSG00000112715, ENSG0000…	1147	509	11456	1.62866	0.0619516	0.000830466	0.00080104
GOTERM_BP_ALL	GO:0001568~blood vessel development	76	5.77947	3.78895e-05	ENSG00000137509, ENSG00000107731, ENSG00000134954, ENSG00000173083, ENSG00000177606, ENSG00000171388, ENSG00000173801, ENSG00000112761, ENSG00000148926, ENSG00000164134, ENSG00000086598, ENSG00000121966, ENSG00000160255, ENSG00000087245, ENSG00000169429, ENSG00000102760, ENSG00000162434, ENSG00000169504, ENSG00000112715, ENSG00000106799, ENSG00000128165, ENSG00000100292, ENSG00000133639, ENSG0000…	1147	475	11456	1.59805	0.271358	0.00322988	0.00311544
GOTERM_BP_ALL	GO:0045766~positive regulation of angiogenesis	27	2.05323	5.26484e-05	ENSG00000134954, ENSG00000159399, ENSG00000173801, ENSG00000148926, ENSG00000165168, ENSG00000138772, ENSG00000121966, ENSG00000160255, ENSG00000163349, ENSG00000101017, ENSG00000143494, ENSG00000169429, ENSG00000162434, ENSG00000112715, ENSG00000128165, ENSG00000100292, ENSG00000133639, ENSG00000067225, ENSG00000117525, ENSG00000171236, ENSG00000123908, ENSG00000164047, ENSG00000163513, ENSG0000…	1147	115	11456	2.34496	0.355892	0.0039984	0.00385673
GOTERM_BP_ALL	GO:1904018~positive regulation of vasculature development	28	2.12928	0.000176485	ENSG00000134954, ENSG00000159399, ENSG00000173801, ENSG00000148926, ENSG00000165168, ENSG00000138772, ENSG00000121966, ENSG00000160255, ENSG00000163349, ENSG00000101017, ENSG00000143494, ENSG00000169429, ENSG00000162434, ENSG00000112715, ENSG00000128165, ENSG00000100292, ENSG00000133639, ENSG00000067225, ENSG00000117525, ENSG00000171236, ENSG00000123908, ENSG00000116473, ENSG00000164047, ENSG0000…	1147	130	11456	2.15122	0.771145	0.0102386	0.00987582
GOTERM_BP_ALL	GO:0072359~circulatory system development	107	8.13688	0.000279197	ENSG00000137509, ENSG00000171388, ENSG00000148926, ENSG00000086598, ENSG00000121966, ENSG00000107372, ENSG00000160255, ENSG00000144560, ENSG00000102760, ENSG00000168779, ENSG00000169504, ENSG00000162434, ENSG00000112837, ENSG00000112715, ENSG00000106799, ENSG00000100292, ENSG00000178860, ENSG00000147383, ENSG00000138448, ENSG00000112033, ENSG00000130164, ENSG00000123908, ENSG00000112276, ENSG0000…	1147	766	11456	1.39516	0.902998	0.0147621	0.0142391
GOTERM_BP_ALL	GO:0048646~anatomical structure formation involved in morphogenesis	98	7.45247	0.00378199	ENSG00000111913, ENSG00000137509, ENSG00000128596, ENSG00000177000, ENSG00000171388, ENSG00000120875, ENSG00000148926, ENSG00000143119, ENSG00000086598, ENSG00000121966, ENSG00000160255, ENSG00000102760, ENSG00000169504, ENSG00000162434, ENSG00000112837, ENSG00000112715, ENSG00000106799, ENSG00000135218, ENSG00000100292, ENSG00000109705, ENSG00000138448, ENSG00000138449, ENSG00000158158, ENSG0000…	1147	746	11456	1.31207	1	0.0954523	0.0920702
GOTERM_BP_ALL	GO:0022603~regulation of anatomical structure morphogenesis	103	7.8327	0.00422121	ENSG00000111913, ENSG00000179820, ENSG00000196562, ENSG00000148926, ENSG00000143119, ENSG00000183098, ENSG00000121966, ENSG00000160255, ENSG00000102760, ENSG00000168779, ENSG00000162434, ENSG00000112837, ENSG00000112715, ENSG00000106799, ENSG00000135218, ENSG00000100292, ENSG00000186193, ENSG00000123908, ENSG00000112276, ENSG00000169756, ENSG00000116473, ENSG00000162600, ENSG00000049860, ENSG0000…	1147	793	11456	1.29728	1	0.102215	0.0985929

## Sheet: cl.1-3_DGE_up_DDNS_up
Annotation Cluster 1	Enrichment Score: 7.201538773229531
Category	Term ("cholesterol metabolism")	Count	%	PValue	Genes	List Total	Pop Hits	Pop Total	Fold Enrichment	Bonferroni	Benjamini	FDR
REACTOME_PATHWAY	R-HSA-191273~Cholesterol biosynthesis	15	3.7037	1.24382e-15	ENSG00000052802, ENSG00000067064, ENSG00000110921, ENSG00000147383, ENSG00000112972, ENSG00000132196, ENSG00000104549, ENSG00000109929, ENSG00000172893, ENSG00000113161, ENSG00000160285, ENSG00000149809, ENSG00000167508, ENSG00000079459, ENSG00000147155	254	23	7412	19.0312	1.20048e-12	1.22392e-12	1.21646e-12
GOTERM_BP_ALL	GO:0016126~sterol biosynthetic process	18	4.44444	2.14347e-14	ENSG00000052802, ENSG00000107566, ENSG00000067064, ENSG00000110921, ENSG00000133935, ENSG00000147383, ENSG00000112972, ENSG00000132196, ENSG00000104549, ENSG00000109929, ENSG00000172893, ENSG00000113161, ENSG00000186480, ENSG00000160285, ENSG00000149809, ENSG00000167508, ENSG00000079459, ENSG00000147155	369	46	11456	12.1485	1.19736e-10	1.19756e-10	1.14697e-10
GOTERM_BP_ALL	GO:1902653~secondary alcohol biosynthetic process	17	4.19753	7.24328e-14	ENSG00000052802, ENSG00000107566, ENSG00000067064, ENSG00000110921, ENSG00000147383, ENSG00000112972, ENSG00000132196, ENSG00000104549, ENSG00000109929, ENSG00000172893, ENSG00000113161, ENSG00000186480, ENSG00000160285, ENSG00000149809, ENSG00000167508, ENSG00000079459, ENSG00000147155	369	42	11456	12.5663	4.04496e-10	1.34894e-10	1.29196e-10
GOTERM_BP_ALL	GO:0006695~cholesterol biosynthetic process	17	4.19753	7.24328e-14	ENSG00000052802, ENSG00000107566, ENSG00000067064, ENSG00000110921, ENSG00000147383, ENSG00000112972, ENSG00000132196, ENSG00000104549, ENSG00000109929, ENSG00000172893, ENSG00000113161, ENSG00000186480, ENSG00000160285, ENSG00000149809, ENSG00000167508, ENSG00000079459, ENSG00000147155	369	42	11456	12.5663	4.04496e-10	1.34894e-10	1.29196e-10
GOTERM_BP_ALL	GO:0016125~sterol metabolic process	20	4.93827	2.74602e-10	ENSG00000052802, ENSG00000107566, ENSG00000067064, ENSG00000110921, ENSG00000133935, ENSG00000147383, ENSG00000112972, ENSG00000132196, ENSG00000104549, ENSG00000109929, ENSG00000172893, ENSG00000130164, ENSG00000113161, ENSG00000186480, ENSG00000160285, ENSG00000149809, ENSG00000167508, ENSG00000079459, ENSG00000121691, ENSG00000147155	369	99	11456	6.27193	1.53447e-06	3.42103e-07	3.27652e-07
GOTERM_BP_ALL	GO:0008203~cholesterol metabolic process	19	4.69136	4.01709e-10	ENSG00000052802, ENSG00000107566, ENSG00000067064, ENSG00000110921, ENSG00000147383, ENSG00000112972, ENSG00000132196, ENSG00000104549, ENSG00000109929, ENSG00000172893, ENSG00000130164, ENSG00000113161, ENSG00000186480, ENSG00000160285, ENSG00000149809, ENSG00000167508, ENSG00000079459, ENSG00000121691, ENSG00000147155	369	90	11456	6.55417	2.24475e-06	3.74058e-07	3.58258e-07
GOTERM_BP_ALL	GO:1902652~secondary alcohol metabolic process	19	4.69136	5.8702e-10	ENSG00000052802, ENSG00000107566, ENSG00000067064, ENSG00000110921, ENSG00000147383, ENSG00000112972, ENSG00000132196, ENSG00000104549, ENSG00000109929, ENSG00000172893, ENSG00000130164, ENSG00000113161, ENSG00000186480, ENSG00000160285, ENSG00000149809, ENSG00000167508, ENSG00000079459, ENSG00000121691, ENSG00000147155	369	92	11456	6.41169	3.28026e-06	4.0996e-07	3.92643e-07
GOTERM_BP_ALL	GO:0006694~steroid biosynthetic process	21	5.18519	1.27842e-09	ENSG00000052802, ENSG00000107566, ENSG00000067064, ENSG00000110921, ENSG00000133935, ENSG00000147383, ENSG00000112972, ENSG00000132196, ENSG00000104549, ENSG00000109929, ENSG00000172893, ENSG00000148926, ENSG00000113161, ENSG00000186480, ENSG00000164211, ENSG00000160285, ENSG00000149809, ENSG00000167508, ENSG00000079459, ENSG00000147155, ENSG00000019549	369	120	11456	5.43306	7.14376e-06	7.93612e-07	7.60089e-07
REACTOME_PATHWAY	R-HSA-2426168~Activation of gene expression by SREBF (SREBP)	13	3.20988	3.3243e-09	ENSG00000067064, ENSG00000110921, ENSG00000112972, ENSG00000104549, ENSG00000109929, ENSG00000172893, ENSG00000001167, ENSG00000113161, ENSG00000099194, ENSG00000160285, ENSG00000149809, ENSG00000167508, ENSG00000079459	254	39	7412	9.72703	3.26778e-06	1.63556e-06	1.62558e-06
GOTERM_BP_ALL	GO:0044283~small molecule biosynthetic process	38	9.38272	5.04205e-09	ENSG00000115919, ENSG00000177000, ENSG00000151151, ENSG00000110921, ENSG00000132196, ENSG00000104549, ENSG00000172893, ENSG00000135821, ENSG00000171766, ENSG00000148926, ENSG00000164211, ENSG00000186480, ENSG00000135241, ENSG00000188641, ENSG00000167508, ENSG00000147155, ENSG00000102144, ENSG00000101670, ENSG00000134824, ENSG00000067064, ENSG00000052802, ENSG00000107566, ENSG00000149485, ENSG0000…	369	397	11456	2.97166	2.81746e-05	2.3475e-06	2.24834e-06
GOTERM_BP_ALL	GO:0046165~alcohol biosynthetic process	18	4.44444	8.77937e-09	ENSG00000052802, ENSG00000107566, ENSG00000067064, ENSG00000151151, ENSG00000110921, ENSG00000147383, ENSG00000112972, ENSG00000132196, ENSG00000104549, ENSG00000109929, ENSG00000172893, ENSG00000113161, ENSG00000186480, ENSG00000160285, ENSG00000149809, ENSG00000167508, ENSG00000079459, ENSG00000147155	369	96	11456	5.82114	4.90579e-05	3.5036e-06	3.3556e-06
REACTOME_PATHWAY	R-HSA-1655829~Regulation of cholesterol biosynthesis by SREBP (SREBF)	14	3.45679	9.4048e-09	ENSG00000067064, ENSG00000110921, ENSG00000112972, ENSG00000104549, ENSG00000109929, ENSG00000172893, ENSG00000001167, ENSG00000113161, ENSG00000186480, ENSG00000099194, ENSG00000160285, ENSG00000149809, ENSG00000167508, ENSG00000079459	254	51	7412	8.0105	9.24488e-06	3.08477e-06	3.06596e-06
REACTOME_PATHWAY	R-HSA-8957322~Metabolism of steroids	19	4.69136	1.65419e-08	ENSG00000052802, ENSG00000067064, ENSG00000110921, ENSG00000147383, ENSG00000112972, ENSG00000132196, ENSG00000104549, ENSG00000109929, ENSG00000172893, ENSG00000001167, ENSG00000113161, ENSG00000186480, ENSG00000164211, ENSG00000099194, ENSG00000160285, ENSG00000149809, ENSG00000167508, ENSG00000079459, ENSG00000147155	254	107	7412	5.18169	1.62606e-05	4.06932e-06	4.0445e-06
GOTERM_BP_ALL	GO:1901617~organic hydroxy compound biosynthetic process	21	5.18519	1.01697e-07	ENSG00000052802, ENSG00000107566, ENSG00000067064, ENSG00000151151, ENSG00000110921, ENSG00000133935, ENSG00000147383, ENSG00000112972, ENSG00000132196, ENSG00000104549, ENSG00000109929, ENSG00000172893, ENSG00000113161, ENSG00000186480, ENSG00000164211, ENSG00000160285, ENSG00000149809, ENSG00000167508, ENSG00000079459, ENSG00000147155, ENSG00000019549	369	154	11456	4.23356	0.000568121	2.58264e-05	2.47355e-05
GOTERM_BP_ALL	GO:0008202~steroid metabolic process	24	5.92593	1.32189e-07	ENSG00000052802, ENSG00000107566, ENSG00000067064, ENSG00000110921, ENSG00000133935, ENSG00000147383, ENSG00000112972, ENSG00000132196, ENSG00000104549, ENSG00000109929, ENSG00000172893, ENSG00000130164, ENSG00000118785, ENSG00000148926, ENSG00000113161, ENSG00000186480, ENSG00000164211, ENSG00000160285, ENSG00000149809, ENSG00000167508, ENSG00000079459, ENSG00000121691, ENSG00000147155, ENSG0000…	369	202	11456	3.68864	0.000738398	3.21104e-05	3.0754e-05
GOTERM_BP_ALL	GO:0019216~regulation of lipid metabolic process	29	7.16049	3.6551e-07	ENSG00000105875, ENSG00000110921, ENSG00000104549, ENSG00000172893, ENSG00000139687, ENSG00000001167, ENSG00000148926, ENSG00000164211, ENSG00000186480, ENSG00000185950, ENSG00000167508, ENSG00000108389, ENSG00000067064, ENSG00000107566, ENSG00000130766, ENSG00000112972, ENSG00000169252, ENSG00000109929, ENSG00000130164, ENSG00000152256, ENSG00000113161, ENSG00000099194, ENSG00000160285, ENSG0000…	369	299	11456	3.01116	0.00204039	6.80701e-05	6.51948e-05
GOTERM_BP_ALL	GO:0044711~single-organism biosynthetic process	66	16.2963	8.52892e-07	ENSG00000115919, ENSG00000173281, ENSG00000219607, ENSG00000068366, ENSG00000176597, ENSG00000177000, ENSG00000104549, ENSG00000113532, ENSG00000171105, ENSG00000148926, ENSG00000164211, ENSG00000186480, ENSG00000116285, ENSG00000135241, ENSG00000185950, ENSG00000147155, ENSG00000149257, ENSG00000100344, ENSG00000108389, ENSG00000162433, ENSG00000101670, ENSG00000107566, ENSG00000130766, ENSG0000…	369	1102	11456	1.85938	0.00475462	0.00014891	0.000142619
GOTERM_BP_ALL	GO:0044281~small molecule metabolic process	84	20.7407	3.19027e-06	ENSG00000115919, ENSG00000104267, ENSG00000173281, ENSG00000219607, ENSG00000068366, ENSG00000196562, ENSG00000177000, ENSG00000104549, ENSG00000198743, ENSG00000197930, ENSG00000135766, ENSG00000171105, ENSG00000148926, ENSG00000164211, ENSG00000186480, ENSG00000135241, ENSG00000185950, ENSG00000272325, ENSG00000147155, ENSG00000100344, ENSG00000162433, ENSG00000101670, ENSG00000155368, ENSG0000…	369	1590	11456	1.64017	0.0176693	0.000495111	0.000474198
GOTERM_BP_ALL	GO:0006066~alcohol metabolic process	23	5.67901	4.1544e-06	ENSG00000052802, ENSG00000107566, ENSG00000067064, ENSG00000151151, ENSG00000110921, ENSG00000147383, ENSG00000112972, ENSG00000132196, ENSG00000104549, ENSG00000198743, ENSG00000109929, ENSG00000172893, ENSG00000130164, ENSG00000113161, ENSG00000186480, ENSG00000162496, ENSG00000160285, ENSG00000149809, ENSG00000167508, ENSG00000079459, ENSG00000121691, ENSG00000147155, ENSG00000272325	369	228	11456	3.13184	0.0229474	0.000595144	0.000570004
GOTERM_BP_ALL	GO:0044710~single-organism metabolic process	140	34.5679	7.50634e-06	ENSG00000104267, ENSG00000173281, ENSG00000105875, ENSG00000068366, ENSG00000128590, ENSG00000196562, ENSG00000177000, ENSG00000104549, ENSG00000198743, ENSG00000116406, ENSG00000197930, ENSG00000171388, ENSG00000113532, ENSG00000138835, ENSG00000120875, ENSG00000148926, ENSG00000164211, ENSG00000186480, ENSG00000166598, ENSG00000121966, ENSG00000185950, ENSG00000160255, ENSG00000147155, ENSG0000…	369	3143	11456	1.3829	0.041078	0.00102288	0.000979668
GOTERM_BP_ALL	GO:1901615~organic hydroxy compound metabolic process	28	6.91358	1.02652e-05	ENSG00000151151, ENSG00000110921, ENSG00000132196, ENSG00000104549, ENSG00000198743, ENSG00000172893, ENSG00000134333, ENSG00000164211, ENSG00000186480, ENSG00000162496, ENSG00000167508, ENSG00000160255, ENSG00000272325, ENSG00000147155, ENSG00000067064, ENSG00000052802, ENSG00000107566, ENSG00000133935, ENSG00000147383, ENSG00000112972, ENSG00000109929, ENSG00000130164, ENSG00000113161, ENSG0000…	369	335	11456	2.5949	0.0557479	0.00121181	0.00116063
GOTERM_BP_ALL	GO:0008610~lipid biosynthetic process	36	8.88889	4.04599e-05	ENSG00000068366, ENSG00000176597, ENSG00000110921, ENSG00000132196, ENSG00000104549, ENSG00000113532, ENSG00000172893, ENSG00000008513, ENSG00000148926, ENSG00000164211, ENSG00000186480, ENSG00000135241, ENSG00000167508, ENSG00000147155, ENSG00000100344, ENSG00000108389, ENSG00000101670, ENSG00000134824, ENSG00000067064, ENSG00000052802, ENSG00000107566, ENSG00000149485, ENSG00000133935, ENSG0000…	369	530	11456	2.10879	0.202357	0.00357321	0.00342227
REACTOME_PATHWAY	R-HSA-556833~Metabolism of lipids	36	8.88889	0.000168662	ENSG00000155111, ENSG00000068366, ENSG00000110921, ENSG00000132196, ENSG00000104549, ENSG00000172893, ENSG00000001167, ENSG00000130772, ENSG00000164211, ENSG00000186480, ENSG00000135241, ENSG00000123689, ENSG00000167508, ENSG00000147872, ENSG00000147155, ENSG00000100344, ENSG00000108389, ENSG00000155368, ENSG00000134824, ENSG00000067064, ENSG00000052802, ENSG00000198431, ENSG00000149485, ENSG0000…	254	542	7412	1.93823	0.152792	0.0276606	0.027492
GOTERM_BP_ALL	GO:0008299~isoprenoid biosynthetic process	6	1.48148	0.000442727	ENSG00000113161, ENSG00000067064, ENSG00000160285, ENSG00000110921, ENSG00000112972, ENSG00000167508	369	21	11456	8.87031	0.915795	0.0187168	0.0179262
GOTERM_BP_ALL	GO:0006629~lipid metabolic process	52	12.8395	0.000455283	ENSG00000105875, ENSG00000068366, ENSG00000176597, ENSG00000104549, ENSG00000113532, ENSG00000139687, ENSG00000148926, ENSG00000164211, ENSG00000186480, ENSG00000135241, ENSG00000185950, ENSG00000147155, ENSG00000100344, ENSG00000108389, ENSG00000101670, ENSG00000155368, ENSG00000107566, ENSG00000130766, ENSG00000149485, ENSG00000147383, ENSG00000204386, ENSG00000130164, ENSG00000152256, ENSG0000…	369	988	11456	1.634	0.921503	0.0187168	0.0179262
REACTOME_PATHWAY	R-HSA-1430728~Metabolism	74	18.2716	0.00286499	ENSG00000115919, ENSG00000104267, ENSG00000068366, ENSG00000177000, ENSG00000104549, ENSG00000060558, ENSG00000164211, ENSG00000186480, ENSG00000135241, ENSG00000147872, ENSG00000272325, ENSG00000147155, ENSG00000100344, ENSG00000108389, ENSG00000162433, ENSG00000165502, ENSG00000155368, ENSG00000100292, ENSG00000149485, ENSG00000147383, ENSG00000115866, ENSG00000204386, ENSG00000171310, ENSG0000…	254	1589	7412	1.35897	0.940414	0.247552	0.246042
GOTERM_BP_ALL	GO:0044255~cellular lipid metabolic process	40	9.87654	0.00407821	ENSG00000105875, ENSG00000068366, ENSG00000176597, ENSG00000151151, ENSG00000110921, ENSG00000113532, ENSG00000008513, ENSG00000164211, ENSG00000186480, ENSG00000162496, ENSG00000135241, ENSG00000185950, ENSG00000167508, ENSG00000100344, ENSG00000108389, ENSG00000101670, ENSG00000155368, ENSG00000134824, ENSG00000067064, ENSG00000052802, ENSG00000107566, ENSG00000130766, ENSG00000149485, ENSG0000…	369	783	11456	1.58601	1	0.0879729	0.0842568
GOTERM_BP_ALL	GO:0006720~isoprenoid metabolic process	8	1.97531	0.0124751	ENSG00000113161, ENSG00000067064, ENSG00000162496, ENSG00000160285, ENSG00000110921, ENSG00000112972, ENSG00000167508, ENSG00000079459	369	78	11456	3.18421	1	0.186858	0.178965
Annotation Cluster 2	Enrichment Score: 6.013673240034796
Category	Term ("response to hypoxia")	Count	%	PValue	Genes	List Total	Pop Hits	Pop Total	Fold Enrichment	Bonferroni	Benjamini	FDR
GOTERM_BP_ALL	GO:0036293~response to decreased oxygen levels	31	7.65432	1.46843e-08	ENSG00000134954, ENSG00000113739, ENSG00000104765, ENSG00000177000, ENSG00000159399, ENSG00000197930, ENSG00000135766, ENSG00000134333, ENSG00000114023, ENSG00000148926, ENSG00000166598, ENSG00000117394, ENSG00000185650, ENSG00000121966, ENSG00000176171, ENSG00000162433, ENSG00000102144, ENSG00000104332, ENSG00000112715, ENSG00000100292, ENSG00000067225, ENSG00000181195, ENSG00000159167, ENSG0000…	369	290	11456	3.31872	8.20525e-05	5.46941e-06	5.23838e-06
GOTERM_BP_ALL	GO:0001666~response to hypoxia	30	7.40741	1.99872e-08	ENSG00000134954, ENSG00000113739, ENSG00000104765, ENSG00000177000, ENSG00000159399, ENSG00000197930, ENSG00000135766, ENSG00000134333, ENSG00000114023, ENSG00000148926, ENSG00000166598, ENSG00000117394, ENSG00000185650, ENSG00000121966, ENSG00000176171, ENSG00000162433, ENSG00000102144, ENSG00000104332, ENSG00000112715, ENSG00000100292, ENSG00000067225, ENSG00000181195, ENSG00000159167, ENSG0000…	369	277	11456	3.36239	0.000111683	6.9793e-06	6.68449e-06
GOTERM_BP_ALL	GO:0070482~response to oxygen levels	32	7.90123	2.33682e-08	ENSG00000134954, ENSG00000113739, ENSG00000104765, ENSG00000177000, ENSG00000159399, ENSG00000197930, ENSG00000135766, ENSG00000134333, ENSG00000114023, ENSG00000148926, ENSG00000166598, ENSG00000117394, ENSG00000185650, ENSG00000121966, ENSG00000176171, ENSG00000162433, ENSG00000102144, ENSG00000104332, ENSG00000112715, ENSG00000100292, ENSG00000067225, ENSG00000181195, ENSG00000159167, ENSG0000…	369	313	11456	3.17404	0.000130573	7.67988e-06	7.35547e-06
GOTERM_BP_ALL	GO:0009628~response to abiotic stimulus	58	14.321	1.8715e-07	ENSG00000157514, ENSG00000158769, ENSG00000164808, ENSG00000104267, ENSG00000113739, ENSG00000134954, ENSG00000177000, ENSG00000177606, ENSG00000197930, ENSG00000135766, ENSG00000114023, ENSG00000148926, ENSG00000166598, ENSG00000116285, ENSG00000121966, ENSG00000143751, ENSG00000162433, ENSG00000104332, ENSG00000136869, ENSG00000112715, ENSG00000135932, ENSG00000100292, ENSG00000064012, ENSG0000…	369	875	11456	2.05791	0.00104525	4.02156e-05	3.85169e-05
GOTERM_BP_ALL	GO:0036294~cellular response to decreased oxygen levels	18	4.44444	5.1041e-05	ENSG00000104332, ENSG00000112715, ENSG00000113739, ENSG00000100292, ENSG00000104765, ENSG00000159167, ENSG00000197930, ENSG00000104419, ENSG00000113742, ENSG00000135766, ENSG00000152256, ENSG00000114023, ENSG00000185650, ENSG00000101843, ENSG00000156273, ENSG00000176171, ENSG00000162433, ENSG00000102144	369	176	11456	3.17517	0.248154	0.00413284	0.00395827
GOTERM_BP_ALL	GO:0071456~cellular response to hypoxia	17	4.19753	8.67755e-05	ENSG00000104332, ENSG00000112715, ENSG00000113739, ENSG00000100292, ENSG00000104765, ENSG00000159167, ENSG00000197930, ENSG00000104419, ENSG00000135766, ENSG00000152256, ENSG00000114023, ENSG00000185650, ENSG00000101843, ENSG00000156273, ENSG00000176171, ENSG00000162433, ENSG00000102144	369	166	11456	3.17942	0.384255	0.00584114	0.00559441
GOTERM_BP_ALL	GO:0071453~cellular response to oxygen levels	18	4.44444	0.000141108	ENSG00000104332, ENSG00000112715, ENSG00000113739, ENSG00000100292, ENSG00000104765, ENSG00000159167, ENSG00000197930, ENSG00000104419, ENSG00000113742, ENSG00000135766, ENSG00000152256, ENSG00000114023, ENSG00000185650, ENSG00000101843, ENSG00000156273, ENSG00000176171, ENSG00000162433, ENSG00000102144	369	191	11456	2.92581	0.545504	0.00875966	0.00838964
Annotation Cluster 3	Enrichment Score: 4.802967838755607
Category	Term ("response to lipids")	Count	%	PValue	Genes	List Total	Pop Hits	Pop Total	Fold Enrichment	Bonferroni	Benjamini	FDR
GOTERM_BP_ALL	GO:1901700~response to oxygen-containing compound	79	19.5062	5.50099e-10	ENSG00000164808, ENSG00000104267, ENSG00000113739, ENSG00000134954, ENSG00000177000, ENSG00000116406, ENSG00000177606, ENSG00000135766, ENSG00000139687, ENSG00000025039, ENSG00000171700, ENSG00000171105, ENSG00000060558, ENSG00000148926, ENSG00000186480, ENSG00000166598, ENSG00000116285, ENSG00000142583, ENSG00000185950, ENSG00000100344, ENSG00000155090, ENSG00000104332, ENSG00000136869, ENSG0000…	369	1196	11456	2.0507	3.07395e-06	4.0996e-07	3.92643e-07
GOTERM_BP_ALL	GO:0009719~response to endogenous stimulus	78	19.2593	3.86926e-09	ENSG00000115919, ENSG00000158769, ENSG00000164808, ENSG00000104267, ENSG00000113739, ENSG00000196562, ENSG00000177000, ENSG00000177606, ENSG00000171388, ENSG00000135363, ENSG00000117139, ENSG00000139687, ENSG00000025039, ENSG00000171105, ENSG00000148926, ENSG00000186480, ENSG00000166598, ENSG00000116285, ENSG00000121966, ENSG00000185950, ENSG00000160255, ENSG00000100344, ENSG00000108389, ENSG0000…	369	1224	11456	1.97843	2.16212e-05	1.98872e-06	1.90472e-06
GOTERM_BP_ALL	GO:0014070~response to organic cyclic compound	52	12.8395	5.7026e-08	ENSG00000115919, ENSG00000164808, ENSG00000104267, ENSG00000113739, ENSG00000134954, ENSG00000177000, ENSG00000177606, ENSG00000148926, ENSG00000186480, ENSG00000166598, ENSG00000116285, ENSG00000121966, ENSG00000147872, ENSG00000100344, ENSG00000104332, ENSG00000127870, ENSG00000106799, ENSG00000075624, ENSG00000100292, ENSG00000149485, ENSG00000064012, ENSG00000115548, ENSG00000181195, ENSG0000…	369	716	11456	2.25474	0.00031861	1.59302e-05	1.52573e-05
GOTERM_BP_ALL	GO:0033993~response to lipid	45	11.1111	3.52979e-06	ENSG00000104267, ENSG00000131469, ENSG00000134954, ENSG00000113739, ENSG00000155111, ENSG00000132471, ENSG00000026025, ENSG00000177606, ENSG00000148926, ENSG00000186480, ENSG00000116285, ENSG00000008394, ENSG00000185650, ENSG00000160310, ENSG00000124496, ENSG00000128016, ENSG00000104332, ENSG00000127870, ENSG00000136869, ENSG00000106799, ENSG00000253293, ENSG00000149485, ENSG00000064012, ENSG0000…	369	664	11456	2.10403	0.0195313	0.000532999	0.000510485
GOTERM_BP_ALL	GO:0009725~response to hormone	42	10.3704	1.95748e-05	ENSG00000104267, ENSG00000131469, ENSG00000113739, ENSG00000132471, ENSG00000135363, ENSG00000139687, ENSG00000171105, ENSG00000148926, ENSG00000186480, ENSG00000116285, ENSG00000117394, ENSG00000185650, ENSG00000185950, ENSG00000160310, ENSG00000100344, ENSG00000124496, ENSG00000128016, ENSG00000104332, ENSG00000127870, ENSG00000135932, ENSG00000130766, ENSG00000133639, ENSG00000149485, ENSG0000…	369	643	11456	2.02789	0.103615	0.00206348	0.00197632
GOTERM_BP_ALL	GO:0048545~response to steroid hormone	21	5.18519	0.000387474	ENSG00000127870, ENSG00000104332, ENSG00000104267, ENSG00000131469, ENSG00000132471, ENSG00000115548, ENSG00000159167, ENSG00000265972, ENSG00000118785, ENSG00000148926, ENSG00000116285, ENSG00000204389, ENSG00000204388, ENSG00000185650, ENSG00000163513, ENSG00000160310, ENSG00000124496, ENSG00000168209, ENSG00000122025, ENSG00000124762, ENSG00000128016	369	267	11456	2.44183	0.885321	0.017139	0.0164151
GOTERM_BP_ALL	GO:0032870~cellular response to hormone stimulus	28	6.91358	0.00215478	ENSG00000104267, ENSG00000132471, ENSG00000135363, ENSG00000139687, ENSG00000171105, ENSG00000186480, ENSG00000116285, ENSG00000185650, ENSG00000185950, ENSG00000160310, ENSG00000100344, ENSG00000124496, ENSG00000128016, ENSG00000104332, ENSG00000127870, ENSG00000067225, ENSG00000112972, ENSG00000115548, ENSG00000159167, ENSG00000158092, ENSG00000106070, ENSG00000204389, ENSG00000204388, ENSG0000…	369	465	11456	1.86944	0.999994	0.055735	0.0533807
GOTERM_BP_ALL	GO:0071407~cellular response to organic cyclic compound	27	6.66667	0.00329777	ENSG00000164808, ENSG00000132471, ENSG00000186480, ENSG00000166598, ENSG00000144746, ENSG00000116285, ENSG00000185650, ENSG00000160310, ENSG00000100344, ENSG00000124496, ENSG00000128016, ENSG00000104332, ENSG00000127870, ENSG00000075624, ENSG00000064012, ENSG00000112972, ENSG00000115548, ENSG00000181195, ENSG00000159167, ENSG00000118785, ENSG00000144118, ENSG00000204389, ENSG00000204388, ENSG0000…	369	456	11456	1.83825	1	0.0736986	0.0705855
GOTERM_BP_ALL	GO:0071383~cellular response to steroid hormone stimulus	14	3.45679	0.00466214	ENSG00000127870, ENSG00000104332, ENSG00000132471, ENSG00000115548, ENSG00000159167, ENSG00000116285, ENSG00000204389, ENSG00000204388, ENSG00000185650, ENSG00000160310, ENSG00000124496, ENSG00000168209, ENSG00000122025, ENSG00000128016	369	177	11456	2.45562	1	0.0954117	0.0913814
GOTERM_BP_ALL	GO:0071396~cellular response to lipid	25	6.17284	0.00867521	ENSG00000155111, ENSG00000132471, ENSG00000026025, ENSG00000186480, ENSG00000116285, ENSG00000185650, ENSG00000160310, ENSG00000124496, ENSG00000128016, ENSG00000104332, ENSG00000127870, ENSG00000136869, ENSG00000112972, ENSG00000115548, ENSG00000181195, ENSG00000159167, ENSG00000130164, ENSG00000118785, ENSG00000118503, ENSG00000204389, ENSG00000204388, ENSG00000168329, ENSG00000168209, ENSG0000…	369	443	11456	1.75204	1	0.148676	0.142396
Annotation Cluster 4	Enrichment Score: 4.482782450780052
Category	Term	Count	%	PValue	Genes	List Total	Pop Hits	Pop Total	Fold Enrichment	Bonferroni	Benjamini	FDR
GOTERM_BP_ALL	GO:1901700~response to oxygen-containing compound	79	19.5062	5.50099e-10	ENSG00000164808, ENSG00000104267, ENSG00000113739, ENSG00000134954, ENSG00000177000, ENSG00000116406, ENSG00000177606, ENSG00000135766, ENSG00000139687, ENSG00000025039, ENSG00000171700, ENSG00000171105, ENSG00000060558, ENSG00000148926, ENSG00000186480, ENSG00000166598, ENSG00000116285, ENSG00000142583, ENSG00000185950, ENSG00000100344, ENSG00000155090, ENSG00000104332, ENSG00000136869, ENSG0000…	369	1196	11456	2.0507	3.07395e-06	4.0996e-07	3.92643e-07
GOTERM_BP_ALL	GO:0009719~response to endogenous stimulus	78	19.2593	3.86926e-09	ENSG00000115919, ENSG00000158769, ENSG00000164808, ENSG00000104267, ENSG00000113739, ENSG00000196562, ENSG00000177000, ENSG00000177606, ENSG00000171388, ENSG00000135363, ENSG00000117139, ENSG00000139687, ENSG00000025039, ENSG00000171105, ENSG00000148926, ENSG00000186480, ENSG00000166598, ENSG00000116285, ENSG00000121966, ENSG00000185950, ENSG00000160255, ENSG00000100344, ENSG00000108389, ENSG0000…	369	1224	11456	1.97843	2.16212e-05	1.98872e-06	1.90472e-06
GOTERM_BP_ALL	GO:0010033~response to organic substance	125	30.8642	3.91551e-09	ENSG00000104267, ENSG00000068366, ENSG00000128590, ENSG00000196562, ENSG00000177000, ENSG00000104549, ENSG00000116406, ENSG00000197930, ENSG00000171388, ENSG00000171700, ENSG00000148926, ENSG00000186480, ENSG00000166598, ENSG00000121966, ENSG00000185950, ENSG00000160255, ENSG00000107099, ENSG00000100344, ENSG00000112715, ENSG00000106799, ENSG00000075624, ENSG00000100292, ENSG00000067167, ENSG0000…	369	2388	11456	1.62511	2.18796e-05	1.98872e-06	1.90472e-06
GOTERM_BP_ALL	GO:0010243~response to organonitrogen compound	50	12.3457	9.77877e-08	ENSG00000115919, ENSG00000164808, ENSG00000104267, ENSG00000113739, ENSG00000177000, ENSG00000177606, ENSG00000139687, ENSG00000025039, ENSG00000171105, ENSG00000148926, ENSG00000186480, ENSG00000166598, ENSG00000116285, ENSG00000121966, ENSG00000185950, ENSG00000100344, ENSG00000155090, ENSG00000104332, ENSG00000136869, ENSG00000075624, ENSG00000100292, ENSG00000133639, ENSG00000130766, ENSG0000…	369	686	11456	2.26283	0.000546288	2.58264e-05	2.47355e-05
GOTERM_BP_ALL	GO:1901698~response to nitrogen compound	54	13.3333	1.46939e-07	ENSG00000115919, ENSG00000164808, ENSG00000104267, ENSG00000113739, ENSG00000177000, ENSG00000177606, ENSG00000135766, ENSG00000139687, ENSG00000025039, ENSG00000171105, ENSG00000060558, ENSG00000148926, ENSG00000186480, ENSG00000166598, ENSG00000116285, ENSG00000121966, ENSG00000185950, ENSG00000100344, ENSG00000155090, ENSG00000104332, ENSG00000136869, ENSG00000075624, ENSG00000100292, ENSG0000…	369	781	11456	2.14659	0.000820761	3.31935e-05	3.17914e-05
GOTERM_BP_ALL	GO:0070887~cellular response to chemical stimulus	114	28.1481	5.84931e-07	ENSG00000104267, ENSG00000128590, ENSG00000196562, ENSG00000197930, ENSG00000171388, ENSG00000186480, ENSG00000166598, ENSG00000121966, ENSG00000185950, ENSG00000160255, ENSG00000107099, ENSG00000169508, ENSG00000100344, ENSG00000162433, ENSG00000169504, ENSG00000110934, ENSG00000112715, ENSG00000106799, ENSG00000075624, ENSG00000100292, ENSG00000115548, ENSG00000181195, ENSG00000138449, ENSG0000…	369	2300	11456	1.53881	0.00326326	0.00010542	0.000100967
GOTERM_BP_ALL	GO:0071495~cellular response to endogenous stimulus	56	13.8272	2.2839e-05	ENSG00000158769, ENSG00000164808, ENSG00000104267, ENSG00000196562, ENSG00000177606, ENSG00000171388, ENSG00000135363, ENSG00000117139, ENSG00000139687, ENSG00000025039, ENSG00000171105, ENSG00000186480, ENSG00000166598, ENSG00000116285, ENSG00000185950, ENSG00000160255, ENSG00000100344, ENSG00000108389, ENSG00000155090, ENSG00000104332, ENSG00000127870, ENSG00000136869, ENSG00000106799, ENSG0000…	369	972	11456	1.78866	0.119817	0.00236299	0.00226317
GOTERM_BP_ALL	GO:0071310~cellular response to organic substance	94	23.2099	2.46125e-05	ENSG00000158769, ENSG00000164808, ENSG00000104267, ENSG00000113739, ENSG00000196562, ENSG00000128590, ENSG00000177606, ENSG00000171388, ENSG00000197930, ENSG00000135363, ENSG00000117139, ENSG00000139687, ENSG00000025039, ENSG00000171105, ENSG00000186480, ENSG00000166598, ENSG00000116285, ENSG00000142583, ENSG00000121966, ENSG00000125726, ENSG00000185950, ENSG00000160255, ENSG00000107099, ENSG0000…	369	1940	11456	1.50429	0.128497	0.00245554	0.00235181
GOTERM_BP_ALL	GO:1901701~cellular response to oxygen-containing compound	49	12.0988	6.86348e-05	ENSG00000164808, ENSG00000104267, ENSG00000134954, ENSG00000177606, ENSG00000139687, ENSG00000025039, ENSG00000171105, ENSG00000060558, ENSG00000186480, ENSG00000166598, ENSG00000116285, ENSG00000142583, ENSG00000185950, ENSG00000100344, ENSG00000155090, ENSG00000104332, ENSG00000136869, ENSG00000075624, ENSG00000130766, ENSG00000181195, ENSG00000159167, ENSG00000116954, ENSG00000130164, ENSG0000…	369	843	11456	1.80458	0.318558	0.00501612	0.00480424
GOTERM_BP_ALL	GO:0071417~cellular response to organonitrogen compound	30	7.40741	0.00036562	ENSG00000164808, ENSG00000104267, ENSG00000080546, ENSG00000026025, ENSG00000177606, ENSG00000139687, ENSG00000025039, ENSG00000171105, ENSG00000186480, ENSG00000166598, ENSG00000116285, ENSG00000185650, ENSG00000185950, ENSG00000100344, ENSG00000155090, ENSG00000104332, ENSG00000136869, ENSG00000075624, ENSG00000130766, ENSG00000072694, ENSG00000067225, ENSG00000169252, ENSG00000181195, ENSG0000…	369	457	11456	2.03804	0.87042	0.0165724	0.0158724
GOTERM_BP_ALL	GO:1901652~response to peptide	27	6.66667	0.000645599	ENSG00000104267, ENSG00000113739, ENSG00000026025, ENSG00000139687, ENSG00000171105, ENSG00000148926, ENSG00000186480, ENSG00000116285, ENSG00000117394, ENSG00000185650, ENSG00000185950, ENSG00000100344, ENSG00000155090, ENSG00000136869, ENSG00000130766, ENSG00000072694, ENSG00000133639, ENSG00000149485, ENSG00000067225, ENSG00000159388, ENSG00000169252, ENSG00000158092, ENSG00000118503, ENSG0000…	369	406	11456	2.06464	0.972915	0.0238871	0.0228781
GOTERM_BP_ALL	GO:1901699~cellular response to nitrogen compound	32	7.90123	0.00138381	ENSG00000164808, ENSG00000104267, ENSG00000080546, ENSG00000026025, ENSG00000177606, ENSG00000139687, ENSG00000025039, ENSG00000060558, ENSG00000171105, ENSG00000186480, ENSG00000166598, ENSG00000116285, ENSG00000185650, ENSG00000185950, ENSG00000100344, ENSG00000155090, ENSG00000104332, ENSG00000136869, ENSG00000075624, ENSG00000130766, ENSG00000072694, ENSG00000067225, ENSG00000169252, ENSG0000…	369	543	11456	1.8296	0.999564	0.0415664	0.0398106
GOTERM_BP_ALL	GO:0032870~cellular response to hormone stimulus	28	6.91358	0.00215478	ENSG00000104267, ENSG00000132471, ENSG00000135363, ENSG00000139687, ENSG00000171105, ENSG00000186480, ENSG00000116285, ENSG00000185650, ENSG00000185950, ENSG00000160310, ENSG00000100344, ENSG00000124496, ENSG00000128016, ENSG00000104332, ENSG00000127870, ENSG00000067225, ENSG00000112972, ENSG00000115548, ENSG00000159167, ENSG00000158092, ENSG00000106070, ENSG00000204389, ENSG00000204388, ENSG0000…	369	465	11456	1.86944	0.999994	0.055735	0.0533807
GOTERM_BP_ALL	GO:0032868~response to insulin	17	4.19753	0.00283445	ENSG00000130766, ENSG00000149485, ENSG00000067225, ENSG00000139687, ENSG00000171105, ENSG00000158092, ENSG00000148926, ENSG00000186480, ENSG00000116285, ENSG00000106070, ENSG00000117394, ENSG00000185650, ENSG00000185950, ENSG00000163932, ENSG00000121691, ENSG00000100344, ENSG00000166128	369	228	11456	2.31484	1	0.0679659	0.0650949
GOTERM_BP_ALL	GO:0043434~response to peptide hormone	21	5.18519	0.00660224	ENSG00000104267, ENSG00000113739, ENSG00000130766, ENSG00000133639, ENSG00000149485, ENSG00000067225, ENSG00000159388, ENSG00000139687, ENSG00000171105, ENSG00000158092, ENSG00000148926, ENSG00000186480, ENSG00000116285, ENSG00000106070, ENSG00000117394, ENSG00000185650, ENSG00000185950, ENSG00000163932, ENSG00000121691, ENSG00000100344, ENSG00000166128	369	339	11456	1.92321	1	0.120152	0.115077
GOTERM_BP_ALL	GO:1901653~cellular response to peptide	18	4.44444	0.0169077	ENSG00000104267, ENSG00000136869, ENSG00000072694, ENSG00000067225, ENSG00000169252, ENSG00000026025, ENSG00000139687, ENSG00000171105, ENSG00000158092, ENSG00000186480, ENSG00000116285, ENSG00000106070, ENSG00000185650, ENSG00000185950, ENSG00000163932, ENSG00000100344, ENSG00000166128, ENSG00000155090	369	300	11456	1.86276	1	0.227623	0.218008
GOTERM_BP_ALL	GO:0032869~cellular response to insulin stimulus	12	2.96296	0.0340665	ENSG00000158092, ENSG00000186480, ENSG00000116285, ENSG00000106070, ENSG00000067225, ENSG00000185650, ENSG00000185950, ENSG00000163932, ENSG00000100344, ENSG00000166128, ENSG00000139687, ENSG00000171105	369	183	11456	2.03581	1	0.338664	0.324359
GOTERM_BP_ALL	GO:0071375~cellular response to peptide hormone stimulus	13	3.20988	0.0995658	ENSG00000104267, ENSG00000067225, ENSG00000139687, ENSG00000171105, ENSG00000158092, ENSG00000186480, ENSG00000116285, ENSG00000106070, ENSG00000185650, ENSG00000185950, ENSG00000163932, ENSG00000100344, ENSG00000166128	369	246	11456	1.64065	1	0.667482	0.639287
Annotation Cluster 5	Enrichment Score: 4.471167220785811
Category	Term	Count	%	PValue	Genes	List Total	Pop Hits	Pop Total	Fold Enrichment	Bonferroni	Benjamini	FDR
GOTERM_BP_ALL	GO:0031667~response to nutrient levels	37	9.1358	5.77678e-09	ENSG00000115919, ENSG00000113739, ENSG00000068366, ENSG00000177000, ENSG00000080546, ENSG00000177606, ENSG00000135821, ENSG00000148180, ENSG00000025039, ENSG00000134333, ENSG00000148926, ENSG00000117394, ENSG00000176171, ENSG00000155090, ENSG00000101670, ENSG00000128016, ENSG00000104332, ENSG00000100292, ENSG00000130766, ENSG00000149485, ENSG00000067225, ENSG00000112977, ENSG00000112972, ENSG0000…	369	381	11456	3.01497	3.22801e-05	2.48268e-06	2.37781e-06
GOTERM_BP_ALL	GO:0009991~response to extracellular stimulus	37	9.1358	3.2403e-08	ENSG00000115919, ENSG00000113739, ENSG00000068366, ENSG00000177000, ENSG00000080546, ENSG00000177606, ENSG00000135821, ENSG00000148180, ENSG00000025039, ENSG00000134333, ENSG00000148926, ENSG00000117394, ENSG00000176171, ENSG00000155090, ENSG00000101670, ENSG00000128016, ENSG00000104332, ENSG00000100292, ENSG00000130766, ENSG00000149485, ENSG00000067225, ENSG00000112977, ENSG00000112972, ENSG0000…	369	407	11456	2.82237	0.000181051	1.00575e-05	9.63269e-06
GOTERM_BP_ALL	GO:0007584~response to nutrient	19	4.69136	1.4853e-07	ENSG00000115919, ENSG00000104332, ENSG00000113739, ENSG00000100292, ENSG00000068366, ENSG00000149485, ENSG00000067225, ENSG00000177000, ENSG00000112972, ENSG00000181195, ENSG00000159167, ENSG00000148180, ENSG00000134333, ENSG00000118785, ENSG00000113161, ENSG00000163513, ENSG00000121691, ENSG00000019549, ENSG00000101670	369	129	11456	4.57268	0.000829642	3.31935e-05	3.17914e-05
GOTERM_BP_ALL	GO:0031669~cellular response to nutrient levels	18	4.44444	0.000293761	ENSG00000104332, ENSG00000100292, ENSG00000130766, ENSG00000149485, ENSG00000112977, ENSG00000080546, ENSG00000181195, ENSG00000177606, ENSG00000116954, ENSG00000113742, ENSG00000135821, ENSG00000025039, ENSG00000144118, ENSG00000117394, ENSG00000164603, ENSG00000019549, ENSG00000155090, ENSG00000124762	369	203	11456	2.75285	0.806365	0.0147644	0.0141407
GOTERM_BP_ALL	GO:0071496~cellular response to external stimulus	22	5.4321	0.000403678	ENSG00000104332, ENSG00000158769, ENSG00000136869, ENSG00000100292, ENSG00000130766, ENSG00000149485, ENSG00000064012, ENSG00000112977, ENSG00000080546, ENSG00000181195, ENSG00000177606, ENSG00000116954, ENSG00000113742, ENSG00000135821, ENSG00000025039, ENSG00000144118, ENSG00000117394, ENSG00000164603, ENSG00000176171, ENSG00000019549, ENSG00000155090, ENSG00000124762	369	288	11456	2.37157	0.895253	0.0176199	0.0168757
GOTERM_BP_ALL	GO:0042594~response to starvation	17	4.19753	0.000581546	ENSG00000104332, ENSG00000130766, ENSG00000149485, ENSG00000112977, ENSG00000080546, ENSG00000177606, ENSG00000116954, ENSG00000113742, ENSG00000135821, ENSG00000025039, ENSG00000148926, ENSG00000144118, ENSG00000117394, ENSG00000164603, ENSG00000155090, ENSG00000124762, ENSG00000128016	369	196	11456	2.69277	0.96125	0.0225249	0.0215734
GOTERM_BP_ALL	GO:0009267~cellular response to starvation	15	3.7037	0.000867477	ENSG00000104332, ENSG00000130766, ENSG00000149485, ENSG00000112977, ENSG00000080546, ENSG00000177606, ENSG00000116954, ENSG00000113742, ENSG00000135821, ENSG00000025039, ENSG00000144118, ENSG00000117394, ENSG00000164603, ENSG00000155090, ENSG00000124762	369	165	11456	2.82237	0.992168	0.0297337	0.0284777
GOTERM_BP_ALL	GO:0031668~cellular response to extracellular stimulus	18	4.44444	0.00110268	ENSG00000104332, ENSG00000100292, ENSG00000130766, ENSG00000149485, ENSG00000112977, ENSG00000080546, ENSG00000181195, ENSG00000177606, ENSG00000116954, ENSG00000113742, ENSG00000135821, ENSG00000025039, ENSG00000144118, ENSG00000117394, ENSG00000164603, ENSG00000019549, ENSG00000155090, ENSG00000124762	369	228	11456	2.45101	0.997899	0.0343173	0.0328677
GOTERM_BP_ALL	GO:0034198~cellular response to amino acid starvation	7	1.7284	0.0313393	ENSG00000130766, ENSG00000112977, ENSG00000080546, ENSG00000164603, ENSG00000116954, ENSG00000025039, ENSG00000124762	369	74	11456	2.93679	1	0.325414	0.311668
Annotation Cluster 6	Enrichment Score: 4.071415340987125
Category	Term	Count	%	PValue	Genes	List Total	Pop Hits	Pop Total	Fold Enrichment	Bonferroni	Benjamini	FDR
GOTERM_CC_ALL	GO:1903561~extracellular vesicle	76	18.7654	5.75472e-05	ENSG00000042493, ENSG00000181467, ENSG00000158769, ENSG00000021355, ENSG00000104267, ENSG00000068366, ENSG00000128590, ENSG00000171105, ENSG00000170412, ENSG00000166598, ENSG00000142583, ENSG00000121966, ENSG00000125726, ENSG00000160255, ENSG00000183255, ENSG00000160213, ENSG00000169504, ENSG00000104332, ENSG00000155368, ENSG00000135932, ENSG00000075624, ENSG00000115866, ENSG00000138448, ENSG0000…	386	1500	11939	1.56712	0.0344958	0.00524951	0.00504297
GOTERM_CC_ALL	GO:0043230~extracellular organelle	76	18.7654	5.75472e-05	ENSG00000042493, ENSG00000181467, ENSG00000158769, ENSG00000021355, ENSG00000104267, ENSG00000068366, ENSG00000128590, ENSG00000171105, ENSG00000170412, ENSG00000166598, ENSG00000142583, ENSG00000121966, ENSG00000125726, ENSG00000160255, ENSG00000183255, ENSG00000160213, ENSG00000169504, ENSG00000104332, ENSG00000155368, ENSG00000135932, ENSG00000075624, ENSG00000115866, ENSG00000138448, ENSG0000…	386	1500	11939	1.56712	0.0344958	0.00524951	0.00504297
GOTERM_CC_ALL	GO:0044421~extracellular region part	95	23.4568	7.22168e-05	ENSG00000042493, ENSG00000181467, ENSG00000158769, ENSG00000021355, ENSG00000104267, ENSG00000113739, ENSG00000068366, ENSG00000196562, ENSG00000128590, ENSG00000171388, ENSG00000171105, ENSG00000170412, ENSG00000148926, ENSG00000166598, ENSG00000142583, ENSG00000121966, ENSG00000125726, ENSG00000160255, ENSG00000183255, ENSG00000149257, ENSG00000108389, ENSG00000101670, ENSG00000160213, ENSG0000…	386	2009	11939	1.4626	0.0430976	0.00524951	0.00504297
GOTERM_CC_ALL	GO:0005576~extracellular region	108	26.6667	7.24959e-05	ENSG00000042493, ENSG00000181467, ENSG00000104267, ENSG00000068366, ENSG00000128590, ENSG00000196562, ENSG00000171388, ENSG00000148926, ENSG00000166598, ENSG00000119801, ENSG00000121966, ENSG00000160255, ENSG00000185432, ENSG00000183255, ENSG00000122378, ENSG00000169504, ENSG00000101670, ENSG00000179796, ENSG00000110934, ENSG00000112715, ENSG00000075624, ENSG00000100292, ENSG00000181195, ENSG0000…	386	2361	11939	1.41484	0.0432605	0.00524951	0.00504297
GOTERM_CC_ALL	GO:0070062~extracellular exosome	75	18.5185	7.74518e-05	ENSG00000042493, ENSG00000181467, ENSG00000158769, ENSG00000021355, ENSG00000104267, ENSG00000068366, ENSG00000128590, ENSG00000171105, ENSG00000170412, ENSG00000166598, ENSG00000142583, ENSG00000121966, ENSG00000125726, ENSG00000160255, ENSG00000183255, ENSG00000160213, ENSG00000169504, ENSG00000104332, ENSG00000155368, ENSG00000135932, ENSG00000075624, ENSG00000115866, ENSG00000138448, ENSG0000…	386	1487	11939	1.56002	0.0461486	0.00524951	0.00504297
GOTERM_CC_ALL	GO:0031982~vesicle	120	29.6296	0.000277636	ENSG00000042493, ENSG00000181467, ENSG00000104267, ENSG00000105875, ENSG00000068366, ENSG00000128590, ENSG00000152503, ENSG00000134594, ENSG00000155975, ENSG00000171700, ENSG00000164211, ENSG00000166598, ENSG00000119801, ENSG00000145416, ENSG00000145817, ENSG00000121966, ENSG00000160255, ENSG00000182287, ENSG00000185432, ENSG00000183255, ENSG00000147155, ENSG00000167208, ENSG00000169504, ENSG0000…	386	2776	11939	1.33703	0.155813	0.0143455	0.0137811
Annotation Cluster 7	Enrichment Score: 4.013381071444254
Category	Term	Count	%	PValue	Genes	List Total	Pop Hits	Pop Total	Fold Enrichment	Bonferroni	Benjamini	FDR
GOTERM_BP_ALL	GO:0042221~response to chemical	150	37.037	3.0616e-10	ENSG00000104267, ENSG00000068366, ENSG00000128590, ENSG00000196562, ENSG00000177000, ENSG00000104549, ENSG00000116406, ENSG00000197930, ENSG00000171388, ENSG00000171700, ENSG00000148926, ENSG00000186480, ENSG00000166598, ENSG00000121966, ENSG00000185950, ENSG00000160255, ENSG00000107099, ENSG00000169508, ENSG00000100344, ENSG00000122378, ENSG00000162433, ENSG00000169504, ENSG00000101670, ENSG0000…	369	2959	11456	1.57381	1.71082e-06	3.42103e-07	3.27652e-07
GOTERM_BP_ALL	GO:1901700~response to oxygen-containing compound	79	19.5062	5.50099e-10	ENSG00000164808, ENSG00000104267, ENSG00000113739, ENSG00000134954, ENSG00000177000, ENSG00000116406, ENSG00000177606, ENSG00000135766, ENSG00000139687, ENSG00000025039, ENSG00000171700, ENSG00000171105, ENSG00000060558, ENSG00000148926, ENSG00000186480, ENSG00000166598, ENSG00000116285, ENSG00000142583, ENSG00000185950, ENSG00000100344, ENSG00000155090, ENSG00000104332, ENSG00000136869, ENSG0000…	369	1196	11456	2.0507	3.07395e-06	4.0996e-07	3.92643e-07
GOTERM_BP_ALL	GO:0009719~response to endogenous stimulus	78	19.2593	3.86926e-09	ENSG00000115919, ENSG00000158769, ENSG00000164808, ENSG00000104267, ENSG00000113739, ENSG00000196562, ENSG00000177000, ENSG00000177606, ENSG00000171388, ENSG00000135363, ENSG00000117139, ENSG00000139687, ENSG00000025039, ENSG00000171105, ENSG00000148926, ENSG00000186480, ENSG00000166598, ENSG00000116285, ENSG00000121966, ENSG00000185950, ENSG00000160255, ENSG00000100344, ENSG00000108389, ENSG0000…	369	1224	11456	1.97843	2.16212e-05	1.98872e-06	1.90472e-06
GOTERM_BP_ALL	GO:0010033~response to organic substance	125	30.8642	3.91551e-09	ENSG00000104267, ENSG00000068366, ENSG00000128590, ENSG00000196562, ENSG00000177000, ENSG00000104549, ENSG00000116406, ENSG00000197930, ENSG00000171388, ENSG00000171700, ENSG00000148926, ENSG00000186480, ENSG00000166598, ENSG00000121966, ENSG00000185950, ENSG00000160255, ENSG00000107099, ENSG00000100344, ENSG00000112715, ENSG00000106799, ENSG00000075624, ENSG00000100292, ENSG00000067167, ENSG0000…	369	2388	11456	1.62511	2.18796e-05	1.98872e-06	1.90472e-06
GOTERM_BP_ALL	GO:1901698~response to nitrogen compound	54	13.3333	1.46939e-07	ENSG00000115919, ENSG00000164808, ENSG00000104267, ENSG00000113739, ENSG00000177000, ENSG00000177606, ENSG00000135766, ENSG00000139687, ENSG00000025039, ENSG00000171105, ENSG00000060558, ENSG00000148926, ENSG00000186480, ENSG00000166598, ENSG00000116285, ENSG00000121966, ENSG00000185950, ENSG00000100344, ENSG00000155090, ENSG00000104332, ENSG00000136869, ENSG00000075624, ENSG00000100292, ENSG0000…	369	781	11456	2.14659	0.000820761	3.31935e-05	3.17914e-05
GOTERM_BP_ALL	GO:0070887~cellular response to chemical stimulus	114	28.1481	5.84931e-07	ENSG00000104267, ENSG00000128590, ENSG00000196562, ENSG00000197930, ENSG00000171388, ENSG00000186480, ENSG00000166598, ENSG00000121966, ENSG00000185950, ENSG00000160255, ENSG00000107099, ENSG00000169508, ENSG00000100344, ENSG00000162433, ENSG00000169504, ENSG00000110934, ENSG00000112715, ENSG00000106799, ENSG00000075624, ENSG00000100292, ENSG00000115548, ENSG00000181195, ENSG00000138449, ENSG0000…	369	2300	11456	1.53881	0.00326326	0.00010542	0.000100967
GOTERM_BP_ALL	GO:0050896~response to stimulus	236	58.2716	1.58156e-06	ENSG00000104267, ENSG00000181467, ENSG00000179820, ENSG00000128590, ENSG00000197930, ENSG00000134594, ENSG00000138835, ENSG00000120875, ENSG00000186480, ENSG00000121966, ENSG00000185950, ENSG00000107099, ENSG00000100344, ENSG00000122378, ENSG00000143751, ENSG00000101670, ENSG00000110934, ENSG00000106799, ENSG00000075624, ENSG00000156011, ENSG00000171310, ENSG00000196711, ENSG00000167851, ENSG0000…	369	5942	11456	1.23307	0.00879885	0.000252463	0.000241798
GOTERM_BP_ALL	GO:0009605~response to external stimulus	86	21.2346	8.36646e-06	ENSG00000115919, ENSG00000158769, ENSG00000113739, ENSG00000134954, ENSG00000068366, ENSG00000177000, ENSG00000177606, ENSG00000139687, ENSG00000025039, ENSG00000148926, ENSG00000121966, ENSG00000185950, ENSG00000182287, ENSG00000160255, ENSG00000169508, ENSG00000155090, ENSG00000101670, ENSG00000104332, ENSG00000136869, ENSG00000110934, ENSG00000112715, ENSG00000128165, ENSG00000100292, ENSG0000…	369	1681	11456	1.58832	0.0456759	0.00108706	0.00104114
GOTERM_BP_ALL	GO:0071495~cellular response to endogenous stimulus	56	13.8272	2.2839e-05	ENSG00000158769, ENSG00000164808, ENSG00000104267, ENSG00000196562, ENSG00000177606, ENSG00000171388, ENSG00000135363, ENSG00000117139, ENSG00000139687, ENSG00000025039, ENSG00000171105, ENSG00000186480, ENSG00000166598, ENSG00000116285, ENSG00000185950, ENSG00000160255, ENSG00000100344, ENSG00000108389, ENSG00000155090, ENSG00000104332, ENSG00000127870, ENSG00000136869, ENSG00000106799, ENSG0000…	369	972	11456	1.78866	0.119817	0.00236299	0.00226317
GOTERM_BP_ALL	GO:0071310~cellular response to organic substance	94	23.2099	2.46125e-05	ENSG00000158769, ENSG00000164808, ENSG00000104267, ENSG00000113739, ENSG00000196562, ENSG00000128590, ENSG00000177606, ENSG00000171388, ENSG00000197930, ENSG00000135363, ENSG00000117139, ENSG00000139687, ENSG00000025039, ENSG00000171105, ENSG00000186480, ENSG00000166598, ENSG00000116285, ENSG00000142583, ENSG00000121966, ENSG00000125726, ENSG00000185950, ENSG00000160255, ENSG00000107099, ENSG0000…	369	1940	11456	1.50429	0.128497	0.00245554	0.00235181
GOTERM_BP_ALL	GO:0006950~response to stress	134	33.0864	2.98804e-05	ENSG00000157514, ENSG00000181467, ENSG00000104267, ENSG00000111875, ENSG00000128590, ENSG00000196562, ENSG00000177000, ENSG00000116406, ENSG00000197930, ENSG00000148926, ENSG00000186480, ENSG00000166598, ENSG00000121966, ENSG00000160255, ENSG00000182287, ENSG00000183255, ENSG00000144320, ENSG00000143751, ENSG00000162433, ENSG00000112715, ENSG00000106799, ENSG00000075624, ENSG00000100292, ENSG0000…	369	3052	11456	1.3631	0.153779	0.00292881	0.00280509
GOTERM_BP_ALL	GO:1901701~cellular response to oxygen-containing compound	49	12.0988	6.86348e-05	ENSG00000164808, ENSG00000104267, ENSG00000134954, ENSG00000177606, ENSG00000139687, ENSG00000025039, ENSG00000171105, ENSG00000060558, ENSG00000186480, ENSG00000166598, ENSG00000116285, ENSG00000142583, ENSG00000185950, ENSG00000100344, ENSG00000155090, ENSG00000104332, ENSG00000136869, ENSG00000075624, ENSG00000130766, ENSG00000181195, ENSG00000159167, ENSG00000116954, ENSG00000130164, ENSG0000…	369	843	11456	1.80458	0.318558	0.00501612	0.00480424
GOTERM_BP_ALL	GO:0044700~single organism signaling	168	41.4815	0.000187195	ENSG00000181467, ENSG00000104267, ENSG00000179820, ENSG00000150681, ENSG00000068366, ENSG00000128590, ENSG00000196562, ENSG00000197930, ENSG00000171388, ENSG00000138835, ENSG00000134594, ENSG00000171700, ENSG00000120875, ENSG00000148926, ENSG00000186480, ENSG00000166598, ENSG00000182162, ENSG00000121966, ENSG00000107372, ENSG00000185950, ENSG00000160255, ENSG00000183255, ENSG00000107099, ENSG0000…	369	4165	11456	1.25228	0.648711	0.0108158	0.010359
GOTERM_BP_ALL	GO:0051716~cellular response to stimulus	195	48.1481	0.00023432	ENSG00000104267, ENSG00000181467, ENSG00000179820, ENSG00000128590, ENSG00000197930, ENSG00000134594, ENSG00000138835, ENSG00000120875, ENSG00000186480, ENSG00000121966, ENSG00000185950, ENSG00000107099, ENSG00000100344, ENSG00000143751, ENSG00000110934, ENSG00000106799, ENSG00000075624, ENSG00000156011, ENSG00000171310, ENSG00000196711, ENSG00000167851, ENSG00000163932, ENSG00000101665, ENSG0000…	369	5000	11456	1.2108	0.730055	0.0128348	0.0122926
GOTERM_BP_ALL	GO:0023052~signaling	168	41.4815	0.000291952	ENSG00000181467, ENSG00000104267, ENSG00000179820, ENSG00000150681, ENSG00000068366, ENSG00000128590, ENSG00000196562, ENSG00000197930, ENSG00000171388, ENSG00000138835, ENSG00000134594, ENSG00000171700, ENSG00000120875, ENSG00000148926, ENSG00000186480, ENSG00000166598, ENSG00000182162, ENSG00000121966, ENSG00000107372, ENSG00000185950, ENSG00000160255, ENSG00000183255, ENSG00000107099, ENSG0000…	369	4198	11456	1.24243	0.804397	0.0147644	0.0141407
GOTERM_BP_ALL	GO:0007165~signal transduction	157	38.7654	0.000389593	ENSG00000181467, ENSG00000104267, ENSG00000179820, ENSG00000150681, ENSG00000128590, ENSG00000196562, ENSG00000197930, ENSG00000171388, ENSG00000138835, ENSG00000134594, ENSG00000171700, ENSG00000120875, ENSG00000148926, ENSG00000186480, ENSG00000166598, ENSG00000182162, ENSG00000121966, ENSG00000107372, ENSG00000185950, ENSG00000160255, ENSG00000183255, ENSG00000107099, ENSG00000169508, ENSG0000…	369	3892	11456	1.25237	0.886672	0.017139	0.0164151
GOTERM_BP_ALL	GO:0010647~positive regulation of cell communication	64	15.8025	0.000843869	ENSG00000158769, ENSG00000104267, ENSG00000068366, ENSG00000196562, ENSG00000177606, ENSG00000171388, ENSG00000025039, ENSG00000114023, ENSG00000171105, ENSG00000182162, ENSG00000121966, ENSG00000185950, ENSG00000169508, ENSG00000143674, ENSG00000168779, ENSG00000104332, ENSG00000136869, ENSG00000112715, ENSG00000106799, ENSG00000100292, ENSG00000064012, ENSG00000138448, ENSG00000116954, ENSG0000…	369	1325	11456	1.49958	0.991063	0.0294611	0.0282166
GOTERM_BP_ALL	GO:0007154~cell communication	166	40.9877	0.000892606	ENSG00000181467, ENSG00000104267, ENSG00000179820, ENSG00000150681, ENSG00000068366, ENSG00000128590, ENSG00000196562, ENSG00000197930, ENSG00000171388, ENSG00000138835, ENSG00000134594, ENSG00000171700, ENSG00000120875, ENSG00000148926, ENSG00000186480, ENSG00000166598, ENSG00000182162, ENSG00000121966, ENSG00000107372, ENSG00000185950, ENSG00000160255, ENSG00000183255, ENSG00000107099, ENSG0000…	369	4226	11456	1.21951	0.993195	0.0299369	0.0286724
GOTERM_BP_ALL	GO:0023056~positive regulation of signaling	64	15.8025	0.000971551	ENSG00000158769, ENSG00000104267, ENSG00000068366, ENSG00000196562, ENSG00000177606, ENSG00000171388, ENSG00000025039, ENSG00000114023, ENSG00000171105, ENSG00000182162, ENSG00000121966, ENSG00000185950, ENSG00000169508, ENSG00000143674, ENSG00000168779, ENSG00000104332, ENSG00000136869, ENSG00000112715, ENSG00000106799, ENSG00000100292, ENSG00000064012, ENSG00000138448, ENSG00000116954, ENSG0000…	369	1332	11456	1.4917	0.995624	0.0317049	0.0303657
GOTERM_BP_ALL	GO:0048518~positive regulation of biological process	178	43.9506	0.000987715	ENSG00000181467, ENSG00000104267, ENSG00000179820, ENSG00000068366, ENSG00000111875, ENSG00000186918, ENSG00000128590, ENSG00000196562, ENSG00000178573, ENSG00000198743, ENSG00000171388, ENSG00000148926, ENSG00000164211, ENSG00000186480, ENSG00000166598, ENSG00000182162, ENSG00000121966, ENSG00000185950, ENSG00000160255, ENSG00000183255, ENSG00000107099, ENSG00000169508, ENSG00000144320, ENSG0000…	369	4597	11456	1.20213	0.996002	0.031898	0.0305506
GOTERM_BP_ALL	GO:0009968~negative regulation of signal transduction	51	12.5926	0.00111899	ENSG00000179820, ENSG00000150681, ENSG00000196562, ENSG00000128590, ENSG00000171388, ENSG00000138835, ENSG00000139687, ENSG00000171700, ENSG00000120875, ENSG00000148926, ENSG00000186480, ENSG00000116285, ENSG00000183255, ENSG00000108389, ENSG00000104332, ENSG00000136869, ENSG00000106799, ENSG00000100292, ENSG00000130766, ENSG00000064012, ENSG00000113369, ENSG00000138448, ENSG00000171310, ENSG0000…	369	1003	11456	1.57861	0.998082	0.0345404	0.0330814
GOTERM_BP_ALL	GO:0023057~negative regulation of signaling	53	13.0864	0.00149247	ENSG00000179820, ENSG00000150681, ENSG00000196562, ENSG00000128590, ENSG00000171388, ENSG00000138835, ENSG00000139687, ENSG00000171700, ENSG00000120875, ENSG00000148926, ENSG00000186480, ENSG00000116285, ENSG00000183255, ENSG00000108389, ENSG00000104332, ENSG00000136869, ENSG00000106799, ENSG00000100292, ENSG00000130766, ENSG00000064012, ENSG00000113369, ENSG00000138448, ENSG00000171310, ENSG0000…	369	1068	11456	1.54068	0.999763	0.0438865	0.0420327
GOTERM_BP_ALL	GO:0009967~positive regulation of signal transduction	59	14.5679	0.00154088	ENSG00000158769, ENSG00000196562, ENSG00000177606, ENSG00000025039, ENSG00000114023, ENSG00000171105, ENSG00000182162, ENSG00000121966, ENSG00000185950, ENSG00000169508, ENSG00000143674, ENSG00000168779, ENSG00000104332, ENSG00000136869, ENSG00000112715, ENSG00000106799, ENSG00000100292, ENSG00000064012, ENSG00000138448, ENSG00000116954, ENSG00000117525, ENSG00000159128, ENSG00000196711, ENSG0000…	369	1224	11456	1.4965	0.999819	0.0446056	0.0427214
GOTERM_BP_ALL	GO:0010648~negative regulation of cell communication	52	12.8395	0.00244008	ENSG00000179820, ENSG00000150681, ENSG00000196562, ENSG00000128590, ENSG00000171388, ENSG00000138835, ENSG00000139687, ENSG00000171700, ENSG00000120875, ENSG00000148926, ENSG00000186480, ENSG00000116285, ENSG00000183255, ENSG00000108389, ENSG00000104332, ENSG00000136869, ENSG00000106799, ENSG00000100292, ENSG00000130766, ENSG00000064012, ENSG00000113369, ENSG00000138448, ENSG00000171310, ENSG0000…	369	1066	11456	1.51444	0.999999	0.0604552	0.0579015
GOTERM_BP_ALL	GO:0048585~negative regulation of response to stimulus	61	15.0617	0.00279262	ENSG00000179820, ENSG00000150681, ENSG00000196562, ENSG00000128590, ENSG00000171388, ENSG00000138835, ENSG00000139687, ENSG00000171700, ENSG00000120875, ENSG00000148926, ENSG00000186480, ENSG00000116285, ENSG00000183255, ENSG00000108389, ENSG00000104332, ENSG00000136869, ENSG00000106799, ENSG00000128165, ENSG00000100292, ENSG00000130766, ENSG00000064012, ENSG00000113369, ENSG00000138448, ENSG0000…	369	1310	11456	1.44566	1	0.0672516	0.0644108
GOTERM_BP_ALL	GO:0035556~intracellular signal transduction	86	21.2346	0.01749	ENSG00000181467, ENSG00000158769, ENSG00000179820, ENSG00000177606, ENSG00000197930, ENSG00000134594, ENSG00000138835, ENSG00000139687, ENSG00000025039, ENSG00000171700, ENSG00000171105, ENSG00000120875, ENSG00000148926, ENSG00000116285, ENSG00000182162, ENSG00000121966, ENSG00000185950, ENSG00000183255, ENSG00000107099, ENSG00000169508, ENSG00000143674, ENSG00000104332, ENSG00000136869, ENSG0000…	369	2138	11456	1.24881	1	0.232658	0.22283
GOTERM_BP_ALL	GO:0048584~positive regulation of response to stimulus	71	17.5309	0.0212088	ENSG00000158769, ENSG00000164808, ENSG00000134954, ENSG00000196562, ENSG00000177606, ENSG00000025039, ENSG00000114023, ENSG00000171105, ENSG00000166598, ENSG00000182162, ENSG00000121966, ENSG00000185950, ENSG00000160255, ENSG00000169508, ENSG00000143674, ENSG00000168779, ENSG00000104332, ENSG00000136869, ENSG00000112715, ENSG00000106799, ENSG00000075624, ENSG00000100292, ENSG00000064012, ENSG0000…	369	1727	11456	1.27636	1	0.262064	0.250994
GOTERM_BP_ALL	GO:0009966~regulation of signal transduction	93	22.963	0.0230291	ENSG00000158769, ENSG00000179820, ENSG00000150681, ENSG00000196562, ENSG00000128590, ENSG00000177606, ENSG00000171388, ENSG00000138835, ENSG00000139687, ENSG00000025039, ENSG00000171700, ENSG00000114023, ENSG00000171105, ENSG00000120875, ENSG00000148926, ENSG00000186480, ENSG00000116285, ENSG00000182162, ENSG00000121966, ENSG00000185950, ENSG00000183255, ENSG00000107099, ENSG00000169508, ENSG0000…	369	2366	11456	1.22032	1	0.270302	0.258884
GOTERM_BP_ALL	GO:1902531~regulation of intracellular signal transduction	61	15.0617	0.031059	ENSG00000158769, ENSG00000179820, ENSG00000177606, ENSG00000138835, ENSG00000025039, ENSG00000171105, ENSG00000120875, ENSG00000116285, ENSG00000182162, ENSG00000121966, ENSG00000185950, ENSG00000183255, ENSG00000107099, ENSG00000169508, ENSG00000143674, ENSG00000104332, ENSG00000136869, ENSG00000112715, ENSG00000106799, ENSG00000100292, ENSG00000130766, ENSG00000156011, ENSG00000064012, ENSG0000…	369	1476	11456	1.28307	1	0.324616	0.310904
GOTERM_BP_ALL	GO:0023051~regulation of signaling	100	24.6914	0.0386857	ENSG00000104267, ENSG00000179820, ENSG00000150681, ENSG00000068366, ENSG00000128590, ENSG00000196562, ENSG00000171388, ENSG00000138835, ENSG00000171700, ENSG00000120875, ENSG00000148926, ENSG00000186480, ENSG00000182162, ENSG00000121966, ENSG00000185950, ENSG00000183255, ENSG00000107099, ENSG00000169508, ENSG00000168779, ENSG00000112715, ENSG00000106799, ENSG00000100292, ENSG00000156011, ENSG0000…	369	2625	11456	1.18271	1	0.369465	0.353858
GOTERM_BP_ALL	GO:0010646~regulation of cell communication	99	24.4444	0.0388427	ENSG00000104267, ENSG00000179820, ENSG00000150681, ENSG00000068366, ENSG00000128590, ENSG00000196562, ENSG00000171388, ENSG00000138835, ENSG00000171700, ENSG00000120875, ENSG00000148926, ENSG00000186480, ENSG00000182162, ENSG00000121966, ENSG00000185950, ENSG00000183255, ENSG00000107099, ENSG00000169508, ENSG00000168779, ENSG00000112715, ENSG00000106799, ENSG00000100292, ENSG00000156011, ENSG0000…	369	2596	11456	1.18396	1	0.370332	0.354689
GOTERM_BP_ALL	GO:0048583~regulation of response to stimulus	117	28.8889	0.0442342	ENSG00000179820, ENSG00000150681, ENSG00000128590, ENSG00000196562, ENSG00000171388, ENSG00000138835, ENSG00000171700, ENSG00000120875, ENSG00000148926, ENSG00000186480, ENSG00000166598, ENSG00000182162, ENSG00000121966, ENSG00000185950, ENSG00000160255, ENSG00000182287, ENSG00000183255, ENSG00000107099, ENSG00000169508, ENSG00000168779, ENSG00000112715, ENSG00000106799, ENSG00000075624, ENSG0000…	369	3145	11456	1.15497	1	0.401195	0.384249
Annotation Cluster 8	Enrichment Score: 3.705170082348671
Category	Term	Count	%	PValue	Genes	List Total	Pop Hits	Pop Total	Fold Enrichment	Bonferroni	Benjamini	FDR
GOTERM_BP_ALL	GO:0045765~regulation of angiogenesis	20	4.93827	4.05963e-05	ENSG00000104332, ENSG00000112715, ENSG00000128165, ENSG00000134954, ENSG00000100292, ENSG00000133639, ENSG00000067225, ENSG00000159399, ENSG00000117525, ENSG00000135821, ENSG00000135766, ENSG00000136830, ENSG00000148926, ENSG00000118503, ENSG00000121966, ENSG00000163513, ENSG00000160255, ENSG00000163349, ENSG00000168329, ENSG00000102144	369	208	11456	2.9852	0.202965	0.00357321	0.00342227
GOTERM_BP_ALL	GO:0072358~cardiovascular system development	35	8.64198	4.15712e-05	ENSG00000134954, ENSG00000159399, ENSG00000177606, ENSG00000171388, ENSG00000135821, ENSG00000135766, ENSG00000136830, ENSG00000148926, ENSG00000116285, ENSG00000182580, ENSG00000185650, ENSG00000121966, ENSG00000107372, ENSG00000160255, ENSG00000163349, ENSG00000184009, ENSG00000102144, ENSG00000169504, ENSG00000104332, ENSG00000112715, ENSG00000106799, ENSG00000128165, ENSG00000100292, ENSG0000…	369	509	11456	2.1348	0.207296	0.00357321	0.00342227
GOTERM_BP_ALL	GO:0001944~vasculature development	35	8.64198	4.15712e-05	ENSG00000134954, ENSG00000159399, ENSG00000177606, ENSG00000171388, ENSG00000135821, ENSG00000135766, ENSG00000136830, ENSG00000148926, ENSG00000116285, ENSG00000182580, ENSG00000185650, ENSG00000121966, ENSG00000107372, ENSG00000160255, ENSG00000163349, ENSG00000184009, ENSG00000102144, ENSG00000169504, ENSG00000104332, ENSG00000112715, ENSG00000106799, ENSG00000128165, ENSG00000100292, ENSG0000…	369	509	11456	2.1348	0.207296	0.00357321	0.00342227
GOTERM_BP_ALL	GO:0001525~angiogenesis	27	6.66667	5.59913e-05	ENSG00000134954, ENSG00000159399, ENSG00000177606, ENSG00000171388, ENSG00000135821, ENSG00000136830, ENSG00000148926, ENSG00000182580, ENSG00000121966, ENSG00000160255, ENSG00000163349, ENSG00000184009, ENSG00000102144, ENSG00000169504, ENSG00000112715, ENSG00000106799, ENSG00000128165, ENSG00000100292, ENSG00000133639, ENSG00000067225, ENSG00000064012, ENSG00000138448, ENSG00000117525, ENSG0000…	369	348	11456	2.40875	0.268668	0.00442534	0.00423841
GOTERM_BP_ALL	GO:0048514~blood vessel morphogenesis	30	7.40741	6.34941e-05	ENSG00000134954, ENSG00000159399, ENSG00000177606, ENSG00000171388, ENSG00000135821, ENSG00000136830, ENSG00000148926, ENSG00000182580, ENSG00000185650, ENSG00000121966, ENSG00000160255, ENSG00000163349, ENSG00000184009, ENSG00000102144, ENSG00000169504, ENSG00000112715, ENSG00000106799, ENSG00000128165, ENSG00000100292, ENSG00000133639, ENSG00000067225, ENSG00000064012, ENSG00000138448, ENSG0000…	369	413	11456	2.25516	0.298698	0.0047938	0.00459131
GOTERM_BP_ALL	GO:0045766~positive regulation of angiogenesis	14	3.45679	7.91873e-05	ENSG00000112715, ENSG00000128165, ENSG00000134954, ENSG00000100292, ENSG00000133639, ENSG00000067225, ENSG00000159399, ENSG00000117525, ENSG00000148926, ENSG00000121966, ENSG00000163513, ENSG00000160255, ENSG00000163349, ENSG00000168329	369	115	11456	3.77952	0.357582	0.00551312	0.00528024
GOTERM_BP_ALL	GO:1901342~regulation of vasculature development	20	4.93827	0.000166966	ENSG00000104332, ENSG00000112715, ENSG00000128165, ENSG00000134954, ENSG00000100292, ENSG00000133639, ENSG00000067225, ENSG00000159399, ENSG00000117525, ENSG00000135821, ENSG00000135766, ENSG00000136830, ENSG00000148926, ENSG00000118503, ENSG00000121966, ENSG00000163513, ENSG00000160255, ENSG00000163349, ENSG00000168329, ENSG00000102144	369	231	11456	2.68797	0.60666	0.00997244	0.0095512
GOTERM_BP_ALL	GO:1904018~positive regulation of vasculature development	14	3.45679	0.00027492	ENSG00000112715, ENSG00000128165, ENSG00000134954, ENSG00000100292, ENSG00000133639, ENSG00000067225, ENSG00000159399, ENSG00000117525, ENSG00000148926, ENSG00000121966, ENSG00000163513, ENSG00000160255, ENSG00000163349, ENSG00000168329	369	130	11456	3.34342	0.784859	0.0143549	0.0137486
GOTERM_BP_ALL	GO:0001568~blood vessel development	31	7.65432	0.000315458	ENSG00000134954, ENSG00000159399, ENSG00000177606, ENSG00000171388, ENSG00000135821, ENSG00000136830, ENSG00000148926, ENSG00000182580, ENSG00000185650, ENSG00000121966, ENSG00000160255, ENSG00000163349, ENSG00000184009, ENSG00000102144, ENSG00000169504, ENSG00000112715, ENSG00000106799, ENSG00000128165, ENSG00000100292, ENSG00000133639, ENSG00000067225, ENSG00000064012, ENSG00000147383, ENSG0000…	369	475	11456	2.02616	0.82848	0.0151534	0.0145133
GOTERM_BP_ALL	GO:0072359~circulatory system development	43	10.6173	0.000447351	ENSG00000134954, ENSG00000159399, ENSG00000177606, ENSG00000171388, ENSG00000135821, ENSG00000135766, ENSG00000139687, ENSG00000116741, ENSG00000136830, ENSG00000171105, ENSG00000148926, ENSG00000162496, ENSG00000116285, ENSG00000182580, ENSG00000185650, ENSG00000121966, ENSG00000107372, ENSG00000160255, ENSG00000163349, ENSG00000184009, ENSG00000102144, ENSG00000168779, ENSG00000169504, ENSG0000…	369	766	11456	1.7428	0.917944	0.0187168	0.0179262
GOTERM_BP_ALL	GO:0022603~regulation of anatomical structure morphogenesis	41	10.1235	0.00291019	ENSG00000158769, ENSG00000134954, ENSG00000111859, ENSG00000179820, ENSG00000196562, ENSG00000159399, ENSG00000135821, ENSG00000135766, ENSG00000153774, ENSG00000136830, ENSG00000148926, ENSG00000182580, ENSG00000121966, ENSG00000040608, ENSG00000092964, ENSG00000160255, ENSG00000163349, ENSG00000176171, ENSG00000102144, ENSG00000147655, ENSG00000168779, ENSG00000104332, ENSG00000127870, ENSG0000…	369	793	11456	1.60516	1	0.0689847	0.0660707
GOTERM_BP_ALL	GO:0048646~anatomical structure formation involved in morphogenesis	37	9.1358	0.00926902	ENSG00000134954, ENSG00000177000, ENSG00000159399, ENSG00000177606, ENSG00000171388, ENSG00000135821, ENSG00000136830, ENSG00000138336, ENSG00000120875, ENSG00000148926, ENSG00000182580, ENSG00000121966, ENSG00000101335, ENSG00000160255, ENSG00000163349, ENSG00000184009, ENSG00000102144, ENSG00000169504, ENSG00000104332, ENSG00000112715, ENSG00000106799, ENSG00000128165, ENSG00000100292, ENSG0000…	369	746	11456	1.53982	1	0.154585	0.148055
Annotation Cluster 9	Enrichment Score: 3.7038329118439752
Category	Term	Count	%	PValue	Genes	List Total	Pop Hits	Pop Total	Fold Enrichment	Bonferroni	Benjamini	FDR
GOTERM_BP_ALL	GO:0048731~system development	147	36.2963	1.45758e-06	ENSG00000042493, ENSG00000104267, ENSG00000068366, ENSG00000128590, ENSG00000196562, ENSG00000177000, ENSG00000178573, ENSG00000198743, ENSG00000197930, ENSG00000171388, ENSG00000113532, ENSG00000148926, ENSG00000186480, ENSG00000184221, ENSG00000121966, ENSG00000107372, ENSG00000185950, ENSG00000160255, ENSG00000147155, ENSG00000169508, ENSG00000144320, ENSG00000122378, ENSG00000162433, ENSG0000…	369	3253	11456	1.40294	0.00811189	0.000246773	0.000236349
GOTERM_BP_ALL	GO:0007275~multicellular organism development	157	38.7654	8.18989e-06	ENSG00000042493, ENSG00000104267, ENSG00000179820, ENSG00000068366, ENSG00000128590, ENSG00000196562, ENSG00000177000, ENSG00000178573, ENSG00000198743, ENSG00000197930, ENSG00000171388, ENSG00000113532, ENSG00000120875, ENSG00000148926, ENSG00000186480, ENSG00000184221, ENSG00000121966, ENSG00000107372, ENSG00000185950, ENSG00000160255, ENSG00000147155, ENSG00000169508, ENSG00000144320, ENSG0000…	369	3636	11456	1.34055	0.0447338	0.00108706	0.00104114
GOTERM_BP_ALL	GO:0030154~cell differentiation	125	30.8642	3.31739e-05	ENSG00000104267, ENSG00000179820, ENSG00000068366, ENSG00000111875, ENSG00000128590, ENSG00000196562, ENSG00000178573, ENSG00000197930, ENSG00000148926, ENSG00000186480, ENSG00000184221, ENSG00000121966, ENSG00000185950, ENSG00000160255, ENSG00000169508, ENSG00000100344, ENSG00000144320, ENSG00000122378, ENSG00000168779, ENSG00000169504, ENSG00000205927, ENSG00000112715, ENSG00000106799, ENSG0000…	369	2804	11456	1.38401	0.16921	0.0031414	0.0030087
GOTERM_BP_ALL	GO:0048856~anatomical structure development	165	40.7407	3.7615e-05	ENSG00000042493, ENSG00000104267, ENSG00000179820, ENSG00000068366, ENSG00000111875, ENSG00000128590, ENSG00000196562, ENSG00000177000, ENSG00000178573, ENSG00000198743, ENSG00000197930, ENSG00000171388, ENSG00000113532, ENSG00000120875, ENSG00000148926, ENSG00000186480, ENSG00000184221, ENSG00000121966, ENSG00000107372, ENSG00000185950, ENSG00000160255, ENSG00000147155, ENSG00000169508, ENSG0000…	369	3965	11456	1.29196	0.189575	0.00344517	0.00329964
GOTERM_BP_ALL	GO:2000026~regulation of multicellular organismal development	76	18.7654	4.24026e-05	ENSG00000158769, ENSG00000104267, ENSG00000179820, ENSG00000134954, ENSG00000196562, ENSG00000178573, ENSG00000177606, ENSG00000135363, ENSG00000117139, ENSG00000135766, ENSG00000139687, ENSG00000171105, ENSG00000148926, ENSG00000116285, ENSG00000171617, ENSG00000121966, ENSG00000160255, ENSG00000169508, ENSG00000144320, ENSG00000122378, ENSG00000155090, ENSG00000168779, ENSG00000205927, ENSG0000…	369	1494	11456	1.57932	0.21097	0.00358944	0.00343782
GOTERM_BP_ALL	GO:0048513~animal organ development	108	26.6667	6.31322e-05	ENSG00000104267, ENSG00000128590, ENSG00000196562, ENSG00000178573, ENSG00000197930, ENSG00000171388, ENSG00000148926, ENSG00000186480, ENSG00000121966, ENSG00000107372, ENSG00000185950, ENSG00000147155, ENSG00000169508, ENSG00000144320, ENSG00000122378, ENSG00000162433, ENSG00000168779, ENSG00000169504, ENSG00000205927, ENSG00000112715, ENSG00000106799, ENSG00000075624, ENSG00000100292, ENSG0000…	369	2368	11456	1.41595	0.297278	0.0047938	0.00459131
GOTERM_BP_ALL	GO:0050793~regulation of developmental process	91	22.4691	6.72638e-05	ENSG00000158769, ENSG00000104267, ENSG00000179820, ENSG00000113739, ENSG00000134954, ENSG00000196562, ENSG00000178573, ENSG00000177606, ENSG00000135363, ENSG00000117139, ENSG00000135766, ENSG00000139687, ENSG00000171105, ENSG00000148926, ENSG00000186480, ENSG00000116285, ENSG00000171617, ENSG00000121966, ENSG00000160255, ENSG00000169508, ENSG00000144320, ENSG00000122378, ENSG00000155090, ENSG0000…	369	1910	11456	1.47916	0.313317	0.00501071	0.00479905
GOTERM_BP_ALL	GO:0044767~single-organism developmental process	171	42.2222	6.91322e-05	ENSG00000042493, ENSG00000104267, ENSG00000179820, ENSG00000068366, ENSG00000111875, ENSG00000128590, ENSG00000196562, ENSG00000177000, ENSG00000178573, ENSG00000198743, ENSG00000197930, ENSG00000171388, ENSG00000113532, ENSG00000120875, ENSG00000148926, ENSG00000186480, ENSG00000184221, ENSG00000121966, ENSG00000107372, ENSG00000185950, ENSG00000160255, ENSG00000147155, ENSG00000169508, ENSG0000…	369	4184	11456	1.26885	0.32045	0.00501612	0.00480424
GOTERM_BP_ALL	GO:0048869~cellular developmental process	128	31.6049	7.59714e-05	ENSG00000104267, ENSG00000179820, ENSG00000068366, ENSG00000111875, ENSG00000128590, ENSG00000196562, ENSG00000178573, ENSG00000197930, ENSG00000148926, ENSG00000186480, ENSG00000184221, ENSG00000121966, ENSG00000185950, ENSG00000160255, ENSG00000169508, ENSG00000100344, ENSG00000144320, ENSG00000122378, ENSG00000168779, ENSG00000169504, ENSG00000205927, ENSG00000112715, ENSG00000106799, ENSG0000…	369	2938	11456	1.35259	0.345932	0.00537281	0.00514586
GOTERM_BP_ALL	GO:0044707~single-multicellular organism process	175	43.2099	8.02621e-05	ENSG00000042493, ENSG00000181467, ENSG00000104267, ENSG00000179820, ENSG00000068366, ENSG00000111875, ENSG00000128590, ENSG00000196562, ENSG00000177000, ENSG00000178573, ENSG00000198743, ENSG00000197930, ENSG00000171388, ENSG00000113532, ENSG00000120875, ENSG00000148926, ENSG00000186480, ENSG00000184221, ENSG00000121966, ENSG00000107372, ENSG00000185950, ENSG00000160255, ENSG00000147155, ENSG0000…	369	4314	11456	1.2594	0.361429	0.00551312	0.00528024
GOTERM_BP_ALL	GO:0032502~developmental process	171	42.2222	0.000187781	ENSG00000042493, ENSG00000104267, ENSG00000179820, ENSG00000068366, ENSG00000111875, ENSG00000128590, ENSG00000196562, ENSG00000177000, ENSG00000178573, ENSG00000198743, ENSG00000197930, ENSG00000171388, ENSG00000113532, ENSG00000120875, ENSG00000148926, ENSG00000186480, ENSG00000184221, ENSG00000121966, ENSG00000107372, ENSG00000185950, ENSG00000160255, ENSG00000147155, ENSG00000169508, ENSG0000…	369	4255	11456	1.24768	0.64986	0.0108158	0.010359
GOTERM_BP_ALL	GO:0032501~multicellular organismal process	184	45.4321	0.000205588	ENSG00000042493, ENSG00000181467, ENSG00000104267, ENSG00000179820, ENSG00000068366, ENSG00000111875, ENSG00000128590, ENSG00000196562, ENSG00000177000, ENSG00000178573, ENSG00000198743, ENSG00000197930, ENSG00000171388, ENSG00000113532, ENSG00000120875, ENSG00000148926, ENSG00000186480, ENSG00000184221, ENSG00000121966, ENSG00000107372, ENSG00000185950, ENSG00000160255, ENSG00000147155, ENSG0000…	369	4654	11456	1.22743	0.683028	0.0114862	0.011001
GOTERM_BP_ALL	GO:0045595~regulation of cell differentiation	66	16.2963	0.000452078	ENSG00000158769, ENSG00000104267, ENSG00000179820, ENSG00000134954, ENSG00000178573, ENSG00000177606, ENSG00000135363, ENSG00000139687, ENSG00000148926, ENSG00000186480, ENSG00000116285, ENSG00000171617, ENSG00000121966, ENSG00000169508, ENSG00000144320, ENSG00000122378, ENSG00000155090, ENSG00000168779, ENSG00000205927, ENSG00000104332, ENSG00000127870, ENSG00000136869, ENSG00000112715, ENSG0000…	369	1347	11456	1.52119	0.920084	0.0187168	0.0179262
GOTERM_BP_ALL	GO:0051239~regulation of multicellular organismal process	96	23.7037	0.000761385	ENSG00000158769, ENSG00000021355, ENSG00000104267, ENSG00000179820, ENSG00000113739, ENSG00000134954, ENSG00000196562, ENSG00000178573, ENSG00000198743, ENSG00000177606, ENSG00000171388, ENSG00000135363, ENSG00000117139, ENSG00000135766, ENSG00000139687, ENSG00000171105, ENSG00000148926, ENSG00000116285, ENSG00000171617, ENSG00000121966, ENSG00000160255, ENSG00000169508, ENSG00000144320, ENSG0000…	369	2185	11456	1.36404	0.985824	0.0270946	0.0259501
GOTERM_BP_ALL	GO:0051094~positive regulation of developmental process	50	12.3457	0.00177908	ENSG00000158769, ENSG00000104267, ENSG00000179820, ENSG00000134954, ENSG00000177606, ENSG00000117139, ENSG00000139687, ENSG00000171105, ENSG00000148926, ENSG00000171617, ENSG00000121966, ENSG00000160255, ENSG00000155090, ENSG00000168779, ENSG00000205927, ENSG00000104332, ENSG00000112715, ENSG00000106799, ENSG00000128165, ENSG00000100292, ENSG00000133639, ENSG00000064012, ENSG00000117525, ENSG0000…	369	999	11456	1.55386	0.999952	0.0487241	0.0466659
GOTERM_BP_ALL	GO:0009653~anatomical structure morphogenesis	82	20.2469	0.0019045	ENSG00000158769, ENSG00000104267, ENSG00000179820, ENSG00000134954, ENSG00000196562, ENSG00000177000, ENSG00000177606, ENSG00000171388, ENSG00000117139, ENSG00000135766, ENSG00000139687, ENSG00000171105, ENSG00000120875, ENSG00000148926, ENSG00000186480, ENSG00000116285, ENSG00000121966, ENSG00000107372, ENSG00000185950, ENSG00000160255, ENSG00000149257, ENSG00000144320, ENSG00000168779, ENSG0000…	369	1857	11456	1.37091	0.999976	0.0514032	0.0492319
GOTERM_BP_ALL	GO:0022603~regulation of anatomical structure morphogenesis	41	10.1235	0.00291019	ENSG00000158769, ENSG00000134954, ENSG00000111859, ENSG00000179820, ENSG00000196562, ENSG00000159399, ENSG00000135821, ENSG00000135766, ENSG00000153774, ENSG00000136830, ENSG00000148926, ENSG00000182580, ENSG00000121966, ENSG00000040608, ENSG00000092964, ENSG00000160255, ENSG00000163349, ENSG00000176171, ENSG00000102144, ENSG00000147655, ENSG00000168779, ENSG00000104332, ENSG00000127870, ENSG0000…	369	793	11456	1.60516	1	0.0689847	0.0660707
GOTERM_BP_ALL	GO:0045597~positive regulation of cell differentiation	36	8.88889	0.0111138	ENSG00000158769, ENSG00000104267, ENSG00000134954, ENSG00000111859, ENSG00000179820, ENSG00000177606, ENSG00000139687, ENSG00000116741, ENSG00000136830, ENSG00000148926, ENSG00000171617, ENSG00000185650, ENSG00000121966, ENSG00000163823, ENSG00000155090, ENSG00000168779, ENSG00000205927, ENSG00000128016, ENSG00000104332, ENSG00000112715, ENSG00000106799, ENSG00000101040, ENSG00000133639, ENSG0000…	369	729	11456	1.53314	1	0.172961	0.165655
GOTERM_BP_ALL	GO:0051240~positive regulation of multicellular organismal process	53	13.0864	0.0257403	ENSG00000158769, ENSG00000104267, ENSG00000134954, ENSG00000196562, ENSG00000177606, ENSG00000171388, ENSG00000117139, ENSG00000139687, ENSG00000148926, ENSG00000171617, ENSG00000121966, ENSG00000160255, ENSG00000155090, ENSG00000101670, ENSG00000168779, ENSG00000205927, ENSG00000136869, ENSG00000112715, ENSG00000106799, ENSG00000128165, ENSG00000100292, ENSG00000133639, ENSG00000064012, ENSG0000…	369	1238	11456	1.32911	1	0.285906	0.273829
Annotation Cluster 10	Enrichment Score: 3.7036358662465596
Category	Term	Count	%	PValue	Genes	List Total	Pop Hits	Pop Total	Fold Enrichment	Bonferroni	Benjamini	FDR
GOTERM_BP_ALL	GO:0008283~cell proliferation	70	17.284	1.13305e-05	ENSG00000021355, ENSG00000134954, ENSG00000196562, ENSG00000177606, ENSG00000171388, ENSG00000117139, ENSG00000139687, ENSG00000171105, ENSG00000148926, ENSG00000119801, ENSG00000116285, ENSG00000125726, ENSG00000005020, ENSG00000185950, ENSG00000107099, ENSG00000169508, ENSG00000155090, ENSG00000101670, ENSG00000168779, ENSG00000104332, ENSG00000136869, ENSG00000112715, ENSG00000106799, ENSG0000…	369	1288	11456	1.68729	0.0613525	0.00124818	0.00119545
GOTERM_BP_ALL	GO:0042127~regulation of cell proliferation	62	15.3086	3.28826e-05	ENSG00000134954, ENSG00000196562, ENSG00000104549, ENSG00000177606, ENSG00000171388, ENSG00000117139, ENSG00000139687, ENSG00000171105, ENSG00000148926, ENSG00000116285, ENSG00000125726, ENSG00000005020, ENSG00000185950, ENSG00000169508, ENSG00000155090, ENSG00000168779, ENSG00000104332, ENSG00000136869, ENSG00000112715, ENSG00000106799, ENSG00000075426, ENSG00000100292, ENSG00000133639, ENSG0000…	369	1131	11456	1.70191	0.167857	0.0031414	0.0030087
GOTERM_BP_ALL	GO:0008284~positive regulation of cell proliferation	35	8.64198	0.00141174	ENSG00000134954, ENSG00000177606, ENSG00000171388, ENSG00000135821, ENSG00000117139, ENSG00000197956, ENSG00000138336, ENSG00000171105, ENSG00000148926, ENSG00000125726, ENSG00000185950, ENSG00000167508, ENSG00000163349, ENSG00000169508, ENSG00000168779, ENSG00000104332, ENSG00000136869, ENSG00000112715, ENSG00000106799, ENSG00000100292, ENSG00000075426, ENSG00000128340, ENSG00000138767, ENSG0000…	369	616	11456	1.76398	0.999627	0.0419542	0.040182
GOTERM_BP_ALL	GO:0008285~negative regulation of cell proliferation	29	7.16049	0.00291398	ENSG00000134954, ENSG00000080503, ENSG00000177606, ENSG00000171388, ENSG00000139687, ENSG00000136830, ENSG00000148926, ENSG00000005020, ENSG00000169926, ENSG00000155090, ENSG00000104332, ENSG00000106799, ENSG00000100292, ENSG00000072694, ENSG00000133639, ENSG00000159388, ENSG00000104419, ENSG00000135535, ENSG00000197329, ENSG00000118503, ENSG00000167851, ENSG00000169136, ENSG00000204389, ENSG0000…	369	499	11456	1.80428	1	0.0689847	0.0660707

## Sheet: cl.1-3_DGE_up_DSR_dn
Annotation Cluster 1	Enrichment Score: 10.2223707902873
Category	Term ("extracellular")	Count	%	PValue	Genes	List Total	Pop Hits	Pop Total	Fold Enrichment	Bonferroni	Benjamini	FDR
GOTERM_CC_ALL	GO:0070062~extracellular exosome	39	42.8571	5.85261e-13	ENSG00000137509, ENSG00000197471, ENSG00000092531, ENSG00000085719, ENSG00000171766, ENSG00000005249, ENSG00000134333, ENSG00000080824, ENSG00000070081, ENSG00000166598, ENSG00000142583, ENSG00000125868, ENSG00000083444, ENSG00000183255, ENSG00000108582, ENSG00000168118, ENSG00000102144, ENSG00000169504, ENSG00000071967, ENSG00000104332, ENSG00000155368, ENSG00000067225, ENSG00000115866, ENSG0000…	89	1487	11939	3.51829	2.25344e-10	9.88696e-11	9.03951e-11
GOTERM_CC_ALL	GO:1903561~extracellular vesicle	39	42.8571	7.70412e-13	ENSG00000137509, ENSG00000197471, ENSG00000092531, ENSG00000085719, ENSG00000171766, ENSG00000005249, ENSG00000134333, ENSG00000080824, ENSG00000070081, ENSG00000166598, ENSG00000142583, ENSG00000125868, ENSG00000083444, ENSG00000183255, ENSG00000108582, ENSG00000168118, ENSG00000102144, ENSG00000169504, ENSG00000071967, ENSG00000104332, ENSG00000155368, ENSG00000067225, ENSG00000115866, ENSG0000…	89	1500	11939	3.4878	2.96598e-10	9.88696e-11	9.03951e-11
GOTERM_CC_ALL	GO:0043230~extracellular organelle	39	42.8571	7.70412e-13	ENSG00000137509, ENSG00000197471, ENSG00000092531, ENSG00000085719, ENSG00000171766, ENSG00000005249, ENSG00000134333, ENSG00000080824, ENSG00000070081, ENSG00000166598, ENSG00000142583, ENSG00000125868, ENSG00000083444, ENSG00000183255, ENSG00000108582, ENSG00000168118, ENSG00000102144, ENSG00000169504, ENSG00000071967, ENSG00000104332, ENSG00000155368, ENSG00000067225, ENSG00000115866, ENSG0000…	89	1500	11939	3.4878	2.96598e-10	9.88696e-11	9.03951e-11
GOTERM_CC_ALL	GO:0044421~extracellular region part	41	45.0549	3.13622e-10	ENSG00000137509, ENSG00000197471, ENSG00000092531, ENSG00000085719, ENSG00000171766, ENSG00000005249, ENSG00000134333, ENSG00000080824, ENSG00000070081, ENSG00000166598, ENSG00000142583, ENSG00000125868, ENSG00000083444, ENSG00000183255, ENSG00000108582, ENSG00000168118, ENSG00000102144, ENSG00000169504, ENSG00000071967, ENSG00000104332, ENSG00000155368, ENSG00000155660, ENSG00000067225, ENSG0000…	89	2009	11939	2.73767	1.20744e-07	3.01861e-08	2.75987e-08
GOTERM_CC_ALL	GO:0005576~extracellular region	42	46.1538	1.11996e-08	ENSG00000137509, ENSG00000197471, ENSG00000092531, ENSG00000085719, ENSG00000007202, ENSG00000171766, ENSG00000005249, ENSG00000134333, ENSG00000080824, ENSG00000070081, ENSG00000166598, ENSG00000142583, ENSG00000125868, ENSG00000083444, ENSG00000183255, ENSG00000108582, ENSG00000168118, ENSG00000102144, ENSG00000169504, ENSG00000071967, ENSG00000104332, ENSG00000155368, ENSG00000155660, ENSG0000…	89	2361	11939	2.38633	4.31185e-06	8.62372e-07	7.88454e-07
GOTERM_CC_ALL	GO:0031982~vesicle	45	49.4505	3.79637e-08	ENSG00000137509, ENSG00000028528, ENSG00000197471, ENSG00000092531, ENSG00000085719, ENSG00000171766, ENSG00000005249, ENSG00000134333, ENSG00000080824, ENSG00000070081, ENSG00000166598, ENSG00000142583, ENSG00000125868, ENSG00000083444, ENSG00000182287, ENSG00000183255, ENSG00000147155, ENSG00000108582, ENSG00000168118, ENSG00000102144, ENSG00000169504, ENSG00000071967, ENSG00000104332, ENSG0000…	89	2776	11939	2.17456	1.46159e-05	2.436e-06	2.2272e-06
Annotation Cluster 2	Enrichment Score: 3.645555448694157
Category	Term ("metabolism")	Count	%	PValue	Genes	List Total	Pop Hits	Pop Total	Fold Enrichment	Bonferroni	Benjamini	FDR
GOTERM_BP_ALL	GO:0019752~carboxylic acid metabolic process	19	20.8791	1.98008e-06	ENSG00000155368, ENSG00000134824, ENSG00000132824, ENSG00000067225, ENSG00000134056, ENSG00000138029, ENSG00000115866, ENSG00000134333, ENSG00000171766, ENSG00000005249, ENSG00000111144, ENSG00000146416, ENSG00000149925, ENSG00000099194, ENSG00000058668, ENSG00000122884, ENSG00000102144, ENSG00000079739, ENSG00000103485	85	691	11456	3.70587	0.00512317	0.0023229	0.00228169
GOTERM_BP_ALL	GO:0043436~oxoacid metabolic process	20	21.978	2.30771e-06	ENSG00000155368, ENSG00000134824, ENSG00000132824, ENSG00000067225, ENSG00000134056, ENSG00000138029, ENSG00000115866, ENSG00000134333, ENSG00000171766, ENSG00000005249, ENSG00000111144, ENSG00000146416, ENSG00000149925, ENSG00000099194, ENSG00000186205, ENSG00000058668, ENSG00000122884, ENSG00000102144, ENSG00000079739, ENSG00000103485	85	773	11456	3.4871	0.00596834	0.0023229	0.00228169
GOTERM_BP_ALL	GO:0006082~organic acid metabolic process	20	21.978	2.6875e-06	ENSG00000155368, ENSG00000134824, ENSG00000132824, ENSG00000067225, ENSG00000134056, ENSG00000138029, ENSG00000115866, ENSG00000134333, ENSG00000171766, ENSG00000005249, ENSG00000111144, ENSG00000146416, ENSG00000149925, ENSG00000099194, ENSG00000186205, ENSG00000058668, ENSG00000122884, ENSG00000102144, ENSG00000079739, ENSG00000103485	85	781	11456	3.45138	0.00694714	0.0023229	0.00228169
GOTERM_BP_ALL	GO:0044283~small molecule biosynthetic process	12	13.1868	0.000143934	ENSG00000134824, ENSG00000149925, ENSG00000099194, ENSG00000132824, ENSG00000152904, ENSG00000067225, ENSG00000147155, ENSG00000058668, ENSG00000111144, ENSG00000171766, ENSG00000079739, ENSG00000102144	85	397	11456	4.07385	0.311604	0.0167873	0.0164895
GOTERM_BP_ALL	GO:0032787~monocarboxylic acid metabolic process	12	13.1868	0.000287907	ENSG00000155368, ENSG00000146416, ENSG00000134824, ENSG00000149925, ENSG00000099194, ENSG00000067225, ENSG00000138029, ENSG00000111144, ENSG00000134333, ENSG00000079739, ENSG00000005249, ENSG00000102144	85	430	11456	3.7612	0.526185	0.0248848	0.0244433
GOTERM_BP_ALL	GO:0044281~small molecule metabolic process	25	27.4725	0.00032449	ENSG00000134056, ENSG00000171766, ENSG00000005249, ENSG00000134333, ENSG00000109390, ENSG00000186205, ENSG00000147155, ENSG00000058668, ENSG00000162433, ENSG00000102144, ENSG00000155368, ENSG00000134824, ENSG00000132824, ENSG00000067225, ENSG00000138029, ENSG00000115866, ENSG00000111144, ENSG00000146416, ENSG00000149925, ENSG00000099194, ENSG00000152904, ENSG00000121691, ENSG00000122884, ENSG0000…	85	1590	11456	2.11913	0.569093	0.027142	0.0266605
GOTERM_BP_ALL	GO:0044710~single-organism metabolic process	37	40.6593	0.00162602	ENSG00000028528, ENSG00000156587, ENSG00000134056, ENSG00000085719, ENSG00000171766, ENSG00000005249, ENSG00000134333, ENSG00000185291, ENSG00000109390, ENSG00000166598, ENSG00000144746, ENSG00000186205, ENSG00000147155, ENSG00000058668, ENSG00000176171, ENSG00000162433, ENSG00000168118, ENSG00000102144, ENSG00000104332, ENSG00000155368, ENSG00000134824, ENSG00000132824, ENSG00000067225, ENSG0000…	85	3143	11456	1.58661	0.985321	0.0878391	0.0862809
REACTOME_PATHWAY	R-HSA-1430728~Metabolism	25	27.4725	0.00299983	ENSG00000085719, ENSG00000171766, ENSG00000005249, ENSG00000134333, ENSG00000080824, ENSG00000109390, ENSG00000186205, ENSG00000147155, ENSG00000162433, ENSG00000168118, ENSG00000102144, ENSG00000155368, ENSG00000134824, ENSG00000132824, ENSG00000067225, ENSG00000138029, ENSG00000115866, ENSG00000204386, ENSG00000111144, ENSG00000149925, ENSG00000099194, ENSG00000152904, ENSG00000169439, ENSG0000…	66	1589	7412	1.76688	0.739706	0.448974	0.448974
GOTERM_BP_ALL	GO:0044711~single-organism biosynthetic process	16	17.5824	0.0133678	ENSG00000134824, ENSG00000132824, ENSG00000067225, ENSG00000085719, ENSG00000171766, ENSG00000111144, ENSG00000149925, ENSG00000099194, ENSG00000152904, ENSG00000147155, ENSG00000058668, ENSG00000168118, ENSG00000162433, ENSG00000102144, ENSG00000079739, ENSG00000103485	85	1102	11456	1.95683	1	0.417624	0.410215
GOTERM_BP_ALL	GO:1901564~organonitrogen compound metabolic process	22	24.1758	0.0325336	ENSG00000155368, ENSG00000132824, ENSG00000067225, ENSG00000134056, ENSG00000115866, ENSG00000204386, ENSG00000134333, ENSG00000171766, ENSG00000111144, ENSG00000080824, ENSG00000109390, ENSG00000149925, ENSG00000144746, ENSG00000166340, ENSG00000058668, ENSG00000108582, ENSG00000122884, ENSG00000162433, ENSG00000102144, ENSG00000169439, ENSG00000079739, ENSG00000103485	85	1908	11456	1.55403	1	0.727238	0.714337
Annotation Cluster 3	Enrichment Score: 3.319249153525299
Category	Term ("immune response")	Count	%	PValue	Genes	List Total	Pop Hits	Pop Total	Fold Enrichment	Bonferroni	Benjamini	FDR
GOTERM_BP_ALL	GO:0002252~immune effector process	22	24.1758	3.832e-06	ENSG00000137509, ENSG00000197471, ENSG00000092531, ENSG00000132824, ENSG00000104765, ENSG00000067225, ENSG00000115415, ENSG00000085719, ENSG00000204386, ENSG00000111144, ENSG00000080824, ENSG00000149925, ENSG00000142583, ENSG00000124107, ENSG00000026297, ENSG00000100554, ENSG00000182287, ENSG00000121691, ENSG00000101782, ENSG00000176171, ENSG00000100097, ENSG00000079739	85	959	11456	3.09185	0.00989098	0.00248409	0.00244002
GOTERM_BP_ALL	GO:0043312~neutrophil degranulation	14	15.3846	8.76868e-06	ENSG00000137509, ENSG00000092531, ENSG00000067225, ENSG00000085719, ENSG00000204386, ENSG00000111144, ENSG00000080824, ENSG00000149925, ENSG00000142583, ENSG00000124107, ENSG00000026297, ENSG00000100554, ENSG00000121691, ENSG00000079739	85	413	11456	4.56869	0.0224893	0.00431265	0.00423615
GOTERM_BP_ALL	GO:0002283~neutrophil activation involved in immune response	14	15.3846	9.97915e-06	ENSG00000137509, ENSG00000092531, ENSG00000067225, ENSG00000085719, ENSG00000204386, ENSG00000111144, ENSG00000080824, ENSG00000149925, ENSG00000142583, ENSG00000124107, ENSG00000026297, ENSG00000100554, ENSG00000121691, ENSG00000079739	85	418	11456	4.51404	0.0255539	0.00431265	0.00423615
GOTERM_BP_ALL	GO:0002446~neutrophil mediated immunity	14	15.3846	1.19212e-05	ENSG00000137509, ENSG00000092531, ENSG00000067225, ENSG00000085719, ENSG00000204386, ENSG00000111144, ENSG00000080824, ENSG00000149925, ENSG00000142583, ENSG00000124107, ENSG00000026297, ENSG00000100554, ENSG00000121691, ENSG00000079739	85	425	11456	4.4397	0.0304505	0.00433879	0.00426182
GOTERM_BP_ALL	GO:0042119~neutrophil activation	14	15.3846	1.38437e-05	ENSG00000137509, ENSG00000092531, ENSG00000067225, ENSG00000085719, ENSG00000204386, ENSG00000111144, ENSG00000080824, ENSG00000149925, ENSG00000142583, ENSG00000124107, ENSG00000026297, ENSG00000100554, ENSG00000121691, ENSG00000079739	85	431	11456	4.37789	0.0352737	0.00433879	0.00426182
GOTERM_BP_ALL	GO:0036230~granulocyte activation	14	15.3846	1.52726e-05	ENSG00000137509, ENSG00000092531, ENSG00000067225, ENSG00000085719, ENSG00000204386, ENSG00000111144, ENSG00000080824, ENSG00000149925, ENSG00000142583, ENSG00000124107, ENSG00000026297, ENSG00000100554, ENSG00000121691, ENSG00000079739	85	435	11456	4.33763	0.0388428	0.00433879	0.00426182
GOTERM_BP_ALL	GO:0002366~leukocyte activation involved in immune response	16	17.5824	1.73181e-05	ENSG00000137509, ENSG00000197471, ENSG00000092531, ENSG00000067225, ENSG00000085719, ENSG00000204386, ENSG00000111144, ENSG00000080824, ENSG00000149925, ENSG00000142583, ENSG00000124107, ENSG00000026297, ENSG00000100554, ENSG00000121691, ENSG00000100097, ENSG00000079739	85	579	11456	3.72439	0.0439294	0.00433879	0.00426182
GOTERM_BP_ALL	GO:0002263~cell activation involved in immune response	16	17.5824	1.8406e-05	ENSG00000137509, ENSG00000197471, ENSG00000092531, ENSG00000067225, ENSG00000085719, ENSG00000204386, ENSG00000111144, ENSG00000080824, ENSG00000149925, ENSG00000142583, ENSG00000124107, ENSG00000026297, ENSG00000100554, ENSG00000121691, ENSG00000100097, ENSG00000079739	85	582	11456	3.7052	0.0466237	0.00433879	0.00426182
GOTERM_BP_ALL	GO:0043299~leukocyte degranulation	14	15.3846	2.28996e-05	ENSG00000137509, ENSG00000092531, ENSG00000067225, ENSG00000085719, ENSG00000204386, ENSG00000111144, ENSG00000080824, ENSG00000149925, ENSG00000142583, ENSG00000124107, ENSG00000026297, ENSG00000100554, ENSG00000121691, ENSG00000079739	85	452	11456	4.17449	0.0576723	0.00494821	0.00486043
GOTERM_BP_ALL	GO:0002275~myeloid cell activation involved in immune response	14	15.3846	2.81569e-05	ENSG00000137509, ENSG00000092531, ENSG00000067225, ENSG00000085719, ENSG00000204386, ENSG00000111144, ENSG00000080824, ENSG00000149925, ENSG00000142583, ENSG00000124107, ENSG00000026297, ENSG00000100554, ENSG00000121691, ENSG00000079739	85	461	11456	4.09299	0.0704363	0.00561621	0.00551658
GOTERM_CC_ALL	GO:0030141~secretory granule	16	17.5824	3.24606e-05	ENSG00000137509, ENSG00000092531, ENSG00000067225, ENSG00000085719, ENSG00000204386, ENSG00000111144, ENSG00000080824, ENSG00000149925, ENSG00000142583, ENSG00000124107, ENSG00000026297, ENSG00000100554, ENSG00000008282, ENSG00000121691, ENSG00000168118, ENSG00000079739	89	606	11939	3.54181	0.0124198	0.00178533	0.00163231
GOTERM_BP_ALL	GO:0002444~myeloid leukocyte mediated immunity	14	15.3846	3.59985e-05	ENSG00000137509, ENSG00000092531, ENSG00000067225, ENSG00000085719, ENSG00000204386, ENSG00000111144, ENSG00000080824, ENSG00000149925, ENSG00000142583, ENSG00000124107, ENSG00000026297, ENSG00000100554, ENSG00000121691, ENSG00000079739	85	472	11456	3.99761	0.0891543	0.00622294	0.00611255
REACTOME_PATHWAY	R-HSA-6798695~Neutrophil degranulation	14	15.3846	3.98346e-05	ENSG00000137509, ENSG00000092531, ENSG00000067225, ENSG00000085719, ENSG00000204386, ENSG00000111144, ENSG00000080824, ENSG00000149925, ENSG00000142583, ENSG00000124107, ENSG00000026297, ENSG00000100554, ENSG00000121691, ENSG00000079739	66	406	7412	3.87252	0.017688	0.0178858	0.0178858
GOTERM_CC_ALL	GO:0012505~endomembrane system	43	47.2527	8.12103e-05	ENSG00000137509, ENSG00000028528, ENSG00000092531, ENSG00000104765, ENSG00000174099, ENSG00000085719, ENSG00000080824, ENSG00000070081, ENSG00000166598, ENSG00000144746, ENSG00000142583, ENSG00000083444, ENSG00000118816, ENSG00000102007, ENSG00000182287, ENSG00000147155, ENSG00000176171, ENSG00000168118, ENSG00000155368, ENSG00000134824, ENSG00000132824, ENSG00000155660, ENSG00000067225, ENSG0000…	89	3378	11939	1.7076	0.0307835	0.00390824	0.00357325
GOTERM_BP_ALL	GO:0045055~regulated exocytosis	15	16.4835	0.00012884	ENSG00000137509, ENSG00000092531, ENSG00000067225, ENSG00000085719, ENSG00000204386, ENSG00000111144, ENSG00000080824, ENSG00000149925, ENSG00000142583, ENSG00000124107, ENSG00000026297, ENSG00000100554, ENSG00000121691, ENSG00000166501, ENSG00000079739	85	611	11456	3.30875	0.284114	0.0167873	0.0164895
GOTERM_BP_ALL	GO:0002274~myeloid leukocyte activation	14	15.3846	0.000133908	ENSG00000137509, ENSG00000092531, ENSG00000067225, ENSG00000085719, ENSG00000204386, ENSG00000111144, ENSG00000080824, ENSG00000149925, ENSG00000142583, ENSG00000124107, ENSG00000026297, ENSG00000100554, ENSG00000121691, ENSG00000079739	85	537	11456	3.51373	0.293463	0.0167873	0.0164895
GOTERM_BP_ALL	GO:0002376~immune system process	32	35.1648	0.000148904	ENSG00000137509, ENSG00000197471, ENSG00000092531, ENSG00000104765, ENSG00000115415, ENSG00000085719, ENSG00000005249, ENSG00000080824, ENSG00000166598, ENSG00000142583, ENSG00000005020, ENSG00000182287, ENSG00000101335, ENSG00000176171, ENSG00000168118, ENSG00000104332, ENSG00000132824, ENSG00000067225, ENSG00000204386, ENSG00000111144, ENSG00000119314, ENSG00000149925, ENSG00000124107, ENSG0000…	85	2237	11456	1.92796	0.320424	0.0167873	0.0164895
GOTERM_BP_ALL	GO:0045321~leukocyte activation	19	20.8791	0.000212075	ENSG00000137509, ENSG00000104332, ENSG00000197471, ENSG00000092531, ENSG00000067225, ENSG00000085719, ENSG00000204386, ENSG00000111144, ENSG00000080824, ENSG00000149925, ENSG00000142583, ENSG00000124107, ENSG00000005020, ENSG00000026297, ENSG00000100554, ENSG00000121691, ENSG00000166501, ENSG00000100097, ENSG00000079739	85	979	11456	2.61568	0.423154	0.0211504	0.0207752
GOTERM_CC_ALL	GO:0099503~secretory vesicle	16	17.5824	0.000231788	ENSG00000137509, ENSG00000092531, ENSG00000067225, ENSG00000085719, ENSG00000204386, ENSG00000111144, ENSG00000080824, ENSG00000149925, ENSG00000142583, ENSG00000124107, ENSG00000026297, ENSG00000100554, ENSG00000008282, ENSG00000121691, ENSG00000168118, ENSG00000079739	89	722	11939	2.97277	0.085382	0.00991539	0.0090655
GOTERM_BP_ALL	GO:0001775~cell activation	20	21.978	0.000242062	ENSG00000137509, ENSG00000104332, ENSG00000197471, ENSG00000092531, ENSG00000067225, ENSG00000085719, ENSG00000204386, ENSG00000111144, ENSG00000080824, ENSG00000149925, ENSG00000142583, ENSG00000124107, ENSG00000005020, ENSG00000026297, ENSG00000100554, ENSG00000101335, ENSG00000121691, ENSG00000166501, ENSG00000100097, ENSG00000079739	85	1080	11456	2.49586	0.466334	0.0232469	0.0228345
GOTERM_CC_ALL	GO:0044433~cytoplasmic vesicle part	21	23.0769	0.000285996	ENSG00000137509, ENSG00000028528, ENSG00000092531, ENSG00000067225, ENSG00000085719, ENSG00000138768, ENSG00000204386, ENSG00000111144, ENSG00000080824, ENSG00000149925, ENSG00000166598, ENSG00000142583, ENSG00000124107, ENSG00000026297, ENSG00000100554, ENSG00000182287, ENSG00000008282, ENSG00000121691, ENSG00000168118, ENSG00000079739, ENSG00000169504	89	1177	11939	2.39343	0.104277	0.0110108	0.0100671
REACTOME_PATHWAY	R-HSA-168249~Innate Immune System	18	19.7802	0.000370239	ENSG00000137509, ENSG00000156587, ENSG00000092531, ENSG00000067225, ENSG00000085719, ENSG00000204386, ENSG00000111144, ENSG00000080824, ENSG00000149925, ENSG00000166598, ENSG00000142583, ENSG00000124107, ENSG00000112290, ENSG00000026297, ENSG00000100554, ENSG00000164825, ENSG00000121691, ENSG00000079739	66	797	7412	2.53633	0.152867	0.0831186	0.0831186
GOTERM_BP_ALL	GO:0006887~exocytosis	15	16.4835	0.000521039	ENSG00000137509, ENSG00000092531, ENSG00000067225, ENSG00000085719, ENSG00000204386, ENSG00000111144, ENSG00000080824, ENSG00000149925, ENSG00000142583, ENSG00000124107, ENSG00000026297, ENSG00000100554, ENSG00000121691, ENSG00000166501, ENSG00000079739	85	700	11456	2.88807	0.741259	0.040941	0.0402147
GOTERM_BP_ALL	GO:0002443~leukocyte mediated immunity	14	15.3846	0.000610734	ENSG00000137509, ENSG00000092531, ENSG00000067225, ENSG00000085719, ENSG00000204386, ENSG00000111144, ENSG00000080824, ENSG00000149925, ENSG00000142583, ENSG00000124107, ENSG00000026297, ENSG00000100554, ENSG00000121691, ENSG00000079739	85	628	11456	3.00457	0.794997	0.0457066	0.0448957
GOTERM_BP_ALL	GO:0032940~secretion by cell	18	19.7802	0.000621769	ENSG00000137509, ENSG00000104332, ENSG00000092531, ENSG00000155660, ENSG00000067225, ENSG00000085719, ENSG00000171497, ENSG00000204386, ENSG00000111144, ENSG00000080824, ENSG00000149925, ENSG00000142583, ENSG00000124107, ENSG00000026297, ENSG00000100554, ENSG00000121691, ENSG00000166501, ENSG00000079739	85	977	11456	2.48309	0.800785	0.0457066	0.0448957
GOTERM_BP_ALL	GO:0006955~immune response	23	25.2747	0.000727403	ENSG00000137509, ENSG00000197471, ENSG00000092531, ENSG00000132824, ENSG00000067225, ENSG00000115415, ENSG00000085719, ENSG00000204386, ENSG00000005249, ENSG00000111144, ENSG00000080824, ENSG00000149925, ENSG00000166598, ENSG00000142583, ENSG00000124107, ENSG00000026297, ENSG00000100554, ENSG00000164825, ENSG00000121691, ENSG00000166501, ENSG00000101782, ENSG00000100097, ENSG00000079739	85	1474	11456	2.10302	0.848561	0.0497528	0.0488701
GOTERM_CC_ALL	GO:0031410~cytoplasmic vesicle	26	28.5714	0.00106324	ENSG00000137509, ENSG00000028528, ENSG00000092531, ENSG00000085719, ENSG00000080824, ENSG00000166598, ENSG00000142583, ENSG00000182287, ENSG00000147155, ENSG00000168118, ENSG00000169504, ENSG00000155660, ENSG00000067225, ENSG00000138768, ENSG00000204386, ENSG00000196975, ENSG00000111144, ENSG00000149925, ENSG00000166340, ENSG00000124107, ENSG00000026297, ENSG00000100554, ENSG00000008282, ENSG0000…	89	1813	11939	1.92377	0.336062	0.0268521	0.0245505
GOTERM_CC_ALL	GO:0097708~intracellular vesicle	26	28.5714	0.00111593	ENSG00000137509, ENSG00000028528, ENSG00000092531, ENSG00000085719, ENSG00000080824, ENSG00000166598, ENSG00000142583, ENSG00000182287, ENSG00000147155, ENSG00000168118, ENSG00000169504, ENSG00000155660, ENSG00000067225, ENSG00000138768, ENSG00000204386, ENSG00000196975, ENSG00000111144, ENSG00000149925, ENSG00000166340, ENSG00000124107, ENSG00000026297, ENSG00000100554, ENSG00000008282, ENSG0000…	89	1819	11939	1.91743	0.349409	0.0268521	0.0245505
GOTERM_CC_ALL	GO:0101002~ficolin-1-rich granule	6	6.59341	0.00151652	ENSG00000149925, ENSG00000067225, ENSG00000121691, ENSG00000111144, ENSG00000079739, ENSG00000080824	89	114	11939	7.06032	0.442506	0.0289445	0.0264635
GOTERM_CC_ALL	GO:1904813~ficolin-1-rich granule lumen	6	6.59341	0.00151652	ENSG00000149925, ENSG00000067225, ENSG00000121691, ENSG00000111144, ENSG00000079739, ENSG00000080824	89	114	11939	7.06032	0.442506	0.0289445	0.0264635
GOTERM_BP_ALL	GO:0046903~secretion	18	19.7802	0.00152723	ENSG00000137509, ENSG00000104332, ENSG00000092531, ENSG00000155660, ENSG00000067225, ENSG00000085719, ENSG00000171497, ENSG00000204386, ENSG00000111144, ENSG00000080824, ENSG00000149925, ENSG00000142583, ENSG00000124107, ENSG00000026297, ENSG00000100554, ENSG00000121691, ENSG00000166501, ENSG00000079739	85	1059	11456	2.29082	0.981025	0.0860891	0.0845618
GOTERM_CC_ALL	GO:0000323~lytic vacuole	13	14.2857	0.00156885	ENSG00000137509, ENSG00000028528, ENSG00000092531, ENSG00000085719, ENSG00000204386, ENSG00000080824, ENSG00000166340, ENSG00000026297, ENSG00000100554, ENSG00000182287, ENSG00000121691, ENSG00000169439, ENSG00000071967	89	606	11939	2.87772	0.453641	0.0289445	0.0264635
GOTERM_CC_ALL	GO:0005764~lysosome	13	14.2857	0.00156885	ENSG00000137509, ENSG00000028528, ENSG00000092531, ENSG00000085719, ENSG00000204386, ENSG00000080824, ENSG00000166340, ENSG00000026297, ENSG00000100554, ENSG00000182287, ENSG00000121691, ENSG00000169439, ENSG00000071967	89	606	11939	2.87772	0.453641	0.0289445	0.0264635
GOTERM_CC_ALL	GO:0060205~cytoplasmic vesicle lumen	8	8.79121	0.00303473	ENSG00000149925, ENSG00000166598, ENSG00000124107, ENSG00000067225, ENSG00000026297, ENSG00000121691, ENSG00000204386, ENSG00000080824	89	260	11939	4.12757	0.689678	0.0467348	0.042729
GOTERM_CC_ALL	GO:0031983~vesicle lumen	8	8.79121	0.00303473	ENSG00000149925, ENSG00000166598, ENSG00000124107, ENSG00000067225, ENSG00000026297, ENSG00000121691, ENSG00000204386, ENSG00000080824	89	260	11939	4.12757	0.689678	0.0467348	0.042729
GOTERM_CC_ALL	GO:0005773~vacuole	13	14.2857	0.00425071	ENSG00000137509, ENSG00000028528, ENSG00000092531, ENSG00000085719, ENSG00000204386, ENSG00000080824, ENSG00000166340, ENSG00000026297, ENSG00000100554, ENSG00000182287, ENSG00000121691, ENSG00000169439, ENSG00000071967	89	684	11939	2.54956	0.806022	0.0545507	0.0498749
REACTOME_PATHWAY	R-HSA-168256~Immune System	23	25.2747	0.00522726	ENSG00000137509, ENSG00000156587, ENSG00000092531, ENSG00000131724, ENSG00000067225, ENSG00000115415, ENSG00000085719, ENSG00000204386, ENSG00000185291, ENSG00000111144, ENSG00000080824, ENSG00000149925, ENSG00000166598, ENSG00000142583, ENSG00000124107, ENSG00000112290, ENSG00000026297, ENSG00000100554, ENSG00000182287, ENSG00000164825, ENSG00000121691, ENSG00000166501, ENSG00000079739	66	1465	7412	1.76312	0.904436	0.58676	0.58676
GOTERM_BP_ALL	GO:0016192~vesicle-mediated transport	21	23.0769	0.00803555	ENSG00000137509, ENSG00000028528, ENSG00000092531, ENSG00000067225, ENSG00000085719, ENSG00000138768, ENSG00000204386, ENSG00000111144, ENSG00000080824, ENSG00000149925, ENSG00000166598, ENSG00000142583, ENSG00000124107, ENSG00000112290, ENSG00000026297, ENSG00000100554, ENSG00000182287, ENSG00000121691, ENSG00000166501, ENSG00000168118, ENSG00000079739	85	1562	11456	1.81198	1	0.285427	0.280364
GOTERM_CC_ALL	GO:0034774~secretory granule lumen	7	7.69231	0.0103053	ENSG00000149925, ENSG00000124107, ENSG00000067225, ENSG00000026297, ENSG00000121691, ENSG00000204386, ENSG00000080824	89	250	11939	3.75609	0.981466	0.116693	0.10669
GOTERM_CC_ALL	GO:0070820~tertiary granule	5	5.49451	0.0147122	ENSG00000137509, ENSG00000149925, ENSG00000092531, ENSG00000111144, ENSG00000079739	89	128	11939	5.24008	0.996675	0.149057	0.136281
GOTERM_BP_ALL	GO:0044765~single-organism transport	26	28.5714	0.0152343	ENSG00000137509, ENSG00000028528, ENSG00000092531, ENSG00000085719, ENSG00000080824, ENSG00000144746, ENSG00000142583, ENSG00000183255, ENSG00000058668, ENSG00000104332, ENSG00000155368, ENSG00000132824, ENSG00000155660, ENSG00000067225, ENSG00000138768, ENSG00000204386, ENSG00000171497, ENSG00000111144, ENSG00000149925, ENSG00000124107, ENSG00000112290, ENSG00000026297, ENSG00000100554, ENSG0000…	85	2230	11456	1.57138	1	0.454052	0.445997
GOTERM_BP_ALL	GO:0006810~transport	36	39.5604	0.0303779	ENSG00000137509, ENSG00000028528, ENSG00000092531, ENSG00000104765, ENSG00000085719, ENSG00000080824, ENSG00000166598, ENSG00000144746, ENSG00000142583, ENSG00000136450, ENSG00000102007, ENSG00000182287, ENSG00000183255, ENSG00000058668, ENSG00000176171, ENSG00000168118, ENSG00000169504, ENSG00000071967, ENSG00000104332, ENSG00000155368, ENSG00000132824, ENSG00000155660, ENSG00000067225, ENSG0000…	85	3603	11456	1.34664	1	0.690963	0.678706
GOTERM_BP_ALL	GO:1902578~single-organism localization	26	28.5714	0.0317493	ENSG00000137509, ENSG00000028528, ENSG00000092531, ENSG00000085719, ENSG00000080824, ENSG00000144746, ENSG00000142583, ENSG00000183255, ENSG00000058668, ENSG00000104332, ENSG00000155368, ENSG00000132824, ENSG00000155660, ENSG00000067225, ENSG00000138768, ENSG00000204386, ENSG00000171497, ENSG00000111144, ENSG00000149925, ENSG00000124107, ENSG00000112290, ENSG00000026297, ENSG00000100554, ENSG0000…	85	2376	11456	1.47483	1	0.715878	0.703178
GOTERM_CC_ALL	GO:1904724~tertiary granule lumen	3	3.2967	0.0382267	ENSG00000149925, ENSG00000111144, ENSG00000079739	89	42	11939	9.58186	1	0.277685	0.253883
GOTERM_BP_ALL	GO:0051234~establishment of localization	36	39.5604	0.047583	ENSG00000137509, ENSG00000028528, ENSG00000092531, ENSG00000104765, ENSG00000085719, ENSG00000080824, ENSG00000166598, ENSG00000144746, ENSG00000142583, ENSG00000136450, ENSG00000102007, ENSG00000182287, ENSG00000183255, ENSG00000058668, ENSG00000176171, ENSG00000168118, ENSG00000169504, ENSG00000071967, ENSG00000104332, ENSG00000155368, ENSG00000132824, ENSG00000155660, ENSG00000067225, ENSG0000…	85	3720	11456	1.30429	1	0.934718	0.918136
GOTERM_BP_ALL	GO:0051179~localization	42	46.1538	0.0986933	ENSG00000137509, ENSG00000028528, ENSG00000197471, ENSG00000092531, ENSG00000104765, ENSG00000085719, ENSG00000077097, ENSG00000080824, ENSG00000166598, ENSG00000144746, ENSG00000142583, ENSG00000125868, ENSG00000136450, ENSG00000102007, ENSG00000182287, ENSG00000183255, ENSG00000058668, ENSG00000176171, ENSG00000168118, ENSG00000169504, ENSG00000071967, ENSG00000104332, ENSG00000155368, ENSG0000…	85	4731	11456	1.19649	1	1	0.982639
Annotation Cluster 4	Enrichment Score: 2.3386225904787157
Category	Term	Count	%	PValue	Genes	List Total	Pop Hits	Pop Total	Fold Enrichment	Bonferroni	Benjamini	FDR
GOTERM_CC_ALL	GO:0044433~cytoplasmic vesicle part	21	23.0769	0.000285996	ENSG00000137509, ENSG00000028528, ENSG00000092531, ENSG00000067225, ENSG00000085719, ENSG00000138768, ENSG00000204386, ENSG00000111144, ENSG00000080824, ENSG00000149925, ENSG00000166598, ENSG00000142583, ENSG00000124107, ENSG00000026297, ENSG00000100554, ENSG00000182287, ENSG00000008282, ENSG00000121691, ENSG00000168118, ENSG00000079739, ENSG00000169504	89	1177	11939	2.39343	0.104277	0.0110108	0.0100671
GOTERM_CC_ALL	GO:0012506~vesicle membrane	11	12.0879	0.012486	ENSG00000137509, ENSG00000142583, ENSG00000092531, ENSG00000100554, ENSG00000182287, ENSG00000085719, ENSG00000138768, ENSG00000008282, ENSG00000196975, ENSG00000168118, ENSG00000169504	89	599	11939	2.46345	0.992072	0.133531	0.122086
GOTERM_CC_ALL	GO:0030659~cytoplasmic vesicle membrane	10	10.989	0.026999	ENSG00000137509, ENSG00000142583, ENSG00000092531, ENSG00000100554, ENSG00000182287, ENSG00000085719, ENSG00000138768, ENSG00000008282, ENSG00000168118, ENSG00000169504	89	581	11939	2.30888	0.999973	0.22597	0.206601
Annotation Cluster 5	Enrichment Score: 2.1578783105176065
Category	Term	Count	%	PValue	Genes	List Total	Pop Hits	Pop Total	Fold Enrichment	Bonferroni	Benjamini	FDR
GOTERM_BP_ALL	GO:0001666~response to hypoxia	11	12.0879	3.31111e-05	ENSG00000104332, ENSG00000166598, ENSG00000104765, ENSG00000067225, ENSG00000083444, ENSG00000121691, ENSG00000176171, ENSG00000134333, ENSG00000114023, ENSG00000162433, ENSG00000102144	85	277	11456	5.35213	0.0823062	0.00613264	0.00602385
GOTERM_BP_ALL	GO:0036293~response to decreased oxygen levels	11	12.0879	4.8854e-05	ENSG00000104332, ENSG00000166598, ENSG00000104765, ENSG00000067225, ENSG00000083444, ENSG00000121691, ENSG00000176171, ENSG00000134333, ENSG00000114023, ENSG00000162433, ENSG00000102144	85	290	11456	5.11221	0.119029	0.00791741	0.00777695
GOTERM_BP_ALL	GO:0070482~response to oxygen levels	11	12.0879	9.25032e-05	ENSG00000104332, ENSG00000166598, ENSG00000104765, ENSG00000067225, ENSG00000083444, ENSG00000121691, ENSG00000176171, ENSG00000134333, ENSG00000114023, ENSG00000162433, ENSG00000102144	85	313	11456	4.73655	0.213344	0.0141095	0.0138591
GOTERM_BP_ALL	GO:0009628~response to abiotic stimulus	16	17.5824	0.00158005	ENSG00000104332, ENSG00000104765, ENSG00000067225, ENSG00000115415, ENSG00000171497, ENSG00000134333, ENSG00000114023, ENSG00000205581, ENSG00000080824, ENSG00000166598, ENSG00000083444, ENSG00000121691, ENSG00000058668, ENSG00000176171, ENSG00000162433, ENSG00000102144	85	875	11456	2.46448	0.983459	0.0871716	0.0856252
GOTERM_BP_ALL	GO:0071456~cellular response to hypoxia	6	6.59341	0.00739839	ENSG00000104332, ENSG00000104765, ENSG00000176171, ENSG00000114023, ENSG00000162433, ENSG00000102144	85	166	11456	4.87144	1	0.270198	0.265404
GOTERM_BP_ALL	GO:0036294~cellular response to decreased oxygen levels	6	6.59341	0.00939938	ENSG00000104332, ENSG00000104765, ENSG00000176171, ENSG00000114023, ENSG00000162433, ENSG00000102144	85	176	11456	4.59465	1	0.320692	0.315003
GOTERM_BP_ALL	GO:0071453~cellular response to oxygen levels	6	6.59341	0.013058	ENSG00000104332, ENSG00000104765, ENSG00000176171, ENSG00000114023, ENSG00000162433, ENSG00000102144	85	191	11456	4.23382	1	0.412919	0.405594
GOTERM_BP_ALL	GO:0097190~apoptotic signaling pathway	7	7.69231	0.157025	ENSG00000104332, ENSG00000144746, ENSG00000104765, ENSG00000132824, ENSG00000183255, ENSG00000176171, ENSG00000114023	85	497	11456	1.89826	1	1	0.982639
GOTERM_BP_ALL	GO:0008637~apoptotic mitochondrial changes	3	3.2967	0.179733	ENSG00000104765, ENSG00000176171, ENSG00000114023	85	105	11456	3.85076	1	1	0.982639
GOTERM_BP_ALL	GO:0010821~regulation of mitochondrion organization	3	3.2967	0.391912	ENSG00000104765, ENSG00000176171, ENSG00000114023	85	184	11456	2.19744	1	1	0.982639
GOTERM_BP_ALL	GO:0033043~regulation of organelle organization	8	8.79121	0.772218	ENSG00000104332, ENSG00000104765, ENSG00000169136, ENSG00000125868, ENSG00000112290, ENSG00000176171, ENSG00000114023, ENSG00000169504	85	1176	11456	0.916847	1	1	0.982639
Annotation Cluster 6	Enrichment Score: 2.060310228244019
Category	Term	Count	%	PValue	Genes	List Total	Pop Hits	Pop Total	Fold Enrichment	Bonferroni	Benjamini	FDR
GOTERM_CC_ALL	GO:0098805~whole membrane	22	24.1758	0.00101096	ENSG00000137509, ENSG00000028528, ENSG00000092531, ENSG00000104765, ENSG00000138029, ENSG00000085719, ENSG00000138768, ENSG00000204386, ENSG00000005249, ENSG00000142583, ENSG00000166340, ENSG00000112290, ENSG00000100554, ENSG00000182287, ENSG00000186205, ENSG00000008282, ENSG00000121691, ENSG00000058668, ENSG00000176171, ENSG00000168118, ENSG00000102144, ENSG00000071967	89	1397	11939	2.11254	0.322549	0.0268521	0.0245505
GOTERM_CC_ALL	GO:0031090~organelle membrane	27	29.6703	0.0191162	ENSG00000137509, ENSG00000028528, ENSG00000092531, ENSG00000104765, ENSG00000134056, ENSG00000085719, ENSG00000171766, ENSG00000114023, ENSG00000109390, ENSG00000142583, ENSG00000083444, ENSG00000118816, ENSG00000182287, ENSG00000186205, ENSG00000176171, ENSG00000168118, ENSG00000169504, ENSG00000071967, ENSG00000132824, ENSG00000138029, ENSG00000138768, ENSG00000204386, ENSG00000196975, ENSG0000…	89	2372	11939	1.52696	0.999407	0.175232	0.160212
GOTERM_CC_ALL	GO:0098588~bounding membrane of organelle	20	21.978	0.0341139	ENSG00000137509, ENSG00000028528, ENSG00000092531, ENSG00000132824, ENSG00000104765, ENSG00000138029, ENSG00000085719, ENSG00000138768, ENSG00000204386, ENSG00000142583, ENSG00000083444, ENSG00000112290, ENSG00000100554, ENSG00000182287, ENSG00000186205, ENSG00000008282, ENSG00000121691, ENSG00000176171, ENSG00000168118, ENSG00000071967	89	1674	11939	1.6027	0.999998	0.252574	0.230925
Annotation Cluster 7	Enrichment Score: 1.8286839341911156
Category	Term	Count	%	PValue	Genes	List Total	Pop Hits	Pop Total	Fold Enrichment	Bonferroni	Benjamini	FDR
GOTERM_CC_ALL	GO:0000323~lytic vacuole	13	14.2857	0.00156885	ENSG00000137509, ENSG00000028528, ENSG00000092531, ENSG00000085719, ENSG00000204386, ENSG00000080824, ENSG00000166340, ENSG00000026297, ENSG00000100554, ENSG00000182287, ENSG00000121691, ENSG00000169439, ENSG00000071967	89	606	11939	2.87772	0.453641	0.0289445	0.0264635
GOTERM_CC_ALL	GO:0005764~lysosome	13	14.2857	0.00156885	ENSG00000137509, ENSG00000028528, ENSG00000092531, ENSG00000085719, ENSG00000204386, ENSG00000080824, ENSG00000166340, ENSG00000026297, ENSG00000100554, ENSG00000182287, ENSG00000121691, ENSG00000169439, ENSG00000071967	89	606	11939	2.87772	0.453641	0.0289445	0.0264635
GOTERM_CC_ALL	GO:0043202~lysosomal lumen	5	5.49451	0.00165397	ENSG00000166340, ENSG00000026297, ENSG00000204386, ENSG00000169439, ENSG00000080824	89	69	11939	9.72073	0.471285	0.0289445	0.0264635
GOTERM_CC_ALL	GO:0005773~vacuole	13	14.2857	0.00425071	ENSG00000137509, ENSG00000028528, ENSG00000092531, ENSG00000085719, ENSG00000204386, ENSG00000080824, ENSG00000166340, ENSG00000026297, ENSG00000100554, ENSG00000182287, ENSG00000121691, ENSG00000169439, ENSG00000071967	89	684	11939	2.54956	0.806022	0.0545507	0.0498749
GOTERM_CC_ALL	GO:0044437~vacuolar part	10	10.989	0.0132437	ENSG00000137509, ENSG00000166340, ENSG00000026297, ENSG00000100554, ENSG00000182287, ENSG00000085719, ENSG00000204386, ENSG00000169439, ENSG00000080824, ENSG00000071967	89	514	11939	2.60985	0.994101	0.137806	0.125994
GOTERM_CC_ALL	GO:0005775~vacuolar lumen	5	5.49451	0.016713	ENSG00000166340, ENSG00000026297, ENSG00000204386, ENSG00000169439, ENSG00000080824	89	133	11939	5.04309	0.99848	0.161337	0.147509
GOTERM_BP_ALL	GO:1901565~organonitrogen compound catabolic process	6	6.59341	0.048068	ENSG00000166340, ENSG00000204386, ENSG00000058668, ENSG00000111144, ENSG00000169439, ENSG00000103485	85	270	11456	2.99503	1	0.937146	0.920521
GOTERM_CC_ALL	GO:0098852~lytic vacuole membrane	6	6.59341	0.127555	ENSG00000137509, ENSG00000100554, ENSG00000182287, ENSG00000085719, ENSG00000204386, ENSG00000071967	89	361	11939	2.22957	1	0.682063	0.623601
GOTERM_CC_ALL	GO:0005765~lysosomal membrane	6	6.59341	0.127555	ENSG00000137509, ENSG00000100554, ENSG00000182287, ENSG00000085719, ENSG00000204386, ENSG00000071967	89	361	11939	2.22957	1	0.682063	0.623601
GOTERM_CC_ALL	GO:0005774~vacuolar membrane	6	6.59341	0.172464	ENSG00000137509, ENSG00000100554, ENSG00000182287, ENSG00000085719, ENSG00000204386, ENSG00000071967	89	400	11939	2.01219	1	0.851263	0.778297
Annotation Cluster 8	Enrichment Score: 1.6345559115053823
Category	Term	Count	%	PValue	Genes	List Total	Pop Hits	Pop Total	Fold Enrichment	Bonferroni	Benjamini	FDR
GOTERM_BP_ALL	GO:0046031~ADP metabolic process	6	6.59341	0.000146183	ENSG00000149925, ENSG00000067225, ENSG00000134333, ENSG00000079739, ENSG00000162433, ENSG00000102144	85	69	11456	11.7197	0.315609	0.0167873	0.0164895
GOTERM_BP_ALL	GO:0006165~nucleoside diphosphate phosphorylation	6	6.59341	0.000167424	ENSG00000149925, ENSG00000067225, ENSG00000134333, ENSG00000079739, ENSG00000162433, ENSG00000102144	85	71	11456	11.3896	0.352305	0.0180888	0.0177679
GOTERM_BP_ALL	GO:0046939~nucleotide phosphorylation	6	6.59341	0.000178891	ENSG00000149925, ENSG00000067225, ENSG00000134333, ENSG00000079739, ENSG00000162433, ENSG00000102144	85	72	11456	11.2314	0.37129	0.0185546	0.0182254
GOTERM_BP_ALL	GO:0009135~purine nucleoside diphosphate metabolic process	6	6.59341	0.000260803	ENSG00000149925, ENSG00000067225, ENSG00000134333, ENSG00000079739, ENSG00000162433, ENSG00000102144	85	78	11456	10.3674	0.491664	0.0233194	0.0229057
GOTERM_BP_ALL	GO:0009179~purine ribonucleoside diphosphate metabolic process	6	6.59341	0.000260803	ENSG00000149925, ENSG00000067225, ENSG00000134333, ENSG00000079739, ENSG00000162433, ENSG00000102144	85	78	11456	10.3674	0.491664	0.0233194	0.0229057
GOTERM_BP_ALL	GO:0032787~monocarboxylic acid metabolic process	12	13.1868	0.000287907	ENSG00000155368, ENSG00000146416, ENSG00000134824, ENSG00000149925, ENSG00000099194, ENSG00000067225, ENSG00000138029, ENSG00000111144, ENSG00000134333, ENSG00000079739, ENSG00000005249, ENSG00000102144	85	430	11456	3.7612	0.526185	0.0248848	0.0244433
GOTERM_BP_ALL	GO:0009185~ribonucleoside diphosphate metabolic process	6	6.59341	0.000433564	ENSG00000149925, ENSG00000067225, ENSG00000134333, ENSG00000079739, ENSG00000162433, ENSG00000102144	85	87	11456	9.29493	0.675318	0.0351322	0.034509
GOTERM_BP_ALL	GO:0019674~NAD metabolic process	5	5.49451	0.000739165	ENSG00000149925, ENSG00000067225, ENSG00000134333, ENSG00000102144, ENSG00000103485	85	56	11456	12.0336	0.853115	0.0497528	0.0488701
GOTERM_BP_ALL	GO:0009132~nucleoside diphosphate metabolic process	6	6.59341	0.000748306	ENSG00000149925, ENSG00000067225, ENSG00000134333, ENSG00000079739, ENSG00000162433, ENSG00000102144	85	98	11456	8.25162	0.856559	0.0497528	0.0488701
GOTERM_BP_ALL	GO:0006096~glycolytic process	5	5.49451	0.000844404	ENSG00000149925, ENSG00000067225, ENSG00000134333, ENSG00000079739, ENSG00000102144	85	58	11456	11.6187	0.88823	0.0547385	0.0537675
GOTERM_BP_ALL	GO:0006757~ATP generation from ADP	5	5.49451	0.0009008	ENSG00000149925, ENSG00000067225, ENSG00000134333, ENSG00000079739, ENSG00000102144	85	59	11456	11.4217	0.903453	0.0566395	0.0556347
GOTERM_BP_ALL	GO:0044724~single-organism carbohydrate catabolic process	6	6.59341	0.00141979	ENSG00000149925, ENSG00000067225, ENSG00000204386, ENSG00000134333, ENSG00000079739, ENSG00000102144	85	113	11456	7.15627	0.974917	0.0818117	0.0803604
GOTERM_BP_ALL	GO:0046496~nicotinamide nucleotide metabolic process	6	6.59341	0.00221554	ENSG00000149925, ENSG00000067225, ENSG00000134333, ENSG00000079739, ENSG00000102144, ENSG00000103485	85	125	11456	6.46927	0.996828	0.108394	0.106471
GOTERM_BP_ALL	GO:0019362~pyridine nucleotide metabolic process	6	6.59341	0.00221554	ENSG00000149925, ENSG00000067225, ENSG00000134333, ENSG00000079739, ENSG00000102144, ENSG00000103485	85	125	11456	6.46927	0.996828	0.108394	0.106471
GOTERM_BP_ALL	GO:0006091~generation of precursor metabolites and energy	10	10.989	0.00252236	ENSG00000109390, ENSG00000149925, ENSG00000067225, ENSG00000134056, ENSG00000121691, ENSG00000176171, ENSG00000134333, ENSG00000079739, ENSG00000162433, ENSG00000102144	85	399	11456	3.37786	0.998572	0.119821	0.117696
GOTERM_BP_ALL	GO:0072524~pyridine-containing compound metabolic process	6	6.59341	0.00254153	ENSG00000149925, ENSG00000067225, ENSG00000134333, ENSG00000079739, ENSG00000102144, ENSG00000103485	85	129	11456	6.26867	0.998641	0.119821	0.117696
GOTERM_BP_ALL	GO:0006090~pyruvate metabolic process	5	5.49451	0.00278647	ENSG00000149925, ENSG00000067225, ENSG00000134333, ENSG00000079739, ENSG00000102144	85	80	11456	8.42353	0.999281	0.129023	0.126735
GOTERM_BP_ALL	GO:0006732~coenzyme metabolic process	9	9.89011	0.00288719	ENSG00000155368, ENSG00000149925, ENSG00000099194, ENSG00000067225, ENSG00000134333, ENSG00000079739, ENSG00000102144, ENSG00000103485, ENSG00000080824	85	331	11456	3.66462	0.999447	0.131342	0.129012
GOTERM_BP_ALL	GO:0006733~oxidoreduction coenzyme metabolic process	6	6.59341	0.00395943	ENSG00000149925, ENSG00000067225, ENSG00000134333, ENSG00000079739, ENSG00000102144, ENSG00000103485	85	143	11456	5.65496	0.999966	0.177014	0.173874
GOTERM_BP_ALL	GO:0061621~canonical glycolysis	3	3.2967	0.00596382	ENSG00000149925, ENSG00000067225, ENSG00000102144	85	16	11456	25.2706	1	0.229878	0.2258
GOTERM_BP_ALL	GO:0061718~glucose catabolic process to pyruvate	3	3.2967	0.00596382	ENSG00000149925, ENSG00000067225, ENSG00000102144	85	16	11456	25.2706	1	0.229878	0.2258
GOTERM_BP_ALL	GO:0006735~NADH regeneration	3	3.2967	0.00596382	ENSG00000149925, ENSG00000067225, ENSG00000102144	85	16	11456	25.2706	1	0.229878	0.2258
GOTERM_BP_ALL	GO:0016052~carbohydrate catabolic process	6	6.59341	0.0063527	ENSG00000149925, ENSG00000067225, ENSG00000204386, ENSG00000134333, ENSG00000079739, ENSG00000102144	85	160	11456	5.05412	1	0.238733	0.234497
GOTERM_BP_ALL	GO:0061620~glycolytic process through glucose-6-phosphate	3	3.2967	0.00753202	ENSG00000149925, ENSG00000067225, ENSG00000102144	85	18	11456	22.4627	1	0.271257	0.266445
GOTERM_BP_ALL	GO:0061615~glycolytic process through fructose-6-phosphate	3	3.2967	0.00837831	ENSG00000149925, ENSG00000067225, ENSG00000102144	85	19	11456	21.2805	1	0.29358	0.288372
GOTERM_BP_ALL	GO:0051186~cofactor metabolic process	9	9.89011	0.00900634	ENSG00000155368, ENSG00000149925, ENSG00000099194, ENSG00000067225, ENSG00000134333, ENSG00000079739, ENSG00000102144, ENSG00000103485, ENSG00000080824	85	401	11456	3.02491	1	0.311379	0.305855
GOTERM_BP_ALL	GO:0055114~oxidation-reduction process	9	9.89011	0.0100777	ENSG00000109390, ENSG00000149925, ENSG00000067225, ENSG00000134056, ENSG00000138029, ENSG00000121691, ENSG00000176171, ENSG00000079739, ENSG00000102144	85	409	11456	2.96574	1	0.339369	0.333348
GOTERM_BP_ALL	GO:0006007~glucose catabolic process	3	3.2967	0.0111583	ENSG00000149925, ENSG00000067225, ENSG00000102144	85	22	11456	18.3786	1	0.363342	0.356896
GOTERM_BP_ALL	GO:0046034~ATP metabolic process	7	7.69231	0.0142365	ENSG00000109390, ENSG00000149925, ENSG00000067225, ENSG00000134333, ENSG00000079739, ENSG00000162433, ENSG00000102144	85	270	11456	3.4942	1	0.439466	0.43167
GOTERM_BP_ALL	GO:0019637~organophosphate metabolic process	14	15.3846	0.0180879	ENSG00000155368, ENSG00000132824, ENSG00000067225, ENSG00000138029, ENSG00000085719, ENSG00000134333, ENSG00000109390, ENSG00000149925, ENSG00000152904, ENSG00000168118, ENSG00000162433, ENSG00000102144, ENSG00000079739, ENSG00000103485	85	935	11456	2.01804	1	0.525855	0.516527
GOTERM_BP_ALL	GO:0044712~single-organism catabolic process	12	13.1868	0.0195596	ENSG00000146416, ENSG00000149925, ENSG00000166598, ENSG00000067225, ENSG00000138029, ENSG00000204386, ENSG00000058668, ENSG00000176171, ENSG00000134333, ENSG00000079739, ENSG00000102144, ENSG00000103485	85	744	11456	2.17381	1	0.557342	0.547455
GOTERM_BP_ALL	GO:0044282~small molecule catabolic process	7	7.69231	0.0201617	ENSG00000146416, ENSG00000149925, ENSG00000067225, ENSG00000138029, ENSG00000058668, ENSG00000102144, ENSG00000103485	85	292	11456	3.23094	1	0.564141	0.554133
GOTERM_BP_ALL	GO:0006734~NADH metabolic process	3	3.2967	0.0202334	ENSG00000149925, ENSG00000067225, ENSG00000102144	85	30	11456	13.4776	1	0.564141	0.554133
GOTERM_BP_ALL	GO:0009205~purine ribonucleoside triphosphate metabolic process	7	7.69231	0.0213958	ENSG00000109390, ENSG00000149925, ENSG00000067225, ENSG00000134333, ENSG00000079739, ENSG00000162433, ENSG00000102144	85	296	11456	3.18728	1	0.576039	0.56582
GOTERM_BP_ALL	GO:0009144~purine nucleoside triphosphate metabolic process	7	7.69231	0.0230097	ENSG00000109390, ENSG00000149925, ENSG00000067225, ENSG00000134333, ENSG00000079739, ENSG00000162433, ENSG00000102144	85	301	11456	3.13434	1	0.602667	0.591976
GOTERM_BP_ALL	GO:0009199~ribonucleoside triphosphate metabolic process	7	7.69231	0.0236776	ENSG00000109390, ENSG00000149925, ENSG00000067225, ENSG00000134333, ENSG00000079739, ENSG00000162433, ENSG00000102144	85	303	11456	3.11365	1	0.607882	0.597098
GOTERM_BP_ALL	GO:0009126~purine nucleoside monophosphate metabolic process	7	7.69231	0.0247039	ENSG00000109390, ENSG00000149925, ENSG00000067225, ENSG00000134333, ENSG00000079739, ENSG00000162433, ENSG00000102144	85	306	11456	3.08312	1	0.615936	0.605009
GOTERM_BP_ALL	GO:0009167~purine ribonucleoside monophosphate metabolic process	7	7.69231	0.0247039	ENSG00000109390, ENSG00000149925, ENSG00000067225, ENSG00000134333, ENSG00000079739, ENSG00000162433, ENSG00000102144	85	306	11456	3.08312	1	0.615936	0.605009
GOTERM_BP_ALL	GO:0009141~nucleoside triphosphate metabolic process	7	7.69231	0.0287221	ENSG00000109390, ENSG00000149925, ENSG00000067225, ENSG00000134333, ENSG00000079739, ENSG00000162433, ENSG00000102144	85	317	11456	2.97614	1	0.68327	0.671149
GOTERM_BP_ALL	GO:0009161~ribonucleoside monophosphate metabolic process	7	7.69231	0.0298889	ENSG00000109390, ENSG00000149925, ENSG00000067225, ENSG00000134333, ENSG00000079739, ENSG00000162433, ENSG00000102144	85	320	11456	2.94824	1	0.687827	0.675625
GOTERM_BP_ALL	GO:0019320~hexose catabolic process	3	3.2967	0.0299747	ENSG00000149925, ENSG00000067225, ENSG00000102144	85	37	11456	10.9278	1	0.687827	0.675625
GOTERM_BP_ALL	GO:0009123~nucleoside monophosphate metabolic process	7	7.69231	0.0348677	ENSG00000109390, ENSG00000149925, ENSG00000067225, ENSG00000134333, ENSG00000079739, ENSG00000162433, ENSG00000102144	85	332	11456	2.84167	1	0.772752	0.759044
GOTERM_BP_ALL	GO:0046365~monosaccharide catabolic process	3	3.2967	0.0446604	ENSG00000149925, ENSG00000067225, ENSG00000102144	85	46	11456	8.78977	1	0.897708	0.881783
GOTERM_BP_ALL	GO:0006094~gluconeogenesis	3	3.2967	0.0594889	ENSG00000149925, ENSG00000079739, ENSG00000102144	85	54	11456	7.48758	1	1	0.982639
GOTERM_BP_ALL	GO:0019319~hexose biosynthetic process	3	3.2967	0.0654304	ENSG00000149925, ENSG00000079739, ENSG00000102144	85	57	11456	7.0935	1	1	0.982639
GOTERM_BP_ALL	GO:0046364~monosaccharide biosynthetic process	3	3.2967	0.0757493	ENSG00000149925, ENSG00000079739, ENSG00000102144	85	62	11456	6.52144	1	1	0.982639
GOTERM_BP_ALL	GO:0009150~purine ribonucleotide metabolic process	7	7.69231	0.0815799	ENSG00000109390, ENSG00000149925, ENSG00000067225, ENSG00000134333, ENSG00000079739, ENSG00000162433, ENSG00000102144	85	412	11456	2.28989	1	1	0.982639
GOTERM_BP_ALL	GO:0006163~purine nucleotide metabolic process	7	7.69231	0.0922328	ENSG00000109390, ENSG00000149925, ENSG00000067225, ENSG00000134333, ENSG00000079739, ENSG00000162433, ENSG00000102144	85	426	11456	2.21464	1	1	0.982639
GOTERM_BP_ALL	GO:0009259~ribonucleotide metabolic process	7	7.69231	0.0938142	ENSG00000109390, ENSG00000149925, ENSG00000067225, ENSG00000134333, ENSG00000079739, ENSG00000162433, ENSG00000102144	85	428	11456	2.20429	1	1	0.982639
REACTOME_PATHWAY	R-HSA-70171~Glycolysis	3	3.2967	0.0942581	ENSG00000149925, ENSG00000067225, ENSG00000102144	66	59	7412	5.71032	1	1	1
GOTERM_BP_ALL	GO:0009127~purine nucleoside monophosphate biosynthetic process	3	3.2967	0.0977732	ENSG00000149925, ENSG00000067225, ENSG00000162433	85	72	11456	5.61569	1	1	0.982639
GOTERM_BP_ALL	GO:0009142~nucleoside triphosphate biosynthetic process	3	3.2967	0.0977732	ENSG00000149925, ENSG00000067225, ENSG00000162433	85	72	11456	5.61569	1	1	0.982639
GOTERM_BP_ALL	GO:0009168~purine ribonucleoside monophosphate biosynthetic process	3	3.2967	0.0977732	ENSG00000149925, ENSG00000067225, ENSG00000162433	85	72	11456	5.61569	1	1	0.982639
GOTERM_BP_ALL	GO:0015980~energy derivation by oxidation of organic compounds	5	5.49451	0.099545	ENSG00000109390, ENSG00000134056, ENSG00000121691, ENSG00000176171, ENSG00000079739	85	240	11456	2.80784	1	1	0.982639
GOTERM_BP_ALL	GO:0009117~nucleotide metabolic process	8	8.79121	0.10363	ENSG00000109390, ENSG00000149925, ENSG00000067225, ENSG00000134333, ENSG00000079739, ENSG00000162433, ENSG00000102144, ENSG00000103485	85	544	11456	1.98201	1	1	0.982639
GOTERM_BP_ALL	GO:0006006~glucose metabolic process	4	4.3956	0.105151	ENSG00000149925, ENSG00000067225, ENSG00000079739, ENSG00000102144	85	155	11456	3.4781	1	1	0.982639
GOTERM_BP_ALL	GO:0006753~nucleoside phosphate metabolic process	8	8.79121	0.108177	ENSG00000109390, ENSG00000149925, ENSG00000067225, ENSG00000134333, ENSG00000079739, ENSG00000162433, ENSG00000102144, ENSG00000103485	85	550	11456	1.96039	1	1	0.982639
GOTERM_BP_ALL	GO:0019693~ribose phosphate metabolic process	7	7.69231	0.108707	ENSG00000109390, ENSG00000149925, ENSG00000067225, ENSG00000134333, ENSG00000079739, ENSG00000162433, ENSG00000102144	85	446	11456	2.11533	1	1	0.982639
GOTERM_BP_ALL	GO:0044723~single-organism carbohydrate metabolic process	6	6.59341	0.116034	ENSG00000149925, ENSG00000067225, ENSG00000204386, ENSG00000134333, ENSG00000079739, ENSG00000102144	85	352	11456	2.29733	1	1	0.982639
GOTERM_BP_ALL	GO:0072521~purine-containing compound metabolic process	7	7.69231	0.116591	ENSG00000109390, ENSG00000149925, ENSG00000067225, ENSG00000134333, ENSG00000079739, ENSG00000162433, ENSG00000102144	85	455	11456	2.07348	1	1	0.982639
GOTERM_BP_ALL	GO:0090407~organophosphate biosynthetic process	7	7.69231	0.122005	ENSG00000149925, ENSG00000152904, ENSG00000067225, ENSG00000085719, ENSG00000168118, ENSG00000162433, ENSG00000103485	85	461	11456	2.0465	1	1	0.982639
GOTERM_BP_ALL	GO:0009156~ribonucleoside monophosphate biosynthetic process	3	3.2967	0.128668	ENSG00000149925, ENSG00000067225, ENSG00000162433	85	85	11456	4.75682	1	1	0.982639
GOTERM_BP_ALL	GO:0045333~cellular respiration	4	4.3956	0.133803	ENSG00000109390, ENSG00000134056, ENSG00000121691, ENSG00000176171	85	173	11456	3.11622	1	1	0.982639
REACTOME_PATHWAY	R-HSA-71387~Metabolism of carbohydrates	5	5.49451	0.135947	ENSG00000149925, ENSG00000067225, ENSG00000079739, ENSG00000102144, ENSG00000169439	66	226	7412	2.48458	1	1	1
GOTERM_BP_ALL	GO:0055086~nucleobase-containing small molecule metabolic process	8	8.79121	0.136802	ENSG00000109390, ENSG00000149925, ENSG00000067225, ENSG00000134333, ENSG00000079739, ENSG00000162433, ENSG00000102144, ENSG00000103485	85	585	11456	1.8431	1	1	0.982639
GOTERM_BP_ALL	GO:0005975~carbohydrate metabolic process	7	7.69231	0.13996	ENSG00000149925, ENSG00000142583, ENSG00000067225, ENSG00000204386, ENSG00000134333, ENSG00000079739, ENSG00000102144	85	480	11456	1.96549	1	1	0.982639
REACTOME_PATHWAY	R-HSA-70326~Glucose metabolism	3	3.2967	0.140116	ENSG00000149925, ENSG00000067225, ENSG00000102144	66	75	7412	4.49212	1	1	1
GOTERM_BP_ALL	GO:0009124~nucleoside monophosphate biosynthetic process	3	3.2967	0.143613	ENSG00000149925, ENSG00000067225, ENSG00000162433	85	91	11456	4.44318	1	1	0.982639
GOTERM_BP_ALL	GO:0019318~hexose metabolic process	4	4.3956	0.161286	ENSG00000149925, ENSG00000067225, ENSG00000079739, ENSG00000102144	85	189	11456	2.85241	1	1	0.982639
GOTERM_BP_ALL	GO:0009165~nucleotide biosynthetic process	4	4.3956	0.17563	ENSG00000149925, ENSG00000067225, ENSG00000162433, ENSG00000103485	85	197	11456	2.73658	1	1	0.982639
GOTERM_BP_ALL	GO:1901293~nucleoside phosphate biosynthetic process	4	4.3956	0.179272	ENSG00000149925, ENSG00000067225, ENSG00000162433, ENSG00000103485	85	199	11456	2.70907	1	1	0.982639
GOTERM_BP_ALL	GO:0005996~monosaccharide metabolic process	4	4.3956	0.199661	ENSG00000149925, ENSG00000067225, ENSG00000079739, ENSG00000102144	85	210	11456	2.56717	1	1	0.982639
GOTERM_BP_ALL	GO:0016310~phosphorylation	17	18.6813	0.243698	ENSG00000104332, ENSG00000067225, ENSG00000085719, ENSG00000134333, ENSG00000005249, ENSG00000185291, ENSG00000080824, ENSG00000109390, ENSG00000149925, ENSG00000144746, ENSG00000118816, ENSG00000058668, ENSG00000166501, ENSG00000101782, ENSG00000162433, ENSG00000102144, ENSG00000079739	85	1807	11456	1.26796	1	1	0.982639
GOTERM_BP_ALL	GO:0009152~purine ribonucleotide biosynthetic process	3	3.2967	0.246852	ENSG00000149925, ENSG00000067225, ENSG00000162433	85	130	11456	3.11023	1	1	0.982639
GOTERM_BP_ALL	GO:0006164~purine nucleotide biosynthetic process	3	3.2967	0.271352	ENSG00000149925, ENSG00000067225, ENSG00000162433	85	139	11456	2.90884	1	1	0.982639
GOTERM_BP_ALL	GO:0009260~ribonucleotide biosynthetic process	3	3.2967	0.284966	ENSG00000149925, ENSG00000067225, ENSG00000162433	85	144	11456	2.80784	1	1	0.982639
GOTERM_BP_ALL	GO:0046390~ribose phosphate biosynthetic process	3	3.2967	0.301273	ENSG00000149925, ENSG00000067225, ENSG00000162433	85	150	11456	2.69553	1	1	0.982639
GOTERM_BP_ALL	GO:0072522~purine-containing compound biosynthetic process	3	3.2967	0.301273	ENSG00000149925, ENSG00000067225, ENSG00000162433	85	150	11456	2.69553	1	1	0.982639
GOTERM_BP_ALL	GO:0016051~carbohydrate biosynthetic process	3	3.2967	0.322922	ENSG00000149925, ENSG00000079739, ENSG00000102144	85	158	11456	2.55905	1	1	0.982639
GOTERM_BP_ALL	GO:1901135~carbohydrate derivative metabolic process	9	9.89011	0.425584	ENSG00000109390, ENSG00000149925, ENSG00000067225, ENSG00000204386, ENSG00000134333, ENSG00000079739, ENSG00000162433, ENSG00000102144, ENSG00000169439	85	976	11456	1.24282	1	1	0.982639
GOTERM_BP_ALL	GO:1901566~organonitrogen compound biosynthetic process	10	10.989	0.536409	ENSG00000149925, ENSG00000132824, ENSG00000067225, ENSG00000134056, ENSG00000115866, ENSG00000058668, ENSG00000171766, ENSG00000162433, ENSG00000169439, ENSG00000103485	85	1212	11456	1.11202	1	1	0.982639
GOTERM_BP_ALL	GO:1901137~carbohydrate derivative biosynthetic process	4	4.3956	0.750391	ENSG00000149925, ENSG00000067225, ENSG00000162433, ENSG00000169439	85	528	11456	1.02103	1	1	0.982639
Annotation Cluster 9	Enrichment Score: 1.6114998590404126
Category	Term	Count	%	PValue	Genes	List Total	Pop Hits	Pop Total	Fold Enrichment	Bonferroni	Benjamini	FDR
GOTERM_BP_ALL	GO:0044763~single-organism cellular process	74	81.3187	0.000110802	ENSG00000137509, ENSG00000156587, ENSG00000114023, ENSG00000109390, ENSG00000166598, ENSG00000142583, ENSG00000136450, ENSG00000005020, ENSG00000083444, ENSG00000183255, ENSG00000186205, ENSG00000162433, ENSG00000071967, ENSG00000169504, ENSG00000104332, ENSG00000155368, ENSG00000132824, ENSG00000096746, ENSG00000115866, ENSG00000138768, ENSG00000204386, ENSG00000111144, ENSG00000146416, ENSG0000…	85	7901	11456	1.2623	0.249815	0.0159616	0.0156784
GOTERM_CC_ALL	GO:0044444~cytoplasmic part	72	79.1209	0.000322876	ENSG00000137509, ENSG00000156587, ENSG00000174099, ENSG00000114023, ENSG00000070081, ENSG00000109390, ENSG00000166598, ENSG00000142583, ENSG00000005020, ENSG00000083444, ENSG00000102007, ENSG00000182287, ENSG00000186205, ENSG00000147155, ENSG00000162433, ENSG00000071967, ENSG00000169504, ENSG00000104332, ENSG00000155368, ENSG00000132824, ENSG00000115866, ENSG00000138768, ENSG00000204386, ENSG0000…	89	7568	11939	1.27623	0.116909	0.0113006	0.010332
GOTERM_BP_ALL	GO:0044699~single-organism process	79	86.8132	0.000634568	ENSG00000137509, ENSG00000156587, ENSG00000131724, ENSG00000114023, ENSG00000070081, ENSG00000109390, ENSG00000166598, ENSG00000142583, ENSG00000136450, ENSG00000005020, ENSG00000083444, ENSG00000102007, ENSG00000183255, ENSG00000186205, ENSG00000147155, ENSG00000162433, ENSG00000071967, ENSG00000169504, ENSG00000104332, ENSG00000155368, ENSG00000132824, ENSG00000096746, ENSG00000115866, ENSG0000…	85	9096	11456	1.17055	0.807295	0.0457066	0.0448957
GOTERM_CC_ALL	GO:0005737~cytoplasm	77	84.6154	0.00251504	ENSG00000137509, ENSG00000156587, ENSG00000174099, ENSG00000114023, ENSG00000070081, ENSG00000109390, ENSG00000166598, ENSG00000142583, ENSG00000136450, ENSG00000005020, ENSG00000083444, ENSG00000102007, ENSG00000182287, ENSG00000183255, ENSG00000186205, ENSG00000147155, ENSG00000162433, ENSG00000071967, ENSG00000169504, ENSG00000104332, ENSG00000155368, ENSG00000132824, ENSG00000115866, ENSG0000…	89	8756	11939	1.17968	0.620732	0.0420996	0.0384911
GOTERM_CC_ALL	GO:0044422~organelle part	71	78.022	0.00331554	ENSG00000137509, ENSG00000156587, ENSG00000114023, ENSG00000070081, ENSG00000109390, ENSG00000166598, ENSG00000142583, ENSG00000136450, ENSG00000005020, ENSG00000083444, ENSG00000102007, ENSG00000182287, ENSG00000183255, ENSG00000186205, ENSG00000147155, ENSG00000162433, ENSG00000071967, ENSG00000169504, ENSG00000155368, ENSG00000132824, ENSG00000096746, ENSG00000138768, ENSG00000204386, ENSG0000…	89	7852	11939	1.21299	0.721575	0.0490956	0.0448874
GOTERM_CC_ALL	GO:0044446~intracellular organelle part	70	76.9231	0.00357156	ENSG00000137509, ENSG00000156587, ENSG00000114023, ENSG00000070081, ENSG00000109390, ENSG00000166598, ENSG00000142583, ENSG00000136450, ENSG00000005020, ENSG00000083444, ENSG00000102007, ENSG00000182287, ENSG00000183255, ENSG00000186205, ENSG00000147155, ENSG00000162433, ENSG00000071967, ENSG00000169504, ENSG00000155368, ENSG00000132824, ENSG00000096746, ENSG00000138768, ENSG00000204386, ENSG0000…	89	7714	11939	1.2173	0.747795	0.0509278	0.0465626
GOTERM_CC_ALL	GO:0043227~membrane-bounded organelle	80	87.9121	0.00893799	ENSG00000137509, ENSG00000156587, ENSG00000174099, ENSG00000114023, ENSG00000070081, ENSG00000109390, ENSG00000166598, ENSG00000142583, ENSG00000136450, ENSG00000005020, ENSG00000083444, ENSG00000102007, ENSG00000182287, ENSG00000183255, ENSG00000186205, ENSG00000147155, ENSG00000108582, ENSG00000162433, ENSG00000071967, ENSG00000169504, ENSG00000104332, ENSG00000155368, ENSG00000132824, ENSG0000…	89	9512	11939	1.12823	0.968463	0.104277	0.0953385
GOTERM_CC_ALL	GO:0043226~organelle	81	89.011	0.062584	ENSG00000137509, ENSG00000156587, ENSG00000174099, ENSG00000114023, ENSG00000070081, ENSG00000109390, ENSG00000166598, ENSG00000142583, ENSG00000136450, ENSG00000005020, ENSG00000083444, ENSG00000102007, ENSG00000182287, ENSG00000183255, ENSG00000186205, ENSG00000147155, ENSG00000108582, ENSG00000162433, ENSG00000071967, ENSG00000169504, ENSG00000104332, ENSG00000155368, ENSG00000132824, ENSG0000…	89	10109	11939	1.07487	1	0.401581	0.367159
GOTERM_CC_ALL	GO:0043231~intracellular membrane-bounded organelle	69	75.8242	0.232688	ENSG00000137509, ENSG00000156587, ENSG00000174099, ENSG00000114023, ENSG00000070081, ENSG00000109390, ENSG00000166598, ENSG00000136450, ENSG00000005020, ENSG00000083444, ENSG00000102007, ENSG00000182287, ENSG00000183255, ENSG00000186205, ENSG00000147155, ENSG00000162433, ENSG00000071967, ENSG00000169504, ENSG00000155368, ENSG00000132824, ENSG00000096746, ENSG00000138768, ENSG00000204386, ENSG0000…	89	8743	11939	1.05868	1	1	0.916667
GOTERM_CC_ALL	GO:0043229~intracellular organelle	75	82.4176	0.329824	ENSG00000137509, ENSG00000156587, ENSG00000174099, ENSG00000114023, ENSG00000070081, ENSG00000109390, ENSG00000166598, ENSG00000142583, ENSG00000136450, ENSG00000005020, ENSG00000083444, ENSG00000102007, ENSG00000182287, ENSG00000183255, ENSG00000186205, ENSG00000147155, ENSG00000162433, ENSG00000071967, ENSG00000169504, ENSG00000155368, ENSG00000132824, ENSG00000096746, ENSG00000138768, ENSG0000…	89	9744	11939	1.03253	1	1	0.916667
GOTERM_CC_ALL	GO:0044424~intracellular part	82	90.1099	0.381189	ENSG00000137509, ENSG00000156587, ENSG00000174099, ENSG00000114023, ENSG00000070081, ENSG00000109390, ENSG00000166598, ENSG00000142583, ENSG00000136450, ENSG00000005020, ENSG00000083444, ENSG00000102007, ENSG00000182287, ENSG00000183255, ENSG00000186205, ENSG00000147155, ENSG00000162433, ENSG00000071967, ENSG00000169504, ENSG00000104332, ENSG00000155368, ENSG00000132824, ENSG00000096746, ENSG0000…	89	10792	11939	1.01927	1	1	0.916667
GOTERM_CC_ALL	GO:0005622~intracellular	82	90.1099	0.386255	ENSG00000137509, ENSG00000156587, ENSG00000174099, ENSG00000114023, ENSG00000070081, ENSG00000109390, ENSG00000166598, ENSG00000142583, ENSG00000136450, ENSG00000005020, ENSG00000083444, ENSG00000102007, ENSG00000182287, ENSG00000183255, ENSG00000186205, ENSG00000147155, ENSG00000162433, ENSG00000071967, ENSG00000169504, ENSG00000104332, ENSG00000155368, ENSG00000132824, ENSG00000096746, ENSG0000…	89	10797	11939	1.0188	1	1	0.916667
GOTERM_CC_ALL	GO:0044464~cell part	86	94.5055	0.506357	ENSG00000137509, ENSG00000156587, ENSG00000131724, ENSG00000174099, ENSG00000114023, ENSG00000070081, ENSG00000109390, ENSG00000166598, ENSG00000142583, ENSG00000136450, ENSG00000005020, ENSG00000083444, ENSG00000102007, ENSG00000182287, ENSG00000183255, ENSG00000186205, ENSG00000147155, ENSG00000108582, ENSG00000162433, ENSG00000071967, ENSG00000169504, ENSG00000104332, ENSG00000155368, ENSG0000…	89	11447	11939	1.00782	1	1	0.916667
GOTERM_CC_ALL	GO:0005623~cell	86	94.5055	0.506357	ENSG00000137509, ENSG00000156587, ENSG00000131724, ENSG00000174099, ENSG00000114023, ENSG00000070081, ENSG00000109390, ENSG00000166598, ENSG00000142583, ENSG00000136450, ENSG00000005020, ENSG00000083444, ENSG00000102007, ENSG00000182287, ENSG00000183255, ENSG00000186205, ENSG00000147155, ENSG00000108582, ENSG00000162433, ENSG00000071967, ENSG00000169504, ENSG00000104332, ENSG00000155368, ENSG0000…	89	11447	11939	1.00782	1	1	0.916667
GOTERM_BP_ALL	GO:0009987~cellular process	81	89.011	0.613475	ENSG00000137509, ENSG00000156587, ENSG00000131724, ENSG00000174099, ENSG00000114023, ENSG00000070081, ENSG00000109390, ENSG00000166598, ENSG00000142583, ENSG00000136450, ENSG00000005020, ENSG00000083444, ENSG00000102007, ENSG00000182287, ENSG00000183255, ENSG00000186205, ENSG00000108582, ENSG00000162433, ENSG00000071967, ENSG00000169504, ENSG00000104332, ENSG00000155368, ENSG00000132824, ENSG0000…	85	10900	11456	1.00155	1	1	0.982639
Annotation Cluster 10	Enrichment Score: 1.5215522322406139
Category	Term	Count	%	PValue	Genes	List Total	Pop Hits	Pop Total	Fold Enrichment	Bonferroni	Benjamini	FDR
GOTERM_BP_ALL	GO:0046394~carboxylic acid biosynthetic process	7	7.69231	0.00525046	ENSG00000134824, ENSG00000099194, ENSG00000132824, ENSG00000067225, ENSG00000058668, ENSG00000111144, ENSG00000171766	85	218	11456	4.32768	0.999999	0.212726	0.208952
GOTERM_BP_ALL	GO:0016053~organic acid biosynthetic process	7	7.69231	0.00525046	ENSG00000134824, ENSG00000099194, ENSG00000132824, ENSG00000067225, ENSG00000058668, ENSG00000111144, ENSG00000171766	85	218	11456	4.32768	0.999999	0.212726	0.208952
GOTERM_BP_ALL	GO:0006631~fatty acid metabolic process	7	7.69231	0.0147171	ENSG00000155368, ENSG00000146416, ENSG00000134824, ENSG00000099194, ENSG00000138029, ENSG00000111144, ENSG00000005249	85	272	11456	3.46851	1	0.446607	0.438684
REACTOME_PATHWAY	R-HSA-8978868~Fatty acid metabolism	5	5.49451	0.0218814	ENSG00000155368, ENSG00000134824, ENSG00000099194, ENSG00000138029, ENSG00000111144	66	122	7412	4.60258	0.99995	1	1
GOTERM_BP_ALL	GO:0006636~unsaturated fatty acid biosynthetic process	3	3.2967	0.0412032	ENSG00000134824, ENSG00000099194, ENSG00000111144	85	44	11456	9.1893	1	0.868618	0.853209
GOTERM_BP_ALL	GO:0072330~monocarboxylic acid biosynthetic process	4	4.3956	0.0976774	ENSG00000134824, ENSG00000099194, ENSG00000067225, ENSG00000111144	85	150	11456	3.59404	1	1	0.982639
GOTERM_BP_ALL	GO:0033559~unsaturated fatty acid metabolic process	3	3.2967	0.104698	ENSG00000134824, ENSG00000099194, ENSG00000111144	85	75	11456	5.39106	1	1	0.982639
GOTERM_BP_ALL	GO:0006633~fatty acid biosynthetic process	3	3.2967	0.179733	ENSG00000134824, ENSG00000099194, ENSG00000111144	85	105	11456	3.85076	1	1	0.982639

## Sheet: cl.4-5_DGE_dn
Annotation Cluster 1	Enrichment Score: 6.9948163746386225
Category	Term("mitochondria")	Count	%	PValue	Genes	List Total	Pop Hits	Pop Total	Fold Enrichment	Bonferroni	Benjamini	FDR
GOTERM_CC_ALL	GO:0044429~mitochondrial part	154	12.8655	1.02747e-11	ENSG00000175581, ENSG00000023572, ENSG00000107815, ENSG00000178057, ENSG00000151376, ENSG00000177646, ENSG00000184060, ENSG00000162390, ENSG00000136010, ENSG00000100347, ENSG00000160014, ENSG00000145494, ENSG00000184983, ENSG00000105197, ENSG00000178741, ENSG00000100294, ENSG00000259494, ENSG00000126581, ENSG00000156411, ENSG00000163528, ENSG00000122140, ENSG00000155287, ENSG00000185818, ENSG0000…	1112	967	11939	1.70985	1.03466e-08	1.72444e-09	1.63711e-09
GOTERM_CC_ALL	GO:0005739~mitochondrion	205	17.1261	1.17113e-10	ENSG00000175581, ENSG00000178057, ENSG00000084207, ENSG00000151376, ENSG00000177646, ENSG00000184060, ENSG00000162390, ENSG00000079785, ENSG00000100347, ENSG00000145494, ENSG00000184983, ENSG00000178741, ENSG00000259494, ENSG00000131779, ENSG00000122140, ENSG00000155287, ENSG00000185818, ENSG00000155846, ENSG00000114054, ENSG00000116353, ENSG00000125779, ENSG00000165792, ENSG00000100335, ENSG0000…	1112	1443	11939	1.52528	1.17932e-07	1.68475e-08	1.59942e-08
GOTERM_CC_ALL	GO:0005740~mitochondrial envelope	114	9.52381	1.69632e-09	ENSG00000175581, ENSG00000178057, ENSG00000177646, ENSG00000184060, ENSG00000100347, ENSG00000160014, ENSG00000145494, ENSG00000184983, ENSG00000105197, ENSG00000178741, ENSG00000259494, ENSG00000126581, ENSG00000156411, ENSG00000163528, ENSG00000122140, ENSG00000155287, ENSG00000185818, ENSG00000100290, ENSG00000175756, ENSG00000170855, ENSG00000013306, ENSG00000125779, ENSG00000110090, ENSG0000…	1112	697	11939	1.75604	1.70819e-06	1.70819e-07	1.62168e-07
GOTERM_CC_ALL	GO:0005743~mitochondrial inner membrane	79	6.59983	9.28074e-09	ENSG00000175581, ENSG00000109519, ENSG00000108826, ENSG00000178057, ENSG00000198786, ENSG00000137547, ENSG00000177646, ENSG00000143314, ENSG00000164933, ENSG00000144120, ENSG00000125445, ENSG00000145494, ENSG00000162910, ENSG00000184983, ENSG00000105197, ENSG00000125166, ENSG00000072778, ENSG00000048544, ENSG00000178741, ENSG00000132423, ENSG00000259494, ENSG00000156411, ENSG00000122140, ENSG0000…	1112	436	11939	1.94538	9.34566e-06	8.4961e-07	8.06581e-07
GOTERM_CC_ALL	GO:0005759~mitochondrial matrix	77	6.43275	2.20023e-08	ENSG00000213465, ENSG00000106246, ENSG00000175581, ENSG00000109519, ENSG00000108826, ENSG00000067992, ENSG00000023572, ENSG00000107815, ENSG00000196365, ENSG00000137547, ENSG00000108829, ENSG00000151376, ENSG00000111275, ENSG00000116288, ENSG00000146701, ENSG00000143314, ENSG00000162390, ENSG00000136010, ENSG00000083720, ENSG00000125445, ENSG00000162910, ENSG00000164896, ENSG00000125166, ENSG0000…	1112	429	11939	1.92707	2.2156e-05	1.84636e-06	1.75285e-06
GOTERM_CC_ALL	GO:0019866~organelle inner membrane	82	6.85046	9.28274e-08	ENSG00000175581, ENSG00000109519, ENSG00000108826, ENSG00000178057, ENSG00000198786, ENSG00000137547, ENSG00000177646, ENSG00000143314, ENSG00000164933, ENSG00000144120, ENSG00000125445, ENSG00000145494, ENSG00000162910, ENSG00000184983, ENSG00000105197, ENSG00000125166, ENSG00000072778, ENSG00000048544, ENSG00000178741, ENSG00000132423, ENSG00000259494, ENSG00000188807, ENSG00000156411, ENSG0000…	1112	483	11939	1.82276	9.34728e-05	6.23181e-06	5.9162e-06
GOTERM_CC_ALL	GO:0031966~mitochondrial membrane	101	8.43776	3.05799e-07	ENSG00000175581, ENSG00000178057, ENSG00000177646, ENSG00000100347, ENSG00000160014, ENSG00000145494, ENSG00000184983, ENSG00000105197, ENSG00000178741, ENSG00000259494, ENSG00000126581, ENSG00000156411, ENSG00000122140, ENSG00000155287, ENSG00000185818, ENSG00000100290, ENSG00000175756, ENSG00000013306, ENSG00000110090, ENSG00000262814, ENSG00000182154, ENSG00000100335, ENSG00000175193, ENSG0000…	1112	654	11939	1.65808	0.000307893	1.92462e-05	1.82715e-05
GOTERM_CC_ALL	GO:0031975~envelope	144	12.0301	3.15895e-06	ENSG00000175581, ENSG00000178057, ENSG00000107937, ENSG00000067836, ENSG00000177646, ENSG00000184060, ENSG00000163002, ENSG00000100347, ENSG00000160014, ENSG00000145494, ENSG00000086475, ENSG00000184983, ENSG00000105197, ENSG00000214078, ENSG00000178741, ENSG00000259494, ENSG00000126581, ENSG00000188807, ENSG00000156411, ENSG00000163528, ENSG00000122140, ENSG00000155287, ENSG00000185818, ENSG0000…	1112	1070	11939	1.44491	0.00317602	0.000167424	0.000158945
GOTERM_CC_ALL	GO:0031967~organelle envelope	144	12.0301	3.15895e-06	ENSG00000175581, ENSG00000178057, ENSG00000107937, ENSG00000067836, ENSG00000177646, ENSG00000184060, ENSG00000163002, ENSG00000100347, ENSG00000160014, ENSG00000145494, ENSG00000086475, ENSG00000184983, ENSG00000105197, ENSG00000214078, ENSG00000178741, ENSG00000259494, ENSG00000126581, ENSG00000188807, ENSG00000156411, ENSG00000163528, ENSG00000122140, ENSG00000155287, ENSG00000185818, ENSG0000…	1112	1070	11939	1.44491	0.00317602	0.000167424	0.000158945
GOTERM_CC_ALL	GO:0031090~organelle membrane	201	16.792	0.954347	ENSG00000175581, ENSG00000132612, ENSG00000068400, ENSG00000157916, ENSG00000178057, ENSG00000177646, ENSG00000119522, ENSG00000165782, ENSG00000163002, ENSG00000100347, ENSG00000145494, ENSG00000184983, ENSG00000178741, ENSG00000259494, ENSG00000131779, ENSG00000122140, ENSG00000155287, ENSG00000185818, ENSG00000135454, ENSG00000170340, ENSG00000100335, ENSG00000185608, ENSG00000108528, ENSG0000…	1112	2372	11939	0.909797	1	1	0.954347
Annotation Cluster 2	Enrichment Score: 6.578058798738708
Category	Term ("intracellular")	Count	%	PValue	Genes	List Total	Pop Hits	Pop Total	Fold Enrichment	Bonferroni	Benjamini	FDR
GOTERM_CC_ALL	GO:0031974~membrane-enclosed lumen	552	46.1153	7.60576e-15	ENSG00000183527, ENSG00000068400, ENSG00000005189, ENSG00000189079, ENSG00000168137, ENSG00000079785, ENSG00000177084, ENSG00000094804, ENSG00000259494, ENSG00000122140, ENSG00000185818, ENSG00000115946, ENSG00000181472, ENSG00000065268, ENSG00000112312, ENSG00000066117, ENSG00000113643, ENSG00000113761, ENSG00000006025, ENSG00000170468, ENSG00000175906, ENSG00000008441, ENSG00000148516, ENSG0000…	1112	4624	11939	1.28169	7.71416e-12	2.553e-12	2.4237e-12
GOTERM_CC_ALL	GO:0043233~organelle lumen	552	46.1153	7.60576e-15	ENSG00000183527, ENSG00000068400, ENSG00000005189, ENSG00000189079, ENSG00000168137, ENSG00000079785, ENSG00000177084, ENSG00000094804, ENSG00000259494, ENSG00000122140, ENSG00000185818, ENSG00000115946, ENSG00000181472, ENSG00000065268, ENSG00000112312, ENSG00000066117, ENSG00000113643, ENSG00000113761, ENSG00000006025, ENSG00000170468, ENSG00000175906, ENSG00000008441, ENSG00000148516, ENSG0000…	1112	4624	11939	1.28169	7.71416e-12	2.553e-12	2.4237e-12
GOTERM_CC_ALL	GO:0070013~intracellular organelle lumen	552	46.1153	7.60576e-15	ENSG00000183527, ENSG00000068400, ENSG00000005189, ENSG00000189079, ENSG00000168137, ENSG00000079785, ENSG00000177084, ENSG00000094804, ENSG00000259494, ENSG00000122140, ENSG00000185818, ENSG00000115946, ENSG00000181472, ENSG00000065268, ENSG00000112312, ENSG00000066117, ENSG00000113643, ENSG00000113761, ENSG00000006025, ENSG00000170468, ENSG00000175906, ENSG00000008441, ENSG00000148516, ENSG0000…	1112	4624	11939	1.28169	7.71416e-12	2.553e-12	2.4237e-12
GOTERM_CC_ALL	GO:0005654~nucleoplasm	432	36.0902	6.78946e-13	ENSG00000183527, ENSG00000068400, ENSG00000189079, ENSG00000168137, ENSG00000079785, ENSG00000177084, ENSG00000094804, ENSG00000259494, ENSG00000115946, ENSG00000181472, ENSG00000065268, ENSG00000112312, ENSG00000066117, ENSG00000113643, ENSG00000113761, ENSG00000006025, ENSG00000170468, ENSG00000008441, ENSG00000148516, ENSG00000088247, ENSG00000126749, ENSG00000145241, ENSG00000179271, ENSG0000…	1112	3500	11939	1.32519	6.83654e-10	1.70925e-10	1.62268e-10
GOTERM_CC_ALL	GO:0031981~nuclear lumen	459	38.3459	1.81502e-12	ENSG00000183527, ENSG00000068400, ENSG00000005189, ENSG00000189079, ENSG00000168137, ENSG00000079785, ENSG00000177084, ENSG00000094804, ENSG00000259494, ENSG00000115946, ENSG00000181472, ENSG00000065268, ENSG00000112312, ENSG00000066117, ENSG00000113643, ENSG00000113761, ENSG00000006025, ENSG00000170468, ENSG00000175906, ENSG00000008441, ENSG00000148516, ENSG00000088247, ENSG00000126749, ENSG0000…	1112	3791	11939	1.29994	1.8277e-09	3.65545e-10	3.47031e-10
GOTERM_CC_ALL	GO:0044428~nuclear part	478	39.9332	1.51919e-10	ENSG00000183527, ENSG00000068400, ENSG00000005189, ENSG00000189079, ENSG00000168137, ENSG00000079785, ENSG00000177084, ENSG00000094804, ENSG00000259494, ENSG00000115946, ENSG00000181472, ENSG00000065268, ENSG00000112312, ENSG00000066117, ENSG00000113643, ENSG00000113761, ENSG00000006025, ENSG00000170468, ENSG00000175906, ENSG00000008441, ENSG00000148516, ENSG00000088247, ENSG00000126749, ENSG0000…	1112	4086	11939	1.25601	1.52983e-07	1.83324e-08	1.7404e-08
GOTERM_CC_ALL	GO:0005634~nucleus	660	55.1378	1.63845e-10	ENSG00000183527, ENSG00000068400, ENSG00000178057, ENSG00000005189, ENSG00000197933, ENSG00000112320, ENSG00000189079, ENSG00000168137, ENSG00000079785, ENSG00000057757, ENSG00000177084, ENSG00000094804, ENSG00000259494, ENSG00000067445, ENSG00000178188, ENSG00000115946, ENSG00000181472, ENSG00000065268, ENSG00000112312, ENSG00000113645, ENSG00000066117, ENSG00000170100, ENSG00000113643, ENSG0000…	1112	6008	11939	1.17944	1.64992e-07	1.83324e-08	1.7404e-08
GOTERM_CC_ALL	GO:0043231~intracellular membrane-bounded organelle	881	73.6007	8.04644e-07	ENSG00000183527, ENSG00000133265, ENSG00000005189, ENSG00000197933, ENSG00000112320, ENSG00000189079, ENSG00000168137, ENSG00000100347, ENSG00000145494, ENSG00000177084, ENSG00000094804, ENSG00000259494, ENSG00000122140, ENSG00000155287, ENSG00000067445, ENSG00000178188, ENSG00000065268, ENSG00000135454, ENSG00000112312, ENSG00000113645, ENSG00000066117, ENSG00000113643, ENSG00000006025, ENSG0000…	1112	8743	11939	1.08188	0.000809949	4.76633e-05	4.52494e-05
GOTERM_CC_ALL	GO:0044446~intracellular organelle part	782	65.33	1.4825e-05	ENSG00000183527, ENSG00000163913, ENSG00000005189, ENSG00000189079, ENSG00000168137, ENSG00000100347, ENSG00000145494, ENSG00000177084, ENSG00000094804, ENSG00000259494, ENSG00000122140, ENSG00000155287, ENSG00000065268, ENSG00000135454, ENSG00000112312, ENSG00000066117, ENSG00000113643, ENSG00000006025, ENSG00000170468, ENSG00000175906, ENSG00000008441, ENSG00000148516, ENSG00000168389, ENSG0000…	1112	7714	11939	1.0884	0.014818	0.000649079	0.000616206
GOTERM_CC_ALL	GO:0044422~organelle part	791	66.0819	3.89111e-05	ENSG00000183527, ENSG00000163913, ENSG00000005189, ENSG00000189079, ENSG00000168137, ENSG00000100347, ENSG00000145494, ENSG00000177084, ENSG00000094804, ENSG00000259494, ENSG00000122140, ENSG00000155287, ENSG00000065268, ENSG00000135454, ENSG00000112312, ENSG00000066117, ENSG00000113643, ENSG00000006025, ENSG00000170468, ENSG00000175906, ENSG00000008441, ENSG00000148516, ENSG00000168389, ENSG0000…	1112	7852	11939	1.08158	0.0384264	0.00163264	0.00154996
GOTERM_CC_ALL	GO:0005622~intracellular	1041	86.9674	4.73784e-05	ENSG00000183527, ENSG00000163913, ENSG00000133265, ENSG00000005189, ENSG00000197933, ENSG00000167280, ENSG00000112320, ENSG00000189079, ENSG00000168137, ENSG00000100347, ENSG00000145494, ENSG00000177084, ENSG00000094804, ENSG00000259494, ENSG00000122140, ENSG00000155287, ENSG00000067445, ENSG00000178188, ENSG00000092621, ENSG00000065268, ENSG00000135454, ENSG00000138964, ENSG00000171793, ENSG0000…	1112	10797	11939	1.03517	0.0465909	0.00181511	0.00172318
GOTERM_CC_ALL	GO:0044424~intracellular part	1040	86.8839	6.36948e-05	ENSG00000183527, ENSG00000163913, ENSG00000133265, ENSG00000005189, ENSG00000197933, ENSG00000167280, ENSG00000112320, ENSG00000189079, ENSG00000168137, ENSG00000100347, ENSG00000145494, ENSG00000177084, ENSG00000094804, ENSG00000259494, ENSG00000122140, ENSG00000155287, ENSG00000067445, ENSG00000178188, ENSG00000092621, ENSG00000065268, ENSG00000135454, ENSG00000138964, ENSG00000171793, ENSG0000…	1112	10792	11939	1.03465	0.0621289	0.00229074	0.00217472
GOTERM_CC_ALL	GO:0043227~membrane-bounded organelle	933	77.9449	0.000102096	ENSG00000183527, ENSG00000133265, ENSG00000005189, ENSG00000197933, ENSG00000112320, ENSG00000189079, ENSG00000168137, ENSG00000100347, ENSG00000145494, ENSG00000177084, ENSG00000094804, ENSG00000259494, ENSG00000122140, ENSG00000155287, ENSG00000067445, ENSG00000178188, ENSG00000092621, ENSG00000065268, ENSG00000135454, ENSG00000112312, ENSG00000113645, ENSG00000066117, ENSG00000113643, ENSG0000…	1112	9512	11939	1.05311	0.0977073	0.00324022	0.00307612
GOTERM_CC_ALL	GO:0043229~intracellular organelle	944	78.8638	0.00151212	ENSG00000183527, ENSG00000163913, ENSG00000133265, ENSG00000005189, ENSG00000197933, ENSG00000112320, ENSG00000189079, ENSG00000168137, ENSG00000100347, ENSG00000145494, ENSG00000177084, ENSG00000094804, ENSG00000259494, ENSG00000122140, ENSG00000155287, ENSG00000067445, ENSG00000178188, ENSG00000065268, ENSG00000135454, ENSG00000138964, ENSG00000112312, ENSG00000113645, ENSG00000066117, ENSG0000…	1112	9744	11939	1.04015	0.78213	0.0293898	0.0279014
GOTERM_CC_ALL	GO:0043226~organelle	972	81.203	0.0039362	ENSG00000183527, ENSG00000163913, ENSG00000133265, ENSG00000005189, ENSG00000197933, ENSG00000112320, ENSG00000189079, ENSG00000168137, ENSG00000100347, ENSG00000145494, ENSG00000177084, ENSG00000182687, ENSG00000094804, ENSG00000259494, ENSG00000122140, ENSG00000155287, ENSG00000067445, ENSG00000178188, ENSG00000092621, ENSG00000065268, ENSG00000135454, ENSG00000138964, ENSG00000112312, ENSG0000…	1112	10109	11939	1.03234	0.981156	0.0681612	0.0647092
GOTERM_CC_ALL	GO:0044464~cell part	1080	90.2256	0.0144555	ENSG00000183527, ENSG00000163913, ENSG00000133265, ENSG00000005189, ENSG00000197933, ENSG00000167280, ENSG00000112320, ENSG00000189079, ENSG00000168137, ENSG00000100347, ENSG00000145494, ENSG00000177084, ENSG00000182687, ENSG00000094804, ENSG00000259494, ENSG00000122140, ENSG00000155287, ENSG00000067445, ENSG00000178188, ENSG00000092621, ENSG00000065268, ENSG00000135454, ENSG00000138964, ENSG0000…	1112	11447	11939	1.01297	1	0.207953	0.197421
GOTERM_CC_ALL	GO:0005623~cell	1080	90.2256	0.0144555	ENSG00000183527, ENSG00000163913, ENSG00000133265, ENSG00000005189, ENSG00000197933, ENSG00000167280, ENSG00000112320, ENSG00000189079, ENSG00000168137, ENSG00000100347, ENSG00000145494, ENSG00000177084, ENSG00000182687, ENSG00000094804, ENSG00000259494, ENSG00000122140, ENSG00000155287, ENSG00000067445, ENSG00000178188, ENSG00000092621, ENSG00000065268, ENSG00000135454, ENSG00000138964, ENSG0000…	1112	11447	11939	1.01297	1	0.207953	0.197421
GOTERM_CC_ALL	GO:0005737~cytoplasm	844	70.5096	0.0234504	ENSG00000183527, ENSG00000163913, ENSG00000133265, ENSG00000167280, ENSG00000100347, ENSG00000145494, ENSG00000094804, ENSG00000259494, ENSG00000122140, ENSG00000155287, ENSG00000178188, ENSG00000092621, ENSG00000135454, ENSG00000138964, ENSG00000171793, ENSG00000112312, ENSG00000113645, ENSG00000113643, ENSG00000135451, ENSG00000006025, ENSG00000175906, ENSG00000148516, ENSG00000168389, ENSG0000…	1112	8756	11939	1.0349	1	0.295422	0.28046
GOTERM_BP_ALL	GO:0009987~cellular process	1038	86.7168	0.184689	ENSG00000183527, ENSG00000163913, ENSG00000133265, ENSG00000005189, ENSG00000197933, ENSG00000167280, ENSG00000189079, ENSG00000168137, ENSG00000100347, ENSG00000145494, ENSG00000177084, ENSG00000182687, ENSG00000094804, ENSG00000259494, ENSG00000122140, ENSG00000067445, ENSG00000178188, ENSG00000092621, ENSG00000065268, ENSG00000135454, ENSG00000138964, ENSG00000171793, ENSG00000112312, ENSG0000…	1084	10900	11456	1.00641	1	1	0.9898
Annotation Cluster 3	Enrichment Score: 5.395567916272095
Category	Term ("RNA metabolism")	Count	%	PValue	Genes	List Total	Pop Hits	Pop Total	Fold Enrichment	Bonferroni	Benjamini	FDR
GOTERM_BP_ALL	GO:0034660~ncRNA metabolic process	100	8.35422	1.35601e-09	ENSG00000071894, ENSG00000123064, ENSG00000101391, ENSG00000107937, ENSG00000128191, ENSG00000204394, ENSG00000116120, ENSG00000079785, ENSG00000160256, ENSG00000164338, ENSG00000182841, ENSG00000099817, ENSG00000132467, ENSG00000065268, ENSG00000165271, ENSG00000113643, ENSG00000135297, ENSG00000115268, ENSG00000088247, ENSG00000126749, ENSG00000163811, ENSG00000183520, ENSG00000072506, ENSG0000…	1084	573	11456	1.84437	1.02392e-05	1.46256e-06	1.44745e-06
GOTERM_BP_ALL	GO:0034470~ncRNA processing	75	6.26566	3.17643e-08	ENSG00000158526, ENSG00000071894, ENSG00000160208, ENSG00000106246, ENSG00000178896, ENSG00000123064, ENSG00000101391, ENSG00000107937, ENSG00000119285, ENSG00000128191, ENSG00000163684, ENSG00000187531, ENSG00000079785, ENSG00000100029, ENSG00000160256, ENSG00000164338, ENSG00000182841, ENSG00000087087, ENSG00000160214, ENSG00000132467, ENSG00000071462, ENSG00000065268, ENSG00000165271, ENSG0000…	1084	411	11456	1.92852	0.000239823	2.99775e-05	2.96678e-05
REACTOME_PATHWAY	R-HSA-8953854~Metabolism of RNA	106	8.85547	5.43496e-08	ENSG00000071894, ENSG00000111196, ENSG00000136930, ENSG00000163002, ENSG00000079785, ENSG00000164338, ENSG00000099817, ENSG00000108344, ENSG00000179950, ENSG00000132467, ENSG00000126067, ENSG00000115946, ENSG00000173692, ENSG00000065268, ENSG00000165271, ENSG00000135297, ENSG00000115268, ENSG00000142252, ENSG00000088247, ENSG00000126749, ENSG00000179151, ENSG00000163811, ENSG00000101146, ENSG0000…	740	636	7412	1.66937	8.26079e-05	8.26657e-05	7.81003e-05
GOTERM_CC_ALL	GO:0030684~preribosome	25	2.08855	6.10017e-08	ENSG00000160208, ENSG00000130810, ENSG00000067533, ENSG00000119285, ENSG00000114767, ENSG00000141076, ENSG00000087269, ENSG00000100029, ENSG00000160256, ENSG00000179041, ENSG00000182841, ENSG00000160214, ENSG00000101361, ENSG00000132467, ENSG00000105202, ENSG00000261236, ENSG00000132603, ENSG00000011260, ENSG00000112578, ENSG00000165271, ENSG00000242372, ENSG00000100138, ENSG00000126749, ENSG0000…	1112	77	11939	3.48588	6.14269e-05	4.72529e-06	4.48597e-06
GOTERM_BP_ALL	GO:0006396~RNA processing	135	11.2782	1.52811e-07	ENSG00000071894, ENSG00000123064, ENSG00000101391, ENSG00000107937, ENSG00000128191, ENSG00000111196, ENSG00000004534, ENSG00000079785, ENSG00000160256, ENSG00000164338, ENSG00000126457, ENSG00000182841, ENSG00000099817, ENSG00000179950, ENSG00000132467, ENSG00000099899, ENSG00000065268, ENSG00000165271, ENSG00000135297, ENSG00000115268, ENSG00000175756, ENSG00000142252, ENSG00000088247, ENSG0000…	1084	923	11456	1.54574	0.00115321	0.000128191	0.000126867
GOTERM_BP_ALL	GO:0042254~ribosome biogenesis	61	5.09607	5.75763e-07	ENSG00000158526, ENSG00000160208, ENSG00000178896, ENSG00000123064, ENSG00000107937, ENSG00000119285, ENSG00000187531, ENSG00000100029, ENSG00000160256, ENSG00000164338, ENSG00000125445, ENSG00000182841, ENSG00000160214, ENSG00000131653, ENSG00000132467, ENSG00000122140, ENSG00000071462, ENSG00000065268, ENSG00000165271, ENSG00000115268, ENSG00000233927, ENSG00000100138, ENSG00000165792, ENSG0000…	1084	332	11456	1.94176	0.00433815	0.000344589	0.000341029
GOTERM_BP_ALL	GO:0022613~ribonucleoprotein complex biogenesis	82	6.85046	9.72082e-07	ENSG00000158526, ENSG00000183207, ENSG00000160208, ENSG00000178896, ENSG00000123064, ENSG00000099622, ENSG00000124193, ENSG00000110107, ENSG00000107937, ENSG00000119285, ENSG00000131043, ENSG00000187531, ENSG00000079785, ENSG00000100029, ENSG00000167088, ENSG00000160256, ENSG00000164338, ENSG00000125445, ENSG00000149658, ENSG00000182841, ENSG00000160214, ENSG00000178982, ENSG00000131653, ENSG0000…	1084	503	11456	1.72286	0.00731332	0.000458701	0.000453962
GOTERM_BP_ALL	GO:0016072~rRNA metabolic process	55	4.59482	1.1421e-06	ENSG00000158526, ENSG00000160208, ENSG00000178896, ENSG00000123064, ENSG00000119041, ENSG00000107937, ENSG00000119285, ENSG00000187531, ENSG00000100029, ENSG00000160256, ENSG00000164338, ENSG00000182841, ENSG00000160214, ENSG00000132467, ENSG00000071462, ENSG00000065268, ENSG00000165271, ENSG00000115268, ENSG00000233927, ENSG00000100138, ENSG00000126749, ENSG00000189306, ENSG00000163811, ENSG0000…	1084	293	11456	1.9838	0.00858695	0.000507229	0.000501988
GOTERM_BP_ALL	GO:0006364~rRNA processing	50	4.17711	1.46254e-06	ENSG00000158526, ENSG00000160208, ENSG00000178896, ENSG00000123064, ENSG00000107937, ENSG00000119285, ENSG00000187531, ENSG00000100029, ENSG00000160256, ENSG00000164338, ENSG00000182841, ENSG00000160214, ENSG00000132467, ENSG00000071462, ENSG00000065268, ENSG00000165271, ENSG00000115268, ENSG00000233927, ENSG00000100138, ENSG00000126749, ENSG00000189306, ENSG00000163811, ENSG00000183520, ENSG0000…	1084	258	11456	2.04811	0.0109829	0.000581166	0.000575161
REACTOME_PATHWAY	R-HSA-6790901~rRNA modification in the nucleus and cytosol	18	1.50376	2.38768e-05	ENSG00000101361, ENSG00000105202, ENSG00000132467, ENSG00000071462, ENSG00000115946, ENSG00000011260, ENSG00000111641, ENSG00000114767, ENSG00000119285, ENSG00000165271, ENSG00000141076, ENSG00000087269, ENSG00000100138, ENSG00000126749, ENSG00000164338, ENSG00000189306, ENSG00000163811, ENSG00000183520	740	57	7412	3.16302	0.0356425	0.00242111	0.0022874
REACTOME_PATHWAY	R-HSA-6791226~Major pathway of rRNA processing in the nucleolus and cytosol	34	2.84043	0.000304335	ENSG00000178896, ENSG00000161956, ENSG00000119285, ENSG00000114767, ENSG00000213923, ENSG00000223496, ENSG00000163684, ENSG00000141076, ENSG00000087269, ENSG00000100029, ENSG00000164338, ENSG00000160214, ENSG00000101361, ENSG00000132467, ENSG00000105202, ENSG00000261236, ENSG00000071462, ENSG00000132603, ENSG00000115946, ENSG00000011260, ENSG00000065268, ENSG00000112578, ENSG00000083845, ENSG0000…	740	178	7412	1.91321	0.370393	0.0162601	0.0153621
REACTOME_PATHWAY	R-HSA-8868773~rRNA processing in the nucleus and cytosol	35	2.92398	0.000361827	ENSG00000178896, ENSG00000161956, ENSG00000119285, ENSG00000114767, ENSG00000213923, ENSG00000223496, ENSG00000163684, ENSG00000141076, ENSG00000087269, ENSG00000100029, ENSG00000164338, ENSG00000160214, ENSG00000101361, ENSG00000132467, ENSG00000105202, ENSG00000261236, ENSG00000071462, ENSG00000132603, ENSG00000115946, ENSG00000011260, ENSG00000065268, ENSG00000111641, ENSG00000112578, ENSG0000…	740	187	7412	1.87469	0.423094	0.0171981	0.0162483
REACTOME_PATHWAY	R-HSA-72312~rRNA processing	36	3.00752	0.000467709	ENSG00000178896, ENSG00000161956, ENSG00000119285, ENSG00000114767, ENSG00000213923, ENSG00000223496, ENSG00000163684, ENSG00000141076, ENSG00000087269, ENSG00000100029, ENSG00000164338, ENSG00000160214, ENSG00000101361, ENSG00000132467, ENSG00000105202, ENSG00000261236, ENSG00000071462, ENSG00000132603, ENSG00000115946, ENSG00000011260, ENSG00000065268, ENSG00000111641, ENSG00000112578, ENSG0000…	740	197	7412	1.83037	0.508889	0.0203253	0.0192028
GOTERM_CC_ALL	GO:0032040~small-subunit processome	12	1.00251	0.000490202	ENSG00000101361, ENSG00000132467, ENSG00000105202, ENSG00000141076, ENSG00000087269, ENSG00000100138, ENSG00000126749, ENSG00000011260, ENSG00000114767, ENSG00000119285, ENSG00000165271, ENSG00000183520	1112	38	11939	3.39048	0.389669	0.0129903	0.0123324
GOTERM_BP_ALL	GO:0016071~mRNA metabolic process	79	6.59983	0.0947649	ENSG00000071894, ENSG00000160208, ENSG00000178896, ENSG00000197451, ENSG00000099622, ENSG00000124193, ENSG00000110107, ENSG00000128272, ENSG00000153879, ENSG00000077312, ENSG00000131043, ENSG00000111196, ENSG00000004534, ENSG00000119203, ENSG00000204356, ENSG00000079785, ENSG00000167088, ENSG00000181817, ENSG00000087365, ENSG00000161547, ENSG00000099817, ENSG00000087087, ENSG00000128563, ENSG0000…	1084	714	11456	1.16932	1	1	0.9898
Annotation Cluster 4	Enrichment Score: 4.725117610112755
Category	Term	Count	%	PValue	Genes	List Total	Pop Hits	Pop Total	Fold Enrichment	Bonferroni	Benjamini	FDR
GOTERM_BP_ALL	GO:0006520~cellular amino acid metabolic process	49	4.09357	6.50602e-07	ENSG00000151012, ENSG00000128272, ENSG00000137944, ENSG00000204394, ENSG00000116288, ENSG00000116120, ENSG00000084774, ENSG00000153904, ENSG00000100983, ENSG00000086475, ENSG00000125166, ENSG00000110619, ENSG00000136628, ENSG00000179115, ENSG00000108578, ENSG00000130005, ENSG00000130764, ENSG00000113924, ENSG00000185818, ENSG00000092621, ENSG00000171793, ENSG00000134684, ENSG00000113643, ENSG0000…	1084	244	11456	2.12232	0.00490065	0.000344589	0.000341029
GOTERM_BP_ALL	GO:0044281~small molecule metabolic process	204	17.0426	1.67097e-06	ENSG00000151012, ENSG00000120509, ENSG00000084207, ENSG00000151376, ENSG00000177646, ENSG00000165782, ENSG00000116120, ENSG00000163002, ENSG00000085662, ENSG00000162390, ENSG00000145494, ENSG00000184983, ENSG00000182687, ENSG00000012048, ENSG00000178741, ENSG00000126067, ENSG00000185818, ENSG00000092621, ENSG00000171793, ENSG00000170340, ENSG00000117448, ENSG00000113643, ENSG00000006025, ENSG0000…	1084	1590	11456	1.35593	0.0125383	0.000630792	0.000624275
GOTERM_BP_ALL	GO:0019752~carboxylic acid metabolic process	102	8.5213	4.4019e-06	ENSG00000151012, ENSG00000120509, ENSG00000084207, ENSG00000151376, ENSG00000095066, ENSG00000177646, ENSG00000204394, ENSG00000116120, ENSG00000162390, ENSG00000085662, ENSG00000165140, ENSG00000136010, ENSG00000100983, ENSG00000086475, ENSG00000012048, ENSG00000100294, ENSG00000108578, ENSG00000113924, ENSG00000185818, ENSG00000141959, ENSG00000092621, ENSG00000171793, ENSG00000113643, ENSG0000…	1084	691	11456	1.56	0.0326925	0.0012309	0.00121818
GOTERM_BP_ALL	GO:0043436~oxoacid metabolic process	107	8.93901	4.26268e-05	ENSG00000151012, ENSG00000120509, ENSG00000084207, ENSG00000151376, ENSG00000095066, ENSG00000177646, ENSG00000204394, ENSG00000116120, ENSG00000162390, ENSG00000085662, ENSG00000165140, ENSG00000136010, ENSG00000100983, ENSG00000086475, ENSG00000012048, ENSG00000100294, ENSG00000108578, ENSG00000113924, ENSG00000185818, ENSG00000141959, ENSG00000092621, ENSG00000171793, ENSG00000170340, ENSG0000…	1084	773	11456	1.46288	0.275216	0.00804582	0.00796269
GOTERM_BP_ALL	GO:0006082~organic acid metabolic process	107	8.93901	6.51619e-05	ENSG00000151012, ENSG00000120509, ENSG00000084207, ENSG00000151376, ENSG00000095066, ENSG00000177646, ENSG00000204394, ENSG00000116120, ENSG00000162390, ENSG00000085662, ENSG00000165140, ENSG00000136010, ENSG00000100983, ENSG00000086475, ENSG00000012048, ENSG00000100294, ENSG00000108578, ENSG00000113924, ENSG00000185818, ENSG00000141959, ENSG00000092621, ENSG00000171793, ENSG00000170340, ENSG0000…	1084	781	11456	1.44789	0.38863	0.0102494	0.0101435
GOTERM_BP_ALL	GO:0032787~monocarboxylic acid metabolic process	59	4.92899	0.003355	ENSG00000067992, ENSG00000128272, ENSG00000120509, ENSG00000137700, ENSG00000084207, ENSG00000095066, ENSG00000151376, ENSG00000177646, ENSG00000116288, ENSG00000087008, ENSG00000162390, ENSG00000085662, ENSG00000165140, ENSG00000136010, ENSG00000138074, ENSG00000125166, ENSG00000072778, ENSG00000012048, ENSG00000122971, ENSG00000164535, ENSG00000100294, ENSG00000141959, ENSG00000092621, ENSG0000…	1084	430	11456	1.45006	1	0.195283	0.193265
Annotation Cluster 5	Enrichment Score: 3.8200813437668684
Category	Term	Count	%	PValue	Genes	List Total	Pop Hits	Pop Total	Fold Enrichment	Bonferroni	Benjamini	FDR
GOTERM_BP_ALL	GO:1901564~organonitrogen compound metabolic process	241	20.1337	4.89238e-07	ENSG00000175581, ENSG00000151012, ENSG00000120509, ENSG00000084207, ENSG00000116120, ENSG00000163002, ENSG00000085662, ENSG00000079785, ENSG00000145494, ENSG00000184983, ENSG00000182687, ENSG00000099817, ENSG00000178982, ENSG00000178741, ENSG00000259494, ENSG00000126067, ENSG00000122140, ENSG00000185818, ENSG00000092621, ENSG00000135454, ENSG00000171793, ENSG00000170340, ENSG00000117448, ENSG0000…	1084	1908	11456	1.33488	0.00368742	0.000335795	0.000332326
GOTERM_BP_ALL	GO:0044281~small molecule metabolic process	204	17.0426	1.67097e-06	ENSG00000151012, ENSG00000120509, ENSG00000084207, ENSG00000151376, ENSG00000177646, ENSG00000165782, ENSG00000116120, ENSG00000163002, ENSG00000085662, ENSG00000162390, ENSG00000145494, ENSG00000184983, ENSG00000182687, ENSG00000012048, ENSG00000178741, ENSG00000126067, ENSG00000185818, ENSG00000092621, ENSG00000171793, ENSG00000170340, ENSG00000117448, ENSG00000113643, ENSG00000006025, ENSG0000…	1084	1590	11456	1.35593	0.0125383	0.000630792	0.000624275
REACTOME_PATHWAY	R-HSA-1430728~Metabolism	183	15.2882	0.0157269	ENSG00000178057, ENSG00000116649, ENSG00000120509, ENSG00000084207, ENSG00000151376, ENSG00000177646, ENSG00000136930, ENSG00000165782, ENSG00000163002, ENSG00000162390, ENSG00000085662, ENSG00000165140, ENSG00000136010, ENSG00000160014, ENSG00000100983, ENSG00000166912, ENSG00000145494, ENSG00000184983, ENSG00000214078, ENSG00000108344, ENSG00000178741, ENSG00000100294, ENSG00000126067, ENSG0000…	740	1589	7412	1.15354	1	0.206543	0.195136
GOTERM_BP_ALL	GO:0044710~single-organism metabolic process	323	26.9841	0.0407888	ENSG00000151012, ENSG00000120509, ENSG00000084207, ENSG00000151376, ENSG00000206052, ENSG00000177646, ENSG00000165782, ENSG00000116120, ENSG00000163002, ENSG00000085662, ENSG00000162390, ENSG00000145494, ENSG00000184983, ENSG00000182687, ENSG00000012048, ENSG00000178741, ENSG00000131653, ENSG00000126067, ENSG00000132744, ENSG00000185818, ENSG00000092621, ENSG00000135454, ENSG00000171793, ENSG0000…	1084	3143	11456	1.08608	1	0.971468	0.961432
Annotation Cluster 6	Enrichment Score: 3.58954973140651
Category	Term	Count	%	PValue	Genes	List Total	Pop Hits	Pop Total	Fold Enrichment	Bonferroni	Benjamini	FDR
GOTERM_BP_ALL	GO:0022613~ribonucleoprotein complex biogenesis	82	6.85046	9.72082e-07	ENSG00000158526, ENSG00000183207, ENSG00000160208, ENSG00000178896, ENSG00000123064, ENSG00000099622, ENSG00000124193, ENSG00000110107, ENSG00000107937, ENSG00000119285, ENSG00000131043, ENSG00000187531, ENSG00000079785, ENSG00000100029, ENSG00000167088, ENSG00000160256, ENSG00000164338, ENSG00000125445, ENSG00000149658, ENSG00000182841, ENSG00000160214, ENSG00000178982, ENSG00000131653, ENSG0000…	1084	503	11456	1.72286	0.00731332	0.000458701	0.000453962
GOTERM_BP_ALL	GO:0071826~ribonucleoprotein complex subunit organization	41	3.42523	0.00136202	ENSG00000183207, ENSG00000199377, ENSG00000130810, ENSG00000148187, ENSG00000099622, ENSG00000110107, ENSG00000124193, ENSG00000179409, ENSG00000131043, ENSG00000079785, ENSG00000167088, ENSG00000179041, ENSG00000125445, ENSG00000149658, ENSG00000182841, ENSG00000087263, ENSG00000126214, ENSG00000178982, ENSG00000131653, ENSG00000179598, ENSG00000179950, ENSG00000261236, ENSG00000101161, ENSG0000…	1084	260	11456	1.66653	0.999966	0.105063	0.103977
GOTERM_BP_ALL	GO:0042255~ribosome assembly	15	1.25313	0.0013625	ENSG00000131653, ENSG00000261236, ENSG00000122140, ENSG00000130810, ENSG00000132603, ENSG00000111641, ENSG00000083845, ENSG00000115268, ENSG00000242372, ENSG00000233927, ENSG00000179041, ENSG00000125445, ENSG00000189306, ENSG00000182841, ENSG00000182810	1084	61	11456	2.59875	0.999966	0.105063	0.103977
GOTERM_BP_ALL	GO:0022618~ribonucleoprotein complex assembly	38	3.1746	0.00242985	ENSG00000183207, ENSG00000199377, ENSG00000130810, ENSG00000099622, ENSG00000110107, ENSG00000124193, ENSG00000179409, ENSG00000131043, ENSG00000079785, ENSG00000167088, ENSG00000179041, ENSG00000125445, ENSG00000149658, ENSG00000182841, ENSG00000087263, ENSG00000178982, ENSG00000131653, ENSG00000179950, ENSG00000261236, ENSG00000101161, ENSG00000122140, ENSG00000132603, ENSG00000111641, ENSG0000…	1084	243	11456	1.65265	1	0.162397	0.16072
Annotation Cluster 7	Enrichment Score: 3.297408410334757
Category	Term	Count	%	PValue	Genes	List Total	Pop Hits	Pop Total	Fold Enrichment	Bonferroni	Benjamini	FDR
GOTERM_BP_ALL	GO:0006415~translational termination	26	2.1721	1.95633e-06	ENSG00000175581, ENSG00000185608, ENSG00000108826, ENSG00000148187, ENSG00000137547, ENSG00000143314, ENSG00000116221, ENSG00000125901, ENSG00000125445, ENSG00000162910, ENSG00000048544, ENSG00000259494, ENSG00000090263, ENSG00000183617, ENSG00000122140, ENSG00000197345, ENSG00000175756, ENSG00000132300, ENSG00000204568, ENSG00000081692, ENSG00000164062, ENSG00000182154, ENSG00000262814, ENSG0000…	1084	96	11456	2.86224	0.0146637	0.000672888	0.000665936
GOTERM_BP_ALL	GO:0070126~mitochondrial translational termination	24	2.00501	1.96073e-06	ENSG00000048544, ENSG00000175581, ENSG00000259494, ENSG00000185608, ENSG00000090263, ENSG00000183617, ENSG00000108826, ENSG00000122140, ENSG00000148187, ENSG00000197345, ENSG00000137547, ENSG00000175756, ENSG00000132300, ENSG00000143314, ENSG00000204568, ENSG00000116221, ENSG00000125901, ENSG00000262814, ENSG00000128626, ENSG00000182154, ENSG00000125445, ENSG00000179271, ENSG00000162910, ENSG0000…	1084	84	11456	3.0195	0.0146964	0.000672888	0.000665936
GOTERM_BP_ALL	GO:0070125~mitochondrial translational elongation	23	1.92147	5.84092e-06	ENSG00000048544, ENSG00000175581, ENSG00000259494, ENSG00000185608, ENSG00000090263, ENSG00000178952, ENSG00000183617, ENSG00000108826, ENSG00000122140, ENSG00000197345, ENSG00000137547, ENSG00000175756, ENSG00000132300, ENSG00000143314, ENSG00000204568, ENSG00000116221, ENSG00000125901, ENSG00000262814, ENSG00000128626, ENSG00000182154, ENSG00000125445, ENSG00000179271, ENSG00000162910	1084	83	11456	2.92856	0.0431464	0.00152065	0.00150494
GOTERM_BP_ALL	GO:0032543~mitochondrial translation	29	2.42272	7.11586e-06	ENSG00000175581, ENSG00000185608, ENSG00000101391, ENSG00000178952, ENSG00000108826, ENSG00000148187, ENSG00000137547, ENSG00000137288, ENSG00000143314, ENSG00000116221, ENSG00000125901, ENSG00000125445, ENSG00000162910, ENSG00000048544, ENSG00000259494, ENSG00000090263, ENSG00000183617, ENSG00000122140, ENSG00000197345, ENSG00000104835, ENSG00000175756, ENSG00000132300, ENSG00000204568, ENSG0000…	1084	122	11456	2.51213	0.052314	0.0016789	0.00166155
REACTOME_PATHWAY	R-HSA-5389840~Mitochondrial translation elongation	23	1.92147	1.05733e-05	ENSG00000048544, ENSG00000175581, ENSG00000259494, ENSG00000185608, ENSG00000090263, ENSG00000178952, ENSG00000183617, ENSG00000108826, ENSG00000122140, ENSG00000197345, ENSG00000137547, ENSG00000175756, ENSG00000132300, ENSG00000143314, ENSG00000204568, ENSG00000116221, ENSG00000125901, ENSG00000262814, ENSG00000128626, ENSG00000182154, ENSG00000125445, ENSG00000179271, ENSG00000162910	740	82	7412	2.80943	0.0159431	0.00136129	0.00128611
REACTOME_PATHWAY	R-HSA-5419276~Mitochondrial translation termination	23	1.92147	1.05733e-05	ENSG00000048544, ENSG00000175581, ENSG00000259494, ENSG00000185608, ENSG00000090263, ENSG00000183617, ENSG00000108826, ENSG00000122140, ENSG00000148187, ENSG00000197345, ENSG00000137547, ENSG00000175756, ENSG00000132300, ENSG00000143314, ENSG00000204568, ENSG00000116221, ENSG00000125901, ENSG00000262814, ENSG00000128626, ENSG00000182154, ENSG00000125445, ENSG00000179271, ENSG00000162910	740	82	7412	2.80943	0.0159431	0.00136129	0.00128611
REACTOME_PATHWAY	R-HSA-5368287~Mitochondrial translation	24	2.00501	1.074e-05	ENSG00000048544, ENSG00000175581, ENSG00000259494, ENSG00000185608, ENSG00000090263, ENSG00000178952, ENSG00000183617, ENSG00000108826, ENSG00000122140, ENSG00000148187, ENSG00000197345, ENSG00000137547, ENSG00000175756, ENSG00000132300, ENSG00000143314, ENSG00000204568, ENSG00000116221, ENSG00000125901, ENSG00000262814, ENSG00000128626, ENSG00000182154, ENSG00000125445, ENSG00000179271, ENSG0000…	740	88	7412	2.7317	0.0161923	0.00136129	0.00128611
REACTOME_PATHWAY	R-HSA-5368286~Mitochondrial translation initiation	22	1.83793	3.59755e-05	ENSG00000048544, ENSG00000175581, ENSG00000259494, ENSG00000185608, ENSG00000090263, ENSG00000183617, ENSG00000108826, ENSG00000122140, ENSG00000197345, ENSG00000137547, ENSG00000175756, ENSG00000132300, ENSG00000143314, ENSG00000204568, ENSG00000116221, ENSG00000125901, ENSG00000262814, ENSG00000128626, ENSG00000182154, ENSG00000125445, ENSG00000179271, ENSG00000162910	740	82	7412	2.68728	0.0532154	0.00303993	0.00287204
GOTERM_BP_ALL	GO:0032984~macromolecular complex disassembly	45	3.7594	9.4275e-05	ENSG00000178950, ENSG00000175581, ENSG00000185608, ENSG00000132612, ENSG00000108826, ENSG00000163539, ENSG00000148187, ENSG00000108604, ENSG00000137547, ENSG00000189079, ENSG00000143314, ENSG00000116221, ENSG00000125901, ENSG00000125445, ENSG00000162910, ENSG00000087263, ENSG00000126214, ENSG00000048544, ENSG00000099956, ENSG00000259494, ENSG00000107404, ENSG00000090263, ENSG00000183617, ENSG0000…	1084	260	11456	1.82912	0.509291	0.0142355	0.0140885
GOTERM_BP_ALL	GO:0043624~cellular protein complex disassembly	35	2.92398	0.000175307	ENSG00000178950, ENSG00000175581, ENSG00000185608, ENSG00000132612, ENSG00000108826, ENSG00000163539, ENSG00000148187, ENSG00000137547, ENSG00000143314, ENSG00000116221, ENSG00000125901, ENSG00000125445, ENSG00000162910, ENSG00000048544, ENSG00000259494, ENSG00000090263, ENSG00000183617, ENSG00000122140, ENSG00000197345, ENSG00000135596, ENSG00000075340, ENSG00000134982, ENSG00000175756, ENSG0000…	1084	189	11456	1.95709	0.733894	0.0228201	0.0225844
GOTERM_CC_ALL	GO:0000313~organellar ribosome	19	1.5873	0.000320271	ENSG00000048544, ENSG00000175581, ENSG00000259494, ENSG00000185608, ENSG00000090263, ENSG00000183617, ENSG00000108826, ENSG00000122140, ENSG00000197345, ENSG00000137547, ENSG00000143314, ENSG00000204568, ENSG00000116221, ENSG00000125901, ENSG00000262814, ENSG00000128626, ENSG00000182154, ENSG00000125445, ENSG00000162910	1112	80	11939	2.54992	0.275711	0.00871658	0.00827512
GOTERM_CC_ALL	GO:0005761~mitochondrial ribosome	19	1.5873	0.000320271	ENSG00000048544, ENSG00000175581, ENSG00000259494, ENSG00000185608, ENSG00000090263, ENSG00000183617, ENSG00000108826, ENSG00000122140, ENSG00000197345, ENSG00000137547, ENSG00000143314, ENSG00000204568, ENSG00000116221, ENSG00000125901, ENSG00000262814, ENSG00000128626, ENSG00000182154, ENSG00000125445, ENSG00000162910	1112	80	11939	2.54992	0.275711	0.00871658	0.00827512
GOTERM_BP_ALL	GO:0043241~protein complex disassembly	38	3.1746	0.000692814	ENSG00000178950, ENSG00000175581, ENSG00000185608, ENSG00000132612, ENSG00000108826, ENSG00000163539, ENSG00000148187, ENSG00000137547, ENSG00000143314, ENSG00000116221, ENSG00000125901, ENSG00000125445, ENSG00000162910, ENSG00000087263, ENSG00000048544, ENSG00000259494, ENSG00000107404, ENSG00000090263, ENSG00000183617, ENSG00000122140, ENSG00000181274, ENSG00000197345, ENSG00000135596, ENSG0000…	1084	227	11456	1.76914	0.994664	0.066212	0.0655279
GOTERM_BP_ALL	GO:0006414~translational elongation	25	2.08855	0.00128735	ENSG00000175581, ENSG00000185608, ENSG00000101391, ENSG00000178952, ENSG00000108826, ENSG00000137547, ENSG00000143314, ENSG00000116221, ENSG00000125901, ENSG00000125445, ENSG00000162910, ENSG00000048544, ENSG00000259494, ENSG00000090263, ENSG00000183617, ENSG00000122140, ENSG00000197345, ENSG00000083845, ENSG00000175756, ENSG00000132300, ENSG00000204568, ENSG00000182154, ENSG00000262814, ENSG0000…	1084	132	11456	2.00157	0.99994	0.104511	0.103431
GOTERM_CC_ALL	GO:0005762~mitochondrial large ribosomal subunit	12	1.00251	0.00633226	ENSG00000116221, ENSG00000143314, ENSG00000175581, ENSG00000259494, ENSG00000185608, ENSG00000183617, ENSG00000108826, ENSG00000197345, ENSG00000262814, ENSG00000182154, ENSG00000137547, ENSG00000162910	1112	51	11939	2.52624	0.998333	0.104534	0.0992401
GOTERM_CC_ALL	GO:0000315~organellar large ribosomal subunit	12	1.00251	0.00633226	ENSG00000116221, ENSG00000143314, ENSG00000175581, ENSG00000259494, ENSG00000185608, ENSG00000183617, ENSG00000108826, ENSG00000197345, ENSG00000262814, ENSG00000182154, ENSG00000137547, ENSG00000162910	1112	51	11939	2.52624	0.998333	0.104534	0.0992401
REACTOME_PATHWAY	R-HSA-72766~Translation	42	3.50877	0.00870776	ENSG00000175581, ENSG00000185608, ENSG00000070785, ENSG00000178952, ENSG00000108826, ENSG00000148187, ENSG00000140319, ENSG00000137547, ENSG00000204394, ENSG00000143314, ENSG00000116221, ENSG00000116120, ENSG00000125901, ENSG00000125445, ENSG00000162910, ENSG00000110619, ENSG00000178982, ENSG00000136628, ENSG00000179115, ENSG00000048544, ENSG00000259494, ENSG00000090263, ENSG00000183617, ENSG0000…	740	283	7412	1.48651	0.999998	0.132445	0.12513
GOTERM_CC_ALL	GO:0005763~mitochondrial small ribosomal subunit	7	0.584795	0.0291444	ENSG00000048544, ENSG00000204568, ENSG00000090263, ENSG00000125901, ENSG00000122140, ENSG00000128626, ENSG00000125445	1112	26	11939	2.8906	1	0.340485	0.323241
GOTERM_CC_ALL	GO:0000314~organellar small ribosomal subunit	7	0.584795	0.0291444	ENSG00000048544, ENSG00000204568, ENSG00000090263, ENSG00000125901, ENSG00000122140, ENSG00000128626, ENSG00000125445	1112	26	11939	2.8906	1	0.340485	0.323241
GOTERM_CC_ALL	GO:0005840~ribosome	30	2.50627	0.0296125	ENSG00000175581, ENSG00000185608, ENSG00000108826, ENSG00000137547, ENSG00000198208, ENSG00000143314, ENSG00000116221, ENSG00000125901, ENSG00000125445, ENSG00000162910, ENSG00000048544, ENSG00000259494, ENSG00000090263, ENSG00000183617, ENSG00000122140, ENSG00000197345, ENSG00000083845, ENSG00000115268, ENSG00000175756, ENSG00000132300, ENSG00000233927, ENSG00000204568, ENSG00000168066, ENSG0000…	1112	217	11939	1.48431	1	0.340485	0.323241
GOTERM_BP_ALL	GO:0022411~cellular component disassembly	55	4.59482	0.0298924	ENSG00000175581, ENSG00000132612, ENSG00000108826, ENSG00000137547, ENSG00000189079, ENSG00000116288, ENSG00000143314, ENSG00000125445, ENSG00000162910, ENSG00000126214, ENSG00000048544, ENSG00000259494, ENSG00000126581, ENSG00000107404, ENSG00000122140, ENSG00000181274, ENSG00000066117, ENSG00000075340, ENSG00000175756, ENSG00000132300, ENSG00000081692, ENSG00000164062, ENSG00000232119, ENSG0000…	1084	443	11456	1.31209	1	0.831931	0.823337
GOTERM_CC_ALL	GO:0044391~ribosomal subunit	22	1.83793	0.124773	ENSG00000048544, ENSG00000175581, ENSG00000259494, ENSG00000185608, ENSG00000090263, ENSG00000183617, ENSG00000108826, ENSG00000122140, ENSG00000197345, ENSG00000137547, ENSG00000083845, ENSG00000115268, ENSG00000233927, ENSG00000143314, ENSG00000204568, ENSG00000116221, ENSG00000125901, ENSG00000262814, ENSG00000128626, ENSG00000182154, ENSG00000125445, ENSG00000162910	1112	173	11939	1.36534	1	0.984812	0.934936
GOTERM_CC_ALL	GO:0015934~large ribosomal subunit	12	1.00251	0.423415	ENSG00000116221, ENSG00000143314, ENSG00000175581, ENSG00000259494, ENSG00000185608, ENSG00000183617, ENSG00000108826, ENSG00000197345, ENSG00000262814, ENSG00000182154, ENSG00000137547, ENSG00000162910	1112	108	11939	1.19295	1	1	0.950298
Annotation Cluster 8	Enrichment Score: 2.7340617923724984
Category	Term	Count	%	PValue	Genes	List Total	Pop Hits	Pop Total	Fold Enrichment	Bonferroni	Benjamini	FDR
GOTERM_BP_ALL	GO:0043933~macromolecular complex subunit organization	229	19.1312	6.00528e-07	ENSG00000183527, ENSG00000175581, ENSG00000132612, ENSG00000178057, ENSG00000120509, ENSG00000177646, ENSG00000189079, ENSG00000165782, ENSG00000116120, ENSG00000163002, ENSG00000079785, ENSG00000100347, ENSG00000145494, ENSG00000184983, ENSG00000101311, ENSG00000094804, ENSG00000178982, ENSG00000131653, ENSG00000179950, ENSG00000259494, ENSG00000126067, ENSG00000107404, ENSG00000122140, ENSG0000…	1084	1801	11456	1.34377	0.00452432	0.000344589	0.000341029
GOTERM_BP_ALL	GO:0034622~cellular macromolecular complex assembly	139	11.6124	6.39054e-06	ENSG00000183527, ENSG00000178057, ENSG00000176155, ENSG00000159259, ENSG00000177646, ENSG00000136930, ENSG00000165782, ENSG00000113494, ENSG00000079785, ENSG00000100347, ENSG00000145494, ENSG00000130706, ENSG00000184983, ENSG00000182841, ENSG00000094804, ENSG00000108344, ENSG00000178982, ENSG00000131653, ENSG00000179950, ENSG00000126067, ENSG00000163528, ENSG00000122140, ENSG00000173692, ENSG0000…	1084	1023	11456	1.43596	0.0471094	0.00160829	0.00159167
GOTERM_BP_ALL	GO:0065003~macromolecular complex assembly	186	15.5388	4.75732e-05	ENSG00000183527, ENSG00000107815, ENSG00000178057, ENSG00000176155, ENSG00000120509, ENSG00000067955, ENSG00000159259, ENSG00000130396, ENSG00000177646, ENSG00000136930, ENSG00000165782, ENSG00000113494, ENSG00000116120, ENSG00000079785, ENSG00000100347, ENSG00000145494, ENSG00000126457, ENSG00000130706, ENSG00000101311, ENSG00000184983, ENSG00000182841, ENSG00000125246, ENSG00000094804, ENSG0000…	1084	1501	11456	1.30959	0.301789	0.00864517	0.00855586
GOTERM_BP_ALL	GO:0044085~cellular component biogenesis	312	26.0652	5.82983e-05	ENSG00000183527, ENSG00000132612, ENSG00000163913, ENSG00000178057, ENSG00000120509, ENSG00000177646, ENSG00000165782, ENSG00000116120, ENSG00000168137, ENSG00000165300, ENSG00000079785, ENSG00000100347, ENSG00000163482, ENSG00000164338, ENSG00000145494, ENSG00000184983, ENSG00000101311, ENSG00000012048, ENSG00000094804, ENSG00000178982, ENSG00000131653, ENSG00000179950, ENSG00000126067, ENSG0000…	1084	2732	11456	1.20692	0.356107	0.00978115	0.0096801
GOTERM_BP_ALL	GO:0071822~protein complex subunit organization	147	12.2807	0.00404861	ENSG00000183527, ENSG00000175581, ENSG00000132612, ENSG00000107815, ENSG00000178057, ENSG00000176155, ENSG00000120509, ENSG00000067955, ENSG00000130396, ENSG00000177646, ENSG00000165782, ENSG00000113494, ENSG00000116120, ENSG00000163002, ENSG00000100347, ENSG00000145494, ENSG00000126457, ENSG00000130706, ENSG00000101311, ENSG00000184983, ENSG00000125246, ENSG00000259494, ENSG00000107404, ENSG0000…	1084	1259	11456	1.23394	1	0.215261	0.213037
GOTERM_BP_ALL	GO:0022607~cellular component assembly	264	22.0551	0.00680589	ENSG00000183527, ENSG00000132612, ENSG00000163913, ENSG00000178057, ENSG00000120509, ENSG00000177646, ENSG00000165782, ENSG00000116120, ENSG00000165300, ENSG00000079785, ENSG00000100347, ENSG00000163482, ENSG00000145494, ENSG00000184983, ENSG00000101311, ENSG00000012048, ENSG00000094804, ENSG00000178982, ENSG00000131653, ENSG00000179950, ENSG00000126067, ENSG00000107404, ENSG00000122140, ENSG0000…	1084	2440	11456	1.14345	1	0.324666	0.321311
GOTERM_BP_ALL	GO:0071840~cellular component organization or biogenesis	551	46.0317	0.00689444	ENSG00000183527, ENSG00000163913, ENSG00000068400, ENSG00000178057, ENSG00000189079, ENSG00000168137, ENSG00000079785, ENSG00000100347, ENSG00000145494, ENSG00000101311, ENSG00000184983, ENSG00000182687, ENSG00000094804, ENSG00000259494, ENSG00000122140, ENSG00000178188, ENSG00000092621, ENSG00000065268, ENSG00000138964, ENSG00000112312, ENSG00000170340, ENSG00000066117, ENSG00000170468, ENSG0000…	1084	5405	11456	1.07736	1	0.325331	0.32197
GOTERM_BP_ALL	GO:0006996~organelle organization	356	29.741	0.0102452	ENSG00000132612, ENSG00000163913, ENSG00000178057, ENSG00000177646, ENSG00000189079, ENSG00000163002, ENSG00000168137, ENSG00000079785, ENSG00000100347, ENSG00000163482, ENSG00000145494, ENSG00000184983, ENSG00000012048, ENSG00000094804, ENSG00000131653, ENSG00000107404, ENSG00000131779, ENSG00000122140, ENSG00000178188, ENSG00000138964, ENSG00000066117, ENSG00000155846, ENSG00000115268, ENSG0000…	1084	3397	11456	1.10754	1	0.425006	0.420615
GOTERM_BP_ALL	GO:0016043~cellular component organization	517	43.1913	0.0590333	ENSG00000183527, ENSG00000163913, ENSG00000068400, ENSG00000178057, ENSG00000189079, ENSG00000168137, ENSG00000079785, ENSG00000100347, ENSG00000145494, ENSG00000101311, ENSG00000184983, ENSG00000182687, ENSG00000094804, ENSG00000259494, ENSG00000122140, ENSG00000178188, ENSG00000092621, ENSG00000138964, ENSG00000112312, ENSG00000170340, ENSG00000066117, ENSG00000170468, ENSG00000168389, ENSG0000…	1084	5193	11456	1.05215	1	1	0.9898
GOTERM_BP_ALL	GO:0043623~cellular protein complex assembly	63	5.26316	0.0812998	ENSG00000213465, ENSG00000183527, ENSG00000196365, ENSG00000178057, ENSG00000176155, ENSG00000198786, ENSG00000177646, ENSG00000165782, ENSG00000113494, ENSG00000055130, ENSG00000100347, ENSG00000145494, ENSG00000130706, ENSG00000184983, ENSG00000163528, ENSG00000128283, ENSG00000075340, ENSG00000136463, ENSG00000139737, ENSG00000096384, ENSG00000169398, ENSG00000088325, ENSG00000145241, ENSG0000…	1084	551	11456	1.20835	1	1	0.9898
GOTERM_BP_ALL	GO:0006461~protein complex assembly	108	9.02256	0.124993	ENSG00000183527, ENSG00000107815, ENSG00000178057, ENSG00000176155, ENSG00000120509, ENSG00000067955, ENSG00000130396, ENSG00000177646, ENSG00000165782, ENSG00000113494, ENSG00000116120, ENSG00000100347, ENSG00000145494, ENSG00000126457, ENSG00000130706, ENSG00000101311, ENSG00000184983, ENSG00000125246, ENSG00000163528, ENSG00000100290, ENSG00000075340, ENSG00000096384, ENSG00000187840, ENSG0000…	1084	1019	11456	1.12009	1	1	0.9898
GOTERM_BP_ALL	GO:0070271~protein complex biogenesis	108	9.02256	0.124993	ENSG00000183527, ENSG00000107815, ENSG00000178057, ENSG00000176155, ENSG00000120509, ENSG00000067955, ENSG00000130396, ENSG00000177646, ENSG00000165782, ENSG00000113494, ENSG00000116120, ENSG00000100347, ENSG00000145494, ENSG00000126457, ENSG00000130706, ENSG00000101311, ENSG00000184983, ENSG00000125246, ENSG00000163528, ENSG00000100290, ENSG00000075340, ENSG00000096384, ENSG00000187840, ENSG0000…	1084	1019	11456	1.12009	1	1	0.9898
Annotation Cluster 9	Enrichment Score: 2.452701458408343
Category	Term	Count	%	PValue	Genes	List Total	Pop Hits	Pop Total	Fold Enrichment	Bonferroni	Benjamini	FDR
GOTERM_BP_ALL	GO:0006259~DNA metabolic process	134	11.1947	3.96717e-06	ENSG00000023572, ENSG00000107815, ENSG00000148362, ENSG00000254093, ENSG00000107937, ENSG00000159259, ENSG00000136930, ENSG00000189079, ENSG00000079785, ENSG00000169189, ENSG00000177084, ENSG00000099817, ENSG00000164611, ENSG00000012048, ENSG00000094804, ENSG00000108344, ENSG00000127423, ENSG00000126067, ENSG00000178188, ENSG00000173692, ENSG00000065268, ENSG00000112312, ENSG00000138685, ENSG0000…	1084	969	11456	1.46145	0.0295119	0.00119415	0.00118181
GOTERM_BP_ALL	GO:0006281~DNA repair	60	5.01253	0.0931062	ENSG00000183207, ENSG00000197299, ENSG00000146263, ENSG00000065057, ENSG00000148362, ENSG00000110107, ENSG00000153879, ENSG00000159259, ENSG00000133863, ENSG00000110066, ENSG00000189079, ENSG00000116288, ENSG00000187531, ENSG00000079785, ENSG00000169189, ENSG00000187778, ENSG00000177084, ENSG00000099817, ENSG00000164611, ENSG00000012048, ENSG00000127423, ENSG00000133119, ENSG00000112118, ENSG0000…	1084	527	11456	1.20322	1	1	0.9898
GOTERM_BP_ALL	GO:0006974~cellular response to DNA damage stimulus	87	7.26817	0.118696	ENSG00000183207, ENSG00000181026, ENSG00000197299, ENSG00000146263, ENSG00000065057, ENSG00000148362, ENSG00000110107, ENSG00000153879, ENSG00000075131, ENSG00000159259, ENSG00000133863, ENSG00000110066, ENSG00000189079, ENSG00000116288, ENSG00000187531, ENSG00000079785, ENSG00000169189, ENSG00000126457, ENSG00000187778, ENSG00000177084, ENSG00000099817, ENSG00000164611, ENSG00000012048, ENSG0000…	1084	806	11456	1.14074	1	1	0.9898
Annotation Cluster 10	Enrichment Score: 2.4407782662255157
Category	Term	Count	%	PValue	Genes	List Total	Pop Hits	Pop Total	Fold Enrichment	Bonferroni	Benjamini	FDR
GOTERM_BP_ALL	GO:0022900~electron transport chain	31	2.58981	5.79296e-05	ENSG00000104522, ENSG00000023572, ENSG00000198840, ENSG00000198786, ENSG00000151552, ENSG00000131143, ENSG00000158864, ENSG00000198804, ENSG00000135940, ENSG00000111275, ENSG00000116288, ENSG00000212907, ENSG00000166136, ENSG00000085662, ENSG00000139180, ENSG00000145494, ENSG00000184983, ENSG00000110717, ENSG00000178741, ENSG00000092621, ENSG00000042286, ENSG00000174886, ENSG00000159423, ENSG0000…	1084	150	11456	2.18411	0.354312	0.00978115	0.0096801
GOTERM_BP_ALL	GO:0006091~generation of precursor metabolites and energy	62	5.17962	0.000100938	ENSG00000213465, ENSG00000023572, ENSG00000198786, ENSG00000137700, ENSG00000095066, ENSG00000151376, ENSG00000111275, ENSG00000116288, ENSG00000146701, ENSG00000163002, ENSG00000085662, ENSG00000165140, ENSG00000145494, ENSG00000184983, ENSG00000072778, ENSG00000178741, ENSG00000125450, ENSG00000141959, ENSG00000092621, ENSG00000042286, ENSG00000123836, ENSG00000125779, ENSG00000008283, ENSG0000…	1084	399	11456	1.64219	0.533372	0.0149428	0.0147884
GOTERM_CC_ALL	GO:0098800~inner mitochondrial membrane protein complex	28	2.33918	0.000102966	ENSG00000109519, ENSG00000198840, ENSG00000198786, ENSG00000074582, ENSG00000131143, ENSG00000158864, ENSG00000198804, ENSG00000135940, ENSG00000212907, ENSG00000166136, ENSG00000250479, ENSG00000159199, ENSG00000134809, ENSG00000139180, ENSG00000145494, ENSG00000184983, ENSG00000105197, ENSG00000110717, ENSG00000178741, ENSG00000156411, ENSG00000174886, ENSG00000110074, ENSG00000112695, ENSG0000…	1112	135	11939	2.22683	0.0984975	0.00324022	0.00307612
GOTERM_BP_ALL	GO:0055114~oxidation-reduction process	63	5.26316	0.000115171	ENSG00000213465, ENSG00000023572, ENSG00000198786, ENSG00000137700, ENSG00000151376, ENSG00000111275, ENSG00000116288, ENSG00000146701, ENSG00000087008, ENSG00000085662, ENSG00000136010, ENSG00000145494, ENSG00000184983, ENSG00000072778, ENSG00000122971, ENSG00000181019, ENSG00000178741, ENSG00000100294, ENSG00000163528, ENSG00000141959, ENSG00000092621, ENSG00000042286, ENSG00000116353, ENSG0000…	1084	409	11456	1.62787	0.580925	0.0163297	0.016161
GOTERM_CC_ALL	GO:0098803~respiratory chain complex	20	1.67084	0.000123031	ENSG00000178741, ENSG00000198840, ENSG00000174886, ENSG00000198786, ENSG00000074582, ENSG00000110074, ENSG00000131143, ENSG00000158864, ENSG00000198804, ENSG00000112695, ENSG00000135940, ENSG00000010256, ENSG00000212907, ENSG00000166136, ENSG00000167792, ENSG00000139180, ENSG00000145494, ENSG00000147684, ENSG00000184983, ENSG00000110717	1112	81	11939	2.65099	0.116532	0.00375432	0.00356418
GOTERM_CC_ALL	GO:0005746~mitochondrial respiratory chain	20	1.67084	0.000205119	ENSG00000178741, ENSG00000198840, ENSG00000174886, ENSG00000198786, ENSG00000074582, ENSG00000110074, ENSG00000131143, ENSG00000158864, ENSG00000198804, ENSG00000112695, ENSG00000135940, ENSG00000010256, ENSG00000212907, ENSG00000166136, ENSG00000167792, ENSG00000139180, ENSG00000145494, ENSG00000147684, ENSG00000184983, ENSG00000110717	1112	84	11939	2.55631	0.186636	0.00590158	0.00560269
GOTERM_BP_ALL	GO:0032981~mitochondrial respiratory chain complex I assembly	17	1.42022	0.00039648	ENSG00000198840, ENSG00000178057, ENSG00000174886, ENSG00000198786, ENSG00000074582, ENSG00000110074, ENSG00000158864, ENSG00000177646, ENSG00000166136, ENSG00000156709, ENSG00000224877, ENSG00000167792, ENSG00000139180, ENSG00000145494, ENSG00000147684, ENSG00000184983, ENSG00000110717	1084	67	11456	2.6815	0.949934	0.0433829	0.0429347
GOTERM_BP_ALL	GO:0010257~NADH dehydrogenase complex assembly	17	1.42022	0.00039648	ENSG00000198840, ENSG00000178057, ENSG00000174886, ENSG00000198786, ENSG00000074582, ENSG00000110074, ENSG00000158864, ENSG00000177646, ENSG00000166136, ENSG00000156709, ENSG00000224877, ENSG00000167792, ENSG00000139180, ENSG00000145494, ENSG00000147684, ENSG00000184983, ENSG00000110717	1084	67	11456	2.6815	0.949934	0.0433829	0.0429347
GOTERM_BP_ALL	GO:0097031~mitochondrial respiratory chain complex I biogenesis	17	1.42022	0.00039648	ENSG00000198840, ENSG00000178057, ENSG00000174886, ENSG00000198786, ENSG00000074582, ENSG00000110074, ENSG00000158864, ENSG00000177646, ENSG00000166136, ENSG00000156709, ENSG00000224877, ENSG00000167792, ENSG00000139180, ENSG00000145494, ENSG00000147684, ENSG00000184983, ENSG00000110717	1084	67	11456	2.6815	0.949934	0.0433829	0.0429347
GOTERM_BP_ALL	GO:0033108~mitochondrial respiratory chain complex assembly	22	1.83793	0.000416513	ENSG00000163528, ENSG00000198840, ENSG00000178057, ENSG00000174886, ENSG00000198786, ENSG00000136463, ENSG00000074582, ENSG00000137288, ENSG00000110074, ENSG00000158864, ENSG00000177646, ENSG00000240230, ENSG00000166136, ENSG00000156709, ENSG00000100347, ENSG00000224877, ENSG00000167792, ENSG00000139180, ENSG00000145494, ENSG00000147684, ENSG00000184983, ENSG00000110717	1084	101	11456	2.302	0.956965	0.0442911	0.0438335
GOTERM_CC_ALL	GO:0044455~mitochondrial membrane part	39	3.25815	0.00051326	ENSG00000109519, ENSG00000198840, ENSG00000198786, ENSG00000074582, ENSG00000131143, ENSG00000158864, ENSG00000198804, ENSG00000135940, ENSG00000212907, ENSG00000166136, ENSG00000250479, ENSG00000159199, ENSG00000100347, ENSG00000134809, ENSG00000144120, ENSG00000139180, ENSG00000145494, ENSG00000184983, ENSG00000105197, ENSG00000110717, ENSG00000214253, ENSG00000140983, ENSG00000072778, ENSG0000…	1112	235	11939	1.7818	0.403684	0.0131119	0.0124478
GOTERM_CC_ALL	GO:0070469~respiratory chain	20	1.67084	0.000521354	ENSG00000178741, ENSG00000198840, ENSG00000174886, ENSG00000198786, ENSG00000074582, ENSG00000110074, ENSG00000131143, ENSG00000158864, ENSG00000198804, ENSG00000112695, ENSG00000135940, ENSG00000010256, ENSG00000212907, ENSG00000166136, ENSG00000167792, ENSG00000139180, ENSG00000145494, ENSG00000147684, ENSG00000184983, ENSG00000110717	1112	90	11939	2.38589	0.408528	0.0131119	0.0124478
GOTERM_CC_ALL	GO:0098798~mitochondrial protein complex	30	2.50627	0.000719273	ENSG00000109519, ENSG00000198840, ENSG00000198786, ENSG00000074582, ENSG00000131143, ENSG00000158864, ENSG00000198804, ENSG00000135940, ENSG00000212907, ENSG00000166136, ENSG00000250479, ENSG00000159199, ENSG00000100347, ENSG00000134809, ENSG00000139180, ENSG00000145494, ENSG00000184983, ENSG00000105197, ENSG00000110717, ENSG00000178741, ENSG00000156411, ENSG00000174886, ENSG00000110074, ENSG0000…	1112	167	11939	1.92871	0.515467	0.0168444	0.0159913
GOTERM_CC_ALL	GO:0005747~mitochondrial respiratory chain complex I	13	1.08605	0.000958796	ENSG00000198840, ENSG00000174886, ENSG00000198786, ENSG00000110074, ENSG00000158864, ENSG00000212907, ENSG00000166136, ENSG00000167792, ENSG00000139180, ENSG00000145494, ENSG00000147684, ENSG00000184983, ENSG00000110717	1112	47	11939	2.96967	0.619386	0.0209893	0.0199263
GOTERM_CC_ALL	GO:0045271~respiratory chain complex I	13	1.08605	0.000958796	ENSG00000198840, ENSG00000174886, ENSG00000198786, ENSG00000110074, ENSG00000158864, ENSG00000212907, ENSG00000166136, ENSG00000167792, ENSG00000139180, ENSG00000145494, ENSG00000147684, ENSG00000184983, ENSG00000110717	1112	47	11939	2.96967	0.619386	0.0209893	0.0199263
GOTERM_CC_ALL	GO:0030964~NADH dehydrogenase complex	13	1.08605	0.000958796	ENSG00000198840, ENSG00000174886, ENSG00000198786, ENSG00000110074, ENSG00000158864, ENSG00000212907, ENSG00000166136, ENSG00000167792, ENSG00000139180, ENSG00000145494, ENSG00000147684, ENSG00000184983, ENSG00000110717	1112	47	11939	2.96967	0.619386	0.0209893	0.0199263
GOTERM_BP_ALL	GO:0009199~ribonucleoside triphosphate metabolic process	46	3.84294	0.00144267	ENSG00000213465, ENSG00000198840, ENSG00000198786, ENSG00000137288, ENSG00000095066, ENSG00000131143, ENSG00000158864, ENSG00000198804, ENSG00000135940, ENSG00000116288, ENSG00000212907, ENSG00000166136, ENSG00000163002, ENSG00000124217, ENSG00000250479, ENSG00000165140, ENSG00000165283, ENSG00000159199, ENSG00000100644, ENSG00000084774, ENSG00000139180, ENSG00000145494, ENSG00000184983, ENSG0000…	1084	303	11456	1.60442	0.999982	0.108922	0.107796
GOTERM_BP_ALL	GO:0045333~cellular respiration	30	2.50627	0.00162289	ENSG00000213465, ENSG00000198840, ENSG00000198786, ENSG00000131143, ENSG00000158864, ENSG00000151376, ENSG00000198804, ENSG00000135940, ENSG00000116288, ENSG00000146701, ENSG00000212907, ENSG00000166136, ENSG00000100644, ENSG00000139180, ENSG00000145494, ENSG00000184983, ENSG00000110717, ENSG00000129993, ENSG00000178741, ENSG00000042286, ENSG00000174886, ENSG00000010256, ENSG00000125779, ENSG0000…	1084	173	11456	1.83265	0.999995	0.121315	0.120062
GOTERM_BP_ALL	GO:0006119~oxidative phosphorylation	22	1.83793	0.00190254	ENSG00000178741, ENSG00000198840, ENSG00000174886, ENSG00000198786, ENSG00000131143, ENSG00000158864, ENSG00000198804, ENSG00000112695, ENSG00000135940, ENSG00000116288, ENSG00000010256, ENSG00000212907, ENSG00000166136, ENSG00000009950, ENSG00000250479, ENSG00000167792, ENSG00000139180, ENSG00000145494, ENSG00000106153, ENSG00000147684, ENSG00000184983, ENSG00000110717	1084	113	11456	2.05754	0.999999	0.136801	0.135388
REACTOME_PATHWAY	R-HSA-611105~Respiratory electron transport	21	1.75439	0.00227226	ENSG00000178741, ENSG00000198840, ENSG00000178057, ENSG00000174886, ENSG00000198786, ENSG00000136463, ENSG00000131143, ENSG00000158864, ENSG00000198804, ENSG00000177646, ENSG00000135940, ENSG00000240230, ENSG00000010256, ENSG00000166136, ENSG00000167792, ENSG00000139180, ENSG00000145494, ENSG00000147684, ENSG00000126602, ENSG00000184983, ENSG00000110717	740	102	7412	2.06216	0.9685	0.0576017	0.0544206
GOTERM_BP_ALL	GO:0006120~mitochondrial electron transport, NADH to ubiquinone	13	1.08605	0.00235006	ENSG00000198840, ENSG00000174886, ENSG00000198786, ENSG00000158864, ENSG00000116288, ENSG00000212907, ENSG00000166136, ENSG00000167792, ENSG00000139180, ENSG00000145494, ENSG00000147684, ENSG00000184983, ENSG00000110717	1084	51	11456	2.69387	1	0.161299	0.159633
GOTERM_BP_ALL	GO:0042773~ATP synthesis coupled electron transport	19	1.5873	0.00277241	ENSG00000178741, ENSG00000198840, ENSG00000174886, ENSG00000198786, ENSG00000131143, ENSG00000158864, ENSG00000198804, ENSG00000135940, ENSG00000116288, ENSG00000010256, ENSG00000212907, ENSG00000166136, ENSG00000167792, ENSG00000139180, ENSG00000145494, ENSG00000106153, ENSG00000147684, ENSG00000184983, ENSG00000110717	1084	94	11456	2.13614	1	0.180446	0.178582
GOTERM_BP_ALL	GO:0042775~mitochondrial ATP synthesis coupled electron transport	19	1.5873	0.00277241	ENSG00000178741, ENSG00000198840, ENSG00000174886, ENSG00000198786, ENSG00000131143, ENSG00000158864, ENSG00000198804, ENSG00000135940, ENSG00000116288, ENSG00000010256, ENSG00000212907, ENSG00000166136, ENSG00000167792, ENSG00000139180, ENSG00000145494, ENSG00000106153, ENSG00000147684, ENSG00000184983, ENSG00000110717	1084	94	11456	2.13614	1	0.180446	0.178582
GOTERM_BP_ALL	GO:0009205~purine ribonucleoside triphosphate metabolic process	44	3.67586	0.00285513	ENSG00000213465, ENSG00000198840, ENSG00000198786, ENSG00000137288, ENSG00000095066, ENSG00000131143, ENSG00000158864, ENSG00000198804, ENSG00000135940, ENSG00000116288, ENSG00000212907, ENSG00000166136, ENSG00000163002, ENSG00000124217, ENSG00000250479, ENSG00000165140, ENSG00000165283, ENSG00000159199, ENSG00000100644, ENSG00000139180, ENSG00000145494, ENSG00000184983, ENSG00000110717, ENSG0000…	1084	296	11456	1.57096	1	0.184241	0.182338
GOTERM_BP_ALL	GO:0009141~nucleoside triphosphate metabolic process	46	3.84294	0.00357321	ENSG00000213465, ENSG00000198840, ENSG00000198786, ENSG00000137288, ENSG00000095066, ENSG00000131143, ENSG00000158864, ENSG00000198804, ENSG00000135940, ENSG00000116288, ENSG00000212907, ENSG00000166136, ENSG00000163002, ENSG00000124217, ENSG00000250479, ENSG00000165140, ENSG00000165283, ENSG00000159199, ENSG00000100644, ENSG00000084774, ENSG00000139180, ENSG00000145494, ENSG00000184983, ENSG0000…	1084	317	11456	1.53357	1	0.202699	0.200605
GOTERM_BP_ALL	GO:0009144~purine nucleoside triphosphate metabolic process	44	3.67586	0.00385846	ENSG00000213465, ENSG00000198840, ENSG00000198786, ENSG00000137288, ENSG00000095066, ENSG00000131143, ENSG00000158864, ENSG00000198804, ENSG00000135940, ENSG00000116288, ENSG00000212907, ENSG00000166136, ENSG00000163002, ENSG00000124217, ENSG00000250479, ENSG00000165140, ENSG00000165283, ENSG00000159199, ENSG00000100644, ENSG00000139180, ENSG00000145494, ENSG00000184983, ENSG00000110717, ENSG0000…	1084	301	11456	1.54486	1	0.211097	0.208916
REACTOME_PATHWAY	R-HSA-1428517~The citric acid (TCA) cycle and respiratory electron transport	29	2.42272	0.0047341	ENSG00000067992, ENSG00000198840, ENSG00000178057, ENSG00000198786, ENSG00000131143, ENSG00000158864, ENSG00000151376, ENSG00000198804, ENSG00000177646, ENSG00000135940, ENSG00000146701, ENSG00000166136, ENSG00000159199, ENSG00000139180, ENSG00000145494, ENSG00000180902, ENSG00000184983, ENSG00000110717, ENSG00000178741, ENSG00000174886, ENSG00000136463, ENSG00000240230, ENSG00000010256, ENSG0000…	740	169	7412	1.71876	0.999263	0.0900071	0.0850363
GOTERM_BP_ALL	GO:0015980~energy derivation by oxidation of organic compounds	36	3.00752	0.00629738	ENSG00000213465, ENSG00000198840, ENSG00000137700, ENSG00000198786, ENSG00000131143, ENSG00000158864, ENSG00000151376, ENSG00000198804, ENSG00000135940, ENSG00000116288, ENSG00000146701, ENSG00000212907, ENSG00000166136, ENSG00000100644, ENSG00000139180, ENSG00000145494, ENSG00000184983, ENSG00000110717, ENSG00000072778, ENSG00000129993, ENSG00000178741, ENSG00000156873, ENSG00000105723, ENSG0000…	1084	240	11456	1.58524	1	0.308735	0.305546
GOTERM_BP_ALL	GO:0009117~nucleotide metabolic process	70	5.84795	0.00660723	ENSG00000213465, ENSG00000133105, ENSG00000065057, ENSG00000198786, ENSG00000095066, ENSG00000116288, ENSG00000146701, ENSG00000163002, ENSG00000165140, ENSG00000136010, ENSG00000084774, ENSG00000160014, ENSG00000145494, ENSG00000184983, ENSG00000182687, ENSG00000181019, ENSG00000178741, ENSG00000125450, ENSG00000141959, ENSG00000171793, ENSG00000123836, ENSG00000125779, ENSG00000101146, ENSG0000…	1084	544	11456	1.35989	1	0.321836	0.318511
GOTERM_BP_ALL	GO:0046034~ATP metabolic process	39	3.25815	0.00816431	ENSG00000213465, ENSG00000198840, ENSG00000198786, ENSG00000137288, ENSG00000095066, ENSG00000131143, ENSG00000158864, ENSG00000198804, ENSG00000135940, ENSG00000116288, ENSG00000212907, ENSG00000166136, ENSG00000163002, ENSG00000250479, ENSG00000165140, ENSG00000165283, ENSG00000159199, ENSG00000100644, ENSG00000139180, ENSG00000145494, ENSG00000184983, ENSG00000110717, ENSG00000214253, ENSG0000…	1084	270	11456	1.52653	1	0.37292	0.369067
GOTERM_BP_ALL	GO:0022904~respiratory electron transport chain	20	1.67084	0.00847107	ENSG00000178741, ENSG00000198840, ENSG00000042286, ENSG00000174886, ENSG00000198786, ENSG00000131143, ENSG00000158864, ENSG00000198804, ENSG00000135940, ENSG00000116288, ENSG00000010256, ENSG00000212907, ENSG00000166136, ENSG00000167792, ENSG00000139180, ENSG00000145494, ENSG00000106153, ENSG00000147684, ENSG00000184983, ENSG00000110717	1084	112	11456	1.88719	1	0.379695	0.375772
GOTERM_BP_ALL	GO:0006753~nucleoside phosphate metabolic process	70	5.84795	0.00862939	ENSG00000213465, ENSG00000133105, ENSG00000065057, ENSG00000198786, ENSG00000095066, ENSG00000116288, ENSG00000146701, ENSG00000163002, ENSG00000165140, ENSG00000136010, ENSG00000084774, ENSG00000160014, ENSG00000145494, ENSG00000184983, ENSG00000182687, ENSG00000181019, ENSG00000178741, ENSG00000125450, ENSG00000141959, ENSG00000171793, ENSG00000123836, ENSG00000125779, ENSG00000101146, ENSG0000…	1084	550	11456	1.34505	1	0.381005	0.377069
REACTOME_PATHWAY	R-HSA-6799198~Complex I biogenesis	13	1.08605	0.00926226	ENSG00000198840, ENSG00000178057, ENSG00000174886, ENSG00000198786, ENSG00000158864, ENSG00000177646, ENSG00000166136, ENSG00000167792, ENSG00000139180, ENSG00000145494, ENSG00000147684, ENSG00000184983, ENSG00000110717	740	57	7412	2.2844	0.999999	0.138117	0.130489
REACTOME_PATHWAY	R-HSA-163200~Respiratory electron transport, ATP synthesis by chemiosmotic coupling, and heat production by uncoupling proteins.	22	1.83793	0.00957845	ENSG00000178741, ENSG00000198840, ENSG00000178057, ENSG00000174886, ENSG00000198786, ENSG00000136463, ENSG00000131143, ENSG00000158864, ENSG00000198804, ENSG00000177646, ENSG00000135940, ENSG00000240230, ENSG00000010256, ENSG00000166136, ENSG00000159199, ENSG00000167792, ENSG00000139180, ENSG00000145494, ENSG00000147684, ENSG00000126602, ENSG00000184983, ENSG00000110717	740	123	7412	1.79152	1	0.140085	0.132348
GOTERM_CC_ALL	GO:1990204~oxidoreductase complex	18	1.50376	0.0126464	ENSG00000198840, ENSG00000174886, ENSG00000198786, ENSG00000074582, ENSG00000110074, ENSG00000158864, ENSG00000198804, ENSG00000010256, ENSG00000212907, ENSG00000166136, ENSG00000167792, ENSG00000139180, ENSG00000145494, ENSG00000100365, ENSG00000147684, ENSG00000184983, ENSG00000110717, ENSG00000101365	1112	102	11939	1.89468	0.999997	0.195472	0.185573
GOTERM_BP_ALL	GO:0055086~nucleobase-containing small molecule metabolic process	72	6.01504	0.0156126	ENSG00000213465, ENSG00000133105, ENSG00000065057, ENSG00000198786, ENSG00000095066, ENSG00000116288, ENSG00000146701, ENSG00000163002, ENSG00000165140, ENSG00000136010, ENSG00000084774, ENSG00000160014, ENSG00000145494, ENSG00000184983, ENSG00000182687, ENSG00000181019, ENSG00000178741, ENSG00000125450, ENSG00000133315, ENSG00000141959, ENSG00000171793, ENSG00000123836, ENSG00000125779, ENSG0000…	1084	585	11456	1.30071	1	0.559057	0.553282
GOTERM_BP_ALL	GO:0009126~purine nucleoside monophosphate metabolic process	41	3.42523	0.0213641	ENSG00000213465, ENSG00000198840, ENSG00000198786, ENSG00000137288, ENSG00000095066, ENSG00000131143, ENSG00000158864, ENSG00000198804, ENSG00000135940, ENSG00000116288, ENSG00000212907, ENSG00000166136, ENSG00000163002, ENSG00000250479, ENSG00000165140, ENSG00000165283, ENSG00000159199, ENSG00000100644, ENSG00000139180, ENSG00000145494, ENSG00000184983, ENSG00000110717, ENSG00000214253, ENSG0000…	1084	306	11456	1.41601	1	0.680587	0.673556
GOTERM_BP_ALL	GO:0009167~purine ribonucleoside monophosphate metabolic process	41	3.42523	0.0213641	ENSG00000213465, ENSG00000198840, ENSG00000198786, ENSG00000137288, ENSG00000095066, ENSG00000131143, ENSG00000158864, ENSG00000198804, ENSG00000135940, ENSG00000116288, ENSG00000212907, ENSG00000166136, ENSG00000163002, ENSG00000250479, ENSG00000165140, ENSG00000165283, ENSG00000159199, ENSG00000100644, ENSG00000139180, ENSG00000145494, ENSG00000184983, ENSG00000110717, ENSG00000214253, ENSG0000…	1084	306	11456	1.41601	1	0.680587	0.673556
GOTERM_BP_ALL	GO:0009161~ribonucleoside monophosphate metabolic process	42	3.50877	0.0267726	ENSG00000213465, ENSG00000198840, ENSG00000198786, ENSG00000137288, ENSG00000095066, ENSG00000131143, ENSG00000158864, ENSG00000198804, ENSG00000135940, ENSG00000116288, ENSG00000212907, ENSG00000166136, ENSG00000163002, ENSG00000250479, ENSG00000165140, ENSG00000165283, ENSG00000159199, ENSG00000100644, ENSG00000084774, ENSG00000139180, ENSG00000145494, ENSG00000184983, ENSG00000110717, ENSG0000…	1084	320	11456	1.38708	1	0.792679	0.78449
GOTERM_BP_ALL	GO:0009123~nucleoside monophosphate metabolic process	43	3.59231	0.0304123	ENSG00000213465, ENSG00000198840, ENSG00000198786, ENSG00000137288, ENSG00000095066, ENSG00000131143, ENSG00000158864, ENSG00000198804, ENSG00000135940, ENSG00000116288, ENSG00000212907, ENSG00000166136, ENSG00000163002, ENSG00000250479, ENSG00000165140, ENSG00000165283, ENSG00000159199, ENSG00000100644, ENSG00000084774, ENSG00000139180, ENSG00000145494, ENSG00000184983, ENSG00000110717, ENSG0000…	1084	332	11456	1.36878	1	0.831931	0.823337
GOTERM_BP_ALL	GO:0009259~ribonucleotide metabolic process	53	4.42774	0.0342755	ENSG00000213465, ENSG00000133105, ENSG00000198786, ENSG00000095066, ENSG00000116288, ENSG00000163002, ENSG00000165140, ENSG00000084774, ENSG00000160014, ENSG00000145494, ENSG00000184983, ENSG00000182687, ENSG00000178741, ENSG00000125450, ENSG00000141959, ENSG00000171793, ENSG00000123836, ENSG00000125779, ENSG00000101146, ENSG00000106153, ENSG00000198840, ENSG00000137288, ENSG00000131143, ENSG0000…	1084	428	11456	1.30869	1	0.883209	0.874084
GOTERM_BP_ALL	GO:0009150~purine ribonucleotide metabolic process	51	4.26065	0.0381188	ENSG00000213465, ENSG00000133105, ENSG00000198786, ENSG00000095066, ENSG00000116288, ENSG00000163002, ENSG00000165140, ENSG00000160014, ENSG00000145494, ENSG00000184983, ENSG00000182687, ENSG00000178741, ENSG00000125450, ENSG00000141959, ENSG00000123836, ENSG00000125779, ENSG00000101146, ENSG00000106153, ENSG00000198840, ENSG00000137288, ENSG00000131143, ENSG00000158864, ENSG00000198804, ENSG0000…	1084	412	11456	1.30821	1	0.93745	0.927766
GOTERM_BP_ALL	GO:0006163~purine nucleotide metabolic process	52	4.34419	0.0449328	ENSG00000213465, ENSG00000133105, ENSG00000198786, ENSG00000095066, ENSG00000116288, ENSG00000163002, ENSG00000165140, ENSG00000160014, ENSG00000145494, ENSG00000184983, ENSG00000182687, ENSG00000178741, ENSG00000125450, ENSG00000141959, ENSG00000123836, ENSG00000125779, ENSG00000101146, ENSG00000106153, ENSG00000198840, ENSG00000137288, ENSG00000130770, ENSG00000131143, ENSG00000158864, ENSG0000…	1084	426	11456	1.29002	1	1	0.9898
GOTERM_BP_ALL	GO:0072521~purine-containing compound metabolic process	55	4.59482	0.0458183	ENSG00000213465, ENSG00000133105, ENSG00000198786, ENSG00000095066, ENSG00000116288, ENSG00000163002, ENSG00000165140, ENSG00000160014, ENSG00000145494, ENSG00000184983, ENSG00000182687, ENSG00000178741, ENSG00000125450, ENSG00000133315, ENSG00000141959, ENSG00000123836, ENSG00000125779, ENSG00000101146, ENSG00000106153, ENSG00000198840, ENSG00000137288, ENSG00000130770, ENSG00000131143, ENSG0000…	1084	455	11456	1.27748	1	1	0.9898
GOTERM_BP_ALL	GO:0019693~ribose phosphate metabolic process	54	4.51128	0.046645	ENSG00000213465, ENSG00000133105, ENSG00000198786, ENSG00000095066, ENSG00000116288, ENSG00000163002, ENSG00000165140, ENSG00000084774, ENSG00000160014, ENSG00000145494, ENSG00000184983, ENSG00000182687, ENSG00000178741, ENSG00000125450, ENSG00000141959, ENSG00000171793, ENSG00000123836, ENSG00000125779, ENSG00000101146, ENSG00000106153, ENSG00000153574, ENSG00000198840, ENSG00000137288, ENSG0000…	1084	446	11456	1.27957	1	1	0.9898
GOTERM_BP_ALL	GO:1901135~carbohydrate derivative metabolic process	97	8.10359	0.344308	ENSG00000213465, ENSG00000133105, ENSG00000065057, ENSG00000198786, ENSG00000167280, ENSG00000095066, ENSG00000136699, ENSG00000117411, ENSG00000197858, ENSG00000116288, ENSG00000163002, ENSG00000144647, ENSG00000085662, ENSG00000165140, ENSG00000084774, ENSG00000160014, ENSG00000145494, ENSG00000184983, ENSG00000182687, ENSG00000108784, ENSG00000178741, ENSG00000125450, ENSG00000133315, ENSG0000…	1084	976	11456	1.05033	1	1	0.9898
GOTERM_BP_ALL	GO:0019637~organophosphate metabolic process	91	7.60234	0.440012	ENSG00000213465, ENSG00000178773, ENSG00000133105, ENSG00000065057, ENSG00000198786, ENSG00000095066, ENSG00000172954, ENSG00000136699, ENSG00000197858, ENSG00000116288, ENSG00000165782, ENSG00000146701, ENSG00000163002, ENSG00000165140, ENSG00000136010, ENSG00000084774, ENSG00000160014, ENSG00000166912, ENSG00000145494, ENSG00000184983, ENSG00000214078, ENSG00000182687, ENSG00000181019, ENSG0000…	1084	935	11456	1.02857	1	1	0.9898
GOTERM_CC_ALL	GO:0098796~membrane protein complex	47	3.92648	0.862755	ENSG00000131148, ENSG00000072840, ENSG00000242802, ENSG00000100280, ENSG00000109519, ENSG00000254470, ENSG00000198840, ENSG00000120509, ENSG00000042753, ENSG00000152700, ENSG00000198786, ENSG00000074582, ENSG00000003402, ENSG00000130396, ENSG00000131143, ENSG00000158864, ENSG00000198804, ENSG00000135940, ENSG00000212907, ENSG00000166136, ENSG00000250479, ENSG00000159199, ENSG00000100347, ENSG0000…	1112	568	11939	0.888408	1	1	0.950298

## Sheet: cl.4-5_DGE_dn_DDNS_dn (DSR_not)
Annotation Cluster 1	Enrichment Score: 3.6155991890337944
Category	Term ("nucleus")	Count	%	PValue	Genes	List Total	Pop Hits	Pop Total	Fold Enrichment	Bonferroni	Benjamini	FDR
GOTERM_BP_ALL	GO:0090304~nucleic acid metabolic process	87	52.4096	1.04444e-06	ENSG00000181026, ENSG00000099622, ENSG00000173320, ENSG00000197299, ENSG00000198466, ENSG00000124193, ENSG00000128272, ENSG00000067955, ENSG00000025156, ENSG00000003402, ENSG00000140044, ENSG00000163002, ENSG00000029993, ENSG00000167088, ENSG00000130749, ENSG00000234127, ENSG00000221978, ENSG00000094804, ENSG00000104695, ENSG00000179115, ENSG00000182944, ENSG00000133997, ENSG00000178188, ENSG0000…	155	4218	11456	1.52445	0.00361556	0.00117534	0.00115704
GOTERM_BP_ALL	GO:0016070~RNA metabolic process	80	48.1928	1.53437e-06	ENSG00000099622, ENSG00000173320, ENSG00000197299, ENSG00000198466, ENSG00000124193, ENSG00000128272, ENSG00000067955, ENSG00000025156, ENSG00000003402, ENSG00000140044, ENSG00000163002, ENSG00000029993, ENSG00000167088, ENSG00000130749, ENSG00000234127, ENSG00000221978, ENSG00000094804, ENSG00000104695, ENSG00000179115, ENSG00000182944, ENSG00000133997, ENSG00000112312, ENSG00000165271, ENSG0000…	155	3767	11456	1.56962	0.00530705	0.00117534	0.00115704
GOTERM_CC_ALL	GO:0005634~nucleus	105	63.253	4.12073e-06	ENSG00000183527, ENSG00000173320, ENSG00000198466, ENSG00000067955, ENSG00000084207, ENSG00000163002, ENSG00000234127, ENSG00000221978, ENSG00000094804, ENSG00000182944, ENSG00000178188, ENSG00000112312, ENSG00000165271, ENSG00000113643, ENSG00000155846, ENSG00000170855, ENSG00000148516, ENSG00000125779, ENSG00000153815, ENSG00000165792, ENSG00000101146, ENSG00000166888, ENSG00000131467, ENSG0000…	153	6008	11939	1.36375	0.00198834	0.00199031	0.00196971
GOTERM_CC_ALL	GO:0005654~nucleoplasm	70	42.1687	1.75015e-05	ENSG00000183527, ENSG00000181026, ENSG00000039560, ENSG00000099622, ENSG00000197299, ENSG00000124193, ENSG00000128272, ENSG00000067955, ENSG00000025156, ENSG00000163002, ENSG00000184661, ENSG00000167088, ENSG00000130749, ENSG00000221978, ENSG00000094804, ENSG00000182944, ENSG00000133997, ENSG00000112312, ENSG00000165271, ENSG00000155846, ENSG00000113643, ENSG00000170855, ENSG00000233927, ENSG0000…	153	3500	11939	1.56065	0.00841765	0.0042266	0.00418285
GOTERM_CC_ALL	GO:0031981~nuclear lumen	73	43.9759	3.81783e-05	ENSG00000183527, ENSG00000181026, ENSG00000039560, ENSG00000099622, ENSG00000197299, ENSG00000124193, ENSG00000128272, ENSG00000067955, ENSG00000025156, ENSG00000163002, ENSG00000184661, ENSG00000167088, ENSG00000130749, ENSG00000221978, ENSG00000094804, ENSG00000182944, ENSG00000133997, ENSG00000112312, ENSG00000165271, ENSG00000155846, ENSG00000113643, ENSG00000170855, ENSG00000233927, ENSG0000…	153	3791	11939	1.50261	0.0182715	0.00461003	0.00456231
GOTERM_CC_ALL	GO:0044428~nuclear part	75	45.1807	0.000150849	ENSG00000183527, ENSG00000181026, ENSG00000039560, ENSG00000099622, ENSG00000197299, ENSG00000124193, ENSG00000128272, ENSG00000067955, ENSG00000025156, ENSG00000163002, ENSG00000184661, ENSG00000167088, ENSG00000130749, ENSG00000221978, ENSG00000094804, ENSG00000182944, ENSG00000133997, ENSG00000112312, ENSG00000165271, ENSG00000155846, ENSG00000113643, ENSG00000170855, ENSG00000233927, ENSG0000…	153	4086	11939	1.43232	0.0702741	0.0121433	0.0120176
GOTERM_CC_ALL	GO:0043233~organelle lumen	77	46.3855	0.00292268	ENSG00000183527, ENSG00000181026, ENSG00000039560, ENSG00000099622, ENSG00000197299, ENSG00000124193, ENSG00000128272, ENSG00000067955, ENSG00000025156, ENSG00000084207, ENSG00000111275, ENSG00000188064, ENSG00000163002, ENSG00000184661, ENSG00000167088, ENSG00000130749, ENSG00000221978, ENSG00000094804, ENSG00000182944, ENSG00000133997, ENSG00000112312, ENSG00000165271, ENSG00000155846, ENSG0000…	153	4624	11939	1.29942	0.756764	0.108589	0.107465
GOTERM_CC_ALL	GO:0070013~intracellular organelle lumen	77	46.3855	0.00292268	ENSG00000183527, ENSG00000181026, ENSG00000039560, ENSG00000099622, ENSG00000197299, ENSG00000124193, ENSG00000128272, ENSG00000067955, ENSG00000025156, ENSG00000084207, ENSG00000111275, ENSG00000188064, ENSG00000163002, ENSG00000184661, ENSG00000167088, ENSG00000130749, ENSG00000221978, ENSG00000094804, ENSG00000182944, ENSG00000133997, ENSG00000112312, ENSG00000165271, ENSG00000155846, ENSG0000…	153	4624	11939	1.29942	0.756764	0.108589	0.107465
GOTERM_CC_ALL	GO:0031974~membrane-enclosed lumen	77	46.3855	0.00292268	ENSG00000183527, ENSG00000181026, ENSG00000039560, ENSG00000099622, ENSG00000197299, ENSG00000124193, ENSG00000128272, ENSG00000067955, ENSG00000025156, ENSG00000084207, ENSG00000111275, ENSG00000188064, ENSG00000163002, ENSG00000184661, ENSG00000167088, ENSG00000130749, ENSG00000221978, ENSG00000094804, ENSG00000182944, ENSG00000133997, ENSG00000112312, ENSG00000165271, ENSG00000155846, ENSG0000…	153	4624	11939	1.29942	0.756764	0.108589	0.107465
GOTERM_CC_ALL	GO:0044422~organelle part	109	65.6627	0.0963131	ENSG00000183527, ENSG00000151012, ENSG00000067955, ENSG00000084207, ENSG00000163002, ENSG00000221978, ENSG00000094804, ENSG00000182944, ENSG00000112312, ENSG00000170340, ENSG00000165271, ENSG00000113643, ENSG00000155846, ENSG00000170855, ENSG00000148516, ENSG00000125779, ENSG00000153815, ENSG00000165792, ENSG00000101146, ENSG00000166888, ENSG00000131467, ENSG00000163539, ENSG00000103995, ENSG0000…	153	7852	11939	1.08324	1	1	0.991701
GOTERM_CC_ALL	GO:0044446~intracellular organelle part	107	64.4578	0.105721	ENSG00000183527, ENSG00000151012, ENSG00000067955, ENSG00000084207, ENSG00000163002, ENSG00000221978, ENSG00000094804, ENSG00000182944, ENSG00000112312, ENSG00000170340, ENSG00000165271, ENSG00000113643, ENSG00000155846, ENSG00000170855, ENSG00000148516, ENSG00000125779, ENSG00000153815, ENSG00000165792, ENSG00000101146, ENSG00000166888, ENSG00000131467, ENSG00000163539, ENSG00000103995, ENSG0000…	153	7714	11939	1.08238	1	1	0.991701
Annotation Cluster 2	Enrichment Score: 3.0765309763925597
Category	Term ("RNA metabolism")	Count	%	PValue	Genes	List Total	Pop Hits	Pop Total	Fold Enrichment	Bonferroni	Benjamini	FDR
GOTERM_BP_ALL	GO:0034641~cellular nitrogen compound metabolic process	102	61.4458	6.21282e-07	ENSG00000151012, ENSG00000173320, ENSG00000198466, ENSG00000067955, ENSG00000084207, ENSG00000163002, ENSG00000234127, ENSG00000221978, ENSG00000094804, ENSG00000182944, ENSG00000178188, ENSG00000112312, ENSG00000171793, ENSG00000165271, ENSG00000113643, ENSG00000155846, ENSG00000170855, ENSG00000148516, ENSG00000125779, ENSG00000165792, ENSG00000101146, ENSG00000166888, ENSG00000131467, ENSG0000…	155	5265	11456	1.43187	0.00215229	0.00117534	0.00115704
GOTERM_BP_ALL	GO:0090304~nucleic acid metabolic process	87	52.4096	1.04444e-06	ENSG00000181026, ENSG00000099622, ENSG00000173320, ENSG00000197299, ENSG00000198466, ENSG00000124193, ENSG00000128272, ENSG00000067955, ENSG00000025156, ENSG00000003402, ENSG00000140044, ENSG00000163002, ENSG00000029993, ENSG00000167088, ENSG00000130749, ENSG00000234127, ENSG00000221978, ENSG00000094804, ENSG00000104695, ENSG00000179115, ENSG00000182944, ENSG00000133997, ENSG00000178188, ENSG0000…	155	4218	11456	1.52445	0.00361556	0.00117534	0.00115704
GOTERM_BP_ALL	GO:0006725~cellular aromatic compound metabolic process	95	57.2289	1.41138e-06	ENSG00000181026, ENSG00000099622, ENSG00000173320, ENSG00000197299, ENSG00000198466, ENSG00000124193, ENSG00000128272, ENSG00000067955, ENSG00000025156, ENSG00000003402, ENSG00000111275, ENSG00000140044, ENSG00000163002, ENSG00000029993, ENSG00000167088, ENSG00000130749, ENSG00000234127, ENSG00000221978, ENSG00000094804, ENSG00000104695, ENSG00000179115, ENSG00000182944, ENSG00000133997, ENSG0000…	155	4819	11456	1.45703	0.00488271	0.00117534	0.00115704
GOTERM_BP_ALL	GO:0016070~RNA metabolic process	80	48.1928	1.53437e-06	ENSG00000099622, ENSG00000173320, ENSG00000197299, ENSG00000198466, ENSG00000124193, ENSG00000128272, ENSG00000067955, ENSG00000025156, ENSG00000003402, ENSG00000140044, ENSG00000163002, ENSG00000029993, ENSG00000167088, ENSG00000130749, ENSG00000234127, ENSG00000221978, ENSG00000094804, ENSG00000104695, ENSG00000179115, ENSG00000182944, ENSG00000133997, ENSG00000112312, ENSG00000165271, ENSG0000…	155	3767	11456	1.56962	0.00530705	0.00117534	0.00115704
GOTERM_BP_ALL	GO:0006139~nucleobase-containing compound metabolic process	93	56.0241	1.69504e-06	ENSG00000181026, ENSG00000099622, ENSG00000173320, ENSG00000197299, ENSG00000198466, ENSG00000124193, ENSG00000128272, ENSG00000067955, ENSG00000025156, ENSG00000003402, ENSG00000140044, ENSG00000163002, ENSG00000029993, ENSG00000167088, ENSG00000130749, ENSG00000234127, ENSG00000221978, ENSG00000094804, ENSG00000104695, ENSG00000179115, ENSG00000182944, ENSG00000133997, ENSG00000178188, ENSG0000…	155	4690	11456	1.46559	0.00586117	0.00117534	0.00115704
GOTERM_BP_ALL	GO:0006807~nitrogen compound metabolic process	104	62.6506	2.66646e-06	ENSG00000151012, ENSG00000173320, ENSG00000198466, ENSG00000067955, ENSG00000084207, ENSG00000163002, ENSG00000234127, ENSG00000221978, ENSG00000094804, ENSG00000182944, ENSG00000178188, ENSG00000112312, ENSG00000171793, ENSG00000170340, ENSG00000165271, ENSG00000113643, ENSG00000155846, ENSG00000170855, ENSG00000148516, ENSG00000125779, ENSG00000165792, ENSG00000101146, ENSG00000166888, ENSG0000…	155	5554	11456	1.38398	0.00920467	0.00153214	0.00150828
GOTERM_BP_ALL	GO:1901360~organic cyclic compound metabolic process	96	57.8313	3.09345e-06	ENSG00000181026, ENSG00000099622, ENSG00000173320, ENSG00000197299, ENSG00000198466, ENSG00000124193, ENSG00000128272, ENSG00000067955, ENSG00000025156, ENSG00000003402, ENSG00000111275, ENSG00000140044, ENSG00000163002, ENSG00000029993, ENSG00000167088, ENSG00000130749, ENSG00000234127, ENSG00000221978, ENSG00000094804, ENSG00000104695, ENSG00000179115, ENSG00000182944, ENSG00000133997, ENSG0000…	155	4966	11456	1.42878	0.0106707	0.00153214	0.00150828
GOTERM_CC_ALL	GO:0005634~nucleus	105	63.253	4.12073e-06	ENSG00000183527, ENSG00000173320, ENSG00000198466, ENSG00000067955, ENSG00000084207, ENSG00000163002, ENSG00000234127, ENSG00000221978, ENSG00000094804, ENSG00000182944, ENSG00000178188, ENSG00000112312, ENSG00000165271, ENSG00000113643, ENSG00000155846, ENSG00000170855, ENSG00000148516, ENSG00000125779, ENSG00000153815, ENSG00000165792, ENSG00000101146, ENSG00000166888, ENSG00000131467, ENSG0000…	153	6008	11939	1.36375	0.00198834	0.00199031	0.00196971
GOTERM_BP_ALL	GO:0046483~heterocycle metabolic process	93	56.0241	5.2157e-06	ENSG00000181026, ENSG00000099622, ENSG00000173320, ENSG00000197299, ENSG00000198466, ENSG00000124193, ENSG00000128272, ENSG00000067955, ENSG00000025156, ENSG00000003402, ENSG00000140044, ENSG00000163002, ENSG00000029993, ENSG00000167088, ENSG00000130749, ENSG00000234127, ENSG00000221978, ENSG00000094804, ENSG00000104695, ENSG00000179115, ENSG00000182944, ENSG00000133997, ENSG00000178188, ENSG0000…	155	4796	11456	1.43319	0.0179255	0.00226035	0.00222515
GOTERM_BP_ALL	GO:0010467~gene expression	86	51.8072	9.55146e-06	ENSG00000099622, ENSG00000173320, ENSG00000197299, ENSG00000198466, ENSG00000124193, ENSG00000128272, ENSG00000067955, ENSG00000025156, ENSG00000003402, ENSG00000140044, ENSG00000163002, ENSG00000029993, ENSG00000167088, ENSG00000130749, ENSG00000234127, ENSG00000221978, ENSG00000149658, ENSG00000094804, ENSG00000104695, ENSG00000179115, ENSG00000182944, ENSG00000133997, ENSG00000112312, ENSG0000…	155	4351	11456	1.46087	0.032582	0.003152	0.00310291
GOTERM_BP_ALL	GO:0010556~regulation of macromolecule biosynthetic process	69	41.5663	1.04838e-05	ENSG00000099622, ENSG00000173320, ENSG00000197299, ENSG00000198466, ENSG00000128272, ENSG00000067955, ENSG00000025156, ENSG00000084207, ENSG00000003402, ENSG00000118873, ENSG00000140044, ENSG00000163002, ENSG00000029993, ENSG00000130749, ENSG00000234127, ENSG00000221978, ENSG00000149658, ENSG00000094804, ENSG00000104695, ENSG00000182944, ENSG00000133997, ENSG00000178188, ENSG00000112312, ENSG0000…	155	3198	11456	1.59467	0.0357051	0.003152	0.00310291
GOTERM_BP_ALL	GO:2000112~regulation of cellular macromolecule biosynthetic process	68	40.9639	1.55166e-05	ENSG00000099622, ENSG00000173320, ENSG00000197299, ENSG00000198466, ENSG00000128272, ENSG00000067955, ENSG00000025156, ENSG00000003402, ENSG00000118873, ENSG00000140044, ENSG00000163002, ENSG00000029993, ENSG00000130749, ENSG00000234127, ENSG00000221978, ENSG00000149658, ENSG00000094804, ENSG00000104695, ENSG00000182944, ENSG00000133997, ENSG00000178188, ENSG00000112312, ENSG00000155846, ENSG0000…	155	3167	11456	1.58695	0.0523896	0.00395935	0.00389768
GOTERM_BP_ALL	GO:0051171~regulation of nitrogen compound metabolic process	73	43.9759	1.59882e-05	ENSG00000151012, ENSG00000099622, ENSG00000173320, ENSG00000197299, ENSG00000198466, ENSG00000124193, ENSG00000128272, ENSG00000067955, ENSG00000025156, ENSG00000003402, ENSG00000111275, ENSG00000140044, ENSG00000163002, ENSG00000029993, ENSG00000130749, ENSG00000234127, ENSG00000221978, ENSG00000149658, ENSG00000094804, ENSG00000104695, ENSG00000182944, ENSG00000133997, ENSG00000178188, ENSG0000…	155	3502	11456	1.54066	0.0539382	0.00395935	0.00389768
GOTERM_BP_ALL	GO:0009889~regulation of biosynthetic process	71	42.7711	1.72295e-05	ENSG00000151012, ENSG00000099622, ENSG00000173320, ENSG00000197299, ENSG00000198466, ENSG00000128272, ENSG00000067955, ENSG00000025156, ENSG00000084207, ENSG00000003402, ENSG00000118873, ENSG00000111275, ENSG00000140044, ENSG00000163002, ENSG00000029993, ENSG00000130749, ENSG00000234127, ENSG00000221978, ENSG00000149658, ENSG00000094804, ENSG00000104695, ENSG00000182944, ENSG00000133997, ENSG0000…	155	3375	11456	1.55484	0.0580024	0.00398232	0.00392029
GOTERM_BP_ALL	GO:0031326~regulation of cellular biosynthetic process	70	42.1687	2.27371e-05	ENSG00000151012, ENSG00000099622, ENSG00000173320, ENSG00000197299, ENSG00000198466, ENSG00000128272, ENSG00000067955, ENSG00000025156, ENSG00000003402, ENSG00000118873, ENSG00000111275, ENSG00000140044, ENSG00000163002, ENSG00000029993, ENSG00000130749, ENSG00000234127, ENSG00000221978, ENSG00000149658, ENSG00000094804, ENSG00000104695, ENSG00000182944, ENSG00000133997, ENSG00000178188, ENSG0000…	155	3334	11456	1.55179	0.0758244	0.00492685	0.00485011
GOTERM_BP_ALL	GO:0010468~regulation of gene expression	72	43.3735	5.10956e-05	ENSG00000099622, ENSG00000173320, ENSG00000197299, ENSG00000198466, ENSG00000124193, ENSG00000128272, ENSG00000067955, ENSG00000025156, ENSG00000003402, ENSG00000140044, ENSG00000163002, ENSG00000029993, ENSG00000130749, ENSG00000234127, ENSG00000221978, ENSG00000149658, ENSG00000094804, ENSG00000104695, ENSG00000182944, ENSG00000133997, ENSG00000112312, ENSG00000155846, ENSG00000170855, ENSG0000…	155	3546	11456	1.5007	0.162391	0.00843564	0.00830425
GOTERM_BP_ALL	GO:0044271~cellular nitrogen compound biosynthetic process	76	45.7831	6.02573e-05	ENSG00000099622, ENSG00000173320, ENSG00000197299, ENSG00000198466, ENSG00000128272, ENSG00000067955, ENSG00000025156, ENSG00000003402, ENSG00000140044, ENSG00000163002, ENSG00000029993, ENSG00000130749, ENSG00000234127, ENSG00000221978, ENSG00000149658, ENSG00000094804, ENSG00000104695, ENSG00000179115, ENSG00000182944, ENSG00000133997, ENSG00000171793, ENSG00000112312, ENSG00000155846, ENSG0000…	155	3836	11456	1.46432	0.188588	0.00908314	0.00894166
GOTERM_BP_ALL	GO:0009059~macromolecule biosynthetic process	78	46.988	7.39903e-05	ENSG00000099622, ENSG00000173320, ENSG00000197299, ENSG00000198466, ENSG00000128272, ENSG00000067955, ENSG00000025156, ENSG00000084207, ENSG00000003402, ENSG00000118873, ENSG00000140044, ENSG00000163002, ENSG00000029993, ENSG00000130749, ENSG00000234127, ENSG00000221978, ENSG00000149658, ENSG00000094804, ENSG00000104695, ENSG00000179115, ENSG00000182944, ENSG00000133997, ENSG00000178188, ENSG0000…	155	3996	11456	1.44268	0.226329	0.00950091	0.00935292
GOTERM_BP_ALL	GO:0034645~cellular macromolecule biosynthetic process	77	46.3855	8.73195e-05	ENSG00000099622, ENSG00000173320, ENSG00000197299, ENSG00000198466, ENSG00000128272, ENSG00000067955, ENSG00000025156, ENSG00000003402, ENSG00000118873, ENSG00000140044, ENSG00000163002, ENSG00000029993, ENSG00000130749, ENSG00000234127, ENSG00000221978, ENSG00000149658, ENSG00000094804, ENSG00000104695, ENSG00000179115, ENSG00000182944, ENSG00000133997, ENSG00000178188, ENSG00000112312, ENSG0000…	155	3944	11456	1.44296	0.261281	0.0100912	0.00993404
GOTERM_BP_ALL	GO:0019219~regulation of nucleobase-containing compound metabolic process	66	39.759	9.86706e-05	ENSG00000099622, ENSG00000173320, ENSG00000197299, ENSG00000198466, ENSG00000124193, ENSG00000128272, ENSG00000067955, ENSG00000025156, ENSG00000003402, ENSG00000140044, ENSG00000163002, ENSG00000029993, ENSG00000130749, ENSG00000234127, ENSG00000221978, ENSG00000094804, ENSG00000104695, ENSG00000182944, ENSG00000133997, ENSG00000178188, ENSG00000112312, ENSG00000155846, ENSG00000170855, ENSG0000…	155	3209	11456	1.52011	0.289798	0.0103664	0.0102049
GOTERM_BP_ALL	GO:0051252~regulation of RNA metabolic process	61	36.747	0.000110325	ENSG00000099622, ENSG00000173320, ENSG00000197299, ENSG00000198466, ENSG00000124193, ENSG00000128272, ENSG00000067955, ENSG00000025156, ENSG00000003402, ENSG00000140044, ENSG00000163002, ENSG00000029993, ENSG00000130749, ENSG00000234127, ENSG00000221978, ENSG00000094804, ENSG00000104695, ENSG00000182944, ENSG00000133997, ENSG00000112312, ENSG00000155846, ENSG00000170855, ENSG00000148516, ENSG0000…	155	2891	11456	1.55949	0.317934	0.0109285	0.0107583
GOTERM_CC_ALL	GO:0044428~nuclear part	75	45.1807	0.000150849	ENSG00000183527, ENSG00000181026, ENSG00000039560, ENSG00000099622, ENSG00000197299, ENSG00000124193, ENSG00000128272, ENSG00000067955, ENSG00000025156, ENSG00000163002, ENSG00000184661, ENSG00000167088, ENSG00000130749, ENSG00000221978, ENSG00000094804, ENSG00000182944, ENSG00000133997, ENSG00000112312, ENSG00000165271, ENSG00000155846, ENSG00000113643, ENSG00000170855, ENSG00000233927, ENSG0000…	153	4086	11939	1.43232	0.0702741	0.0121433	0.0120176
GOTERM_BP_ALL	GO:0034654~nucleobase-containing compound biosynthetic process	66	39.759	0.000217225	ENSG00000173320, ENSG00000197299, ENSG00000198466, ENSG00000128272, ENSG00000067955, ENSG00000025156, ENSG00000003402, ENSG00000140044, ENSG00000163002, ENSG00000029993, ENSG00000130749, ENSG00000234127, ENSG00000221978, ENSG00000094804, ENSG00000104695, ENSG00000182944, ENSG00000133997, ENSG00000171793, ENSG00000112312, ENSG00000155846, ENSG00000170855, ENSG00000233927, ENSG00000148516, ENSG0000…	155	3290	11456	1.48269	0.529245	0.018828	0.0185347
GOTERM_BP_ALL	GO:0080090~regulation of primary metabolic process	85	51.2048	0.000254338	ENSG00000151012, ENSG00000099622, ENSG00000173320, ENSG00000197299, ENSG00000198466, ENSG00000124193, ENSG00000128272, ENSG00000067955, ENSG00000025156, ENSG00000084207, ENSG00000003402, ENSG00000118873, ENSG00000111275, ENSG00000140044, ENSG00000188064, ENSG00000163002, ENSG00000029993, ENSG00000184661, ENSG00000130749, ENSG00000234127, ENSG00000221978, ENSG00000149658, ENSG00000094804, ENSG0000…	155	4631	11456	1.35658	0.58611	0.021507	0.0211721
GOTERM_BP_ALL	GO:0019438~aromatic compound biosynthetic process	66	39.759	0.000361315	ENSG00000173320, ENSG00000197299, ENSG00000198466, ENSG00000128272, ENSG00000067955, ENSG00000025156, ENSG00000003402, ENSG00000140044, ENSG00000163002, ENSG00000029993, ENSG00000130749, ENSG00000234127, ENSG00000221978, ENSG00000094804, ENSG00000104695, ENSG00000182944, ENSG00000133997, ENSG00000171793, ENSG00000112312, ENSG00000155846, ENSG00000170855, ENSG00000233927, ENSG00000148516, ENSG0000…	155	3345	11456	1.45831	0.71443	0.02847	0.0280265
GOTERM_BP_ALL	GO:0018130~heterocycle biosynthetic process	66	39.759	0.000361315	ENSG00000173320, ENSG00000197299, ENSG00000198466, ENSG00000128272, ENSG00000067955, ENSG00000025156, ENSG00000003402, ENSG00000140044, ENSG00000163002, ENSG00000029993, ENSG00000130749, ENSG00000234127, ENSG00000221978, ENSG00000094804, ENSG00000104695, ENSG00000182944, ENSG00000133997, ENSG00000171793, ENSG00000112312, ENSG00000155846, ENSG00000170855, ENSG00000233927, ENSG00000148516, ENSG0000…	155	3345	11456	1.45831	0.71443	0.02847	0.0280265
GOTERM_BP_ALL	GO:0006355~regulation of transcription, DNA-templated	56	33.7349	0.000433116	ENSG00000173320, ENSG00000197299, ENSG00000198466, ENSG00000128272, ENSG00000067955, ENSG00000025156, ENSG00000003402, ENSG00000140044, ENSG00000163002, ENSG00000029993, ENSG00000130749, ENSG00000234127, ENSG00000221978, ENSG00000094804, ENSG00000104695, ENSG00000182944, ENSG00000133997, ENSG00000112312, ENSG00000155846, ENSG00000170855, ENSG00000148516, ENSG00000028310, ENSG00000166888, ENSG0000…	155	2702	11456	1.53181	0.777399	0.0328443	0.0323327
GOTERM_BP_ALL	GO:1903506~regulation of nucleic acid-templated transcription	56	33.7349	0.000441598	ENSG00000173320, ENSG00000197299, ENSG00000198466, ENSG00000128272, ENSG00000067955, ENSG00000025156, ENSG00000003402, ENSG00000140044, ENSG00000163002, ENSG00000029993, ENSG00000130749, ENSG00000234127, ENSG00000221978, ENSG00000094804, ENSG00000104695, ENSG00000182944, ENSG00000133997, ENSG00000112312, ENSG00000155846, ENSG00000170855, ENSG00000148516, ENSG00000028310, ENSG00000166888, ENSG0000…	155	2704	11456	1.53067	0.783854	0.0328443	0.0323327
GOTERM_BP_ALL	GO:0032774~RNA biosynthetic process	60	36.1446	0.00044525	ENSG00000173320, ENSG00000197299, ENSG00000198466, ENSG00000128272, ENSG00000067955, ENSG00000025156, ENSG00000003402, ENSG00000140044, ENSG00000163002, ENSG00000029993, ENSG00000130749, ENSG00000234127, ENSG00000221978, ENSG00000094804, ENSG00000104695, ENSG00000182944, ENSG00000133997, ENSG00000112312, ENSG00000155846, ENSG00000170855, ENSG00000233927, ENSG00000148516, ENSG00000028310, ENSG0000…	155	2967	11456	1.49463	0.786575	0.0328443	0.0323327
GOTERM_BP_ALL	GO:1901362~organic cyclic compound biosynthetic process	67	40.3614	0.000494532	ENSG00000173320, ENSG00000197299, ENSG00000198466, ENSG00000128272, ENSG00000067955, ENSG00000025156, ENSG00000003402, ENSG00000140044, ENSG00000163002, ENSG00000029993, ENSG00000130749, ENSG00000234127, ENSG00000221978, ENSG00000094804, ENSG00000104695, ENSG00000182944, ENSG00000133997, ENSG00000171793, ENSG00000112312, ENSG00000155846, ENSG00000170855, ENSG00000233927, ENSG00000148516, ENSG0000…	155	3448	11456	1.43618	0.820119	0.0349906	0.0344456
GOTERM_BP_ALL	GO:2001141~regulation of RNA biosynthetic process	56	33.7349	0.000530028	ENSG00000173320, ENSG00000197299, ENSG00000198466, ENSG00000128272, ENSG00000067955, ENSG00000025156, ENSG00000003402, ENSG00000140044, ENSG00000163002, ENSG00000029993, ENSG00000130749, ENSG00000234127, ENSG00000221978, ENSG00000094804, ENSG00000104695, ENSG00000182944, ENSG00000133997, ENSG00000112312, ENSG00000155846, ENSG00000170855, ENSG00000148516, ENSG00000028310, ENSG00000166888, ENSG0000…	155	2723	11456	1.51999	0.840964	0.0360315	0.0354703
GOTERM_BP_ALL	GO:0044249~cellular biosynthetic process	85	51.2048	0.000650823	ENSG00000151012, ENSG00000099622, ENSG00000173320, ENSG00000197299, ENSG00000198466, ENSG00000128272, ENSG00000067955, ENSG00000025156, ENSG00000084207, ENSG00000003402, ENSG00000118873, ENSG00000111275, ENSG00000140044, ENSG00000163002, ENSG00000029993, ENSG00000130749, ENSG00000234127, ENSG00000221978, ENSG00000149658, ENSG00000094804, ENSG00000104695, ENSG00000179115, ENSG00000182944, ENSG0000…	155	4747	11456	1.32343	0.895418	0.0433924	0.0427165
GOTERM_BP_ALL	GO:0031323~regulation of cellular metabolic process	85	51.2048	0.000789738	ENSG00000151012, ENSG00000099622, ENSG00000173320, ENSG00000197299, ENSG00000198466, ENSG00000124193, ENSG00000128272, ENSG00000067955, ENSG00000025156, ENSG00000084207, ENSG00000003402, ENSG00000118873, ENSG00000111275, ENSG00000140044, ENSG00000188064, ENSG00000163002, ENSG00000029993, ENSG00000184661, ENSG00000130749, ENSG00000234127, ENSG00000221978, ENSG00000149658, ENSG00000094804, ENSG0000…	155	4772	11456	1.3165	0.935423	0.0516608	0.0508562
GOTERM_BP_ALL	GO:0060255~regulation of macromolecule metabolic process	84	50.6024	0.000924055	ENSG00000099622, ENSG00000173320, ENSG00000197299, ENSG00000198466, ENSG00000124193, ENSG00000128272, ENSG00000067955, ENSG00000025156, ENSG00000084207, ENSG00000003402, ENSG00000118873, ENSG00000140044, ENSG00000188064, ENSG00000163002, ENSG00000029993, ENSG00000184661, ENSG00000130749, ENSG00000234127, ENSG00000221978, ENSG00000149658, ENSG00000094804, ENSG00000104695, ENSG00000182944, ENSG0000…	155	4720	11456	1.31534	0.959486	0.0562997	0.0554228
GOTERM_BP_ALL	GO:0097659~nucleic acid-templated transcription	57	34.3373	0.000925609	ENSG00000173320, ENSG00000197299, ENSG00000198466, ENSG00000128272, ENSG00000067955, ENSG00000025156, ENSG00000003402, ENSG00000140044, ENSG00000163002, ENSG00000029993, ENSG00000130749, ENSG00000234127, ENSG00000221978, ENSG00000094804, ENSG00000104695, ENSG00000182944, ENSG00000133997, ENSG00000112312, ENSG00000155846, ENSG00000170855, ENSG00000148516, ENSG00000028310, ENSG00000166888, ENSG0000…	155	2849	11456	1.47871	0.959704	0.0562997	0.0554228
GOTERM_BP_ALL	GO:0009058~biosynthetic process	86	51.8072	0.000978162	ENSG00000151012, ENSG00000099622, ENSG00000173320, ENSG00000197299, ENSG00000198466, ENSG00000128272, ENSG00000067955, ENSG00000025156, ENSG00000084207, ENSG00000003402, ENSG00000118873, ENSG00000111275, ENSG00000140044, ENSG00000163002, ENSG00000029993, ENSG00000130749, ENSG00000234127, ENSG00000221978, ENSG00000149658, ENSG00000094804, ENSG00000104695, ENSG00000179115, ENSG00000182944, ENSG0000…	155	4873	11456	1.30438	0.966423	0.0584705	0.0575598
GOTERM_BP_ALL	GO:0010604~positive regulation of macromolecule metabolic process	52	31.3253	0.00202065	ENSG00000099622, ENSG00000173320, ENSG00000197299, ENSG00000128272, ENSG00000067955, ENSG00000025156, ENSG00000003402, ENSG00000118873, ENSG00000140044, ENSG00000188064, ENSG00000184661, ENSG00000149658, ENSG00000094804, ENSG00000133997, ENSG00000155846, ENSG00000170855, ENSG00000148516, ENSG00000088325, ENSG00000087074, ENSG00000166888, ENSG00000131467, ENSG00000092010, ENSG00000068028, ENSG0000…	155	2609	11456	1.47309	0.999101	0.1112	0.109468
GOTERM_BP_ALL	GO:0006351~transcription, DNA-templated	54	32.5301	0.00229885	ENSG00000173320, ENSG00000197299, ENSG00000198466, ENSG00000128272, ENSG00000067955, ENSG00000025156, ENSG00000003402, ENSG00000140044, ENSG00000029993, ENSG00000130749, ENSG00000234127, ENSG00000221978, ENSG00000094804, ENSG00000104695, ENSG00000133997, ENSG00000112312, ENSG00000155846, ENSG00000170855, ENSG00000148516, ENSG00000028310, ENSG00000166888, ENSG00000131467, ENSG00000092010, ENSG0000…	155	2756	11456	1.44816	0.999658	0.120759	0.118879
GOTERM_BP_ALL	GO:0019222~regulation of metabolic process	88	53.012	0.0025759	ENSG00000151012, ENSG00000099622, ENSG00000173320, ENSG00000197299, ENSG00000198466, ENSG00000124193, ENSG00000128272, ENSG00000067955, ENSG00000025156, ENSG00000084207, ENSG00000003402, ENSG00000118873, ENSG00000111275, ENSG00000140044, ENSG00000188064, ENSG00000163002, ENSG00000029993, ENSG00000184661, ENSG00000130749, ENSG00000234127, ENSG00000221978, ENSG00000149658, ENSG00000094804, ENSG0000…	155	5155	11456	1.2617	0.99987	0.131333	0.129287
GOTERM_BP_ALL	GO:1901576~organic substance biosynthetic process	83	50	0.00276503	ENSG00000099622, ENSG00000173320, ENSG00000197299, ENSG00000198466, ENSG00000128272, ENSG00000067955, ENSG00000025156, ENSG00000084207, ENSG00000003402, ENSG00000118873, ENSG00000140044, ENSG00000163002, ENSG00000029993, ENSG00000130749, ENSG00000234127, ENSG00000221978, ENSG00000149658, ENSG00000094804, ENSG00000104695, ENSG00000179115, ENSG00000182944, ENSG00000133997, ENSG00000178188, ENSG0000…	155	4799	11456	1.27829	0.999932	0.138933	0.136769
GOTERM_BP_ALL	GO:0044260~cellular macromolecule metabolic process	107	64.4578	0.00414386	ENSG00000173320, ENSG00000198466, ENSG00000067955, ENSG00000084207, ENSG00000163002, ENSG00000234127, ENSG00000221978, ENSG00000094804, ENSG00000182944, ENSG00000178188, ENSG00000112312, ENSG00000170340, ENSG00000165271, ENSG00000113643, ENSG00000155846, ENSG00000170855, ENSG00000148516, ENSG00000165792, ENSG00000101146, ENSG00000166888, ENSG00000131467, ENSG00000076248, ENSG00000114767, ENSG0000…	155	6670	11456	1.18566	0.999999	0.179584	0.176787
GOTERM_BP_ALL	GO:0031325~positive regulation of cellular metabolic process	51	30.7229	0.00514326	ENSG00000099622, ENSG00000173320, ENSG00000197299, ENSG00000128272, ENSG00000067955, ENSG00000025156, ENSG00000084207, ENSG00000003402, ENSG00000118873, ENSG00000140044, ENSG00000188064, ENSG00000184661, ENSG00000149658, ENSG00000094804, ENSG00000133997, ENSG00000155846, ENSG00000170855, ENSG00000148516, ENSG00000088325, ENSG00000087074, ENSG00000166888, ENSG00000131467, ENSG00000092010, ENSG0000…	155	2657	11456	1.41867	1	0.205391	0.202191
GOTERM_BP_ALL	GO:0010557~positive regulation of macromolecule biosynthetic process	33	19.8795	0.00515402	ENSG00000099622, ENSG00000173320, ENSG00000197299, ENSG00000128272, ENSG00000144580, ENSG00000067955, ENSG00000025156, ENSG00000133169, ENSG00000178999, ENSG00000118873, ENSG00000119547, ENSG00000120899, ENSG00000179361, ENSG00000149658, ENSG00000101057, ENSG00000133997, ENSG00000130305, ENSG00000135111, ENSG00000170684, ENSG00000155846, ENSG00000171456, ENSG00000176749, ENSG00000116016, ENSG0000…	155	1504	11456	1.62169	1	0.205391	0.202191
GOTERM_BP_ALL	GO:0009893~positive regulation of metabolic process	53	31.9277	0.00691183	ENSG00000099622, ENSG00000173320, ENSG00000197299, ENSG00000128272, ENSG00000067955, ENSG00000025156, ENSG00000084207, ENSG00000003402, ENSG00000118873, ENSG00000140044, ENSG00000188064, ENSG00000184661, ENSG00000149658, ENSG00000094804, ENSG00000133997, ENSG00000155846, ENSG00000170855, ENSG00000148516, ENSG00000088325, ENSG00000087074, ENSG00000166888, ENSG00000131467, ENSG00000092010, ENSG0000…	155	2830	11456	1.38417	1	0.25767	0.253657
GOTERM_BP_ALL	GO:0044238~primary metabolic process	121	72.8916	0.00850799	ENSG00000151012, ENSG00000173320, ENSG00000198466, ENSG00000067955, ENSG00000084207, ENSG00000163002, ENSG00000234127, ENSG00000221978, ENSG00000094804, ENSG00000182944, ENSG00000178188, ENSG00000112312, ENSG00000171793, ENSG00000170340, ENSG00000165271, ENSG00000113643, ENSG00000155846, ENSG00000170855, ENSG00000148516, ENSG00000125779, ENSG00000165792, ENSG00000103326, ENSG00000101146, ENSG0000…	155	7902	11456	1.13175	1	0.307263	0.302477
GOTERM_BP_ALL	GO:0043170~macromolecule metabolic process	110	66.2651	0.00974601	ENSG00000173320, ENSG00000198466, ENSG00000067955, ENSG00000084207, ENSG00000163002, ENSG00000234127, ENSG00000221978, ENSG00000094804, ENSG00000182944, ENSG00000178188, ENSG00000112312, ENSG00000170340, ENSG00000165271, ENSG00000113643, ENSG00000155846, ENSG00000170855, ENSG00000148516, ENSG00000165792, ENSG00000103326, ENSG00000101146, ENSG00000166888, ENSG00000131467, ENSG00000076248, ENSG0000…	155	7044	11456	1.15418	1	0.348344	0.342919
GOTERM_BP_ALL	GO:0009891~positive regulation of biosynthetic process	33	19.8795	0.0148003	ENSG00000099622, ENSG00000173320, ENSG00000197299, ENSG00000128272, ENSG00000144580, ENSG00000067955, ENSG00000025156, ENSG00000133169, ENSG00000178999, ENSG00000118873, ENSG00000119547, ENSG00000120899, ENSG00000179361, ENSG00000149658, ENSG00000101057, ENSG00000133997, ENSG00000130305, ENSG00000135111, ENSG00000170684, ENSG00000155846, ENSG00000171456, ENSG00000176749, ENSG00000116016, ENSG0000…	155	1619	11456	1.5065	1	0.462007	0.454811
GOTERM_BP_ALL	GO:0010628~positive regulation of gene expression	33	19.8795	0.0149249	ENSG00000099622, ENSG00000173320, ENSG00000197299, ENSG00000128272, ENSG00000144580, ENSG00000067955, ENSG00000025156, ENSG00000133169, ENSG00000119547, ENSG00000120899, ENSG00000162613, ENSG00000179361, ENSG00000149658, ENSG00000101057, ENSG00000133997, ENSG00000130305, ENSG00000135111, ENSG00000170684, ENSG00000155846, ENSG00000213516, ENSG00000171456, ENSG00000116016, ENSG00000123737, ENSG0000…	155	1620	11456	1.50557	1	0.462007	0.454811
GOTERM_BP_ALL	GO:0044237~cellular metabolic process	122	73.494	0.0183461	ENSG00000151012, ENSG00000173320, ENSG00000198466, ENSG00000067955, ENSG00000084207, ENSG00000163002, ENSG00000234127, ENSG00000221978, ENSG00000094804, ENSG00000182944, ENSG00000178188, ENSG00000112312, ENSG00000171793, ENSG00000170340, ENSG00000165271, ENSG00000113643, ENSG00000155846, ENSG00000170855, ENSG00000148516, ENSG00000125779, ENSG00000165792, ENSG00000101146, ENSG00000166888, ENSG0000…	155	8112	11456	1.11156	1	0.52613	0.517936
GOTERM_BP_ALL	GO:0006366~transcription from RNA polymerase II promoter	33	19.8795	0.019234	ENSG00000131467, ENSG00000092010, ENSG00000173320, ENSG00000217128, ENSG00000128272, ENSG00000067955, ENSG00000025156, ENSG00000133169, ENSG00000178999, ENSG00000240065, ENSG00000140044, ENSG00000119547, ENSG00000105173, ENSG00000179361, ENSG00000106462, ENSG00000101057, ENSG00000177873, ENSG00000133997, ENSG00000135111, ENSG00000170684, ENSG00000155846, ENSG00000171456, ENSG00000116016, ENSG0000…	155	1651	11456	1.4773	1	0.546593	0.538079
GOTERM_BP_ALL	GO:0031328~positive regulation of cellular biosynthetic process	32	19.2771	0.0206654	ENSG00000099622, ENSG00000173320, ENSG00000197299, ENSG00000128272, ENSG00000144580, ENSG00000067955, ENSG00000025156, ENSG00000133169, ENSG00000178999, ENSG00000118873, ENSG00000119547, ENSG00000120899, ENSG00000179361, ENSG00000149658, ENSG00000101057, ENSG00000133997, ENSG00000130305, ENSG00000135111, ENSG00000170684, ENSG00000155846, ENSG00000171456, ENSG00000116016, ENSG00000123737, ENSG0000…	155	1596	11456	1.4819	1	0.571971	0.563063
GOTERM_BP_ALL	GO:0006357~regulation of transcription from RNA polymerase II promoter	39	23.494	0.020787	ENSG00000131467, ENSG00000092010, ENSG00000173320, ENSG00000217128, ENSG00000198466, ENSG00000128272, ENSG00000067955, ENSG00000025156, ENSG00000133169, ENSG00000178999, ENSG00000240065, ENSG00000140044, ENSG00000119547, ENSG00000029993, ENSG00000105173, ENSG00000179361, ENSG00000221978, ENSG00000106462, ENSG00000101057, ENSG00000164754, ENSG00000181896, ENSG00000177873, ENSG00000133997, ENSG0000…	155	2051	11456	1.4054	1	0.571971	0.563063
GOTERM_BP_ALL	GO:0045944~positive regulation of transcription from RNA polymerase II promoter	21	12.6506	0.024464	ENSG00000133997, ENSG00000173320, ENSG00000128272, ENSG00000067955, ENSG00000170684, ENSG00000025156, ENSG00000135111, ENSG00000155846, ENSG00000171456, ENSG00000133169, ENSG00000116016, ENSG00000170855, ENSG00000123737, ENSG00000119547, ENSG00000148516, ENSG00000140853, ENSG00000179361, ENSG00000162783, ENSG00000101057, ENSG00000164920, ENSG00000166888	155	931	11456	1.66714	1	0.642551	0.632543
GOTERM_BP_ALL	GO:0051173~positive regulation of nitrogen compound metabolic process	33	19.8795	0.0284526	ENSG00000099622, ENSG00000173320, ENSG00000197299, ENSG00000128272, ENSG00000144580, ENSG00000067955, ENSG00000025156, ENSG00000133169, ENSG00000178999, ENSG00000119547, ENSG00000120899, ENSG00000179361, ENSG00000149658, ENSG00000101057, ENSG00000133997, ENSG00000130305, ENSG00000135111, ENSG00000170684, ENSG00000155846, ENSG00000213516, ENSG00000171456, ENSG00000116016, ENSG00000204569, ENSG0000…	155	1702	11456	1.43303	1	0.704608	0.693633
GOTERM_BP_ALL	GO:0048519~negative regulation of biological process	68	40.9639	0.0298075	ENSG00000151012, ENSG00000099622, ENSG00000197299, ENSG00000124193, ENSG00000128272, ENSG00000067955, ENSG00000084207, ENSG00000003402, ENSG00000140044, ENSG00000204516, ENSG00000163002, ENSG00000029993, ENSG00000130749, ENSG00000234127, ENSG00000149658, ENSG00000094804, ENSG00000104695, ENSG00000112312, ENSG00000155846, ENSG00000198417, ENSG00000170855, ENSG00000233927, ENSG00000148516, ENSG0000…	155	4111	11456	1.22254	1	0.712708	0.701607
GOTERM_BP_ALL	GO:0071704~organic substance metabolic process	121	72.8916	0.0348784	ENSG00000151012, ENSG00000173320, ENSG00000198466, ENSG00000067955, ENSG00000084207, ENSG00000163002, ENSG00000234127, ENSG00000221978, ENSG00000094804, ENSG00000182944, ENSG00000178188, ENSG00000112312, ENSG00000171793, ENSG00000170340, ENSG00000165271, ENSG00000113643, ENSG00000155846, ENSG00000170855, ENSG00000148516, ENSG00000125779, ENSG00000165792, ENSG00000103326, ENSG00000101146, ENSG0000…	155	8149	11456	1.09744	1	0.795548	0.783157
GOTERM_BP_ALL	GO:0048518~positive regulation of biological process	74	44.5783	0.0389896	ENSG00000116729, ENSG00000099622, ENSG00000173320, ENSG00000197299, ENSG00000124193, ENSG00000128272, ENSG00000152700, ENSG00000067955, ENSG00000025156, ENSG00000084207, ENSG00000003402, ENSG00000118873, ENSG00000140044, ENSG00000188064, ENSG00000204516, ENSG00000165300, ENSG00000184661, ENSG00000234127, ENSG00000149658, ENSG00000094804, ENSG00000133997, ENSG00000178188, ENSG00000137713, ENSG0000…	155	4597	11456	1.18976	1	0.828996	0.816084
GOTERM_BP_ALL	GO:0045935~positive regulation of nucleobase-containing compound metabolic process	30	18.0723	0.0409006	ENSG00000099622, ENSG00000173320, ENSG00000197299, ENSG00000128272, ENSG00000144580, ENSG00000067955, ENSG00000025156, ENSG00000133169, ENSG00000178999, ENSG00000119547, ENSG00000120899, ENSG00000179361, ENSG00000101057, ENSG00000133997, ENSG00000135111, ENSG00000170684, ENSG00000155846, ENSG00000213516, ENSG00000171456, ENSG00000116016, ENSG00000204569, ENSG00000123737, ENSG00000170855, ENSG0000…	155	1557	11456	1.42408	1	0.849116	0.835891
GOTERM_BP_ALL	GO:0048522~positive regulation of cellular process	68	40.9639	0.0454745	ENSG00000116729, ENSG00000099622, ENSG00000173320, ENSG00000197299, ENSG00000124193, ENSG00000128272, ENSG00000067955, ENSG00000025156, ENSG00000084207, ENSG00000003402, ENSG00000118873, ENSG00000140044, ENSG00000188064, ENSG00000165300, ENSG00000184661, ENSG00000149658, ENSG00000094804, ENSG00000133997, ENSG00000178188, ENSG00000137713, ENSG00000155846, ENSG00000139132, ENSG00000170855, ENSG0000…	155	4195	11456	1.19806	1	0.895797	0.881844
GOTERM_BP_ALL	GO:0008152~metabolic process	124	74.6988	0.0464253	ENSG00000151012, ENSG00000173320, ENSG00000198466, ENSG00000067955, ENSG00000084207, ENSG00000163002, ENSG00000234127, ENSG00000221978, ENSG00000094804, ENSG00000182944, ENSG00000178188, ENSG00000112312, ENSG00000171793, ENSG00000170340, ENSG00000165271, ENSG00000113643, ENSG00000155846, ENSG00000170855, ENSG00000148516, ENSG00000125779, ENSG00000165792, ENSG00000103326, ENSG00000101146, ENSG0000…	155	8446	11456	1.08511	1	0.90425	0.890166
GOTERM_BP_ALL	GO:0051254~positive regulation of RNA metabolic process	26	15.6627	0.0571054	ENSG00000099622, ENSG00000173320, ENSG00000197299, ENSG00000128272, ENSG00000144580, ENSG00000067955, ENSG00000025156, ENSG00000133169, ENSG00000119547, ENSG00000179361, ENSG00000101057, ENSG00000133997, ENSG00000135111, ENSG00000170684, ENSG00000155846, ENSG00000213516, ENSG00000171456, ENSG00000116016, ENSG00000123737, ENSG00000170855, ENSG00000148516, ENSG00000140853, ENSG00000162783, ENSG0000…	155	1344	11456	1.4298	1	0.988849	0.973447
GOTERM_BP_ALL	GO:0050794~regulation of cellular process	111	66.8675	0.0677566	ENSG00000151012, ENSG00000173320, ENSG00000198466, ENSG00000067955, ENSG00000084207, ENSG00000163002, ENSG00000165300, ENSG00000234127, ENSG00000221978, ENSG00000094804, ENSG00000182944, ENSG00000178188, ENSG00000112312, ENSG00000155846, ENSG00000170855, ENSG00000139132, ENSG00000148516, ENSG00000125779, ENSG00000101146, ENSG00000125657, ENSG00000166888, ENSG00000131467, ENSG00000163539, ENSG0000…	155	7500	11456	1.09386	1	1	0.984709
GOTERM_BP_ALL	GO:0048523~negative regulation of cellular process	60	36.1446	0.0687642	ENSG00000151012, ENSG00000099622, ENSG00000197299, ENSG00000124193, ENSG00000128272, ENSG00000067955, ENSG00000084207, ENSG00000003402, ENSG00000140044, ENSG00000204516, ENSG00000029993, ENSG00000130749, ENSG00000234127, ENSG00000149658, ENSG00000094804, ENSG00000104695, ENSG00000112312, ENSG00000155846, ENSG00000170855, ENSG00000148516, ENSG00000088325, ENSG00000087074, ENSG00000166888, ENSG0000…	155	3710	11456	1.1953	1	1	0.984709
GOTERM_BP_ALL	GO:0045893~positive regulation of transcription, DNA-templated	24	14.4578	0.0798726	ENSG00000133997, ENSG00000173320, ENSG00000197299, ENSG00000144580, ENSG00000128272, ENSG00000067955, ENSG00000170684, ENSG00000025156, ENSG00000135111, ENSG00000155846, ENSG00000171456, ENSG00000133169, ENSG00000116016, ENSG00000170855, ENSG00000123737, ENSG00000119547, ENSG00000148516, ENSG00000140853, ENSG00000179361, ENSG00000165732, ENSG00000162783, ENSG00000101057, ENSG00000164920, ENSG0000…	155	1262	11456	1.40557	1	1	0.984709
GOTERM_BP_ALL	GO:1903508~positive regulation of nucleic acid-templated transcription	24	14.4578	0.0798726	ENSG00000133997, ENSG00000173320, ENSG00000197299, ENSG00000144580, ENSG00000128272, ENSG00000067955, ENSG00000170684, ENSG00000025156, ENSG00000135111, ENSG00000155846, ENSG00000171456, ENSG00000133169, ENSG00000116016, ENSG00000170855, ENSG00000123737, ENSG00000119547, ENSG00000148516, ENSG00000140853, ENSG00000179361, ENSG00000165732, ENSG00000162783, ENSG00000101057, ENSG00000164920, ENSG0000…	155	1262	11456	1.40557	1	1	0.984709
GOTERM_BP_ALL	GO:1902680~positive regulation of RNA biosynthetic process	24	14.4578	0.0918235	ENSG00000133997, ENSG00000173320, ENSG00000197299, ENSG00000144580, ENSG00000128272, ENSG00000067955, ENSG00000170684, ENSG00000025156, ENSG00000135111, ENSG00000155846, ENSG00000171456, ENSG00000133169, ENSG00000116016, ENSG00000170855, ENSG00000123737, ENSG00000119547, ENSG00000148516, ENSG00000140853, ENSG00000179361, ENSG00000165732, ENSG00000162783, ENSG00000101057, ENSG00000164920, ENSG0000…	155	1283	11456	1.38257	1	1	0.984709
GOTERM_BP_ALL	GO:0050789~regulation of biological process	115	69.2771	0.111517	ENSG00000151012, ENSG00000173320, ENSG00000198466, ENSG00000067955, ENSG00000084207, ENSG00000163002, ENSG00000165300, ENSG00000234127, ENSG00000221978, ENSG00000094804, ENSG00000182944, ENSG00000178188, ENSG00000112312, ENSG00000155846, ENSG00000170855, ENSG00000139132, ENSG00000148516, ENSG00000125779, ENSG00000101146, ENSG00000125657, ENSG00000166888, ENSG00000131467, ENSG00000163539, ENSG0000…	155	7930	11456	1.07183	1	1	0.984709
GOTERM_BP_ALL	GO:0065007~biological regulation	118	71.0843	0.227726	ENSG00000151012, ENSG00000173320, ENSG00000198466, ENSG00000198863, ENSG00000067955, ENSG00000084207, ENSG00000163002, ENSG00000165300, ENSG00000234127, ENSG00000221978, ENSG00000094804, ENSG00000182944, ENSG00000178188, ENSG00000112312, ENSG00000155846, ENSG00000170855, ENSG00000139132, ENSG00000148516, ENSG00000125779, ENSG00000101146, ENSG00000125657, ENSG00000166888, ENSG00000131467, ENSG0000…	155	8360	11456	1.04322	1	1	0.984709
Annotation Cluster 3	Enrichment Score: 2.934139516540996
Category	Term ("cell cycle")	Count	%	PValue	Genes	List Total	Pop Hits	Pop Total	Fold Enrichment	Bonferroni	Benjamini	FDR
REACTOME_PATHWAY	R-HSA-69278~Cell Cycle, Mitotic	22	13.253	2.63868e-06	ENSG00000104695, ENSG00000131467, ENSG00000092010, ENSG00000163539, ENSG00000103995, ENSG00000137814, ENSG00000112312, ENSG00000137713, ENSG00000178999, ENSG00000240065, ENSG00000117399, ENSG00000205659, ENSG00000163002, ENSG00000134690, ENSG00000154839, ENSG00000088325, ENSG00000101146, ENSG00000105173, ENSG00000087586, ENSG00000101057, ENSG00000164754, ENSG00000094804	103	494	7412	3.20475	0.00170577	0.00170987	0.00163598
REACTOME_PATHWAY	R-HSA-1640170~Cell Cycle	24	14.4578	5.71972e-06	ENSG00000104695, ENSG00000131467, ENSG00000092010, ENSG00000163539, ENSG00000103995, ENSG00000137814, ENSG00000197299, ENSG00000112312, ENSG00000137713, ENSG00000178999, ENSG00000240065, ENSG00000117399, ENSG00000163781, ENSG00000205659, ENSG00000163002, ENSG00000134690, ENSG00000154839, ENSG00000088325, ENSG00000101146, ENSG00000105173, ENSG00000087586, ENSG00000101057, ENSG00000164754, ENSG0000…	103	607	7412	2.84525	0.00369383	0.00185319	0.00177311
GOTERM_BP_ALL	GO:0007346~regulation of mitotic cell cycle	23	13.8554	9.41778e-06	ENSG00000131467, ENSG00000092010, ENSG00000103995, ENSG00000137814, ENSG00000197299, ENSG00000178188, ENSG00000144580, ENSG00000198355, ENSG00000112312, ENSG00000178999, ENSG00000240065, ENSG00000204569, ENSG00000170855, ENSG00000117399, ENSG00000163781, ENSG00000184661, ENSG00000088325, ENSG00000101146, ENSG00000087586, ENSG00000091436, ENSG00000106462, ENSG00000164754, ENSG00000094804	155	579	11456	2.93596	0.0321334	0.003152	0.00310291
GOTERM_BP_ALL	GO:1903047~mitotic cell cycle process	28	16.8675	1.09097e-05	ENSG00000131467, ENSG00000092010, ENSG00000163539, ENSG00000103995, ENSG00000197299, ENSG00000144580, ENSG00000178999, ENSG00000240065, ENSG00000006611, ENSG00000117399, ENSG00000163781, ENSG00000163002, ENSG00000134690, ENSG00000154839, ENSG00000105173, ENSG00000087586, ENSG00000091436, ENSG00000106462, ENSG00000101057, ENSG00000094804, ENSG00000164754, ENSG00000137814, ENSG00000178188, ENSG0000…	155	817	11456	2.53301	0.0371283	0.003152	0.00310291
GOTERM_BP_ALL	GO:0045930~negative regulation of mitotic cell cycle	15	9.03614	3.42843e-05	ENSG00000131467, ENSG00000092010, ENSG00000197299, ENSG00000144580, ENSG00000178999, ENSG00000240065, ENSG00000204569, ENSG00000170855, ENSG00000117399, ENSG00000163781, ENSG00000087586, ENSG00000091436, ENSG00000106462, ENSG00000164754, ENSG00000094804	155	289	11456	3.83614	0.112103	0.00699199	0.00688308
GOTERM_BP_ALL	GO:0000278~mitotic cell cycle	29	17.4699	3.73513e-05	ENSG00000131467, ENSG00000092010, ENSG00000163539, ENSG00000103995, ENSG00000197299, ENSG00000144580, ENSG00000178999, ENSG00000240065, ENSG00000006611, ENSG00000117399, ENSG00000163781, ENSG00000163002, ENSG00000134690, ENSG00000184661, ENSG00000154839, ENSG00000105173, ENSG00000087586, ENSG00000091436, ENSG00000106462, ENSG00000101057, ENSG00000094804, ENSG00000164754, ENSG00000137814, ENSG0000…	155	926	11456	2.31467	0.121498	0.00719427	0.00708221
GOTERM_BP_ALL	GO:0044839~cell cycle G2/M phase transition	14	8.43373	4.06426e-05	ENSG00000131467, ENSG00000092010, ENSG00000103995, ENSG00000137814, ENSG00000197299, ENSG00000178999, ENSG00000240065, ENSG00000006611, ENSG00000122966, ENSG00000163781, ENSG00000088325, ENSG00000087586, ENSG00000164754, ENSG00000094804	155	256	11456	4.04194	0.131469	0.00741621	0.0073007
GOTERM_BP_ALL	GO:0010564~regulation of cell cycle process	24	14.4578	4.28031e-05	ENSG00000131467, ENSG00000092010, ENSG00000103995, ENSG00000137814, ENSG00000197299, ENSG00000178188, ENSG00000068028, ENSG00000144580, ENSG00000176749, ENSG00000178999, ENSG00000240065, ENSG00000122966, ENSG00000204569, ENSG00000170855, ENSG00000117399, ENSG00000163781, ENSG00000184661, ENSG00000088325, ENSG00000101146, ENSG00000087586, ENSG00000091436, ENSG00000106462, ENSG00000164754, ENSG0000…	155	686	11456	2.58576	0.137952	0.00741991	0.00730434
REACTOME_PATHWAY	R-HSA-69620~Cell Cycle Checkpoints	14	8.43373	5.39537e-05	ENSG00000104695, ENSG00000131467, ENSG00000092010, ENSG00000163539, ENSG00000197299, ENSG00000137713, ENSG00000178999, ENSG00000240065, ENSG00000117399, ENSG00000163781, ENSG00000134690, ENSG00000154839, ENSG00000105173, ENSG00000094804	103	261	7412	3.85999	0.0343067	0.011654	0.0111504
GOTERM_BP_ALL	GO:0051726~regulation of cell cycle	31	18.6747	5.74629e-05	ENSG00000131467, ENSG00000092010, ENSG00000103995, ENSG00000197299, ENSG00000068028, ENSG00000144580, ENSG00000178999, ENSG00000240065, ENSG00000117399, ENSG00000163781, ENSG00000184661, ENSG00000105173, ENSG00000087586, ENSG00000091436, ENSG00000106462, ENSG00000101057, ENSG00000094804, ENSG00000164754, ENSG00000137814, ENSG00000178188, ENSG00000198355, ENSG00000112312, ENSG00000135111, ENSG0000…	155	1053	11456	2.17588	0.180685	0.00905563	0.00891459
GOTERM_BP_ALL	GO:0044772~mitotic cell cycle phase transition	20	12.0482	6.67748e-05	ENSG00000131467, ENSG00000092010, ENSG00000163539, ENSG00000103995, ENSG00000137814, ENSG00000197299, ENSG00000144580, ENSG00000178999, ENSG00000240065, ENSG00000006611, ENSG00000122966, ENSG00000170855, ENSG00000117399, ENSG00000163781, ENSG00000088325, ENSG00000105173, ENSG00000087586, ENSG00000106462, ENSG00000164754, ENSG00000094804	155	519	11456	2.84816	0.206723	0.00950091	0.00935292
GOTERM_BP_ALL	GO:0010972~negative regulation of G2/M transition of mitotic cell cycle	9	5.42169	7.17982e-05	ENSG00000131467, ENSG00000092010, ENSG00000163781, ENSG00000197299, ENSG00000087586, ENSG00000178999, ENSG00000164754, ENSG00000094804, ENSG00000240065	155	103	11456	6.45813	0.220424	0.00950091	0.00935292
GOTERM_BP_ALL	GO:1901991~negative regulation of mitotic cell cycle phase transition	13	7.83133	7.38161e-05	ENSG00000131467, ENSG00000092010, ENSG00000197299, ENSG00000144580, ENSG00000178999, ENSG00000240065, ENSG00000170855, ENSG00000117399, ENSG00000163781, ENSG00000087586, ENSG00000106462, ENSG00000164754, ENSG00000094804	155	234	11456	4.10609	0.225861	0.00950091	0.00935292
GOTERM_BP_ALL	GO:0010389~regulation of G2/M transition of mitotic cell cycle	12	7.22892	7.95619e-05	ENSG00000131467, ENSG00000092010, ENSG00000163781, ENSG00000103995, ENSG00000137814, ENSG00000197299, ENSG00000088325, ENSG00000087586, ENSG00000178999, ENSG00000164754, ENSG00000094804, ENSG00000240065	155	200	11456	4.43458	0.241135	0.00984063	0.00968736
GOTERM_BP_ALL	GO:1902750~negative regulation of cell cycle G2/M phase transition	9	5.42169	8.23128e-05	ENSG00000131467, ENSG00000092010, ENSG00000163781, ENSG00000197299, ENSG00000087586, ENSG00000178999, ENSG00000164754, ENSG00000094804, ENSG00000240065	155	105	11456	6.33512	0.248341	0.00984063	0.00968736
GOTERM_BP_ALL	GO:0010948~negative regulation of cell cycle process	15	9.03614	9.6384e-05	ENSG00000131467, ENSG00000092010, ENSG00000197299, ENSG00000068028, ENSG00000144580, ENSG00000178999, ENSG00000240065, ENSG00000204569, ENSG00000170855, ENSG00000117399, ENSG00000163781, ENSG00000087586, ENSG00000106462, ENSG00000164754, ENSG00000094804	155	318	11456	3.48631	0.284144	0.0103664	0.0102049
GOTERM_BP_ALL	GO:1901988~negative regulation of cell cycle phase transition	13	7.83133	9.78247e-05	ENSG00000131467, ENSG00000092010, ENSG00000197299, ENSG00000144580, ENSG00000178999, ENSG00000240065, ENSG00000170855, ENSG00000117399, ENSG00000163781, ENSG00000087586, ENSG00000106462, ENSG00000164754, ENSG00000094804	155	241	11456	3.98683	0.287712	0.0103664	0.0102049
GOTERM_BP_ALL	GO:0000086~G2/M transition of mitotic cell cycle	13	7.83133	0.000101751	ENSG00000131467, ENSG00000092010, ENSG00000103995, ENSG00000137814, ENSG00000197299, ENSG00000178999, ENSG00000240065, ENSG00000006611, ENSG00000122966, ENSG00000163781, ENSG00000087586, ENSG00000164754, ENSG00000094804	155	242	11456	3.97035	0.297345	0.0103756	0.010214
GOTERM_BP_ALL	GO:1902749~regulation of cell cycle G2/M phase transition	12	7.22892	0.000122974	ENSG00000131467, ENSG00000092010, ENSG00000163781, ENSG00000103995, ENSG00000137814, ENSG00000197299, ENSG00000088325, ENSG00000087586, ENSG00000178999, ENSG00000164754, ENSG00000094804, ENSG00000240065	155	210	11456	4.22341	0.347209	0.011843	0.0116586
GOTERM_BP_ALL	GO:0022402~cell cycle process	33	19.8795	0.000157847	ENSG00000131467, ENSG00000092010, ENSG00000163539, ENSG00000103995, ENSG00000197299, ENSG00000068028, ENSG00000144580, ENSG00000178999, ENSG00000240065, ENSG00000006611, ENSG00000117399, ENSG00000163781, ENSG00000163002, ENSG00000134690, ENSG00000184661, ENSG00000154839, ENSG00000105173, ENSG00000087586, ENSG00000091436, ENSG00000106462, ENSG00000101057, ENSG00000094804, ENSG00000164754, ENSG0000…	155	1223	11456	1.99429	0.421581	0.0147907	0.0145603
GOTERM_BP_ALL	GO:0044770~cell cycle phase transition	20	12.0482	0.000172722	ENSG00000131467, ENSG00000092010, ENSG00000163539, ENSG00000103995, ENSG00000137814, ENSG00000197299, ENSG00000144580, ENSG00000178999, ENSG00000240065, ENSG00000006611, ENSG00000122966, ENSG00000170855, ENSG00000117399, ENSG00000163781, ENSG00000088325, ENSG00000105173, ENSG00000087586, ENSG00000106462, ENSG00000164754, ENSG00000094804	155	558	11456	2.64909	0.450667	0.0157586	0.0155131
GOTERM_BP_ALL	GO:0045786~negative regulation of cell cycle	19	11.4458	0.00021654	ENSG00000131467, ENSG00000092010, ENSG00000197299, ENSG00000068028, ENSG00000144580, ENSG00000112312, ENSG00000176749, ENSG00000178999, ENSG00000240065, ENSG00000204569, ENSG00000170855, ENSG00000117399, ENSG00000163781, ENSG00000087586, ENSG00000091436, ENSG00000087074, ENSG00000106462, ENSG00000164754, ENSG00000094804	155	521	11456	2.69536	0.528126	0.018828	0.0185347
GOTERM_BP_ALL	GO:0007093~mitotic cell cycle checkpoint	10	6.0241	0.000290308	ENSG00000204569, ENSG00000170855, ENSG00000117399, ENSG00000163781, ENSG00000197299, ENSG00000144580, ENSG00000087586, ENSG00000091436, ENSG00000178999, ENSG00000094804	155	159	11456	4.64841	0.634663	0.0239643	0.023591
GOTERM_BP_ALL	GO:1901990~regulation of mitotic cell cycle phase transition	16	9.63855	0.000465402	ENSG00000131467, ENSG00000092010, ENSG00000103995, ENSG00000137814, ENSG00000197299, ENSG00000144580, ENSG00000178999, ENSG00000240065, ENSG00000170855, ENSG00000117399, ENSG00000163781, ENSG00000088325, ENSG00000087586, ENSG00000106462, ENSG00000164754, ENSG00000094804	155	415	11456	2.84953	0.800988	0.0336156	0.033092
GOTERM_BP_ALL	GO:0045787~positive regulation of cell cycle	14	8.43373	0.000518877	ENSG00000178188, ENSG00000068028, ENSG00000144580, ENSG00000135111, ENSG00000176749, ENSG00000178999, ENSG00000122966, ENSG00000204569, ENSG00000170855, ENSG00000087586, ENSG00000091436, ENSG00000106462, ENSG00000164754, ENSG00000094804	155	331	11456	3.12609	0.83469	0.035979	0.0354186
GOTERM_BP_ALL	GO:0044774~mitotic DNA integrity checkpoint	8	4.81928	0.00085657	ENSG00000204569, ENSG00000170855, ENSG00000163781, ENSG00000197299, ENSG00000144580, ENSG00000087586, ENSG00000091436, ENSG00000094804	155	114	11456	5.18664	0.948792	0.0548927	0.0540378
GOTERM_BP_ALL	GO:1901987~regulation of cell cycle phase transition	16	9.63855	0.000870811	ENSG00000131467, ENSG00000092010, ENSG00000103995, ENSG00000137814, ENSG00000197299, ENSG00000144580, ENSG00000178999, ENSG00000240065, ENSG00000170855, ENSG00000117399, ENSG00000163781, ENSG00000088325, ENSG00000087586, ENSG00000106462, ENSG00000164754, ENSG00000094804	155	441	11456	2.68153	0.951262	0.0548927	0.0540378
GOTERM_BP_ALL	GO:0007049~cell cycle	36	21.6867	0.00106013	ENSG00000131467, ENSG00000092010, ENSG00000163539, ENSG00000103995, ENSG00000197299, ENSG00000068028, ENSG00000144580, ENSG00000178999, ENSG00000240065, ENSG00000006611, ENSG00000117399, ENSG00000163781, ENSG00000163002, ENSG00000134690, ENSG00000184661, ENSG00000154839, ENSG00000105173, ENSG00000087586, ENSG00000091436, ENSG00000106462, ENSG00000101057, ENSG00000094804, ENSG00000164754, ENSG0000…	155	1539	11456	1.72888	0.974738	0.0622959	0.0613256
GOTERM_BP_ALL	GO:0000075~cell cycle checkpoint	10	6.0241	0.00135763	ENSG00000204569, ENSG00000170855, ENSG00000117399, ENSG00000163781, ENSG00000197299, ENSG00000144580, ENSG00000087586, ENSG00000091436, ENSG00000178999, ENSG00000094804	155	197	11456	3.75176	0.991008	0.0771622	0.0759603
GOTERM_BP_ALL	GO:0090068~positive regulation of cell cycle process	11	6.62651	0.00207011	ENSG00000122966, ENSG00000170855, ENSG00000178188, ENSG00000144580, ENSG00000087586, ENSG00000091436, ENSG00000176749, ENSG00000106462, ENSG00000178999, ENSG00000164754, ENSG00000094804	155	251	11456	3.23907	0.999243	0.112142	0.110395
REACTOME_PATHWAY	R-HSA-174178~APC/C:Cdh1 mediated degradation of Cdc20 and other APC/C:Cdh1 targeted proteins in late mitosis/early G1	6	3.61446	0.00301708	ENSG00000131467, ENSG00000092010, ENSG00000117399, ENSG00000087586, ENSG00000178999, ENSG00000240065	103	72	7412	5.99676	0.858436	0.102898	0.0984521
GOTERM_BP_ALL	GO:0031570~DNA integrity checkpoint	8	4.81928	0.0032762	ENSG00000204569, ENSG00000170855, ENSG00000163781, ENSG00000197299, ENSG00000144580, ENSG00000087586, ENSG00000091436, ENSG00000094804	155	144	11456	4.10609	0.999989	0.153494	0.151104
GOTERM_BP_ALL	GO:0044773~mitotic DNA damage checkpoint	7	4.21687	0.00363826	ENSG00000204569, ENSG00000170855, ENSG00000163781, ENSG00000197299, ENSG00000144580, ENSG00000087586, ENSG00000091436	155	110	11456	4.70334	0.999997	0.163816	0.161265
GOTERM_BP_ALL	GO:0031145~anaphase-promoting complex-dependent catabolic process	6	3.61446	0.0048898	ENSG00000131467, ENSG00000092010, ENSG00000117399, ENSG00000087586, ENSG00000178999, ENSG00000240065	155	82	11456	5.40803	1	0.204252	0.201071
REACTOME_PATHWAY	R-HSA-6804756~Regulation of TP53 Activity through Phosphorylation	6	3.61446	0.00584882	ENSG00000163781, ENSG00000197299, ENSG00000088325, ENSG00000087586, ENSG00000176749, ENSG00000178999	103	84	7412	5.14008	0.977524	0.13948	0.133453
REACTOME_PATHWAY	R-HSA-3700989~Transcriptional Regulation by TP53	12	7.22892	0.00639073	ENSG00000170855, ENSG00000104695, ENSG00000163781, ENSG00000197299, ENSG00000144580, ENSG00000088325, ENSG00000105173, ENSG00000087586, ENSG00000137713, ENSG00000176749, ENSG00000131143, ENSG00000178999	103	337	7412	2.56242	0.984205	0.13948	0.133453
REACTOME_PATHWAY	R-HSA-174143~APC/C-mediated degradation of cell cycle proteins	6	3.61446	0.00645742	ENSG00000131467, ENSG00000092010, ENSG00000117399, ENSG00000087586, ENSG00000178999, ENSG00000240065	103	86	7412	5.02055	0.984876	0.13948	0.133453
REACTOME_PATHWAY	R-HSA-453276~Regulation of mitotic cell cycle	6	3.61446	0.00645742	ENSG00000131467, ENSG00000092010, ENSG00000117399, ENSG00000087586, ENSG00000178999, ENSG00000240065	103	86	7412	5.02055	0.984876	0.13948	0.133453
GOTERM_BP_ALL	GO:0000077~DNA damage checkpoint	7	4.21687	0.0100575	ENSG00000204569, ENSG00000170855, ENSG00000163781, ENSG00000197299, ENSG00000144580, ENSG00000087586, ENSG00000091436	155	136	11456	3.80417	1	0.355811	0.350269
GOTERM_BP_ALL	GO:2000045~regulation of G1/S transition of mitotic cell cycle	7	4.21687	0.0162408	ENSG00000131467, ENSG00000092010, ENSG00000170855, ENSG00000144580, ENSG00000087586, ENSG00000106462, ENSG00000094804	155	151	11456	3.42628	1	0.485405	0.477845
GOTERM_BP_ALL	GO:0006261~DNA-dependent DNA replication	8	4.81928	0.0183622	ENSG00000131467, ENSG00000092010, ENSG00000163781, ENSG00000197299, ENSG00000112312, ENSG00000105173, ENSG00000094804, ENSG00000240065	155	200	11456	2.95639	1	0.52613	0.517936
GOTERM_BP_ALL	GO:0006270~DNA replication initiation	4	2.40964	0.0198554	ENSG00000163781, ENSG00000112312, ENSG00000105173, ENSG00000094804	155	43	11456	6.87532	1	0.559665	0.550948
GOTERM_BP_ALL	GO:1902806~regulation of cell cycle G1/S phase transition	7	4.21687	0.025911	ENSG00000131467, ENSG00000092010, ENSG00000170855, ENSG00000144580, ENSG00000087586, ENSG00000106462, ENSG00000094804	155	168	11456	3.07957	1	0.655717	0.645504
GOTERM_BP_ALL	GO:0007050~cell cycle arrest	7	4.21687	0.0422353	ENSG00000170855, ENSG00000068028, ENSG00000144580, ENSG00000087586, ENSG00000091436, ENSG00000176749, ENSG00000087074	155	189	11456	2.7374	1	0.865966	0.852478
REACTOME_PATHWAY	R-HSA-69481~G2/M Checkpoints	6	3.61446	0.0434395	ENSG00000131467, ENSG00000092010, ENSG00000163781, ENSG00000197299, ENSG00000094804, ENSG00000240065	103	140	7412	3.08405	1	0.555329	0.531333
GOTERM_BP_ALL	GO:1901796~regulation of signal transduction by p53 class mediator	7	4.21687	0.0440741	ENSG00000170855, ENSG00000163781, ENSG00000197299, ENSG00000088325, ENSG00000087586, ENSG00000176749, ENSG00000178999	155	191	11456	2.70873	1	0.878188	0.86451
GOTERM_BP_ALL	GO:0045931~positive regulation of mitotic cell cycle	6	3.61446	0.0460504	ENSG00000204569, ENSG00000178188, ENSG00000087586, ENSG00000091436, ENSG00000178999, ENSG00000094804	155	145	11456	3.05833	1	0.902015	0.887966
REACTOME_PATHWAY	R-HSA-69306~DNA Replication	6	3.61446	0.0593996	ENSG00000131467, ENSG00000092010, ENSG00000112312, ENSG00000105173, ENSG00000094804, ENSG00000240065	103	153	7412	2.82201	1	0.636268	0.608775
GOTERM_BP_ALL	GO:0006259~DNA metabolic process	20	12.0482	0.060899	ENSG00000131467, ENSG00000092010, ENSG00000152193, ENSG00000076248, ENSG00000197299, ENSG00000178188, ENSG00000112312, ENSG00000178999, ENSG00000240065, ENSG00000204569, ENSG00000163781, ENSG00000138061, ENSG00000029993, ENSG00000120899, ENSG00000121274, ENSG00000105173, ENSG00000106462, ENSG00000164754, ENSG00000094804, ENSG00000166888	155	969	11456	1.52548	1	0.994184	0.978699
GOTERM_BP_ALL	GO:0006260~DNA replication	8	4.81928	0.0989243	ENSG00000131467, ENSG00000092010, ENSG00000163781, ENSG00000197299, ENSG00000112312, ENSG00000105173, ENSG00000094804, ENSG00000240065	155	292	11456	2.02492	1	1	0.984709
GOTERM_BP_ALL	GO:0044818~mitotic G2/M transition checkpoint	3	1.80723	0.126848	ENSG00000163781, ENSG00000197299, ENSG00000094804	155	46	11456	4.8202	1	1	0.984709
GOTERM_BP_ALL	GO:0000082~G1/S transition of mitotic cell cycle	6	3.61446	0.134337	ENSG00000170855, ENSG00000144580, ENSG00000105173, ENSG00000087586, ENSG00000106462, ENSG00000094804	155	201	11456	2.20626	1	1	0.984709
GOTERM_BP_ALL	GO:0010212~response to ionizing radiation	4	2.40964	0.265388	ENSG00000163781, ENSG00000181026, ENSG00000197299, ENSG00000091436	155	133	11456	2.22285	1	1	0.984709
GOTERM_BP_ALL	GO:0006974~cellular response to DNA damage stimulus	12	7.22892	0.524603	ENSG00000204569, ENSG00000170855, ENSG00000163781, ENSG00000181026, ENSG00000076248, ENSG00000197299, ENSG00000068028, ENSG00000144580, ENSG00000087586, ENSG00000091436, ENSG00000087074, ENSG00000164754	155	806	11456	1.10039	1	1	0.984709
Annotation Cluster 4	Enrichment Score: 2.2790513791240614
Category	Term	Count	%	PValue	Genes	List Total	Pop Hits	Pop Total	Fold Enrichment	Bonferroni	Benjamini	FDR
REACTOME_PATHWAY	R-HSA-69278~Cell Cycle, Mitotic	22	13.253	2.63868e-06	ENSG00000104695, ENSG00000131467, ENSG00000092010, ENSG00000163539, ENSG00000103995, ENSG00000137814, ENSG00000112312, ENSG00000137713, ENSG00000178999, ENSG00000240065, ENSG00000117399, ENSG00000205659, ENSG00000163002, ENSG00000134690, ENSG00000154839, ENSG00000088325, ENSG00000101146, ENSG00000105173, ENSG00000087586, ENSG00000101057, ENSG00000164754, ENSG00000094804	103	494	7412	3.20475	0.00170577	0.00170987	0.00163598
REACTOME_PATHWAY	R-HSA-1640170~Cell Cycle	24	14.4578	5.71972e-06	ENSG00000104695, ENSG00000131467, ENSG00000092010, ENSG00000163539, ENSG00000103995, ENSG00000137814, ENSG00000197299, ENSG00000112312, ENSG00000137713, ENSG00000178999, ENSG00000240065, ENSG00000117399, ENSG00000163781, ENSG00000205659, ENSG00000163002, ENSG00000134690, ENSG00000154839, ENSG00000088325, ENSG00000101146, ENSG00000105173, ENSG00000087586, ENSG00000101057, ENSG00000164754, ENSG0000…	103	607	7412	2.84525	0.00369383	0.00185319	0.00177311
REACTOME_PATHWAY	R-HSA-69620~Cell Cycle Checkpoints	14	8.43373	5.39537e-05	ENSG00000104695, ENSG00000131467, ENSG00000092010, ENSG00000163539, ENSG00000197299, ENSG00000137713, ENSG00000178999, ENSG00000240065, ENSG00000117399, ENSG00000163781, ENSG00000134690, ENSG00000154839, ENSG00000105173, ENSG00000094804	103	261	7412	3.85999	0.0343067	0.011654	0.0111504
REACTOME_PATHWAY	R-HSA-2467813~Separation of Sister Chromatids	11	6.62651	0.000142339	ENSG00000131467, ENSG00000092010, ENSG00000104695, ENSG00000117399, ENSG00000163539, ENSG00000134690, ENSG00000154839, ENSG00000137713, ENSG00000178999, ENSG00000164754, ENSG00000240065	103	176	7412	4.49757	0.0879861	0.0140794	0.013471
REACTOME_PATHWAY	R-HSA-68882~Mitotic Anaphase	12	7.22892	0.000187855	ENSG00000131467, ENSG00000092010, ENSG00000104695, ENSG00000117399, ENSG00000163002, ENSG00000163539, ENSG00000134690, ENSG00000154839, ENSG00000137713, ENSG00000178999, ENSG00000164754, ENSG00000240065	103	218	7412	3.96117	0.114456	0.0140794	0.013471
REACTOME_PATHWAY	R-HSA-2555396~Mitotic Metaphase and Anaphase	12	7.22892	0.000195547	ENSG00000131467, ENSG00000092010, ENSG00000104695, ENSG00000117399, ENSG00000163002, ENSG00000163539, ENSG00000134690, ENSG00000154839, ENSG00000137713, ENSG00000178999, ENSG00000164754, ENSG00000240065	103	219	7412	3.94308	0.118854	0.0140794	0.013471
GOTERM_CC_ALL	GO:0005819~spindle	15	9.03614	0.000200701	ENSG00000104695, ENSG00000163539, ENSG00000137814, ENSG00000068028, ENSG00000178999, ENSG00000117399, ENSG00000163781, ENSG00000134690, ENSG00000154839, ENSG00000088325, ENSG00000101146, ENSG00000087586, ENSG00000095906, ENSG00000164754, ENSG00000094804	153	360	11939	3.25136	0.0923971	0.0138484	0.013705
REACTOME_PATHWAY	R-HSA-68886~M Phase	15	9.03614	0.00040262	ENSG00000104695, ENSG00000131467, ENSG00000092010, ENSG00000163539, ENSG00000103995, ENSG00000137814, ENSG00000137713, ENSG00000178999, ENSG00000240065, ENSG00000117399, ENSG00000163002, ENSG00000134690, ENSG00000154839, ENSG00000101146, ENSG00000164754	103	362	7412	2.98182	0.22937	0.023718	0.0226931
REACTOME_PATHWAY	R-HSA-2500257~Resolution of Sister Chromatid Cohesion	8	4.81928	0.000890709	ENSG00000104695, ENSG00000117399, ENSG00000163539, ENSG00000134690, ENSG00000154839, ENSG00000137713, ENSG00000178999, ENSG00000164754	103	113	7412	5.0946	0.438164	0.0480983	0.04602
REACTOME_PATHWAY	R-HSA-68877~Mitotic Prometaphase	10	6.0241	0.00116088	ENSG00000104695, ENSG00000117399, ENSG00000163539, ENSG00000103995, ENSG00000134690, ENSG00000137814, ENSG00000154839, ENSG00000137713, ENSG00000178999, ENSG00000164754	103	190	7412	3.78743	0.528353	0.0578653	0.0553649
REACTOME_PATHWAY	R-HSA-141424~Amplification of signal from the kinetochores	7	4.21687	0.0016071	ENSG00000104695, ENSG00000117399, ENSG00000163539, ENSG00000134690, ENSG00000154839, ENSG00000137713, ENSG00000178999	103	92	7412	5.47531	0.646769	0.0650877	0.0622753
REACTOME_PATHWAY	R-HSA-141444~Amplification of signal from unattached kinetochores via a MAD2 inhibitory signal	7	4.21687	0.0016071	ENSG00000104695, ENSG00000117399, ENSG00000163539, ENSG00000134690, ENSG00000154839, ENSG00000137713, ENSG00000178999	103	92	7412	5.47531	0.646769	0.0650877	0.0622753
REACTOME_PATHWAY	R-HSA-9648025~EML4 and NUDC in mitotic spindle formation	7	4.21687	0.00299613	ENSG00000104695, ENSG00000117399, ENSG00000163539, ENSG00000134690, ENSG00000154839, ENSG00000137713, ENSG00000178999	103	104	7412	4.84354	0.856498	0.102898	0.0984521
REACTOME_PATHWAY	R-HSA-69618~Mitotic Spindle Checkpoint	7	4.21687	0.00378441	ENSG00000104695, ENSG00000117399, ENSG00000163539, ENSG00000134690, ENSG00000154839, ENSG00000137713, ENSG00000178999	103	109	7412	4.62136	0.913978	0.122615	0.117317
GOTERM_BP_ALL	GO:0007051~spindle organization	10	6.0241	0.00510463	ENSG00000117399, ENSG00000163539, ENSG00000134690, ENSG00000137814, ENSG00000154839, ENSG00000088325, ENSG00000101146, ENSG00000087586, ENSG00000101057, ENSG00000178999	155	240	11456	3.07957	1	0.205391	0.202191
GOTERM_BP_ALL	GO:0007067~mitotic nuclear division	12	7.22892	0.00565831	ENSG00000117399, ENSG00000163539, ENSG00000134690, ENSG00000178188, ENSG00000154839, ENSG00000088325, ENSG00000101146, ENSG00000087586, ENSG00000101057, ENSG00000178999, ENSG00000164754, ENSG00000094804	155	336	11456	2.63963	1	0.22042	0.216987
REACTOME_PATHWAY	R-HSA-5663220~RHO GTPases Activate Formins	7	4.21687	0.00763671	ENSG00000104695, ENSG00000117399, ENSG00000163539, ENSG00000134690, ENSG00000154839, ENSG00000137713, ENSG00000178999	103	126	7412	3.99784	0.992986	0.145547	0.139258
GOTERM_BP_ALL	GO:0007052~mitotic spindle organization	8	4.81928	0.0102019	ENSG00000117399, ENSG00000163539, ENSG00000134690, ENSG00000154839, ENSG00000088325, ENSG00000087586, ENSG00000101057, ENSG00000178999	155	178	11456	3.32178	1	0.357274	0.351709
GOTERM_BP_ALL	GO:1902850~microtubule cytoskeleton organization involved in mitosis	8	4.81928	0.0105069	ENSG00000117399, ENSG00000163539, ENSG00000134690, ENSG00000154839, ENSG00000088325, ENSG00000087586, ENSG00000101057, ENSG00000178999	155	179	11456	3.30323	1	0.364274	0.358601
GOTERM_CC_ALL	GO:0000793~condensed chromosome	7	4.21687	0.0345628	ENSG00000163781, ENSG00000163539, ENSG00000197299, ENSG00000154839, ENSG00000165271, ENSG00000178999, ENSG00000164754	153	190	11939	2.87489	1	0.618289	0.611889
GOTERM_CC_ALL	GO:0000775~chromosome, centromeric region	7	4.21687	0.0508846	ENSG00000104695, ENSG00000163539, ENSG00000134690, ENSG00000154839, ENSG00000106462, ENSG00000178999, ENSG00000164754	153	209	11939	2.61353	1	0.792815	0.784608
GOTERM_CC_ALL	GO:0098687~chromosomal region	9	5.42169	0.0671749	ENSG00000204569, ENSG00000104695, ENSG00000163539, ENSG00000134690, ENSG00000197299, ENSG00000154839, ENSG00000106462, ENSG00000178999, ENSG00000164754	153	338	11939	2.07779	1	0.876904	0.867827
REACTOME_PATHWAY	R-HSA-195258~RHO GTPase Effectors	8	4.81928	0.0687918	ENSG00000122966, ENSG00000104695, ENSG00000117399, ENSG00000163539, ENSG00000134690, ENSG00000154839, ENSG00000137713, ENSG00000178999	103	262	7412	2.19729	1	0.67862	0.649297
GOTERM_BP_ALL	GO:0000226~microtubule cytoskeleton organization	12	7.22892	0.0942614	ENSG00000117399, ENSG00000163539, ENSG00000103995, ENSG00000134690, ENSG00000137814, ENSG00000154839, ENSG00000088325, ENSG00000101146, ENSG00000087586, ENSG00000176749, ENSG00000101057, ENSG00000178999	155	523	11456	1.69582	1	1	0.984709
GOTERM_BP_ALL	GO:0007059~chromosome segregation	8	4.81928	0.11421	ENSG00000117399, ENSG00000134690, ENSG00000184661, ENSG00000154839, ENSG00000105173, ENSG00000178999, ENSG00000164754, ENSG00000094804	155	303	11456	1.95141	1	1	0.984709
REACTOME_PATHWAY	R-HSA-9716542~Signaling by Rho GTPases, Miro GTPases and RHOBTB3	13	7.83133	0.126013	ENSG00000104695, ENSG00000163539, ENSG00000137713, ENSG00000178999, ENSG00000122966, ENSG00000139132, ENSG00000117399, ENSG00000165300, ENSG00000134690, ENSG00000169851, ENSG00000120899, ENSG00000154839, ENSG00000105173	103	605	7412	1.54627	1	0.778127	0.744504
REACTOME_PATHWAY	R-HSA-194315~Signaling by Rho GTPases	12	7.22892	0.186573	ENSG00000122966, ENSG00000139132, ENSG00000104695, ENSG00000117399, ENSG00000165300, ENSG00000163539, ENSG00000134690, ENSG00000169851, ENSG00000120899, ENSG00000154839, ENSG00000137713, ENSG00000178999	103	590	7412	1.46362	1	0.778127	0.744504
REACTOME_PATHWAY	R-HSA-162582~Signal Transduction	29	17.4699	0.249755	ENSG00000131467, ENSG00000092010, ENSG00000163539, ENSG00000116729, ENSG00000067955, ENSG00000003402, ENSG00000178999, ENSG00000240065, ENSG00000117399, ENSG00000188064, ENSG00000165300, ENSG00000134690, ENSG00000120899, ENSG00000125826, ENSG00000154839, ENSG00000105173, ENSG00000106462, ENSG00000164754, ENSG00000104695, ENSG00000178188, ENSG00000137713, ENSG00000176749, ENSG00000116016, ENSG0000…	103	1791	7412	1.1652	1	0.899118	0.860267
GOTERM_CC_ALL	GO:0000779~condensed chromosome, centromeric region	3	1.80723	0.418686	ENSG00000163539, ENSG00000154839, ENSG00000178999	153	112	11939	2.09016	1	1	0.991701
GOTERM_CC_ALL	GO:0000776~kinetochore	3	1.80723	0.534778	ENSG00000163539, ENSG00000154839, ENSG00000178999	153	140	11939	1.67213	1	1	0.991701
REACTOME_PATHWAY	R-HSA-9012999~RHO GTPase cycle	5	3.01205	0.789004	ENSG00000122966, ENSG00000139132, ENSG00000165300, ENSG00000169851, ENSG00000120899	103	388	7412	0.927335	1	1	0.958269
Annotation Cluster 5	Enrichment Score: 2.2049339440936424
Category	Term	Count	%	PValue	Genes	List Total	Pop Hits	Pop Total	Fold Enrichment	Bonferroni	Benjamini	FDR
REACTOME_PATHWAY	R-HSA-212436~Generic Transcription Pathway	25	15.0602	0.00471293	ENSG00000131467, ENSG00000092010, ENSG00000197299, ENSG00000198466, ENSG00000144580, ENSG00000067955, ENSG00000131143, ENSG00000178999, ENSG00000240065, ENSG00000163781, ENSG00000105173, ENSG00000087586, ENSG00000106462, ENSG00000101057, ENSG00000104695, ENSG00000181896, ENSG00000177873, ENSG00000133997, ENSG00000137713, ENSG00000155846, ENSG00000176749, ENSG00000170855, ENSG00000141582, ENSG0000…	103	1014	7412	1.77419	0.952947	0.138817	0.132819
REACTOME_PATHWAY	R-HSA-74160~Gene expression (Transcription)	29	17.4699	0.00532395	ENSG00000131467, ENSG00000092010, ENSG00000197299, ENSG00000198466, ENSG00000124193, ENSG00000144580, ENSG00000067955, ENSG00000131143, ENSG00000178999, ENSG00000240065, ENSG00000163781, ENSG00000163002, ENSG00000105173, ENSG00000087586, ENSG00000106462, ENSG00000101057, ENSG00000104695, ENSG00000181896, ENSG00000177873, ENSG00000133997, ENSG00000137713, ENSG00000155846, ENSG00000176749, ENSG0000…	103	1261	7412	1.65494	0.968375	0.13948	0.133453
REACTOME_PATHWAY	R-HSA-3700989~Transcriptional Regulation by TP53	12	7.22892	0.00639073	ENSG00000170855, ENSG00000104695, ENSG00000163781, ENSG00000197299, ENSG00000144580, ENSG00000088325, ENSG00000105173, ENSG00000087586, ENSG00000137713, ENSG00000176749, ENSG00000131143, ENSG00000178999	103	337	7412	2.56242	0.984205	0.13948	0.133453
REACTOME_PATHWAY	R-HSA-73857~RNA Polymerase II Transcription	26	15.6627	0.00944472	ENSG00000131467, ENSG00000092010, ENSG00000197299, ENSG00000198466, ENSG00000124193, ENSG00000144580, ENSG00000067955, ENSG00000131143, ENSG00000178999, ENSG00000240065, ENSG00000163781, ENSG00000105173, ENSG00000087586, ENSG00000106462, ENSG00000101057, ENSG00000104695, ENSG00000181896, ENSG00000177873, ENSG00000133997, ENSG00000137713, ENSG00000155846, ENSG00000176749, ENSG00000170855, ENSG0000…	103	1132	7412	1.65282	0.997845	0.174862	0.167306
Annotation Cluster 6	Enrichment Score: 1.7652893300750168
Category	Term	Count	%	PValue	Genes	List Total	Pop Hits	Pop Total	Fold Enrichment	Bonferroni	Benjamini	FDR
GOTERM_CC_ALL	GO:0043232~intracellular non-membrane-bounded organelle	65	39.1566	0.00730626	ENSG00000181026, ENSG00000151012, ENSG00000039560, ENSG00000099622, ENSG00000197299, ENSG00000128272, ENSG00000025156, ENSG00000140044, ENSG00000029993, ENSG00000184661, ENSG00000154839, ENSG00000149658, ENSG00000094804, ENSG00000104695, ENSG00000182944, ENSG00000115902, ENSG00000165271, ENSG00000139132, ENSG00000233927, ENSG00000148516, ENSG00000088325, ENSG00000101146, ENSG00000187522, ENSG0000…	153	3869	11939	1.31097	0.971041	0.215555	0.213323
GOTERM_CC_ALL	GO:0043228~non-membrane-bounded organelle	65	39.1566	0.00758681	ENSG00000181026, ENSG00000151012, ENSG00000039560, ENSG00000099622, ENSG00000197299, ENSG00000128272, ENSG00000025156, ENSG00000140044, ENSG00000029993, ENSG00000184661, ENSG00000154839, ENSG00000149658, ENSG00000094804, ENSG00000104695, ENSG00000182944, ENSG00000115902, ENSG00000165271, ENSG00000139132, ENSG00000233927, ENSG00000148516, ENSG00000088325, ENSG00000101146, ENSG00000187522, ENSG0000…	153	3875	11939	1.30894	0.974737	0.215555	0.213323
GOTERM_CC_ALL	GO:0005856~cytoskeleton	29	17.4699	0.0912803	ENSG00000151012, ENSG00000039560, ENSG00000163539, ENSG00000103995, ENSG00000068028, ENSG00000128272, ENSG00000178999, ENSG00000006611, ENSG00000117399, ENSG00000163781, ENSG00000119547, ENSG00000134690, ENSG00000120899, ENSG00000154839, ENSG00000105173, ENSG00000087586, ENSG00000094804, ENSG00000164754, ENSG00000104695, ENSG00000137814, ENSG00000115902, ENSG00000122966, ENSG00000139132, ENSG0000…	153	1705	11939	1.32724	1	1	0.991701
Annotation Cluster 7	Enrichment Score: 1.5003336455212675
Category	Term	Count	%	PValue	Genes	List Total	Pop Hits	Pop Total	Fold Enrichment	Bonferroni	Benjamini	FDR
GOTERM_BP_ALL	GO:0010608~posttranscriptional regulation of gene expression	17	10.241	0.00439656	ENSG00000131467, ENSG00000092010, ENSG00000099622, ENSG00000130305, ENSG00000144580, ENSG00000128272, ENSG00000083845, ENSG00000170881, ENSG00000240065, ENSG00000123737, ENSG00000163002, ENSG00000138061, ENSG00000120899, ENSG00000121274, ENSG00000101146, ENSG00000087074, ENSG00000149658	155	573	11456	2.19278	1	0.185889	0.182993
GOTERM_BP_ALL	GO:0006412~translation	17	10.241	0.0169619	ENSG00000179115, ENSG00000099622, ENSG00000130305, ENSG00000144580, ENSG00000128272, ENSG00000083845, ENSG00000170881, ENSG00000113643, ENSG00000233927, ENSG00000204568, ENSG00000163002, ENSG00000138061, ENSG00000120899, ENSG00000165792, ENSG00000101146, ENSG00000087074, ENSG00000149658	155	665	11456	1.88942	1	0.498365	0.490603
GOTERM_BP_ALL	GO:0043043~peptide biosynthetic process	17	10.241	0.0214951	ENSG00000179115, ENSG00000099622, ENSG00000130305, ENSG00000144580, ENSG00000128272, ENSG00000083845, ENSG00000170881, ENSG00000113643, ENSG00000233927, ENSG00000204568, ENSG00000163002, ENSG00000138061, ENSG00000120899, ENSG00000165792, ENSG00000101146, ENSG00000087074, ENSG00000149658	155	684	11456	1.83694	1	0.582214	0.573146
GOTERM_BP_ALL	GO:0006518~peptide metabolic process	19	11.4458	0.0229692	ENSG00000179115, ENSG00000151012, ENSG00000099622, ENSG00000130305, ENSG00000144580, ENSG00000128272, ENSG00000083845, ENSG00000170881, ENSG00000113643, ENSG00000084207, ENSG00000233927, ENSG00000204568, ENSG00000163002, ENSG00000138061, ENSG00000120899, ENSG00000165792, ENSG00000101146, ENSG00000087074, ENSG00000149658	155	806	11456	1.74229	1	0.61257	0.603029
GOTERM_BP_ALL	GO:0043604~amide biosynthetic process	18	10.8434	0.0258769	ENSG00000179115, ENSG00000099622, ENSG00000130305, ENSG00000144580, ENSG00000128272, ENSG00000083845, ENSG00000170881, ENSG00000113643, ENSG00000233927, ENSG00000204568, ENSG00000163002, ENSG00000138061, ENSG00000138381, ENSG00000120899, ENSG00000165792, ENSG00000101146, ENSG00000087074, ENSG00000149658	155	758	11456	1.75511	1	0.655717	0.645504
GOTERM_BP_ALL	GO:0034248~regulation of cellular amide metabolic process	13	7.83133	0.0291721	ENSG00000151012, ENSG00000099622, ENSG00000130305, ENSG00000144580, ENSG00000128272, ENSG00000083845, ENSG00000170881, ENSG00000163002, ENSG00000138061, ENSG00000120899, ENSG00000101146, ENSG00000087074, ENSG00000149658	155	482	11456	1.99341	1	0.704759	0.693782
GOTERM_BP_ALL	GO:0006417~regulation of translation	12	7.22892	0.0317769	ENSG00000163002, ENSG00000138061, ENSG00000099622, ENSG00000130305, ENSG00000120899, ENSG00000128272, ENSG00000144580, ENSG00000101146, ENSG00000083845, ENSG00000170881, ENSG00000087074, ENSG00000149658	155	433	11456	2.04831	1	0.741333	0.729787
GOTERM_BP_ALL	GO:0043603~cellular amide metabolic process	21	12.6506	0.0394532	ENSG00000179115, ENSG00000151012, ENSG00000099622, ENSG00000130305, ENSG00000144580, ENSG00000128272, ENSG00000083845, ENSG00000170881, ENSG00000113643, ENSG00000084207, ENSG00000233927, ENSG00000204568, ENSG00000163002, ENSG00000138061, ENSG00000138381, ENSG00000125779, ENSG00000120899, ENSG00000165792, ENSG00000101146, ENSG00000087074, ENSG00000149658	155	981	11456	1.58216	1	0.828996	0.816084
GOTERM_BP_ALL	GO:0045727~positive regulation of translation	6	3.61446	0.0415206	ENSG00000138061, ENSG00000099622, ENSG00000130305, ENSG00000120899, ENSG00000087074, ENSG00000149658	155	141	11456	3.14509	1	0.856856	0.84351
GOTERM_BP_ALL	GO:0034250~positive regulation of cellular amide metabolic process	6	3.61446	0.0746589	ENSG00000138061, ENSG00000099622, ENSG00000130305, ENSG00000120899, ENSG00000087074, ENSG00000149658	155	167	11456	2.65544	1	1	0.984709
GOTERM_BP_ALL	GO:1901566~organonitrogen compound biosynthetic process	23	13.8554	0.0886203	ENSG00000179115, ENSG00000099622, ENSG00000130305, ENSG00000144580, ENSG00000128272, ENSG00000171793, ENSG00000170340, ENSG00000083845, ENSG00000170881, ENSG00000113643, ENSG00000084207, ENSG00000233927, ENSG00000204568, ENSG00000163002, ENSG00000138061, ENSG00000138381, ENSG00000125779, ENSG00000159199, ENSG00000120899, ENSG00000165792, ENSG00000101146, ENSG00000087074, ENSG00000149658	155	1212	11456	1.40258	1	1	0.984709
GOTERM_BP_ALL	GO:1901564~organonitrogen compound metabolic process	33	19.8795	0.103507	ENSG00000131467, ENSG00000092010, ENSG00000151012, ENSG00000099622, ENSG00000076248, ENSG00000103876, ENSG00000128272, ENSG00000144580, ENSG00000084207, ENSG00000131143, ENSG00000240065, ENSG00000111275, ENSG00000212907, ENSG00000163002, ENSG00000159199, ENSG00000120899, ENSG00000149658, ENSG00000179115, ENSG00000130305, ENSG00000171793, ENSG00000170340, ENSG00000083845, ENSG00000113643, ENSG0000…	155	1908	11456	1.27831	1	1	0.984709
Annotation Cluster 8	Enrichment Score: 1.4268615760922936
Category	Term	Count	%	PValue	Genes	List Total	Pop Hits	Pop Total	Fold Enrichment	Bonferroni	Benjamini	FDR
REACTOME_PATHWAY	R-HSA-69278~Cell Cycle, Mitotic	22	13.253	2.63868e-06	ENSG00000104695, ENSG00000131467, ENSG00000092010, ENSG00000163539, ENSG00000103995, ENSG00000137814, ENSG00000112312, ENSG00000137713, ENSG00000178999, ENSG00000240065, ENSG00000117399, ENSG00000205659, ENSG00000163002, ENSG00000134690, ENSG00000154839, ENSG00000088325, ENSG00000101146, ENSG00000105173, ENSG00000087586, ENSG00000101057, ENSG00000164754, ENSG00000094804	103	494	7412	3.20475	0.00170577	0.00170987	0.00163598
REACTOME_PATHWAY	R-HSA-1640170~Cell Cycle	24	14.4578	5.71972e-06	ENSG00000104695, ENSG00000131467, ENSG00000092010, ENSG00000163539, ENSG00000103995, ENSG00000137814, ENSG00000197299, ENSG00000112312, ENSG00000137713, ENSG00000178999, ENSG00000240065, ENSG00000117399, ENSG00000163781, ENSG00000205659, ENSG00000163002, ENSG00000134690, ENSG00000154839, ENSG00000088325, ENSG00000101146, ENSG00000105173, ENSG00000087586, ENSG00000101057, ENSG00000164754, ENSG0000…	103	607	7412	2.84525	0.00369383	0.00185319	0.00177311
GOTERM_BP_ALL	GO:1903047~mitotic cell cycle process	28	16.8675	1.09097e-05	ENSG00000131467, ENSG00000092010, ENSG00000163539, ENSG00000103995, ENSG00000197299, ENSG00000144580, ENSG00000178999, ENSG00000240065, ENSG00000006611, ENSG00000117399, ENSG00000163781, ENSG00000163002, ENSG00000134690, ENSG00000154839, ENSG00000105173, ENSG00000087586, ENSG00000091436, ENSG00000106462, ENSG00000101057, ENSG00000094804, ENSG00000164754, ENSG00000137814, ENSG00000178188, ENSG0000…	155	817	11456	2.53301	0.0371283	0.003152	0.00310291
GOTERM_BP_ALL	GO:0000278~mitotic cell cycle	29	17.4699	3.73513e-05	ENSG00000131467, ENSG00000092010, ENSG00000163539, ENSG00000103995, ENSG00000197299, ENSG00000144580, ENSG00000178999, ENSG00000240065, ENSG00000006611, ENSG00000117399, ENSG00000163781, ENSG00000163002, ENSG00000134690, ENSG00000184661, ENSG00000154839, ENSG00000105173, ENSG00000087586, ENSG00000091436, ENSG00000106462, ENSG00000101057, ENSG00000094804, ENSG00000164754, ENSG00000137814, ENSG0000…	155	926	11456	2.31467	0.121498	0.00719427	0.00708221
GOTERM_CC_ALL	GO:0005819~spindle	15	9.03614	0.000200701	ENSG00000104695, ENSG00000163539, ENSG00000137814, ENSG00000068028, ENSG00000178999, ENSG00000117399, ENSG00000163781, ENSG00000134690, ENSG00000154839, ENSG00000088325, ENSG00000101146, ENSG00000087586, ENSG00000095906, ENSG00000164754, ENSG00000094804	153	360	11939	3.25136	0.0923971	0.0138484	0.013705
REACTOME_PATHWAY	R-HSA-68877~Mitotic Prometaphase	10	6.0241	0.00116088	ENSG00000104695, ENSG00000117399, ENSG00000163539, ENSG00000103995, ENSG00000134690, ENSG00000137814, ENSG00000154839, ENSG00000137713, ENSG00000178999, ENSG00000164754	103	190	7412	3.78743	0.528353	0.0578653	0.0553649
GOTERM_CC_ALL	GO:0072686~mitotic spindle	8	4.81928	0.00233092	ENSG00000163539, ENSG00000137814, ENSG00000154839, ENSG00000088325, ENSG00000101146, ENSG00000087586, ENSG00000178999, ENSG00000094804	153	143	11939	4.36546	0.676044	0.108589	0.107465
GOTERM_BP_ALL	GO:0090307~mitotic spindle assembly	5	3.01205	0.00304917	ENSG00000117399, ENSG00000163539, ENSG00000088325, ENSG00000101057, ENSG00000178999	155	45	11456	8.21219	0.999975	0.146826	0.144539
GOTERM_BP_ALL	GO:0051225~spindle assembly	7	4.21687	0.00363826	ENSG00000117399, ENSG00000163539, ENSG00000137814, ENSG00000088325, ENSG00000087586, ENSG00000101057, ENSG00000178999	155	110	11456	4.70334	0.999997	0.163816	0.161265
GOTERM_BP_ALL	GO:0051301~cell division	16	9.63855	0.00407622	ENSG00000163539, ENSG00000137814, ENSG00000197299, ENSG00000178999, ENSG00000122966, ENSG00000117399, ENSG00000134690, ENSG00000184661, ENSG00000154839, ENSG00000088325, ENSG00000121274, ENSG00000101146, ENSG00000105173, ENSG00000087586, ENSG00000164754, ENSG00000094804	155	517	11456	2.28734	0.999999	0.179584	0.176787
GOTERM_BP_ALL	GO:0007051~spindle organization	10	6.0241	0.00510463	ENSG00000117399, ENSG00000163539, ENSG00000134690, ENSG00000137814, ENSG00000154839, ENSG00000088325, ENSG00000101146, ENSG00000087586, ENSG00000101057, ENSG00000178999	155	240	11456	3.07957	1	0.205391	0.202191
GOTERM_BP_ALL	GO:0007067~mitotic nuclear division	12	7.22892	0.00565831	ENSG00000117399, ENSG00000163539, ENSG00000134690, ENSG00000178188, ENSG00000154839, ENSG00000088325, ENSG00000101146, ENSG00000087586, ENSG00000101057, ENSG00000178999, ENSG00000164754, ENSG00000094804	155	336	11456	2.63963	1	0.22042	0.216987
GOTERM_BP_ALL	GO:0048285~organelle fission	15	9.03614	0.00614662	ENSG00000163539, ENSG00000178188, ENSG00000178999, ENSG00000117399, ENSG00000134690, ENSG00000184661, ENSG00000154839, ENSG00000088325, ENSG00000101146, ENSG00000105173, ENSG00000087586, ENSG00000146410, ENSG00000101057, ENSG00000164754, ENSG00000094804	155	489	11456	2.26717	1	0.23418	0.230532
GOTERM_BP_ALL	GO:0000280~nuclear division	14	8.43373	0.00736068	ENSG00000163539, ENSG00000178188, ENSG00000178999, ENSG00000117399, ENSG00000134690, ENSG00000184661, ENSG00000154839, ENSG00000088325, ENSG00000101146, ENSG00000105173, ENSG00000087586, ENSG00000101057, ENSG00000164754, ENSG00000094804	155	448	11456	2.30968	1	0.271484	0.267255
GOTERM_BP_ALL	GO:0007052~mitotic spindle organization	8	4.81928	0.0102019	ENSG00000117399, ENSG00000163539, ENSG00000134690, ENSG00000154839, ENSG00000088325, ENSG00000087586, ENSG00000101057, ENSG00000178999	155	178	11456	3.32178	1	0.357274	0.351709
GOTERM_BP_ALL	GO:1902850~microtubule cytoskeleton organization involved in mitosis	8	4.81928	0.0105069	ENSG00000117399, ENSG00000163539, ENSG00000134690, ENSG00000154839, ENSG00000088325, ENSG00000087586, ENSG00000101057, ENSG00000178999	155	179	11456	3.30323	1	0.364274	0.358601
GOTERM_CC_ALL	GO:0005876~spindle microtubule	5	3.01205	0.0159608	ENSG00000163539, ENSG00000137814, ENSG00000154839, ENSG00000087586, ENSG00000178999	153	76	11939	5.13373	0.999578	0.361041	0.357304
GOTERM_BP_ALL	GO:0070507~regulation of microtubule cytoskeleton organization	7	4.21687	0.0278676	ENSG00000163539, ENSG00000068028, ENSG00000154839, ENSG00000088325, ENSG00000101146, ENSG00000087586, ENSG00000176749	155	171	11456	3.02554	1	0.695086	0.68426
GOTERM_BP_ALL	GO:0070925~organelle assembly	17	10.241	0.0428375	ENSG00000163539, ENSG00000103995, ENSG00000099622, ENSG00000137814, ENSG00000132603, ENSG00000083845, ENSG00000003402, ENSG00000178999, ENSG00000118873, ENSG00000233927, ENSG00000117399, ENSG00000119547, ENSG00000168488, ENSG00000088325, ENSG00000087586, ENSG00000149658, ENSG00000101057	155	746	11456	1.68427	1	0.865966	0.852478
GOTERM_BP_ALL	GO:0032886~regulation of microtubule-based process	7	4.21687	0.0488883	ENSG00000163539, ENSG00000068028, ENSG00000154839, ENSG00000088325, ENSG00000101146, ENSG00000087586, ENSG00000176749	155	196	11456	2.63963	1	0.921172	0.906825
GOTERM_BP_ALL	GO:0046785~microtubule polymerization	4	2.40964	0.0568779	ENSG00000163539, ENSG00000137814, ENSG00000088325, ENSG00000176749	155	65	11456	4.54829	1	0.988849	0.973447
GOTERM_CC_ALL	GO:0015630~microtubule cytoskeleton	21	12.6506	0.0568973	ENSG00000104695, ENSG00000163539, ENSG00000103995, ENSG00000137814, ENSG00000115902, ENSG00000068028, ENSG00000128272, ENSG00000178999, ENSG00000117399, ENSG00000163781, ENSG00000134690, ENSG00000085433, ENSG00000154839, ENSG00000088325, ENSG00000101146, ENSG00000105173, ENSG00000087586, ENSG00000140853, ENSG00000095906, ENSG00000164754, ENSG00000094804	153	1081	11939	1.5159	1	0.832769	0.824149
GOTERM_BP_ALL	GO:0031110~regulation of microtubule polymerization or depolymerization	4	2.40964	0.0726561	ENSG00000163539, ENSG00000154839, ENSG00000088325, ENSG00000176749	155	72	11456	4.10609	1	1	0.984709
GOTERM_BP_ALL	GO:0007020~microtubule nucleation	3	1.80723	0.0800834	ENSG00000163539, ENSG00000137814, ENSG00000088325	155	35	11456	6.33512	1	1	0.984709
GOTERM_CC_ALL	GO:0005856~cytoskeleton	29	17.4699	0.0912803	ENSG00000151012, ENSG00000039560, ENSG00000163539, ENSG00000103995, ENSG00000068028, ENSG00000128272, ENSG00000178999, ENSG00000006611, ENSG00000117399, ENSG00000163781, ENSG00000119547, ENSG00000134690, ENSG00000120899, ENSG00000154839, ENSG00000105173, ENSG00000087586, ENSG00000094804, ENSG00000164754, ENSG00000104695, ENSG00000137814, ENSG00000115902, ENSG00000122966, ENSG00000139132, ENSG0000…	153	1705	11939	1.32724	1	1	0.991701
GOTERM_BP_ALL	GO:0000226~microtubule cytoskeleton organization	12	7.22892	0.0942614	ENSG00000117399, ENSG00000163539, ENSG00000103995, ENSG00000134690, ENSG00000137814, ENSG00000154839, ENSG00000088325, ENSG00000101146, ENSG00000087586, ENSG00000176749, ENSG00000101057, ENSG00000178999	155	523	11456	1.69582	1	1	0.984709
GOTERM_BP_ALL	GO:0007010~cytoskeleton organization	21	12.6506	0.108277	ENSG00000163539, ENSG00000103995, ENSG00000137814, ENSG00000068028, ENSG00000155846, ENSG00000176749, ENSG00000003402, ENSG00000178999, ENSG00000006611, ENSG00000122966, ENSG00000139132, ENSG00000117399, ENSG00000134690, ENSG00000120899, ENSG00000154839, ENSG00000088325, ENSG00000101146, ENSG00000087586, ENSG00000188677, ENSG00000091436, ENSG00000101057	155	1111	11456	1.39703	1	1	0.984709
GOTERM_BP_ALL	GO:0031109~microtubule polymerization or depolymerization	4	2.40964	0.138897	ENSG00000163539, ENSG00000137814, ENSG00000088325, ENSG00000176749	155	96	11456	3.07957	1	1	0.984709
GOTERM_CC_ALL	GO:0005874~microtubule	8	4.81928	0.162392	ENSG00000163539, ENSG00000137814, ENSG00000068028, ENSG00000085433, ENSG00000154839, ENSG00000088325, ENSG00000087586, ENSG00000178999	153	352	11939	1.77347	1	1	0.991701
GOTERM_CC_ALL	GO:0005815~microtubule organizing center	13	7.83133	0.181127	ENSG00000163539, ENSG00000103995, ENSG00000137814, ENSG00000115902, ENSG00000068028, ENSG00000128272, ENSG00000178999, ENSG00000117399, ENSG00000163781, ENSG00000105173, ENSG00000087586, ENSG00000140853, ENSG00000095906	153	700	11939	1.44918	1	1	0.991701
GOTERM_CC_ALL	GO:0044430~cytoskeletal part	21	12.6506	0.213727	ENSG00000104695, ENSG00000163539, ENSG00000103995, ENSG00000137814, ENSG00000115902, ENSG00000068028, ENSG00000128272, ENSG00000178999, ENSG00000117399, ENSG00000163781, ENSG00000134690, ENSG00000085433, ENSG00000154839, ENSG00000088325, ENSG00000101146, ENSG00000105173, ENSG00000087586, ENSG00000140853, ENSG00000095906, ENSG00000164754, ENSG00000094804	153	1298	11939	1.26247	1	1	0.991701
GOTERM_BP_ALL	GO:0007017~microtubule-based process	13	7.83133	0.223301	ENSG00000163539, ENSG00000103995, ENSG00000137814, ENSG00000068028, ENSG00000176749, ENSG00000178999, ENSG00000117399, ENSG00000134690, ENSG00000154839, ENSG00000088325, ENSG00000101146, ENSG00000087586, ENSG00000101057	155	694	11456	1.38448	1	1	0.984709
GOTERM_CC_ALL	GO:0099512~supramolecular fiber	11	6.62651	0.248289	ENSG00000163539, ENSG00000137814, ENSG00000068028, ENSG00000115902, ENSG00000085433, ENSG00000154839, ENSG00000088325, ENSG00000188677, ENSG00000087586, ENSG00000176749, ENSG00000178999	153	609	11939	1.40946	1	1	0.991701
GOTERM_CC_ALL	GO:0099080~supramolecular complex	11	6.62651	0.252978	ENSG00000163539, ENSG00000137814, ENSG00000068028, ENSG00000115902, ENSG00000085433, ENSG00000154839, ENSG00000088325, ENSG00000188677, ENSG00000087586, ENSG00000176749, ENSG00000178999	153	612	11939	1.40255	1	1	0.991701
GOTERM_CC_ALL	GO:0099081~supramolecular polymer	11	6.62651	0.252978	ENSG00000163539, ENSG00000137814, ENSG00000068028, ENSG00000115902, ENSG00000085433, ENSG00000154839, ENSG00000088325, ENSG00000188677, ENSG00000087586, ENSG00000176749, ENSG00000178999	153	612	11939	1.40255	1	1	0.991701
GOTERM_BP_ALL	GO:0051493~regulation of cytoskeleton organization	9	5.42169	0.255394	ENSG00000122966, ENSG00000163539, ENSG00000068028, ENSG00000120899, ENSG00000154839, ENSG00000088325, ENSG00000101146, ENSG00000087586, ENSG00000176749	155	448	11456	1.48479	1	1	0.984709
GOTERM_CC_ALL	GO:0099513~polymeric cytoskeletal fiber	9	5.42169	0.266177	ENSG00000163539, ENSG00000137814, ENSG00000068028, ENSG00000115902, ENSG00000085433, ENSG00000154839, ENSG00000088325, ENSG00000087586, ENSG00000178999	153	479	11939	1.46617	1	1	0.991701
GOTERM_CC_ALL	GO:0043025~neuronal cell body	7	4.21687	0.27004	ENSG00000122966, ENSG00000100417, ENSG00000120899, ENSG00000115902, ENSG00000088325, ENSG00000087586, ENSG00000176749	153	342	11939	1.59716	1	1	0.991701
GOTERM_CC_ALL	GO:0005813~centrosome	10	6.0241	0.3266	ENSG00000117399, ENSG00000103995, ENSG00000137814, ENSG00000115902, ENSG00000128272, ENSG00000105173, ENSG00000087586, ENSG00000140853, ENSG00000095906, ENSG00000178999	153	584	11939	1.33618	1	1	0.991701
GOTERM_CC_ALL	GO:0044297~cell body	7	4.21687	0.377742	ENSG00000122966, ENSG00000100417, ENSG00000120899, ENSG00000115902, ENSG00000088325, ENSG00000087586, ENSG00000176749	153	390	11939	1.40059	1	1	0.991701
GOTERM_BP_ALL	GO:0010639~negative regulation of organelle organization	7	4.21687	0.388936	ENSG00000170855, ENSG00000117399, ENSG00000163539, ENSG00000088325, ENSG00000121274, ENSG00000178999, ENSG00000164754	155	374	11456	1.38334	1	1	0.984709
GOTERM_BP_ALL	GO:0051258~protein polymerization	5	3.01205	0.416299	ENSG00000163539, ENSG00000137814, ENSG00000120899, ENSG00000088325, ENSG00000176749	155	244	11456	1.51454	1	1	0.984709
GOTERM_CC_ALL	GO:0036477~somatodendritic compartment	9	5.42169	0.432822	ENSG00000122966, ENSG00000100417, ENSG00000116729, ENSG00000120899, ENSG00000115902, ENSG00000088325, ENSG00000087586, ENSG00000196655, ENSG00000176749	153	566	11939	1.2408	1	1	0.991701
GOTERM_CC_ALL	GO:0033267~axon part	3	1.80723	0.511239	ENSG00000163539, ENSG00000088325, ENSG00000087586	153	134	11939	1.747	1	1	0.991701
GOTERM_BP_ALL	GO:1902903~regulation of supramolecular fiber organization	5	3.01205	0.571589	ENSG00000122966, ENSG00000163539, ENSG00000120899, ENSG00000088325, ENSG00000176749	155	298	11456	1.2401	1	1	0.984709
GOTERM_CC_ALL	GO:0030424~axon	5	3.01205	0.625944	ENSG00000146072, ENSG00000163539, ENSG00000088325, ENSG00000087586, ENSG00000176749	153	337	11939	1.15775	1	1	0.991701
GOTERM_BP_ALL	GO:0032956~regulation of actin cytoskeleton organization	4	2.40964	0.714811	ENSG00000122966, ENSG00000163539, ENSG00000120899, ENSG00000176749	155	273	11456	1.08293	1	1	0.984709
GOTERM_CC_ALL	GO:0043005~neuron projection	10	6.0241	0.720929	ENSG00000146072, ENSG00000163539, ENSG00000116729, ENSG00000120899, ENSG00000115902, ENSG00000128272, ENSG00000088325, ENSG00000087586, ENSG00000196655, ENSG00000176749	153	817	11939	0.955112	1	1	0.991701
GOTERM_BP_ALL	GO:0043623~cellular protein complex assembly	7	4.21687	0.756734	ENSG00000157778, ENSG00000183527, ENSG00000163539, ENSG00000137814, ENSG00000120899, ENSG00000088325, ENSG00000176749	155	551	11456	0.938961	1	1	0.984709
GOTERM_BP_ALL	GO:0032970~regulation of actin filament-based process	4	2.40964	0.776383	ENSG00000122966, ENSG00000163539, ENSG00000120899, ENSG00000176749	155	302	11456	0.978936	1	1	0.984709
GOTERM_CC_ALL	GO:0097458~neuron part	13	7.83133	0.780805	ENSG00000146072, ENSG00000116729, ENSG00000163539, ENSG00000115902, ENSG00000128272, ENSG00000196655, ENSG00000176749, ENSG00000006611, ENSG00000122966, ENSG00000100417, ENSG00000120899, ENSG00000088325, ENSG00000087586	153	1125	11939	0.901711	1	1	0.991701
GOTERM_CC_ALL	GO:0044463~cell projection part	9	5.42169	0.864696	ENSG00000151012, ENSG00000163539, ENSG00000116729, ENSG00000120899, ENSG00000128272, ENSG00000088325, ENSG00000087586, ENSG00000176749, ENSG00000006611	153	860	11939	0.816621	1	1	0.991701
Annotation Cluster 9	Enrichment Score: 1.4104754853719184
Category	Term	Count	%	PValue	Genes	List Total	Pop Hits	Pop Total	Fold Enrichment	Bonferroni	Benjamini	FDR
GOTERM_CC_ALL	GO:0032133~chromosome passenger complex	3	1.80723	0.00233572	ENSG00000134690, ENSG00000087586, ENSG00000178999	153	6	11939	39.0163	0.676796	0.108589	0.107465
REACTOME_PATHWAY	R-HSA-4615885~SUMOylation of DNA replication proteins	5	3.01205	0.00300849	ENSG00000163002, ENSG00000134690, ENSG00000101146, ENSG00000087586, ENSG00000178999	103	44	7412	8.17741	0.857644	0.102898	0.0984521
GOTERM_CC_ALL	GO:0051233~spindle midzone	4	2.40964	0.00700415	ENSG00000134690, ENSG00000087586, ENSG00000178999, ENSG00000094804	153	31	11939	10.0687	0.966456	0.215555	0.213323
GOTERM_CC_ALL	GO:0005875~microtubule associated complex	4	2.40964	0.206565	ENSG00000134690, ENSG00000137814, ENSG00000087586, ENSG00000178999	153	123	11939	2.53765	1	1	0.991701
GOTERM_CC_ALL	GO:0030496~midbody	4	2.40964	0.413065	ENSG00000122966, ENSG00000134690, ENSG00000087586, ENSG00000178999	153	183	11939	1.70563	1	1	0.991701
GOTERM_BP_ALL	GO:0051640~organelle localization	6	3.61446	0.820252	ENSG00000163539, ENSG00000134690, ENSG00000152700, ENSG00000087586, ENSG00000196655, ENSG00000178999	155	509	11456	0.871234	1	1	0.984709
Annotation Cluster 10	Enrichment Score: 1.3105212410509692
Category	Term	Count	%	PValue	Genes	List Total	Pop Hits	Pop Total	Fold Enrichment	Bonferroni	Benjamini	FDR
REACTOME_PATHWAY	R-HSA-4615885~SUMOylation of DNA replication proteins	5	3.01205	0.00300849	ENSG00000163002, ENSG00000134690, ENSG00000101146, ENSG00000087586, ENSG00000178999	103	44	7412	8.17741	0.857644	0.102898	0.0984521
REACTOME_PATHWAY	R-HSA-3108232~SUMO E3 ligases SUMOylate target proteins	8	4.81928	0.00595041	ENSG00000141582, ENSG00000163002, ENSG00000134690, ENSG00000197299, ENSG00000101146, ENSG00000087586, ENSG00000178999, ENSG00000164754	103	158	7412	3.6436	0.978962	0.13948	0.133453
REACTOME_PATHWAY	R-HSA-2990846~SUMOylation	8	4.81928	0.00726201	ENSG00000141582, ENSG00000163002, ENSG00000134690, ENSG00000197299, ENSG00000101146, ENSG00000087586, ENSG00000178999, ENSG00000164754	103	164	7412	3.5103	0.991046	0.142599	0.136438
REACTOME_PATHWAY	R-HSA-3108214~SUMOylation of DNA damage response and repair proteins	5	3.01205	0.0170261	ENSG00000141582, ENSG00000163002, ENSG00000197299, ENSG00000101146, ENSG00000164754	103	72	7412	4.9973	0.999985	0.29034	0.277794
GOTERM_CC_ALL	GO:0097431~mitotic spindle pole	3	1.80723	0.0729182	ENSG00000101146, ENSG00000087586, ENSG00000178999	153	35	11939	6.68852	1	0.926829	0.917234
REACTOME_PATHWAY	R-HSA-597592~Post-translational protein modification	21	12.6506	0.117611	ENSG00000131467, ENSG00000092010, ENSG00000197299, ENSG00000170340, ENSG00000152700, ENSG00000170881, ENSG00000196655, ENSG00000171456, ENSG00000116016, ENSG00000178999, ENSG00000240065, ENSG00000117399, ENSG00000100417, ENSG00000141582, ENSG00000163002, ENSG00000134690, ENSG00000160087, ENSG00000101146, ENSG00000087586, ENSG00000164754, ENSG00000100483	103	1106	7412	1.36635	1	0.778127	0.744504
REACTOME_PATHWAY	R-HSA-4570464~SUMOylation of RNA binding proteins	3	1.80723	0.122398	ENSG00000141582, ENSG00000163002, ENSG00000101146	103	44	7412	4.90644	1	0.778127	0.744504
REACTOME_PATHWAY	R-HSA-4551638~SUMOylation of chromatin organization proteins	3	1.80723	0.189728	ENSG00000141582, ENSG00000163002, ENSG00000101146	103	58	7412	3.72213	1	0.778127	0.744504
GOTERM_BP_ALL	GO:0016925~protein sumoylation	3	1.80723	0.247296	ENSG00000141582, ENSG00000163002, ENSG00000101146	155	71	11456	3.12294	1	1	0.984709
GOTERM_BP_ALL	GO:0018205~peptidyl-lysine modification	5	3.01205	0.719965	ENSG00000141582, ENSG00000163002, ENSG00000101146, ENSG00000106462, ENSG00000100483	155	361	11456	1.02368	1	1	0.984709

## Sheet: cl.4-5_DGE_dn_DSR_dn (DDNS_not)
Annotation Cluster 1	Enrichment Score: 6.749852768996399
Category	Term ("mitochondria")	Count	%	PValue	Genes	List Total	Pop Hits	Pop Total	Fold Enrichment	Bonferroni	Benjamini	FDR
GOTERM_CC_ALL	GO:0044429~mitochondrial part	37	26.8116	5.28815e-11	ENSG00000213465, ENSG00000185608, ENSG00000178952, ENSG00000067992, ENSG00000178057, ENSG00000025772, ENSG00000137547, ENSG00000137288, ENSG00000116288, ENSG00000142168, ENSG00000146701, ENSG00000143314, ENSG00000116221, ENSG00000172009, ENSG00000250479, ENSG00000083720, ENSG00000160014, ENSG00000139180, ENSG00000145494, ENSG00000184983, ENSG00000105197, ENSG00000140983, ENSG00000239672, ENSG0000…	134	967	11939	3.40909	2.66523e-08	2.66523e-08	2.50658e-08
GOTERM_CC_ALL	GO:0005739~mitochondrion	45	32.6087	1.49616e-10	ENSG00000213465, ENSG00000185608, ENSG00000178952, ENSG00000067992, ENSG00000178057, ENSG00000025772, ENSG00000137547, ENSG00000137288, ENSG00000130770, ENSG00000116288, ENSG00000122515, ENSG00000142168, ENSG00000146701, ENSG00000143314, ENSG00000116221, ENSG00000060982, ENSG00000172009, ENSG00000250479, ENSG00000126934, ENSG00000079785, ENSG00000083720, ENSG00000119705, ENSG00000160014, ENSG0000…	134	1443	11939	2.77849	7.54065e-08	3.77033e-08	3.5459e-08
GOTERM_CC_ALL	GO:0005740~mitochondrial envelope	28	20.2899	9.77268e-09	ENSG00000213465, ENSG00000185608, ENSG00000178057, ENSG00000025772, ENSG00000137547, ENSG00000137288, ENSG00000116288, ENSG00000142168, ENSG00000143314, ENSG00000116221, ENSG00000172009, ENSG00000250479, ENSG00000160014, ENSG00000139180, ENSG00000145494, ENSG00000184983, ENSG00000105197, ENSG00000140983, ENSG00000239672, ENSG00000178741, ENSG00000126581, ENSG00000090263, ENSG00000197345, ENSG0000…	134	697	11939	3.57922	4.92542e-06	1.64181e-06	1.54408e-06
GOTERM_CC_ALL	GO:0031975~envelope	34	24.6377	4.60549e-08	ENSG00000213465, ENSG00000185608, ENSG00000119041, ENSG00000178057, ENSG00000025772, ENSG00000137547, ENSG00000137288, ENSG00000067836, ENSG00000116288, ENSG00000142168, ENSG00000143314, ENSG00000116221, ENSG00000172009, ENSG00000250479, ENSG00000160014, ENSG00000139180, ENSG00000145494, ENSG00000184983, ENSG00000105197, ENSG00000214078, ENSG00000140983, ENSG00000239672, ENSG00000178741, ENSG0000…	134	1070	11939	2.83112	2.32114e-05	4.50186e-06	4.23389e-06
GOTERM_CC_ALL	GO:0031967~organelle envelope	34	24.6377	4.60549e-08	ENSG00000213465, ENSG00000185608, ENSG00000119041, ENSG00000178057, ENSG00000025772, ENSG00000137547, ENSG00000137288, ENSG00000067836, ENSG00000116288, ENSG00000142168, ENSG00000143314, ENSG00000116221, ENSG00000172009, ENSG00000250479, ENSG00000160014, ENSG00000139180, ENSG00000145494, ENSG00000184983, ENSG00000105197, ENSG00000214078, ENSG00000140983, ENSG00000239672, ENSG00000178741, ENSG0000…	134	1070	11939	2.83112	2.32114e-05	4.50186e-06	4.23389e-06
GOTERM_CC_ALL	GO:0005759~mitochondrial matrix	21	15.2174	5.35935e-08	ENSG00000213465, ENSG00000185608, ENSG00000090263, ENSG00000178952, ENSG00000067992, ENSG00000197345, ENSG00000137547, ENSG00000159423, ENSG00000137288, ENSG00000116288, ENSG00000142168, ENSG00000143314, ENSG00000116221, ENSG00000146701, ENSG00000083720, ENSG00000182054, ENSG00000139180, ENSG00000100577, ENSG00000126602, ENSG00000127884, ENSG00000147853	134	429	11939	4.36139	2.70108e-05	4.50186e-06	4.23389e-06
GOTERM_CC_ALL	GO:0031966~mitochondrial membrane	24	17.3913	7.98609e-07	ENSG00000178741, ENSG00000126581, ENSG00000185608, ENSG00000090263, ENSG00000178057, ENSG00000197345, ENSG00000137547, ENSG00000025772, ENSG00000137288, ENSG00000143314, ENSG00000116221, ENSG00000013306, ENSG00000081791, ENSG00000250479, ENSG00000110090, ENSG00000160014, ENSG00000139180, ENSG00000145494, ENSG00000147684, ENSG00000126602, ENSG00000184983, ENSG00000105197, ENSG00000140983, ENSG0000…	134	654	11939	3.26962	0.000402418	5.74998e-05	5.40772e-05
GOTERM_CC_ALL	GO:0005743~mitochondrial inner membrane	18	13.0435	6.68415e-06	ENSG00000178741, ENSG00000185608, ENSG00000090263, ENSG00000178057, ENSG00000197345, ENSG00000137547, ENSG00000137288, ENSG00000143314, ENSG00000116221, ENSG00000013306, ENSG00000081791, ENSG00000250479, ENSG00000139180, ENSG00000145494, ENSG00000147684, ENSG00000126602, ENSG00000184983, ENSG00000105197	134	436	11939	3.67832	0.00336315	0.000374312	0.000352032
GOTERM_CC_ALL	GO:0019866~organelle inner membrane	18	13.0435	2.52553e-05	ENSG00000178741, ENSG00000185608, ENSG00000090263, ENSG00000178057, ENSG00000197345, ENSG00000137547, ENSG00000137288, ENSG00000143314, ENSG00000116221, ENSG00000013306, ENSG00000081791, ENSG00000250479, ENSG00000139180, ENSG00000145494, ENSG00000147684, ENSG00000126602, ENSG00000184983, ENSG00000105197	134	483	11939	3.32039	0.0126481	0.00115715	0.00108827
GOTERM_CC_ALL	GO:0031090~organelle membrane	37	26.8116	0.0267781	ENSG00000185608, ENSG00000100060, ENSG00000100280, ENSG00000119041, ENSG00000178057, ENSG00000025772, ENSG00000137547, ENSG00000137288, ENSG00000116521, ENSG00000117411, ENSG00000143314, ENSG00000116221, ENSG00000088832, ENSG00000250479, ENSG00000126934, ENSG00000160014, ENSG00000149577, ENSG00000139180, ENSG00000145494, ENSG00000100365, ENSG00000184983, ENSG00000105197, ENSG00000214078, ENSG0000…	134	2372	11939	1.38979	0.999999	0.262365	0.246748
Annotation Cluster 2	Enrichment Score: 4.090250762655011
Category	Term ("translation")	Count	%	PValue	Genes	List Total	Pop Hits	Pop Total	Fold Enrichment	Bonferroni	Benjamini	FDR
GOTERM_BP_ALL	GO:0006518~peptide metabolic process	29	21.0145	7.36046e-08	ENSG00000185608, ENSG00000178952, ENSG00000137547, ENSG00000137288, ENSG00000117676, ENSG00000116288, ENSG00000142168, ENSG00000143314, ENSG00000116221, ENSG00000172009, ENSG00000126934, ENSG00000079785, ENSG00000100983, ENSG00000178982, ENSG00000136628, ENSG00000126581, ENSG00000090263, ENSG00000125450, ENSG00000197345, ENSG00000134684, ENSG00000135678, ENSG00000242372, ENSG00000011304, ENSG0000…	131	806	11456	3.14648	0.000254492	0.000127226	0.000125901
GOTERM_BP_ALL	GO:1901566~organonitrogen compound biosynthetic process	36	26.087	1.24408e-07	ENSG00000185608, ENSG00000178952, ENSG00000116649, ENSG00000137547, ENSG00000137288, ENSG00000130770, ENSG00000117676, ENSG00000117411, ENSG00000116288, ENSG00000143314, ENSG00000116221, ENSG00000060982, ENSG00000126934, ENSG00000079785, ENSG00000160014, ENSG00000100983, ENSG00000239672, ENSG00000147853, ENSG00000178982, ENSG00000136628, ENSG00000090263, ENSG00000125450, ENSG00000092621, ENSG0000…	131	1212	11456	2.59754	0.000430109	0.000143359	0.000141866
GOTERM_BP_ALL	GO:0043603~cellular amide metabolic process	30	21.7391	1.2418e-06	ENSG00000185608, ENSG00000178952, ENSG00000137547, ENSG00000137288, ENSG00000117676, ENSG00000116288, ENSG00000142168, ENSG00000143314, ENSG00000116221, ENSG00000172009, ENSG00000126934, ENSG00000079785, ENSG00000100983, ENSG00000128973, ENSG00000178982, ENSG00000136628, ENSG00000126581, ENSG00000090263, ENSG00000125450, ENSG00000197345, ENSG00000134684, ENSG00000135678, ENSG00000242372, ENSG0000…	131	981	11456	2.67432	0.00428494	0.000617802	0.000611368
GOTERM_BP_ALL	GO:0043043~peptide biosynthetic process	23	16.6667	8.05425e-06	ENSG00000178982, ENSG00000136628, ENSG00000185608, ENSG00000090263, ENSG00000178952, ENSG00000125450, ENSG00000197345, ENSG00000134684, ENSG00000137547, ENSG00000137288, ENSG00000242372, ENSG00000117676, ENSG00000143314, ENSG00000116221, ENSG00000143942, ENSG00000011304, ENSG00000126934, ENSG00000079785, ENSG00000232119, ENSG00000187840, ENSG00000108591, ENSG00000100983, ENSG00000126602	131	684	11456	2.94058	0.0274674	0.00198882	0.00196811
GOTERM_BP_ALL	GO:0043604~amide biosynthetic process	23	16.6667	3.96111e-05	ENSG00000178982, ENSG00000136628, ENSG00000185608, ENSG00000090263, ENSG00000178952, ENSG00000125450, ENSG00000197345, ENSG00000134684, ENSG00000137547, ENSG00000137288, ENSG00000242372, ENSG00000117676, ENSG00000143314, ENSG00000116221, ENSG00000143942, ENSG00000011304, ENSG00000126934, ENSG00000079785, ENSG00000232119, ENSG00000187840, ENSG00000108591, ENSG00000100983, ENSG00000126602	131	758	11456	2.65351	0.128011	0.00558203	0.0055239
GOTERM_BP_ALL	GO:0006412~translation	21	15.2174	5.68476e-05	ENSG00000178982, ENSG00000136628, ENSG00000185608, ENSG00000090263, ENSG00000178952, ENSG00000125450, ENSG00000197345, ENSG00000134684, ENSG00000137547, ENSG00000137288, ENSG00000242372, ENSG00000117676, ENSG00000143314, ENSG00000116221, ENSG00000011304, ENSG00000126934, ENSG00000079785, ENSG00000232119, ENSG00000187840, ENSG00000108591, ENSG00000126602	131	665	11456	2.76159	0.178468	0.00677663	0.00670606
GOTERM_BP_ALL	GO:0006417~regulation of translation	10	7.24638	0.0578647	ENSG00000178982, ENSG00000136628, ENSG00000125450, ENSG00000079785, ENSG00000126934, ENSG00000187840, ENSG00000126602, ENSG00000137288, ENSG00000242372, ENSG00000117676	131	433	11456	2.01964	1	0.829616	0.820977
GOTERM_BP_ALL	GO:0034248~regulation of cellular amide metabolic process	10	7.24638	0.0973028	ENSG00000178982, ENSG00000136628, ENSG00000125450, ENSG00000079785, ENSG00000126934, ENSG00000187840, ENSG00000126602, ENSG00000137288, ENSG00000242372, ENSG00000117676	131	482	11456	1.81432	1	1	0.989873
GOTERM_BP_ALL	GO:0044271~cellular nitrogen compound biosynthetic process	51	36.9565	0.132692	ENSG00000183207, ENSG00000123064, ENSG00000116649, ENSG00000119041, ENSG00000137547, ENSG00000136930, ENSG00000116288, ENSG00000143314, ENSG00000126934, ENSG00000079785, ENSG00000160014, ENSG00000100983, ENSG00000092820, ENSG00000012048, ENSG00000136628, ENSG00000178982, ENSG00000125450, ENSG00000173692, ENSG00000134684, ENSG00000143942, ENSG00000013306, ENSG00000134283, ENSG00000232119, ENSG0000…	131	3836	11456	1.16266	1	1	0.989873
Annotation Cluster 3	Enrichment Score: 3.873146494425339
Category	Term ("oxidative metabolism")	Count	%	PValue	Genes	List Total	Pop Hits	Pop Total	Fold Enrichment	Bonferroni	Benjamini	FDR
GOTERM_BP_ALL	GO:0044281~small molecule metabolic process	42	30.4348	1.67659e-07	ENSG00000213465, ENSG00000165916, ENSG00000067992, ENSG00000137288, ENSG00000130770, ENSG00000136930, ENSG00000117411, ENSG00000116288, ENSG00000142168, ENSG00000146701, ENSG00000060982, ENSG00000250479, ENSG00000083720, ENSG00000160014, ENSG00000100983, ENSG00000139180, ENSG00000145494, ENSG00000184983, ENSG00000239672, ENSG00000012048, ENSG00000128973, ENSG00000127884, ENSG00000147853, ENSG0000…	131	1590	11456	2.31001	0.000579597	0.000144899	0.000143391
GOTERM_BP_ALL	GO:0009205~purine ribonucleoside triphosphate metabolic process	16	11.5942	1.25097e-06	ENSG00000213465, ENSG00000178741, ENSG00000125450, ENSG00000141959, ENSG00000165609, ENSG00000137288, ENSG00000242372, ENSG00000116288, ENSG00000250479, ENSG00000139180, ENSG00000145494, ENSG00000125877, ENSG00000147684, ENSG00000184983, ENSG00000239672, ENSG00000147853	131	296	11456	4.72705	0.00431653	0.000617802	0.000611368
GOTERM_BP_ALL	GO:0009144~purine nucleoside triphosphate metabolic process	16	11.5942	1.54253e-06	ENSG00000213465, ENSG00000178741, ENSG00000125450, ENSG00000141959, ENSG00000165609, ENSG00000137288, ENSG00000242372, ENSG00000116288, ENSG00000250479, ENSG00000139180, ENSG00000145494, ENSG00000125877, ENSG00000147684, ENSG00000184983, ENSG00000239672, ENSG00000147853	131	301	11456	4.64853	0.00531987	0.000643506	0.000636805
GOTERM_BP_ALL	GO:0009199~ribonucleoside triphosphate metabolic process	16	11.5942	1.67531e-06	ENSG00000213465, ENSG00000178741, ENSG00000125450, ENSG00000141959, ENSG00000165609, ENSG00000137288, ENSG00000242372, ENSG00000116288, ENSG00000250479, ENSG00000139180, ENSG00000145494, ENSG00000125877, ENSG00000147684, ENSG00000184983, ENSG00000239672, ENSG00000147853	131	303	11456	4.61784	0.00577649	0.000643506	0.000636805
GOTERM_BP_ALL	GO:0006091~generation of precursor metabolites and energy	18	13.0435	2.56624e-06	ENSG00000213465, ENSG00000178741, ENSG00000125450, ENSG00000141959, ENSG00000092621, ENSG00000159423, ENSG00000137288, ENSG00000242372, ENSG00000130770, ENSG00000116288, ENSG00000146701, ENSG00000250479, ENSG00000182054, ENSG00000139180, ENSG00000145494, ENSG00000147684, ENSG00000126602, ENSG00000184983	131	399	11456	3.94513	0.00883482	0.0008065	0.000798101
GOTERM_BP_ALL	GO:0009141~nucleoside triphosphate metabolic process	16	11.5942	2.9309e-06	ENSG00000213465, ENSG00000178741, ENSG00000125450, ENSG00000141959, ENSG00000165609, ENSG00000137288, ENSG00000242372, ENSG00000116288, ENSG00000250479, ENSG00000139180, ENSG00000145494, ENSG00000125877, ENSG00000147684, ENSG00000184983, ENSG00000239672, ENSG00000147853	131	317	11456	4.4139	0.0100839	0.000844343	0.00083555
GOTERM_BP_ALL	GO:0006163~purine nucleotide metabolic process	18	13.0435	6.17178e-06	ENSG00000213465, ENSG00000178741, ENSG00000125450, ENSG00000141959, ENSG00000165609, ENSG00000137288, ENSG00000242372, ENSG00000130770, ENSG00000116288, ENSG00000250479, ENSG00000160014, ENSG00000139180, ENSG00000145494, ENSG00000125877, ENSG00000147684, ENSG00000184983, ENSG00000239672, ENSG00000147853	131	426	11456	3.69509	0.0211159	0.00164122	0.00162413
GOTERM_BP_ALL	GO:0009117~nucleotide metabolic process	20	14.4928	1.14651e-05	ENSG00000213465, ENSG00000178741, ENSG00000125450, ENSG00000141959, ENSG00000165609, ENSG00000137288, ENSG00000242372, ENSG00000130770, ENSG00000116288, ENSG00000146701, ENSG00000250479, ENSG00000182054, ENSG00000160014, ENSG00000139180, ENSG00000145494, ENSG00000125877, ENSG00000147684, ENSG00000184983, ENSG00000239672, ENSG00000147853	131	544	11456	3.21509	0.038871	0.00264233	0.00261481
GOTERM_BP_ALL	GO:0006753~nucleoside phosphate metabolic process	20	14.4928	1.33843e-05	ENSG00000213465, ENSG00000178741, ENSG00000125450, ENSG00000141959, ENSG00000165609, ENSG00000137288, ENSG00000242372, ENSG00000130770, ENSG00000116288, ENSG00000146701, ENSG00000250479, ENSG00000182054, ENSG00000160014, ENSG00000139180, ENSG00000145494, ENSG00000125877, ENSG00000147684, ENSG00000184983, ENSG00000239672, ENSG00000147853	131	550	11456	3.18001	0.0452284	0.00272173	0.00269339
GOTERM_BP_ALL	GO:0072521~purine-containing compound metabolic process	18	13.0435	1.46332e-05	ENSG00000213465, ENSG00000178741, ENSG00000125450, ENSG00000141959, ENSG00000165609, ENSG00000137288, ENSG00000242372, ENSG00000130770, ENSG00000116288, ENSG00000250479, ENSG00000160014, ENSG00000139180, ENSG00000145494, ENSG00000125877, ENSG00000147684, ENSG00000184983, ENSG00000239672, ENSG00000147853	131	455	11456	3.45958	0.0493429	0.00281038	0.00278111
GOTERM_BP_ALL	GO:0009150~purine ribonucleotide metabolic process	17	12.3188	1.65979e-05	ENSG00000213465, ENSG00000178741, ENSG00000125450, ENSG00000141959, ENSG00000165609, ENSG00000137288, ENSG00000242372, ENSG00000116288, ENSG00000250479, ENSG00000160014, ENSG00000139180, ENSG00000145494, ENSG00000125877, ENSG00000147684, ENSG00000184983, ENSG00000239672, ENSG00000147853	131	412	11456	3.60839	0.0557798	0.00301994	0.00298849
GOTERM_BP_ALL	GO:0009259~ribonucleotide metabolic process	17	12.3188	2.64901e-05	ENSG00000213465, ENSG00000178741, ENSG00000125450, ENSG00000141959, ENSG00000165609, ENSG00000137288, ENSG00000242372, ENSG00000116288, ENSG00000250479, ENSG00000160014, ENSG00000139180, ENSG00000145494, ENSG00000125877, ENSG00000147684, ENSG00000184983, ENSG00000239672, ENSG00000147853	131	428	11456	3.4735	0.0875336	0.00457881	0.00453113
GOTERM_BP_ALL	GO:0055086~nucleobase-containing small molecule metabolic process	20	14.4928	3.15513e-05	ENSG00000213465, ENSG00000178741, ENSG00000125450, ENSG00000141959, ENSG00000165609, ENSG00000137288, ENSG00000242372, ENSG00000130770, ENSG00000116288, ENSG00000146701, ENSG00000250479, ENSG00000182054, ENSG00000160014, ENSG00000139180, ENSG00000145494, ENSG00000125877, ENSG00000147684, ENSG00000184983, ENSG00000239672, ENSG00000147853	131	585	11456	2.98976	0.103365	0.00519394	0.00513985
GOTERM_BP_ALL	GO:0044710~single-organism metabolic process	58	42.029	3.94643e-05	ENSG00000213465, ENSG00000071054, ENSG00000067992, ENSG00000110107, ENSG00000136930, ENSG00000117411, ENSG00000116288, ENSG00000146701, ENSG00000126934, ENSG00000083720, ENSG00000160014, ENSG00000100983, ENSG00000092820, ENSG00000145494, ENSG00000184983, ENSG00000214078, ENSG00000012048, ENSG00000136628, ENSG00000178741, ENSG00000126581, ENSG00000108578, ENSG00000125450, ENSG00000141959, ENSG0000…	131	3143	11456	1.61378	0.127568	0.00558203	0.0055239
GOTERM_BP_ALL	GO:0009126~purine nucleoside monophosphate metabolic process	14	10.1449	4.33428e-05	ENSG00000213465, ENSG00000178741, ENSG00000125450, ENSG00000141959, ENSG00000165609, ENSG00000137288, ENSG00000242372, ENSG00000116288, ENSG00000250479, ENSG00000139180, ENSG00000145494, ENSG00000147684, ENSG00000184983, ENSG00000147853	131	306	11456	4.001	0.139191	0.00558203	0.0055239
GOTERM_BP_ALL	GO:0009167~purine ribonucleoside monophosphate metabolic process	14	10.1449	4.33428e-05	ENSG00000213465, ENSG00000178741, ENSG00000125450, ENSG00000141959, ENSG00000165609, ENSG00000137288, ENSG00000242372, ENSG00000116288, ENSG00000250479, ENSG00000139180, ENSG00000145494, ENSG00000147684, ENSG00000184983, ENSG00000147853	131	306	11456	4.001	0.139191	0.00558203	0.0055239
GOTERM_BP_ALL	GO:0019693~ribose phosphate metabolic process	17	12.3188	4.3597e-05	ENSG00000213465, ENSG00000178741, ENSG00000125450, ENSG00000141959, ENSG00000165609, ENSG00000137288, ENSG00000242372, ENSG00000116288, ENSG00000250479, ENSG00000160014, ENSG00000139180, ENSG00000145494, ENSG00000125877, ENSG00000147684, ENSG00000184983, ENSG00000239672, ENSG00000147853	131	446	11456	3.33331	0.139947	0.00558203	0.0055239
GOTERM_BP_ALL	GO:0046034~ATP metabolic process	13	9.42029	5.6062e-05	ENSG00000213465, ENSG00000178741, ENSG00000125450, ENSG00000141959, ENSG00000165609, ENSG00000137288, ENSG00000242372, ENSG00000116288, ENSG00000250479, ENSG00000139180, ENSG00000145494, ENSG00000147684, ENSG00000184983	131	270	11456	4.21057	0.176233	0.00677663	0.00670606
REACTOME_PATHWAY	R-HSA-1428517~The citric acid (TCA) cycle and respiratory electron transport	11	7.97101	6.05171e-05	ENSG00000178741, ENSG00000146701, ENSG00000067992, ENSG00000182054, ENSG00000178057, ENSG00000139180, ENSG00000145494, ENSG00000100577, ENSG00000126602, ENSG00000147684, ENSG00000184983	97	169	7412	4.97359	0.0382827	0.0390941	0.0383073
GOTERM_BP_ALL	GO:0009161~ribonucleoside monophosphate metabolic process	14	10.1449	6.8565e-05	ENSG00000213465, ENSG00000178741, ENSG00000125450, ENSG00000141959, ENSG00000165609, ENSG00000137288, ENSG00000242372, ENSG00000116288, ENSG00000250479, ENSG00000139180, ENSG00000145494, ENSG00000147684, ENSG00000184983, ENSG00000147853	131	320	11456	3.82595	0.211092	0.00790097	0.0078187
GOTERM_BP_ALL	GO:0009123~nucleoside monophosphate metabolic process	14	10.1449	9.95055e-05	ENSG00000213465, ENSG00000178741, ENSG00000125450, ENSG00000141959, ENSG00000165609, ENSG00000137288, ENSG00000242372, ENSG00000116288, ENSG00000250479, ENSG00000139180, ENSG00000145494, ENSG00000147684, ENSG00000184983, ENSG00000147853	131	332	11456	3.68767	0.291147	0.0110965	0.0109809
GOTERM_BP_ALL	GO:0045333~cellular respiration	10	7.24638	0.000152774	ENSG00000213465, ENSG00000116288, ENSG00000178741, ENSG00000146701, ENSG00000182054, ENSG00000139180, ENSG00000145494, ENSG00000126602, ENSG00000147684, ENSG00000184983	131	173	11456	5.05494	0.410413	0.0160043	0.0158376
GOTERM_BP_ALL	GO:0055114~oxidation-reduction process	15	10.8696	0.000219861	ENSG00000213465, ENSG00000178741, ENSG00000141959, ENSG00000092621, ENSG00000159423, ENSG00000116288, ENSG00000146701, ENSG00000110090, ENSG00000182054, ENSG00000139180, ENSG00000145494, ENSG00000147684, ENSG00000126602, ENSG00000184983, ENSG00000127884	131	409	11456	3.20723	0.532503	0.0223547	0.0221219
GOTERM_BP_ALL	GO:0019637~organophosphate metabolic process	23	16.6667	0.000787318	ENSG00000213465, ENSG00000178741, ENSG00000126581, ENSG00000125450, ENSG00000141959, ENSG00000165609, ENSG00000117448, ENSG00000137288, ENSG00000242372, ENSG00000130770, ENSG00000116288, ENSG00000146701, ENSG00000250479, ENSG00000182054, ENSG00000160014, ENSG00000139180, ENSG00000145494, ENSG00000125877, ENSG00000147684, ENSG00000184983, ENSG00000214078, ENSG00000239672, ENSG00000147853	131	935	11456	2.15119	0.934363	0.0663844	0.065693
GOTERM_BP_ALL	GO:0022900~electron transport chain	8	5.7971	0.00158287	ENSG00000116288, ENSG00000178741, ENSG00000092621, ENSG00000139180, ENSG00000145494, ENSG00000159423, ENSG00000147684, ENSG00000184983	131	150	11456	4.66402	0.995822	0.118956	0.117717
GOTERM_BP_ALL	GO:0015980~energy derivation by oxidation of organic compounds	10	7.24638	0.0016345	ENSG00000213465, ENSG00000116288, ENSG00000178741, ENSG00000146701, ENSG00000182054, ENSG00000139180, ENSG00000145494, ENSG00000126602, ENSG00000147684, ENSG00000184983	131	240	11456	3.64377	0.996506	0.120223	0.118971
GOTERM_BP_ALL	GO:0006119~oxidative phosphorylation	7	5.07246	0.00178421	ENSG00000116288, ENSG00000178741, ENSG00000250479, ENSG00000139180, ENSG00000145494, ENSG00000147684, ENSG00000184983	131	113	11456	5.41728	0.99792	0.123681	0.122393
REACTOME_PATHWAY	R-HSA-611105~Respiratory electron transport	7	5.07246	0.00199918	ENSG00000178741, ENSG00000178057, ENSG00000139180, ENSG00000145494, ENSG00000126602, ENSG00000147684, ENSG00000184983	97	102	7412	5.24399	0.724939	0.221773	0.21731
[truncated: 111 more rows]
