# Supplementary material for: Functional RNA Dynamics Are Progressively Governed by RNA Destabilization during the Adaptation to Chronic Hypoxia
Source: Int J Mol Sci. 2022 May 22;23(10):5824. doi: 10.3390/ijms23105824 (PMC9144826; doi:10.3390/ijms23105824)
Supplement: Supplementary file 1 [file ijms-23-05824-s001.zip › Bauer et al - Table S9.xlsx]

## Sheet: STRING_clustering
cluster number	cluster color	gene count	protein name
1	Red	51	ALDH4A1
1	Red	51	AP1B1
1	Red	51	ARIH2
1	Red	51	ARL2
1	Red	51	B4GALT2
1	Red	51	BOP1
1	Red	51	C8orf33
1	Red	51	CCT6A
1	Red	51	CCT7
1	Red	51	CLTB
1	Red	51	CMSS1
1	Red	51	COMMD4
1	Red	51	COPRS
1	Red	51	CPNE1
1	Red	51	CXorf56
1	Red	51	DDX1
1	Red	51	DDX54
1	Red	51	DPH2
1	Red	51	DRG2
1	Red	51	EIF3K
1	Red	51	EIF6
1	Red	51	EMG1
1	Red	51	EPRS
1	Red	51	FIBP
1	Red	51	GTF3C3
1	Red	51	HSPBP1
1	Red	51	KAT2A
1	Red	51	LOC81691
1	Red	51	MAP2K2
1	Red	51	NOP14
1	Red	51	NOP56
1	Red	51	OTUB1
1	Red	51	PRPF19
1	Red	51	PTBP1
1	Red	51	RFTN1
1	Red	51	ROGDI
1	Red	51	RUVBL2
1	Red	51	SDF2L1
1	Red	51	SF3B2
1	Red	51	SIVA1
1	Red	51	SRM
1	Red	51	THYN1
1	Red	51	TIAF1
1	Red	51	TIMM50
1	Red	51	TMEM147
1	Red	51	TMEM161A
1	Red	51	TOMM34
1	Red	51	TRAPPC2L
1	Red	51	TSR2
1	Red	51	TUFM
1	Red	51	YARS
2	Green	57	AK3
2	Green	57	AKR1A1
2	Green	57	ATPIF1
2	Green	57	AUP1
2	Green	57	BCAT1
2	Green	57	BECN1
2	Green	57	BLMH
2	Green	57	CHAC2
2	Green	57	CHCHD10
2	Green	57	CLN6
2	Green	57	COX5A
2	Green	57	CPM
2	Green	57	CPT1A
2	Green	57	ECHS1
2	Green	57	EIF4EBP1
2	Green	57	FKBP1A
2	Green	57	FLNA
2	Green	57	GSS
2	Green	57	GSTZ1
2	Green	57	HYOU1
2	Green	57	IDH2
2	Green	57	ITPA
2	Green	57	KCTD17
2	Green	57	KIAA0141
2	Green	57	MCTS1
2	Green	57	MDH2
2	Green	57	MRPL15
2	Green	57	MRPL21
2	Green	57	MRPL24
2	Green	57	MRPL37
2	Green	57	MRPL40
2	Green	57	MRPS33
2	Green	57	NDUFA6
2	Green	57	NDUFA9
2	Green	57	NDUFB9
2	Green	57	NDUFS6
2	Green	57	NME1
2	Green	57	NUDT5
2	Green	57	OXCT1
2	Green	57	PARK7
2	Green	57	PDK3
2	Green	57	PFKL
2	Green	57	PHGDH
2	Green	57	PSMB7
2	Green	57	PSMC3
2	Green	57	PSMD1
2	Green	57	PSME4
2	Green	57	RHOT2
2	Green	57	RPS6KA1
2	Green	57	SIDT2
2	Green	57	SLC39A7
2	Green	57	SLIRP
2	Green	57	SOD1
2	Green	57	THOP1
2	Green	57	TRAP1
2	Green	57	UQCC2
2	Green	57	WDR54
3	Blue	30	AKIP1
3	Blue	30	ALG1
3	Blue	30	ALYREF
3	Blue	30	BANF1
3	Blue	30	BRCA1
3	Blue	30	CALM3
3	Blue	30	CENPM
3	Blue	30	CHAF1A
3	Blue	30	DBN1
3	Blue	30	EZR
3	Blue	30	FAM120AOS
3	Blue	30	KIAA0930
3	Blue	30	KIF1C
3	Blue	30	LGALS9
3	Blue	30	MAP4K4
3	Blue	30	MCM3
3	Blue	30	MCM5
3	Blue	30	MFNG
3	Blue	30	MTDH
3	Blue	30	NCAPH2
3	Blue	30	NCF4
3	Blue	30	NDUFAF3
3	Blue	30	NUP85
3	Blue	30	PARVG
3	Blue	30	PPHLN1
3	Blue	30	PPP1R14B
3	Blue	30	RNASEH2A
3	Blue	30	SCAMP3
3	Blue	30	SLC25A39
3	Blue	30	ZMIZ2

## Sheet: cluster1
#category	term ID	term description	observed gene count	background gene count	strength	false discovery rate
GO Process	GO:0022613	Ribonucleoprotein complex biogenesis	11	423	1	0.00015
GO Process	GO:0010467	Gene expression	19	2056	0.55	0.0022
GO Process	GO:0034660	ncRNA metabolic process	10	467	0.91	0.0022
GO Process	GO:0006364	rRNA processing	7	212	1.1	0.0048
GO Process	GO:0034470	ncRNA processing	8	381	0.91	0.0144
GO Process	GO:0006396	RNA processing	11	854	0.69	0.0186
GO Process	GO:0022618	Ribonucleoprotein complex assembly	6	186	1.09	0.0186
GO Process	GO:1904874	Positive regulation of telomerase rna localization to cajal body	3	15	1.88	0.0186
GO Process	GO:0090304	Nucleic acid metabolic process	17	2178	0.48	0.0228
GO Process	GO:0034641	Cellular nitrogen compound metabolic process	21	3282	0.39	0.0313
GO Process	GO:0016070	RNA metabolic process	14	1584	0.53	0.0334
GO Process	GO:0043170	Macromolecule metabolic process	30	6137	0.27	0.0389
GO Function	GO:0003723	RNA binding	19	1649	0.65	4.59e-05
GO Component	GO:0030684	Preribosome	5	78	1.39	0.0021
GO Component	GO:1990904	Ribonucleoprotein complex	11	677	0.79	0.0021
GO Component	GO:0005654	Nucleoplasm	24	3973	0.37	0.0097
GO Component	GO:0005634	Nucleus	34	7390	0.25	0.0119
GO Component	GO:0005730	Nucleolus	10	924	0.62	0.0364
GO Component	GO:0031981	Nuclear lumen	25	4733	0.31	0.0364
GO Component	GO:0032040	Small-subunit processome	3	38	1.48	0.0399
GO Component	GO:0070013	Intracellular organelle lumen	28	5857	0.26	0.0399
GO Component	GO:0043227	Membrane-bounded organelle	44	12427	0.13	0.0446

## Sheet: cluster2
#category	term ID	term description	observed gene count	background gene count	strength	false discovery rate
GO Process	GO:0044237	Cellular metabolic process	49	7513	0.35	2.27e-09
GO Process	GO:0006518	Peptide metabolic process	15	503	1.01	8.65e-08
GO Process	GO:1901564	Organonitrogen compound metabolic process	39	5244	0.41	2.33e-07
GO Process	GO:0006091	Generation of precursor metabolites and energy	13	405	1.04	4.15e-07
GO Process	GO:0043603	Cellular amide metabolic process	16	773	0.85	1.06e-06
GO Process	GO:0071704	Organic substance metabolic process	45	7755	0.3	3.16e-06
GO Process	GO:0044281	Small molecule metabolic process	21	1684	0.63	7.41e-06
GO Process	GO:1901575	Organic substance catabolic process	21	1750	0.61	1.3e-05
GO Process	GO:0006807	Nitrogen compound metabolic process	41	6852	0.31	2.06e-05
GO Process	GO:1901566	Organonitrogen compound biosynthetic process	18	1346	0.66	3.43e-05
GO Process	GO:0044248	Cellular catabolic process	20	1758	0.59	6.08e-05
GO Process	GO:0055114	Oxidation-reduction process	15	939	0.74	6.08e-05
GO Process	GO:0009058	Biosynthetic process	25	2788	0.49	6.21e-05
GO Process	GO:0007005	Mitochondrion organization	11	452	0.92	6.66e-05
GO Process	GO:0034641	Cellular nitrogen compound metabolic process	27	3282	0.45	7.14e-05
GO Process	GO:0044249	Cellular biosynthetic process	24	2611	0.5	7.14e-05
GO Process	GO:0010565	Regulation of cellular ketone metabolic process	8	190	1.16	7.2e-05
GO Process	GO:0046034	ATP metabolic process	8	204	1.13	0.00011
GO Process	GO:0043043	Peptide biosynthetic process	10	389	0.95	0.00012
GO Process	GO:1901576	Organic substance biosynthetic process	24	2734	0.48	0.00013
GO Process	GO:0070125	Mitochondrial translational elongation	6	90	1.36	0.00019
GO Process	GO:0070126	Mitochondrial translational termination	6	91	1.35	0.0002
GO Process	GO:0044282	Small molecule catabolic process	10	424	0.91	0.00022
GO Process	GO:0006749	Glutathione metabolic process	5	49	1.54	0.00024
GO Process	GO:0045333	Cellular respiration	7	158	1.18	0.00024
GO Process	GO:0044238	Primary metabolic process	40	7332	0.27	0.00027
GO Process	GO:0019752	Carboxylic acid metabolic process	13	853	0.72	0.00038
GO Process	GO:0022900	Electron transport chain	7	174	1.14	0.00038
GO Process	GO:0044271	Cellular nitrogen compound biosynthetic process	17	1522	0.58	0.0004
GO Process	GO:0006796	Phosphate-containing compound metabolic process	20	2107	0.51	0.00041
GO Process	GO:0043933	Protein-containing complex subunit organization	17	1539	0.58	0.00044
GO Process	GO:0006119	Oxidative phosphorylation	6	118	1.24	0.00054
GO Process	GO:0006521	Regulation of cellular amino acid metabolic process	5	64	1.43	0.00054
GO Process	GO:0071456	Cellular response to hypoxia	7	189	1.1	0.00054
GO Process	GO:0016310	Phosphorylation	15	1275	0.61	0.00081
GO Process	GO:0009987	Cellular process	56	15024	0.11	0.0014
GO Process	GO:0062012	Regulation of small molecule metabolic process	9	449	0.84	0.0016
GO Process	GO:0042775	Mitochondrial atp synthesis coupled electron transport	5	87	1.3	0.0017
GO Process	GO:0006790	Sulfur compound metabolic process	8	355	0.89	0.0022
GO Process	GO:0006412	Translation	8	366	0.88	0.0027
GO Process	GO:0033108	Mitochondrial respiratory chain complex assembly	5	102	1.23	0.0033
GO Process	GO:0006575	Cellular modified amino acid metabolic process	6	180	1.06	0.0036
GO Process	GO:0006120	Mitochondrial electron transport, nadh to ubiquinone	4	49	1.45	0.0037
GO Process	GO:0022411	Cellular component disassembly	8	395	0.84	0.0043
GO Process	GO:0006006	Glucose metabolic process	5	116	1.17	0.0055
GO Process	GO:0005996	Monosaccharide metabolic process	6	198	1.02	0.0056
GO Process	GO:0043620	Regulation of dna-templated transcription in response to stress	5	124	1.14	0.0073
GO Process	GO:0044283	Small molecule biosynthetic process	9	572	0.73	0.0082
GO Process	GO:0010608	Posttranscriptional regulation of gene expression	9	574	0.73	0.0083
GO Process	GO:0046041	ITP metabolic process	2	2	2.54	0.0095
GO Process	GO:0032981	Mitochondrial respiratory chain complex i assembly	4	66	1.32	0.0096
GO Process	GO:1901565	Organonitrogen compound catabolic process	12	1070	0.59	0.0096
GO Process	GO:0009749	Response to glucose	5	138	1.09	0.0107
GO Process	GO:0051223	Regulation of protein transport	9	617	0.7	0.0127
GO Process	GO:1902036	Regulation of hematopoietic stem cell differentiation	4	74	1.27	0.0131
GO Process	GO:0002479	Antigen processing and presentation of exogenous peptide antigen via mhc class i, tap-dependent	4	75	1.26	0.0135
GO Process	GO:0042180	Cellular ketone metabolic process	4	76	1.26	0.0135
GO Process	GO:1903751	Negative regulation of intrinsic apoptotic signaling pathway in response to hydrogen peroxide	2	3	2.36	0.0135
GO Process	GO:1902175	Regulation of oxidative stress-induced intrinsic apoptotic signaling pathway	3	27	1.58	0.0138
GO Process	GO:0061418	Regulation of transcription from rna polymerase ii promoter in response to hypoxia	4	78	1.25	0.0145
GO Process	GO:0009132	Nucleoside diphosphate metabolic process	4	80	1.23	0.0155
GO Process	GO:0038061	NIK/NF-kappaB signaling	4	81	1.23	0.0156
GO Process	GO:0031145	Anaphase-promoting complex-dependent catabolic process	4	83	1.22	0.0168
GO Process	GO:0046395	Carboxylic acid catabolic process	6	260	0.9	0.0168
GO Process	GO:0032787	Monocarboxylic acid metabolic process	8	515	0.73	0.0171
GO Process	GO:2001242	Regulation of intrinsic apoptotic signaling pathway	5	164	1.02	0.0174
GO Process	GO:0044267	Cellular protein metabolic process	23	3696	0.33	0.0192
GO Process	GO:0019538	Protein metabolic process	25	4251	0.31	0.0207
GO Process	GO:0010972	Negative regulation of g2/m transition of mitotic cell cycle	4	92	1.17	0.0219
GO Process	GO:0031146	SCF-dependent proteasomal ubiquitin-dependent protein catabolic process	4	93	1.17	0.0226
GO Process	GO:2001233	Regulation of apoptotic signaling pathway	7	409	0.77	0.024
GO Process	GO:2001235	Positive regulation of apoptotic signaling pathway	5	180	0.98	0.0243
GO Process	GO:0010033	Response to organic substance	20	3011	0.36	0.0247
GO Process	GO:0050796	Regulation of insulin secretion	5	182	0.97	0.0247
GO Process	GO:0060071	Wnt signaling pathway, planar cell polarity pathway	4	96	1.16	0.0247
GO Process	GO:0070498	interleukin-1-mediated signaling pathway	4	96	1.16	0.0247
GO Process	GO:1902177	Positive regulation of oxidative stress-induced intrinsic apoptotic signaling pathway	2	6	2.06	0.0266
GO Process	GO:0009117	Nucleotide metabolic process	7	422	0.76	0.0269
GO Process	GO:1990748	Cellular detoxification	4	101	1.13	0.028
GO Process	GO:0000209	Protein polyubiquitination	6	315	0.82	0.0361
GO Process	GO:0002223	Stimulatory c-type lectin receptor signaling pathway	4	111	1.09	0.0379
GO Process	GO:0032880	Regulation of protein localization	10	934	0.57	0.0379
GO Process	GO:0033554	Cellular response to stress	14	1725	0.44	0.0379
GO Process	GO:0010510	Regulation of acetyl-coa biosynthetic process from pyruvate	2	8	1.93	0.0387
GO Process	GO:0034248	Regulation of cellular amide metabolic process	7	456	0.72	0.0387
GO Process	GO:0043161	Proteasome-mediated ubiquitin-dependent protein catabolic process	6	323	0.8	0.0387
GO Process	GO:0110095	Cellular detoxification of aldehyde	2	8	1.93	0.0387
GO Process	GO:0038095	Fc-epsilon receptor signaling pathway	4	115	1.08	0.0398
GO Process	GO:0005975	Carbohydrate metabolic process	7	467	0.71	0.0422
GO Process	GO:0050708	Regulation of protein secretion	6	333	0.79	0.0428
GO Process	GO:0009636	Response to toxic substance	5	219	0.89	0.0452
GO Process	GO:1901700	Response to oxygen-containing compound	13	1567	0.45	0.0456
GO Process	GO:0016043	Cellular component organization	28	5447	0.25	0.0495
GO Process	GO:0033209	Tumor necrosis factor-mediated signaling pathway	4	125	1.04	0.0495
GO Function	GO:0016491	Oxidoreductase activity	12	726	0.75	0.0035
GO Function	GO:0042802	Identical protein binding	18	1896	0.51	0.0072
GO Function	GO:0003824	Catalytic activity	32	5486	0.3	0.0089
GO Function	GO:0008137	NADH dehydrogenase (ubiquinone) activity	4	46	1.47	0.0108
GO Function	GO:0003735	Structural constituent of ribosome	5	159	1.03	0.0458
GO Function	GO:0030060	L-malate dehydrogenase activity	2	4	2.23	0.0458
GO Component	GO:0005739	Mitochondrion	32	1611	0.83	5.45e-17
GO Component	GO:0005740	Mitochondrial envelope	22	766	0.99	1.13e-13
GO Component	GO:0005759	Mitochondrial matrix	18	479	1.11	9.57e-13
GO Component	GO:0031966	Mitochondrial membrane	19	722	0.96	5.15e-11
GO Component	GO:0005743	Mitochondrial inner membrane	15	480	1.03	1.75e-09
GO Component	GO:0098798	Mitochondrial protein complex	12	262	1.2	3.71e-09
GO Component	GO:0005737	Cytoplasm	55	11428	0.22	7.43e-09
GO Component	GO:0043227	Membrane-bounded organelle	55	12427	0.18	5.22e-07
GO Component	GO:0005758	Mitochondrial intermembrane space	6	81	1.41	2.73e-05
GO Component	GO:0005761	Mitochondrial ribosome	6	87	1.37	3.49e-05
GO Component	GO:0043231	Intracellular membrane-bounded organelle	49	10761	0.19	6.71e-05
GO Component	GO:0005762	Mitochondrial large ribosomal subunit	5	56	1.49	8.57e-05
GO Component	GO:0098800	Inner mitochondrial membrane protein complex	6	131	1.2	0.00024
GO Component	GO:0098803	Respiratory chain complex	5	80	1.33	0.00037
GO Component	GO:0005746	Mitochondrial respirasome	5	84	1.31	0.00044
GO Component	GO:0005747	Mitochondrial respiratory chain complex i	4	48	1.46	0.001
GO Component	GO:0044391	Ribosomal subunit	6	178	1.06	0.001
GO Component	GO:0031090	Organelle membrane	24	3548	0.37	0.0014
GO Component	GO:0070013	Intracellular organelle lumen	32	5857	0.27	0.0019
GO Component	GO:0000502	Proteasome complex	4	62	1.35	0.002
GO Component	GO:0043229	Intracellular organelle	50	12528	0.14	0.0027
GO Component	GO:1902494	Catalytic complex	12	1328	0.49	0.0166
GO Component	GO:0032991	Protein-containing complex	27	5073	0.26	0.017
GO Component	GO:0008540	Proteasome regulatory particle, base subcomplex	2	9	1.88	0.0181
GO Component	GO:0005829	Cytosol	27	5193	0.25	0.0241
GO Component	GO:0070062	Extracellular exosome	15	2099	0.39	0.0307
GO Component	GO:0031982	Vesicle	22	3879	0.29	0.032

## Sheet: cluster3
#category	term ID	term description	observed gene count	background gene count	strength	false discovery rate
GO Process	GO:0006260	DNA replication	6	205	1.28	0.0089
